# Supplementary material for: Multidimensional Proteome Profiling of Blood-Brain Barrier Perturbation by Group B Streptococcus
Source: mSystems. 2020 Aug 25;5(4):e00368-20. doi: 10.1128/mSystems.00368-20 (PMC7449606; doi:10.1128/mSystems.00368-20)
Supplement: DATA SET S1 [file mSystems.00368-20-sd001.xlsx]

## Sheet: ALL
PROTEIN	DESCRIPTION	uninfected_uninfected_38	infected_WT COH1_38	infected_WT COH1_38	uninfected_uninfected_16	uninfected_uninfected_62	infected_WT COH1_38	infected_WT COH1_38	uninfected_uninfected_38	infected_COH1 Δiag_62	infected_COH1 Δiag_38	uninfected_uninfected_16	infected_WT COH1_38	infected_COH1 Δiag_16	infected_COH1 Δiag_38	uninfected_uninfected_62	infected_WT COH1_16	infected_COH1 Δiag_16	infected_COH1 Δiag_38	uninfected_uninfected_38	infected_WT COH1_16	infected_COH1 Δiag_16	infected_COH1 Δiag_38	uninfected_uninfected_16	infected_WT COH1_16	infected_WT COH1_16	infected_COH1 Δiag_16	infected_COH1 Δiag_62	infected_COH1 Δiag_38	uninfected_uninfected_62	uninfected_uninfected_38	infected_WT COH1_16	infected_COH1 Δiag_16	infected_COH1 Δiag_70	infected_WT COH1_62	infected_WT COH1_62	infected_COH1 Δiag_88	uninfected_uninfected_16	infected_WT COH1_62	uninfected_uninfected_62	infected_COH1 Δiag_62	uninfected_uninfected_38	infected_WT COH1_70	infected_WT COH1_88	uninfected_uninfected_16
A0A087WNM1	SLIT-ROBO Rho GTPase-activating protein 2 OS=Mus musculus GN=Srgap2 PE=1 SV=1	98.1477	143.785	118.322	117.815	136.123	117.357	117.931	118.262	180.33	122.779	111.769	121.08	109.122	116.819	112.239	133.957	115.09	117.717	135.841	110.236	115.503	112.853	122.314	123.393	77.0391	91.2184	141.522	114.754	142.226	144.778	122.79	125.461	99.8143	109.159	111.591	125.304	118.194	116.986	117.868	118.505	123.321	112.62	124.06	112.179
A0A087WNT1	Elongin-C OS=Mus musculus GN=Eloc PE=1 SV=1	121.104	114.16	107.754	128.752	161.141	116.365	108.483	130.954	281.041	97.2792	113.526	145.529	121.795	112.352	118.683	123.109	108.117	109.333	147.246	119.012	123.891	122.572	117.18	119.6	87.435	94.4373	157.8	119.857	95.1137	129.622	123.838	131.58	113.729	97.0582	117.697	108.303	135.493	169.552	107.18	126.335	123.001	112.952	125.608	110.655
A0A087WNT3	Abl interactor 2 (Fragment) OS=Mus musculus GN=Abi2 PE=1 SV=1	120.725	114.65	126.48	109.371	91.689	119.118	124.28	109.735	255.35	153.042	70.0462	127.123	136.725	118.895	96.7767	132.076	125.942	125.852	113.85	107.447	116.272	113.68	112.292	136.394	92.2128	61.967	194.587	93.7059	96.0954	123.395	123.038	112.537	128.257	112.8	111.582	123.224	121.261	125.806	112.52	122.857	109.814	126.653	119.644	116.526
A0A087WNU5	Ankyrin-3 (Fragment) OS=Mus musculus GN=Ank3 PE=1 SV=1	111.793	126.177	109.539	126.905	171.965	115.936	116.216	120.567	164.434	120.934	112.932	122.702	128.37	115.727	122.057	111.242	118.331	119.348	124.228	115.386	87.2159	118.781	123.942	116.366	120.374	125.985	120.835	110.26	121.976	127.091	120.752	126.822	108.776	112.858	115.687	118.458	123.1	97.8425	119.614	117.488	126.518	109.299	117.515	118.621
A0A087WNZ5	Lymphocyte antigen 6C1 OS=Mus musculus GN=Ly6c1 PE=1 SV=1	90.4519	153.717	125.931	109.939					45.6777	133.585	105.563	120.591									203.817	111.411	112.886	133.018	148.945	129.921	80.123	158.412	102.653									292.963	111.627	119.464
A0A087WP33	Autophagy-related protein 9 (Fragment) OS=Mus musculus GN=Atg9a PE=1 SV=1	116.942	119.531	46.9422	191.694	259.184	112.479	137.315	92.2244	187.286	192.099	38.6997	117.331	52.567	169.619	97.0419	130.642	154.418	95.8345	115.711	113.213	132.003	200.739	82.0226	83.9378	67.9392	72.3868	162.517	94.6189	158.585	93.8254	97.608	211.984	84.9853	72.1475	73.5823	156.513	120.15	308.483	86.9409	140.182	134.204	101.313	135.626	100.793
A0A087WP80	Limbic system-associated membrane protein OS=Mus musculus GN=Lsamp PE=1 SV=1	127.464	105.953	111.27	125.114	93.5076	119.046	120.337	115.031	117.657	119.97	109.503	129.593	110.801	114.585	120.706	125.377	117.086	130.241	103.975	121.465	106.045	114.875	114.308	132.89	107.922	128.945	108.196	122.807	132.01	127.402	115.171	128.545	111.929	113.252	141.463	105.604	109.563	125.66	105.846	128.567	108.383	128.139	106.082	129.876
A0A087WP92	E3 ubiquitin-protein ligase TRIP12 (Fragment) OS=Mus musculus GN=Trip12 PE=1 SV=1	104.783	135.222	94.3499	142.626									95.4059	190.759	90.6579	87.5287	165.177	74.2495	78.9527	165.76
A0A087WPD1	Regulator of G-protein-signaling 6 OS=Mus musculus GN=Rgs6 PE=1 SV=1	127.001	106.551	111.772	124.593	90.9415	119.148	120.178	115.245	76.1832	141.863	92.8942	123.193	112.911	122.408	115.168	121.992	114.811	129.82	102.454	126.215	152.416	114.923	110.342	135.707	110.624	94.5547	139.172	117.149	117.101	113.996	113.071	141.711	114.422	105.071	122.722	127.722	100.64	93.3252	109.483	126.261	116.367	119.845	102.184	133.712
A0A087WPL5	ATP-dependent RNA helicase A OS=Mus musculus GN=Dhx9 PE=1 SV=1	129.955	102.738	134.486	101.085	148.641	116.861	113.349	124.417	161.285	104.747	136.878	116.119	124.489	110.389	122.666	118.842	112.756	115.379	125.23	126.495	115.554	124.553	119.066	115.321	125.024	125.399	110.597	130.705	108.312	106.765	104.946	117.38	148.119	117.679	117.223	119.521	119.606	116.472	122.297	114.731	102.491	134.26	118.574	117.579
A0A087WPP8	Abl interactor 2 OS=Mus musculus GN=Abi2 PE=1 SV=1	120.023	115.556	117.303	118.869	114.103	118.23	125.83	107.652	190.651	150.076	75.3577	127.629	122.143	121.55	103.678	130.468	122.22	130.623	110.572	108.465	128.479	114.281	115.472	130.631	88.1234	76.2806	184.415	100.286	93.2296	127.193	122.671	114.154	121.229	115.253	114.209	120.473	121.999	138.712	109.64	124.998	125.433	110.425	115.278	120.824
A0A087WPR1	Myelin-associated glycoprotein OS=Mus musculus GN=Mag PE=1 SV=1	118.933	116.962	137.328	98.1432	151.219	116.759	100.916	141.119	100.038	118.57	123.864	116.329	100.535	124.645	117.204	125.128	107.841	122.456	123.261	124.482	110.949	128.668	109.961	123.817	115.912	120.847	110.174	127.641	124.241	100.958	97.505	123.996	137.913	130.563	111.08	126.744	116.72	150.892	114.514	120.529	109.605	126.869	120.527	115.656
A0A087WPX3	Neurofascin OS=Mus musculus GN=Nfasc PE=1 SV=1	130.379	102.191	119.985	116.093	162.173	116.324	116.021	120.829	131.966	126.26	101.643	130.016	121.13	122.501	115.027	116.768	116.183	131.605	104.146	120.492	126.764	120.225	114.857	125.19	114.874	120.712	119.447	117.291	123.307	123.111	119.05	116.511	126.261	113.935	115.198	123.352	116.525	122.693	119.116	117.296	116.166	120.053	119.263	116.901
A0A087WQ31	CLIP-associating protein 1 OS=Mus musculus GN=Clasp1 PE=1 SV=1	119.046	116.816	129.349	106.401	40.164	121.161	114.343	123.082	65.5098	115.691	132.312	112.022	134.02	123.609	114.611	107.754	115.912	121.334	126.998	112.837	149.547	112.178	124.124	119.662	117.348	118.857	109.366	130.686	122.335	118.173	120.473	98.5046	131.881	133.653	118.617	118.982	118.644	82.3992	125.897	112.501	120.355	115.701	119.93	116.244
A0A087WQE8	Kinesin-like protein KIF1A OS=Mus musculus GN=Kif1a PE=1 SV=1	108.83	130	119.705	116.383	86.8301	119.311	118.293	117.776	110.879	112.418	129.29	117.333	127.242	113.759	125.666	109.878	111.493	126.715	124.616	112.974	166.489	116.23	115.699	126.052	124.298	128.625	108.976	123.286	119.24	131.913	124.669	108.957	119.71	118.154	118.213	109.791	132.657	132.082	122.528	114.146	117.952	118.198	111.934	124.115
A0A087WQH8	Probable UDP-sugar transporter protein SLC35A4 OS=Mus musculus GN=Slc35a4 PE=1 SV=1	105.128	134.777			46.4985	120.91											102.134	132.486	125.505	115.267										103.141	116.25	111.506	129.426	133.72	140.285	111.855	101.861	94.1426	148.103	93.2258	120.518	115.532	95.7469	140.049
A0A087WQI3	Kinectin OS=Mus musculus GN=Ktn1 PE=1 SV=1	132.948	98.8753	118.176	117.966	71.4523	119.92	123.99	110.124	67.7485	112.052	140.95	106.861	116.394	117.872	119.017	120.177	111.27	135.384	112.906	112.635	106.49	117.494	122.559	118.574	125.691	141.114	117.171	113.231	105.431	139.203	119.052	108.745	120.632	118.527	116.869	128.888	106.29	79.1332	131.584	107.721	120.264	115.795	124.248	111.993
A0A087WQS2	Basic leucine zipper and W2 domain-containing protein 1 OS=Mus musculus GN=Bzw1 PE=1 SV=1	101.425	139.555	143.822	91.4218	233.193	113.509	111.687	126.65	174.475	97.3677	154.511	105.158													87.8089	155.667	69.2005	177.815	109.241	84.0309	92.0972	118.307	168.482	125.754	123.991	112.657	121.177	179.065	135.156	102.183			97.1794	138.639
A0A087WR50	Fibronectin OS=Mus musculus GN=Fn1 PE=1 SV=1	75.1537	173.459	170.355	63.9596	42.7569	121.058	152.962	71.207	115.35	173.894	52.9388	126.701	119.566	169.714	79.5369	107.964	122.563	133.052	85.9613	128.534	112.847	160.51	108.133	91.9997	80.6512	147.381	153.078	122.346	51.0573	54.5922	83.4543	74.7276	153.914	224.754	143.844	148.091	44.1446	90.7502	55.1148	172.802	41.3549	197.775	189.27	47.9879
A0A087WR52	Arf-GAP domain and FG repeat-containing protein 1 (Fragment) OS=Mus musculus GN=Agfg1 PE=1 SV=1	115.595	121.27	109.586	126.856	98.6241	118.843	115.915	120.971	84.0834	134.003	97.1849	127.614	121.541	121.645	109.818	123.547	121.029	108.77	126.84	124.225	108.405	171.272	100.542	91.2305	127.946	97.4173	116.877	118.781	140.586	105.284	105.291	130.854	139.966	108.696	118.002	122.715	113.934	197.871	111.073	122.303	149.543	85.3782	133.195	103.187
A0A087WRE8	CLIP-associating protein 1 OS=Mus musculus GN=Clasp1 PE=1 SV=1	119.302	116.485	124.943	110.962	41.9873	121.088	115.982	120.881	69.555	110.514	140.933	108.651	126.385	127.557	113.767	109.354	115.912	121.334	126.998	112.837	149.547	112.178	124.124	119.662	117.348	118.857	109.366	130.686	122.335	118.173	120.473	98.5046	131.881	133.653	122.271	115.053	119.821	82.3992	125.897	112.501	121.496	114.515	120.983	115.207
A0A087WRF2	Arf-GAP with GTPase, ANK repeat and PH domain-containing protein 1 OS=Mus musculus GN=Agap1 PE=1 SV=1	102.27	138.466	112.156	124.196	172.62	115.91	134.33	96.2342	249.719	77.6489	127.477	155.203	120.863	125.688	113.9	114.788	130.779	116.515	114.181	114.249	97.0527	112.822	131.192	112.134	133.249	103.077	120.226	121.785	120.883	136.783	125.036	116.714	108.078	115.586	114.738	113.314	131.851	167.643	112.962	121.439	117.521	118.646	122.616	113.6
A0A087WRM0	Protein CDV3 (Fragment) OS=Mus musculus GN=Cdv3 PE=1 SV=1	109.064	129.698	91.0004	146.093	171.726	115.946	129.015	103.374	84.7436	127.409	83.7145	150.23	129.549	114.955	113.833	120.974	110.307	97.5909	123.797	155.283	59.921	83.3663	166.084	97.4239	137.962	111.934	85.2212	136.832	150.306	169.713	112.495	119.845	85.0611	124.513	102.44	124.325	131.142	80.4988	128.718	110.137	146.743	88.287	156.747	80.0025
A0A087WRM7	6-phosphofructo-2-kinase/fructose-2,6-bisphosphatase 2 OS=Mus musculus GN=Pfkfb2 PE=1 SV=1	124.445	109.849	50.3561	188.16	1548.4	61.3764	109.481	129.613									136.442	119.836	96.3609	120.208																							118.798	117.358
A0A087WRN5	Uncharacterized protein OS=Mus musculus GN=Gm13889 PE=1 SV=1	131.329	100.966	133.524	102.08	58.6885	120.426	93.6839	150.832									130.312	91.605	133.963	129.961					132.783	120.492	100.895	130.172	126.41
A0A087WS23	Kinectin OS=Mus musculus GN=Ktn1 PE=1 SV=1	132.948	98.8753	118.315	117.821	70.1771	119.971	123.99	110.124	67.7485	112.052	140.95	106.861	114.414	118.342	118.959	121.008	111.336	136.086	111.811	112.649	106.877	117.417	122.351	118.925	126.215	135.056	118.845	113.328	108.035	139.203	119.052	108.745	120.632	118.527	117.694	128.621	105.643	79.1332	131.584	107.721	120.114	115.952	124.248	111.993
A0A087WS83	Voltage-dependent R-type calcium channel subunit alpha OS=Mus musculus GN=Cacna1e PE=1 SV=1	102.386	138.316	133.017	102.605	75.4467	119.762	114.308	123.13	108.062	128.833	118.412	109.613	150.278	113.884	111.486	111.556	111.3	113.974	140.138	115.725	67.088	105.265	131.654	121.329	132.321	122.582	108.611	120.489	124.692	134.79	128.414	103.88	102.458	135.331	115.47	105.117	142.974	127.831	123.272	113.616	119.295	116.802	114.824	121.27
A0A087WSF5	Leucine-rich repeat flightless-interacting protein 1 (Fragment) OS=Mus musculus GN=Lrrfip1 PE=1 SV=1	93.0375	150.38	116.95	119.235	688.177	95.4744	125.255	108.424					224.865	108.424	72.8151	114.884	111.504	110.361	144.897	115.852	124.55	98.483	153.073	95.5693	98.7469	69.5913	167.478	115.514	101.433	139.395	118.665	134.731	99.2315	105.675							121.608	114.4	125.523	110.739
A0A087WSL5	Tubulin alpha-4A chain (Fragment) OS=Mus musculus GN=Tuba4a PE=1 SV=1	100.374	140.912	131.28	104.403	68.2451	120.048	116.9	119.647	73.4043	122.109	126.484	110.343	150.775	121.147	115.756	98.3114	134.804	119.999	123.538	95.621	65.928	100.84	119.682	142.8	198	147.215	88.5816	107.718	110.524	119.683	124.387	99.164	123.285	135.898	119.839	116.133	121.293	55.8906	126.619	112.543	117.421	118.749	123.878	112.357
A0A087WSM1	Islet cell autoantigen 1-like protein OS=Mus musculus GN=Ica1l PE=1 SV=1	118.517	117.499	85.8926	151.379			139.53	89.2494	131.1	162.993	71.7981	118.523					136.209	111.522	97.0118	131.303	154.325	177.492	81.6306	108.216	94.8783	58.5411	144.683	134.601	128.773												123.66	112.267
A0A087WSN1	RIKEN cDNA 1810041L15 gene OS=Mus musculus GN=1810041L15Rik PE=4 SV=1	154.632	70.8931							185.509	190.015	33.1447	125.982
A0A087WSN6	Fibronectin OS=Mus musculus GN=Fn1 PE=1 SV=1	75.1537	173.459	170.355	63.9596	42.7576	121.058	152.804	71.4191	106.57	173.217	53.3711	127.415	119.19	168.646	80.5513	108.18	122.563	133.052	85.9613	128.534	108.305	157.896	109.857	92.6733	80.6512	147.381	153.078	122.346	51.0573	54.5922	83.4543	74.7276	153.914	224.754	144.347	147.649	44.1606	90.7502	55.1148	172.802	41.3549	197.775	189.27	47.9879
A0A087WSP5	Signal transducer and activator of transcription OS=Mus musculus GN=Stat1 PE=1 SV=1	81.6412	165.087	161.794	72.8205	80.664	119.555	136.13	93.817	89.6539	127.931	124.316	105.027	129.59	180.529	91.998	75.1071	86.7548	187.472	79.7235	102.094	65.6062	140.826	98.9963	128.569	118.81	133.029	94.2702	166.049	83.0239	73.9987	90.5297	78.0828	164.82	189.572	181.436	92.4785	78.5674	76.2078	93.0966	140.695	67.5394	170.572	188.432	48.8125
A0A0A0MQ68	Glutaryl-CoA dehydrogenase, mitochondrial OS=Mus musculus GN=Gcdh PE=1 SV=1	100.312	140.993	133.569	102.033	40.192	121.16	118.994	116.835	151.562	139.898	108.71	105.072	142.597	131.741	122.357	84.2835	129.454	127.728	98.0744	115.969	123.003	145.332	108.13	107.751	113.779	65.6902	165.104	113.724	102.19	121.84	143.217	97.1366	113.938	126.295	126.96	120.612	105.755	446.071	112.04	115.304	116.761	119.435	131.605	104.752
A0A0A0MQ73	Histone-lysine N-methyltransferase OS=Mus musculus GN=Kmt2d PE=1 SV=1	131.689	100.501	98.5621	138.266	314.396	110.291	104.024	136.943					133.801	109.964	118.904	117.726	130.922	82.5776	139.053	136.741					140.037	117.555	105.323	110.553	144.974						103.174	97.3241	169.89
A0A0A0MQ83	Multiple epidermal growth factor-like domains protein 6 OS=Mus musculus GN=Megf6 PE=1 SV=1																																						198.711	72.2465	155.473			145.838	90.7405
A0A0A0MQ89	Actin-related protein 5 OS=Mus musculus GN=Actr5 PE=1 SV=1	137.435	93.0856	76.1237	161.49
A0A0A0MQ90	Protein S100-A13 OS=Mus musculus GN=S100a13 PE=1 SV=1	112.389	125.407	95.2319	141.713	103.055	118.668	179.273	35.8651	77.7694	134.046	112.67	110.91	115.299	118.278	118.08	121.539	138.739	128.507	83.47	118.02					103.53	90.1447	157.612	121.149	87.1222	125.956	133.501	100.354	124.209	119.733	134.212	124.924	90.2985	145.844	96.4353	136.109	114.921	121.347	91.0396	144.683
A0A0A0MQ92	Teneurin-2 OS=Mus musculus GN=Tenm2 PE=1 SV=1	82.2052	164.359	111.524	124.851	120.797	117.965	111.909	126.352	77.8985	81.3496	148.055	135.561	113.851	103.072	129.754	125.344	118.831	94.55	143.869	129.932	180.02	112.787	127.429	112.676	98.1605	120.413	127.149	118.374	119.302	106.541	107.989	172.767	99.74	89.3054	128.183	111.811	117.148	210.989	104.326	127.744	126.739	109.069	105.588	130.362
A0A0A0MQ93	Transmembrane protein 132E OS=Mus musculus GN=Tmem132e PE=1 SV=1							116.889	119.662					113.841	130.188	128.422	97.3636	129.154	127.358	101.823	113.206
A0A0A0MQ99	DNA repair protein SWI5 homolog OS=Mus musculus GN=Swi5 PE=1 SV=1	121.093	114.175			96.2934	118.936	139.059	89.8818	46.7197	149.614	103.283	103.777	152.481	114.837	92.8039	131.02									137.799	129.156	119.523	93.1374	134.309
A0A0A0MQA5	Tubulin alpha chain (Fragment) OS=Mus musculus GN=Tuba4a PE=1 SV=1	108.87	129.948	129.687	106.052	70.6584	119.952	112.916	124.999	77.6598	116.202	125.639	118.184	133.29	112.488	126.046	106.926	122.342	130.356	117.903	101.591	109.679	109.531	111.066	142.937	137.72	145.615	97.6648	121.867	115.594	119.134	113.419	111.727	135.159	120.18	123.366	113.912	120.12	71.6061	129.91	109.338	111.623	124.773	114.319	121.767
A0A0A0MQA6	Microtubule-actin cross-linking factor 1 OS=Mus musculus GN=Macf1 PE=1 SV=1	123.956	110.481	122.815	113.164	150.853	116.773	115.377	121.693	97.2629	115.243	126.6	117.456	118.006	121.858	119.567	114.151	112.659	130.451	117.445	113.387	94.4611	114.838	123.197	121.23	121.612	123.739	117.723	117.299	118.835	116.322	117.02	116.571	124.831	121.907	120.426	117.639	118.343	105.596	121.518	115.668	117.205	118.974	115.571	120.535
A0A0A0MQC6	RIKEN cDNA 5330417C22 gene OS=Mus musculus GN=5330417C22Rik PE=1 SV=1	144.494	83.9765	64.7861	173.225	135.676	117.375	121.21	113.858	476.486	195.223	66.6259	70.7847	138.705	120.372	96.2385	129.824	146.215	111.318	96.9328	119.795										101.121	124.237	165.122	93.4285	91.8503
A0A0A0MQD1	Tudor domain-containing protein 7 OS=Mus musculus GN=Tdrd7 PE=1 SV=1	125.516	108.467	106.331	130.226			111.751	126.563					152.789	100.167	129.672	103.55	134.669	104.501	97.3413	142.48	53.229	155.87	101.491	109.624	123.717	125.268	101.02	110.85	155.484						87.531	152.068	109.136						97.7908	138.037
A0A0A0MQD5	SH3 and multiple ankyrin repeat domains protein 3 OS=Mus musculus GN=Shank3 PE=1 SV=1	114.807	122.287	120.964	115.079	101.209	118.741	116.992	119.523	83.3813	119.057	121.643	118.877	145.778	118.521	115.923	104.193	120.313	114.755	134.689	109.236	91.8542	113.12	138.277	102.26	125.94	136.659	108.814	111.381	127.587	117.167	118.648	125.108	107.065	125.574	109.412	109.631	143.962	114.477	123.614	113.655	131.414	104.212	117.708	118.431
A0A0A0MQE5	Calmodulin-regulated spectrin-associated protein 1 OS=Mus musculus GN=Camsap1 PE=1 SV=1	121.16	114.089	113.044	123.278	131.899	117.524	105.475	134.994	155.102	126.986	114.221	114.416	107.528	117.273	129.664	114.044	117.609	110.812	136.203	116.408	122.886	125.57	123.541	107.587	102.121	113.191	137.194	105.107	125.016	134.41	129.266	122.443	105.429	107.886	137.351	117.897	96.6737	82.7274	119.343	118.095	123.849	112.072	103.768	132.154
A0A0A0MQF5	OTU domain-containing protein 6B OS=Mus musculus GN=Otud6b PE=1 SV=1	117.392	118.95	119.946	116.133	20.395	121.944	120.228	115.177	17.6013	116.255	125.245	121.101	135.23	107.589	119.399	118.815	130.442	104.53	128.922	116.886	31.0596	102.29	136.096	120.407	122.793	83.2986	145.481	106.863	123.826	162.377	140.353	85.5261	117.415	113.735	120.465	113.806	123.924	220.626	98.1824	132.756	92.1911	144.961	125.02	111.233
A0A0A0MQF6	Glyceraldehyde-3-phosphate dehydrogenase OS=Mus musculus GN=Gapdh PE=1 SV=1	116.32	120.335	128.707	107.066	113.969	118.235	108.91	130.381	102.028	109.043	128.446	122.686	127.521	109.184	128.457	111.409	111.336	133.714	118.12	109.811	142.082	109.797	111.923	139.612	122.107	135.877	100.483	125.811	125.088	104.419	108.207	122.562	134.018	122.613	121.311	116.428	119.009	99.8647	121.765	115.599	109.894	126.569	116.047	120.067
A0A0A0MQN4	Ubiquitin-like modifier-activating enzyme ATG7 OS=Mus musculus GN=Atg7 PE=1 SV=1	109.99	128.503	141.139	94.1987	107.279	118.5	111.626	126.731	47.3017	99.7476	137.998	125.741					113.516	103.161	160.446	108.331	44.2381	96.5996	132.417	130.892	116.527	128.818	142.995	100.164	96.2205	140.158	112.953	97.7871	121.414	137.668	128.703	122.686	100.516	299.509	130.092	103.516	99.2657	137.611	136.31	100.12
A0A0A6YVS2	Calcium load-activated calcium channel (Fragment) OS=Mus musculus GN=Tmco1 PE=1 SV=1	119.115	116.727	99.8388	136.945					203.706	119.724	132.766	100.815	84.4221	139.774	95.1698	144.863					78.8079	160.81	95.489	111.197						135.927	127.387	127.795	104.502	102.807	109.058	120.169	128.924	44.2564	102.078	133.811	120.153	115.911	122.763	113.455
A0A0A6YVS6	Ras/Rap GTPase-activating protein SynGAP (Fragment) OS=Mus musculus GN=Syngap1 PE=1 SV=2	119.29	116.502	124.714	111.198	129.226	117.63	116.637	120.001	119.076	130.644	113.728	112.088	122.571	109.872	122.723	120.572	112.684	129.723	115.958	115.801	163.002	122.803	112.189	124.06	109.316	117.774	126.067	119.772	114.418	120.238	109.606	134.596	118.074	110.204	119.787	118.965	117.198	144.465	115.829	119.565	123.253	112.691	107.205	128.77
A0A0A6YVU8	MCG119397 OS=Mus musculus GN=Gm9774 PE=4 SV=1	119.89	115.728	147.777	87.3274	189.407	115.245	114.289	123.155	38.0647	117.371	140.751	101.947	138.444	109.169	123.678	110.003	107.038	126.918	124.999	117.608	74.0357	85.1195	121.897	156.168	107.186	178.151	75.0306	123.549	141.715	155.468	111.843	82.5182	137.691	132.724	125.62	77.8008	170.34	219.812	129.468	106.032	126.244	109.583	109.948	126.07
A0A0A6YW36	Regulator of G-protein-signaling 7 OS=Mus musculus GN=Rgs7 PE=1 SV=1	124.163	110.213	112.291	124.057	248.989	112.883	120.982	114.164	63.2963	133.702	99.0143	126.859	105.456	118.136	119.244	126.662	119.786	133.941	95.071	121.785	148.567	138.22	101.813	122.726	112.466	104.132	138.756	110.25	116.946	130.645	124.548	122.602	121.352	99.9449	116.691	115.061	126.827	106.063	125.614	112.154	129.701	105.992	105.663	130.288
A0A0A6YWG7	Rap guanine nucleotide exchange factor 2 OS=Mus musculus GN=Rapgef2 PE=1 SV=1	109.143	129.596	115.232	121.013	93.7014	119.039	116.202	120.585	64.5917	124.827	106.778	128.986	141.745	111.427	117.762	112.36	120.424	117.987	124.236	114.771	74.1533	103.839	134.487	118.522	131.743	134.693	98.7139	119.758	131.812	132.338	116.858	112.423	116.72	124.418	125.357	111.352	121.376	78.6406	119.888	117.731	132.23	103.364	123.131	113.094
A0A0A6YWL7	Tyrosine-protein kinase receptor OS=Mus musculus GN=Ntrk3 PE=1 SV=1	123.726	110.777	132.782	102.848	98.9392	118.831	116.311	120.439	74.0719	111.975	115.225	134.797	127.432	105.892	132.935	109.799	115.728	113.694	106.584	143.338	86.4899	100.419	121.798	139.14	113.705	142.022	102.189	143.533	95.6978	109.65	98.4124	122.223	139.295	124.744	129.894	125.169	95.3696	147.845	142.714	96.4978	118.855	117.259	101.368	134.516
A0A0A6YWR2	Ig gamma-1 chain C region secreted form (Fragment) OS=Mus musculus GN=Ighg1 PE=1 SV=1	92.7582	150.74			146.075	116.963	4.19497	271.038	68.4416	174.293	70.7119	108.791	81.8312	149.762	172.344	45.0959					185.042	120.454	118.481	116.582						65.1465	123.946	195.702	102.855	67.831				72.7932	68.176	162.083	102.16	134.604	170.981	65.9912
A0A0A6YWR6	Zinc finger and BTB domain-containing protein 18 OS=Mus musculus GN=Zbtb18 PE=1 SV=1	170.026	51.0271	98.1614	138.681	573.481	100.021	106.27	133.926																	82.9283	87.7114	167.08	92.4165	127.966	147.82	103.037	165.976	72.3024	101.72	97.31	152.926	95.5741	162.757	97.5197	134.762			117.333	118.8
A0A0A6YWR8	Mitogen-activated protein kinase kinase kinase kinase 4 OS=Mus musculus GN=Map4k4 PE=1 SV=1	109.293	129.403	97.2253	139.65	39.7438	121.177	126.031	107.382	76.6642	124.938	132.389	100.353	123.93	125.829	104.755	123.392	109.25	93.2737	179.815	108.259	182.362	163.62	86.2592	115.103	111.71	101.428	131.131	125.048	112.515	130.447	129.048	133.105	109.54	93.0826	94.2798	108.554	164.578	216.091	77.937	150.176	131.178	104.458	126.259	110.013
A0A0A6YX40	Immunoglobulin superfamily member 3 OS=Mus musculus GN=Igsf3 PE=1 SV=1	73.1733	176.014			673.217	96.0674	119.502	116.153	494.04	118.658	122.81	100.653	91.3028	119.805	123.194	129.315	131.274	91.3096	120.452	142.304	187.196	166.241	77.0992	124.744	132.379	97.4331	143.468	111.623	99.8381												125.036	110.839
A0A0A6YXH3	Oxysterol-binding protein OS=Mus musculus GN=Osbpl9 PE=1 SV=1	121.102	114.163					118.026	118.134	66.4785	109.419	140.466	110.609	136.231	108.849	126.558	108.398	103.848	116.702	143.409	117.64	71.8627	100.64	136.793	118.888	145.767	153.657	81.0024	124.683	128.147	113.869	144.499	96.267	94.7358	149.763
A0A0A6YY44	Protocadherin alpha 11 OS=Mus musculus GN=Pcdha11 PE=1 SV=1	99.998	141.397					121.092	114.017
A0A0A6YY83	Protocadherin 7 OS=Mus musculus GN=Pcdh7 PE=1 SV=1	118.536	117.474	113.82	122.474	143.78	117.054	114.815	122.448	219.1	124.288	116.768	112.159	119.457	121.876	122.617	109.62	120.026	97.8153	143.966	123.924	133.276	115.52	115.459	129.042	125.661	125.999	115.241	107.862	132.025	130.965	138.469	122.904	93.879	111.006	104.534	121.539	132.603	159.063	107.22	126.561	118.408	117.724	116.731	119.393
A0A0A6YY91	Neural cell adhesion molecule 1 (Fragment) OS=Mus musculus GN=Ncam1 PE=1 SV=1	125.747	108.168	114.812	121.447	104.759	118.6	107.532	132.231	117.938	118.805	117.29	122.471	101.376	118.282	121.389	126.611	114.056	129.74	109.536	120.365	137.856	115.134	107.886	139.726	116.738	105.07	142.693	108.807	108.099	150.598	121.443	113.795	108.765	113.179	118.1	120.45	117.138	75.814	117.696	119.675	116.057	120.167	116.509	119.611
A0A0B4J1E2	SNW domain-containing protein 1 OS=Mus musculus GN=Snw1 PE=1 SV=1	110.136	128.315	116.216	119.994	80.2279	119.573	112.644	125.365	162.901	138.5	99.751	116.061	122.712	117.488	121.392	113.744	124.321	86.4791	165.135	113.952	80.2107	110.464	139.623	103.909	127.961	127.815	112.507	109.059	131.859	119.472	126.625	112.628	95.2673	143.06	117.573	106.126	138.846	57.4886	120.482	117.749	118.221	117.918	109.222	126.784
A0A0B4J1E7	Importin subunit alpha-3 OS=Mus musculus GN=Kpna4 PE=1 SV=1	121.755	113.32	156.454	78.3466	92.5799	119.083	122.744	111.798	174.744	124.111	116.416	114.639	132.806	118.822	121.291	105.913	129.443	133.336	106.891	99.7244					105.722	114.358	132.72	109.694	122.865	106.093	92.3316	136.319	139.289	115.297				187.063	120.063	114.886	131.225	104.409	112.716	123.345
A0A0D2X7Z2	Protein-lysine N-methyltransferase N6AMT2 OS=Mus musculus GN=Eef1akmt1 PE=1 SV=1	104.498	135.59
A0A0G2JDF7	Ubiquitin carboxyl-terminal hydrolase 30 (Fragment) OS=Mus musculus GN=Usp30 PE=1 SV=1	105.211	134.67	132.177	103.474	150.696	116.779			647.363	134.904	65.3751	137.385	47.9863	146.034	113.364	140.139					395.368	210.183	58.4602	91.5252																	133.231	102.324
A0A0G2JDT9	Leucine-rich repeat-containing protein 7 OS=Mus musculus GN=Lrrc7 PE=1 SV=1	119.361	116.409	113.933	122.357	109.756	118.402	119.014	116.808	109.758	126.039	109.194	122.972	111.598	123.512	115.682	121.03	119.297	114.535	120.576	124.405	106.615	114.354	121.827	122.962	125.209	118.813	113.341	118.497	127.6	137.368	123.415	124.409	100.685	114.009	109.604	111.272	141.309	112.032	122.263	114.871	134.211	101.306	113.72	122.357
A0A0G2JDY6	Nexilin (Fragment) OS=Mus musculus GN=Nexn PE=1 SV=4	95.9158	146.666	113.98	122.308	84.6119	119.399			53.5648	122.649	112.061	126.299					124.215	106.647	124.614	125.526	37.1179	105.93	131.593	122.407	96.4944	111.056	146.177	98.681	124.014	143.87	147.378	103.572	99.4845	112.632	118.59	114.113	125.833	69.6986	128.488	110.602	128.823	106.904	123.253	112.973
A0A0G2JE00	Membrane-associated guanylate kinase, WW and PDZ domain-containing protein 2 OS=Mus musculus GN=Magi2 PE=1 SV=1	123.988	110.439	95.9706	140.948	129.033	117.638	115.32	121.77	83.8553	132.688	107.873	117.525	122.467	102.422	126.519	124.305	124.628	123.223	104.299	121.871	166.069	140.001	113.433	103.657	99.6509	87.207	141.629	121.582	121.009	104.273	113.405	144.368	105.94	115.92	117.305	127.441	107.866	227.17	92.1745	137.729	109.942	126.519	98.0727	137.76
A0A0G2JEG8	Amphiphysin OS=Mus musculus GN=Amph PE=1 SV=1	119.406	116.352	117.389	118.78	78.3422	119.647	119.044	116.767	133.71	126.269	96.3379	135.728	98.9753	126.155	107.977	135.312	116.335	114.769	117.166	130.895	113.598	114.635	118.241	127.248	108.714	112.512	133.675	108.258	123.08	128.901	127.746	115.975	114.764	112.618	120.206	118.635	117.155	84.7272	109.843	126.167	131.618	104	135.476	100.941
A0A0G2JEK2	Cysteine-rich protein 1 OS=Mus musculus GN=Crip1 PE=1 SV=1	142.999	85.9057							248.986	159.176	86.0707	102.51	86.7721	125.653	104.466	147.832	149.104	109.647	79.8812	135.174	95.0924	200.803	85.7817	80.7471	81.6583	42.0124	229.014	73.1796	90.8111									184.615	78.398	150.565			122.794	113.424
A0A0G2JEP4	Leucine-rich repeat flightless-interacting protein 2 OS=Mus musculus GN=Lrrfip2 PE=1 SV=1	119.692	115.983	102.99	133.684	172.523	115.914	129.488	102.739					104.011	126.586	126.337	110.061	118.381	110.757	112.935	138.088					112.131	101.14	122.897	123.006	130.399	114.047	105.987	214.964	85.9138	45.065	122.689	133.137	92.7257	55.2589	129.867	109.782	140.723	94.541
A0A0G2JEX1	Nexilin OS=Mus musculus GN=Nexn PE=1 SV=1	124.841	109.338	117.135	119.043	111.663	118.327											146.222	98.9712	94.2954	139.343	23.1247	106.221	119.474	139.743	46.3299	43.2142	262.281	62.2257	68.9569	73.573	91.0003	211.908	131.342	48.5072				92.6905	118.152	118.866	131.413	104.213	119.363	116.802
A0A0G2JFH2	Microtubule-associated protein (Fragment) OS=Mus musculus GN=Map4 PE=1 SV=1	126.038	107.794	109.21	127.246	151.082	116.764	101.238	140.686	140.65	122.781	118.841	115.034	112.446	131.207	119.147	108.034	144.719	86.5182	127.475	126.159	130.567	175.155	85.2674	107.028	90.6683	85.7305	151.773	106.537	131.998	84.5265	90.8728	225.584	81.056	71.6273	73.6584	178.835	87.2587	87.2973	89.6879	143.333	125.866	109.975	137.229	99.2155
A0A0G2JFH6	NHS-like protein 2 (Fragment) OS=Mus musculus GN=Nhsl2 PE=1 SV=1	143.058	85.8295	106.348	130.207			94.6812	149.493					106.656	123.474	109.781	131.176	115.194	97.1958	137.337	136.925	305.517	122.853	126.636	95.7958	119.897	102.034	138.616	103.919	123.528	88.0483	67.1283	239.45	98.1866	59.838	80.3498	156.995	110.929	95.7959	85.8189	146.429	106.765	129.82	138.771	97.6971
A0A0G2JFT8	Protein RUFY3 OS=Mus musculus GN=Rufy3 PE=1 SV=1	132.369	99.6225	128.753	107.018	175.504	115.796	108.877	130.424	195.635	118.942	118.193	118.022	112.318	110.95	123.832	124.693	115.445	131.806	107.659	117.69	145.388	104.286	115.773	139.999	125.54	117.574	117.277	117.56	122.863	91.1546	98.4369	110.04	170.367	123.214	119.582	121.464	113.785	155.528	118.007	117.427	118.915	117.197	109.131	126.874
A0A0G2JG35	Microtubule-associated protein (Fragment) OS=Mus musculus GN=Map4 PE=1 SV=1	141.82	87.4262	91.8907	145.171	308.032	110.543	89.6093	156.306	138.887	164.271	67.8574	120.964	94.8263	144.369	116.919	107.642	160.687	89.1025	108.86	121.681	140.322	172.344	89.1452	104.103	81.4786	66.7077	169.43	104.308	128.666	80.682	92.8544	219.333	89.6288	72.0256	91.9427	166.121	82.9385	93.7182	83.4513	148.505	130.686	104.969	131.271	105.081
A0A0G2JG64	Neuronal acetylcholine receptor subunit beta-2 OS=Mus musculus GN=Chrnb2 PE=1 SV=1	103.495	136.885
A0A0G2JG66	Adhesion G protein-coupled receptor L2 OS=Mus musculus GN=Adgrl2 PE=1 SV=1	128.671	104.395	114.453	121.819	176.415	115.76	119.647	115.957	755.817	82.6705	128.791	126.251	123.91	98.4061	126.839	127.377	107.538	158.028	93.4119	104.745	66.2382	114.623	111.629	139.154	108.679	141.017	109.965	120.462	119.495	137.674	179.839	102.208	86.0584	97.4203	137.31	136.386	69.5607	138.479	114.692	120.685	114.805	121.467	102.038	133.857
A0A0G2JGQ4	NEDD8 ultimate buster 1 OS=Mus musculus GN=Nub1 PE=1 SV=1	98.2345	143.673	192.124	41.4275	172.044	115.933							91.1368	96.6463	121.383	156.784					100.986	103.3	114.494	145.369																	140.298	94.9823	108.191	127.8
A0A0G2JGS4	Calcium/calmodulin-dependent protein kinase type II subunit delta OS=Mus musculus GN=Camk2d PE=1 SV=1	119.316	116.467	119.052	117.059	101.72	118.721	111.506	126.893	59.9642	116.305	114.405	131.088	121.759	123.687	120.022	109.21	111.192	143.531	104.843	109.312	71.0069	122.69	107.364	136.135	116.789	122.912	101.704	132.047	130.505	115.63	118.335	110.661	133.915	119.957	117.038	119.96	119.194	74.7264	132.731	106.849	120.081	115.986	114.55	121.54
A0A0G2JGW6	Cyclin-dependent kinase-like 5 OS=Mus musculus GN=Cdkl5 PE=1 SV=1	123.777	110.711	110.453	125.959	73.8505	119.825	116.349	120.387	36.4833	125.028	120.188	115.283	111.352	128.442	113.348	118.556	120.227	115.586	114.293	127.935	120.442	114.541	136.275	101.886	110.394	106.665	127.441	114.783	129.683	139.975	128.032	130.831	93.0682	106.407	103.333	105.403	157.819	97.8376	110.251	125.492	123.253	112.691	103.934	131.99
A0A0G2JGW9	Far upstream element-binding protein 1 OS=Mus musculus GN=Fubp1 PE=1 SV=1	117.856	118.352	103.636	133.014	142.787	117.093	117.357	119.034	151.539	117.725	111.435	128.741	108.902	136.163	105.816	120.556	123.265	104.351	137.199	117.633	125.44	120.835	124.525	111.167	131.733	126.908	116.15	114.384	115.921	126.37	117.327	125.379	112.975	114.78	122.18	115.214	119.698	141.014	113.223	121.878	121.877	114.12	132.406	103.963
A0A0G2JGX4	Sodium/potassium-transporting ATPase subunit alpha OS=Mus musculus GN=Atp1a3 PE=1 SV=1	120.068	115.497	133.242	102.372	99.7939	118.797	112.242	125.904	119.228	98.6088	129.792	133.024	119.151	119.842	120.021	115.079	118.292	126.989	114.409	114.414	147.604	117.968	107.941	136.045	125.076	130.165	102.849	126.342	123.819	112.405	110.811	130.696	124.156	113.436	128.841	118.711	106.182	112.812	115.054	121.014	107.733	128.815	120.118	116.059
A0A0J9YTS6	Regulator of G-protein-signaling 6 (Fragment) OS=Mus musculus GN=Rgs6 PE=1 SV=1	123.275	111.359	96.0789	140.836	88.4799	119.246	116.85	119.714	59.0243	149.8	92.2942	115.04	111.45	121.707	113.265	125.928	116.194	136.835	95.7616	121.392	146.875	122.67	102.911	138.022	110.412	92.6854	144.132	116.367	111.285	115.555	112.926	141.623	116.537	102.27	119.095	137.114	91.4042	77.8568	107.943	127.962	122.733	113.231	109.758	126.257
A0A0J9YTU3	Cytospin-B OS=Mus musculus GN=Specc1 PE=1 SV=1	110.369	128.013	119.832	116.252	94.3622	119.012	124.405	109.567	89.0532	116.084	119.765	124.262	140.51	111.355	108.467	124.14	122.839	108.834	117.084	131.433	190.394	102.25	130.191	119.577	134.114	152.42	94.518	113.205	129.402	122.659	145.406	116.415	98.5307	113.268	104.418	124.474	128.435	140.825	111.904	123.01	118.538	117.589	146.638	89.9537
A0A0J9YTW6	Sodium channel protein OS=Mus musculus GN=Scn2a PE=1 SV=1	109.896	128.624	123.459	112.498	139.864	117.209	112.76	125.209	211.495	139.229	103.033	109.536	114.14	107.384	112.264	140.981	111.798	130.359	99.6837	131.727	148.306	117.803	115.344	125.89	110.078	107.877	124.838	120.156	125.584	102.399	105.915	138.559	130.429	109.136	111.557	124.621	119.24	91.673	118.522	118.575	126.035	109.801	110.474	125.552
A0A0J9YUD5	Nucleoporin 205 OS=Mus musculus GN=Nup205 PE=1 SV=1	114.716	122.405	111.698	124.671	62.4354	120.278	114.688	122.619	183.181	126.438	102.336	126.871																		105.958	123.667	129.481	123.017	106.977							94.0122	143.069	93.3233	142.435
A0A0J9YUL3	Septin 11, isoform CRA_b OS=Mus musculus GN=Sept11 PE=1 SV=1	126.792	106.82	127.808	107.996	111.764	118.323	118.115	118.016	106.6	115.01	122.397	121.933	129.623	116.059	121.785	110.393	120.509	136.505	103.354	109.38	181.52	122.19	109.814	126.965	93.8558	105.074	159.086	102.217	103.326	101.294	111.775	134.868	130.888	108.077	113.799	124.264	116.944	89.3131	129.167	109.534	108.189	128.34	108.137	127.852
A0A0J9YUM2	Ras/Rap GTPase-activating protein SynGAP (Fragment) OS=Mus musculus GN=Syngap1 PE=1 SV=3	118.58	117.418	124.112	111.821	132.17	117.514	115.633	121.35	123.652	132.346	110.991	112.84	121.1	112.987	120.72	120.474	112.448	132.491	110.974	117.093	181.475	126.164	111.135	120.857	109.091	116.339	125.503	121.856	114.016	121.934	110.644	133.904	117.947	108.994	119.57	122.058	112.927	145.739	113.21	121.772	123.436	112.5	106.018	129.938
A0A0J9YUN4	Dynamin-1 OS=Mus musculus GN=Dnm1 PE=1 SV=1	115.215	121.76	131.289	104.393	91.7313	119.117	118.076	118.068	109.154	116.501	118.341	124.463	126.758	110.448	125.266	114.267	109.505	149.265	109.218	99.1813	253.594	120.182	103.715	133.497	109.866	134.196	114.658	127.402	107.023	101.01	106.685	128.114	138.824	114.738	126.624	115.728	113.354	113.464	133.325	105.379	115.142	121.117	104.961	130.979
A0A0J9YUQ8	Gelsolin (Fragment) OS=Mus musculus GN=Gsn PE=1 SV=1	118.486	117.539	128.85	106.917	63.8926	120.22	105.182	135.387	58.6523	130.554	116.091	112.178	117.282	117.772	111.957	127.998	119.147	121.584	141.574	94.5488	90.8024	117.542	124.96	116.079	131.078	140.684	101.886	120.151	119.884	114.726	112.767	98.5554	150.736	125.962	132.035	116.461	105.47	80.7861	123.135	114.902	100.798	136.019	115.965	120.147
A0A0J9YUR2	Cytospin-B OS=Mus musculus GN=Specc1 PE=1 SV=1	109.445	129.206	118.526	117.603	78.1676	119.654	124.405	109.567	89.0532	116.084	119.765	124.262	140.51	111.355	108.467	124.14	122.839	108.834	117.084	131.433	194.634	104.189	128.937	118.993	137.271	155.092	90.2925	113.341	132.036	124.26	141.672	112.662	104.874	114.89	105.945	120.349	132.575	106.229	114.057	122.03	119.85	116.226	147.239	89.3615
A0A0J9YV85	Ras-related protein Rab-28 OS=Mus musculus GN=Rab28 PE=1 SV=1	126.613	107.051											85.4692	145.323	131.584	95.4175									92.4692	74.513	143.821	131.38	120.472
A0A0J9YVH8	Ras/Rap GTPase-activating protein SynGAP (Fragment) OS=Mus musculus GN=Syngap1 PE=1 SV=2	115.605	121.257	126.301	109.556	130.771	117.569	116.644	119.992	121.302	131.582	113.093	111.56	125.638	111.039	121.523	118.736	113.145	127.371	118.698	115.84	162.89	121.962	114.882	121.227	109.91	118.57	125.826	118.874	114.952	118.876	108.041	140.587	114.995	107.96	118.387	119.759	117.792	151.66	117.756	117.738	123.954	111.962	111.043	124.993
A0A0M3HEQ0	Thioredoxin reductase 2, mitochondrial OS=Mus musculus GN=Txnrd2 PE=1 SV=1	114.694	122.432	103.487	133.169	268.6	112.106	109.245	129.929	153.057	106.035	120.766	132.527	92.9355	133.425	118.925	118.431	115.576	135.879	104.396	115.084	99.4629	135.435	115.957	108.857	67.7384	66.1917	193.924	114.458	79.318	79.9824	96.4686	173.777	137.096	82.2299	139.019	115.618	97.9245	165.572	86.685	143.954	115.735	120.501	97.0999	138.717
A0A0N4SUH8	NFU1 iron-sulfur cluster scaffold homolog, mitochondrial OS=Mus musculus GN=Nfu1 PE=1 SV=1	88.9942	155.598	153.851	81.0411	52.2225	120.683	122.764	111.771	195.354	106.259	125.577	125.205	151.203	127.35	100.875	108.736	105.107	130.077	119.467	120.903	104.115	94.4541	134.617	126.728	124.093	146.521	105.012	112.059	124.752	109.567	109.547	100.388	133.167	147.202	116.037	116.443	125.619	194.65	132.239	104.288	115.862	120.369	113.412	122.66
A0A0N4SUI7	RIKEN cDNA 2210013O21 gene OS=Mus musculus GN=2210013O21Rik PE=4 SV=1	71.7597	177.839			119.108	118.031	130.879	100.87
A0A0N4SUT6	Uncharacterized protein OS=Mus musculus GN=Gm43951 PE=4 SV=1	74.299	174.562	150.019	85.0069	131.22	117.551
A0A0N4SV63	Dysferlin OS=Mus musculus GN=Dysf PE=1 SV=1	81.3278	165.491	162.635	71.9494	107.528	118.491	115.138	122.014
A0A0N4SVB5	Proline-rich transmembrane protein 3 OS=Mus musculus GN=Prrt3 PE=1 SV=1	105.797	133.914	103.186	133.48	193.961	115.064	116.796	119.788	105.204	123.552	118.536	115.945	121.884	116.445	117.113	120.434	133.817	108.919	121.328	114.188	153.311	124.868	125.282	104.187	100.023	101.265	148.726	108.315	112.947	119.529	127.904	124.705	107.687	114.23	105.386	122.642	129.911	113.996	115.856	120.299	133.736	101.8	127.448	108.844
A0A0N4SVL0	Eukaryotic translation initiation factor 4 gamma 3 OS=Mus musculus GN=Eif4g3 PE=1 SV=1	117.111	119.313	126.599	109.247	85.905	119.348	114.442	122.949	154.203	116.963	133.085	105.884	126.139	120.466	120.643	109.173	120.864	98.6455	145.086	120.704	93.5429	113.034	119.826	127.91	128.65	130.299	119.437	109.499	115.697	132.869	119.385	120.594	105.128	121.932	101.424	110.946	152.078	95.2467	121.556	115.893	135.27	100.206	132.13	104.234
A0A0N4SVP8	Predicted pseudogene 5580 OS=Mus musculus GN=Gm5580 PE=3 SV=1	130.956	101.446	93.4255	143.583	142.055	117.122	117.834	118.392	62.9398	136.656	91.1309	131.94	100.964	111.767	117.567	138.461	124.482	126.213	99.9671	122.119	90.5524	146.989	104.629	112.686	120.038	105.438	112.074	131.955	127.356	118.617	111.041	138.457	127.499	95.8083	131.371	123.057	96.6148	83.799	117.482	119.66	114.721	121.554	103.617	132.303
A0A0N4SW28	Guanine nucleotide-binding protein subunit gamma OS=Mus musculus GN=Gng12 PE=1 SV=1	117.306	119.061	148.433	86.6484	75.8399	119.747	110.691	127.988	61.7713	94.8056	131.703	137.944	137.596	99.3102	139.148	103.142	108.272	162.012	98.3022	93.6547	211.995	95.9448	117.237	143.138	128.492	146.247	102.171	136.663	91.5093	103.041	106.291	119.035	131.312	132.681	108.884	105.06	151.341	53.0694	135.107	105.357	117.145	119.036	114.268	121.818
A0A0N4SW73	Rab11 family-interacting protein 5 OS=Mus musculus GN=Rab11fip5 PE=1 SV=1	116.34	120.309	118.014	118.133	93.0512	119.064	118.018	118.146	116.279	123.113	115.894	118.89	116.62	117.276	121.228	118.087	117.564	113.022	133.164	116.357	112.527	118.113	129.371	108.093	117.392	116.229	119.107	115.401	129.509	134.246	124.413	120.169	109.385	112.232	109.959	107.073	147.032	100.97	125.887	112.048	123.805	112.117	125.894	110.374
A0A0N4SW93	C2 domain-containing protein 5 OS=Mus musculus GN=C2cd5 PE=1 SV=1	136.681	94.0586	97.4668	139.4	59.7261	120.385			168.222	56.4455	24.8288	296.313	54.0577	50.6118	44.8702	320.586	99.585	182.562	152.362	23.3298	21.8058	162.957	105.507	98.2084						168.436	203.568	67.879	82.7038	99.4694	120.055	86.0447	165.229	141.756	113.936	121.25	118.875	117.239	105.786	130.167
A0A0N4SWG4	Phosphodiesterase OS=Mus musculus GN=Pde1c PE=1 SV=1	115.27	121.689	142.52	92.7694	91.3509	119.132																																					141.678	94.8358
A0A0N4SWH0	Membrane-associated guanylate kinase, WW and PDZ domain-containing protein 1 OS=Mus musculus GN=Magi1 PE=1 SV=1	119.601	116.1	87.2032	150.023	154.576	116.626	113.1	124.751	341.469	147.552	98.7671	98.679	146.743	104.571	123.006	110.463	134.093	104.78	133.661	107.624	178.109	106.827	127.044	119.729	104.401	103.231	131.549	122.755	118.166	106.432	101.455	137.458	155.645	88.4413	127.032	119.098	107.889	170.615	118.533	116.602	117.526	118.641	103.45	132.467
A0A0N4SWH7	Inositol 1,4,5-trisphosphate receptor type 1 (Fragment) OS=Mus musculus GN=Itpr1 PE=1 SV=1	141.157	88.2828	86.517	150.733	234.606	113.453	126.164	107.203	110.173	119.075	122.672	116.595	89.1635	120.695	99.9607	156.983	125.065	111.671	118.959	123.072	178.442	144.869	129.15	75.863	133.64	128.223	114.941	114.95	114.677	139.804	135.388	106.929	104.886	118.412	101.465	126.311	129.45	160.06	113.304	121.335	125.553	110.301	140.252	96.24
A0A0R3P9D0	Phospholipid phosphatase-related protein type 3 OS=Mus musculus GN=Plppr3 PE=1 SV=1	122.076	112.906	75.6247	162.007	106.611	118.527	116.112	120.706	214.773	136.12	101.936	114.332	99.1539	119.112	112.499	137.567	121.845	90.5164	156.253	119.926	74.3975	119.393	119.223	123	125.208	107.565	134.156	116.592	104.051	130.318	129.318	105.955	100.066	136.993	121.961	91.582	154.695	126.646	94.6791	138.088	126.457	109.362	97.5287	138.295
A0A0R4IZW9	Stromal cell-derived factor 2 OS=Mus musculus GN=Sdf2 PE=1 SV=1	105.806	133.902	89.81	147.325	29.7483	121.574	115.779	121.153					136.147	120.852	111.387	113.172	112.017	111.595	147.594	110.935	539.629	184.142	59.1063	110.414	140.71	163.225	78.7764	126.848	122.751	118.349	127.237	98.5794	119.24	138.43									128.526	107.782
A0A0R4IZX2	Na(+)/H(+) exchange regulatory cofactor NHE-RF OS=Mus musculus GN=Slc9a3r2 PE=1 SV=1	130.517	102.013	80.7815	156.669	72.0856	119.895	124.148	109.911	39.4071	159.137	68.9285	130.185	84.7038	141.336	101.532	135.516	127.292	122.216	94.6161	129.471	146.051	142.158	103.504	116.283	134.263	84.8411	136.16	118.719	114.243	126.629	127.167	120.549	98.9074	123.981	116.253	132.716	101.44	74.0895	119.772	117.943	136.083	99.3614	122.518	113.696
A0A0R4IZX5	Neurocan core protein OS=Mus musculus GN=Ncan PE=1 SV=1	121.579	113.547	109.55	126.894	171.418	115.958	123.247	111.122	169.093	138.398	95.0703	121.036	116.509	122.34	115.305	119.59	123.073	124.827	110.132	115.861	185.905	141.623	105.149	112.299	108.02	108.515	128.885	120.482	118.517	126.883	122.028	119.758	117.255	112.691	119.002	130.42	101.354	117.989	113.639	122.095	132.991	102.574	90.8668	144.853
A0A0R4IZY0	Thimet oligopeptidase OS=Mus musculus GN=Thop1 PE=1 SV=1	99.9754	141.427	123.227	112.738	48.2164	120.842	117.899	118.305	99.2192	105.786	133.099	121.635	133.908	101.24	132.469	111.249	122.75	119.231	123.359	111.147	80.6163	110.717	125.011	123.931	133.119	124.852	110.723	117.364	122.571	126.867	114.641	105.124	125.852	131.119	117.717	108.073	135.803	60.5787	120.57	117.598	120.994	115.037	119.822	116.35
A0A0R4IZY9	tRNA-dihydrouridine(47) synthase [NAD(P)(+)] OS=Mus musculus GN=Dus3l PE=1 SV=1	110.471	127.882	110.071	126.354	88.9367	119.227	119.861	115.67	114.634	109.398	129.294	120.797	97.557	124.337	120.494	123.52	132.478	101.24	117.884	129.687	89.3776	101.905	142.243	108.95	132.012	137.307	94.3758	125.892	127.939	132.685	126.74	105.79	108.693	130.076	131.787	112.311	111.879	39.537	109.708	127.406	122.652	113.315	130.741	105.602
A0A0R4IZZ1	Amyloid beta (A4)-like protein 1 OS=Mus musculus GN=Aplp1 PE=1 SV=1	112.941	124.695	127.433	108.384	146.942	116.928	115.78	121.152	162.12	112.805	151.441	90.4867	139.371	97.7612	122.462	123.267	136.261	110.074	97.2035	133.051	224.742	163.971	95.889	98.9214	125.81	90.1921	146.922	111.426	105.6	115.245	114.019	148.029	108.759	100.489	107.838	118.073	133.54	155.668	103.29	130.005	133.587	101.955	112.568	123.491
A0A0R4J008	Histone deacetylase OS=Mus musculus GN=Hdac2 PE=1 SV=1	125.553	108.42	71.9767	165.782	424.219	105.937	103.483	137.67	85.4119	80.8495	159.571	123.259	72.9522	149.333	72.0153	168.995	130.936	130.564	81.6234	126.229	332.981	138.539	86.7001	132.882	114.609	116.645	107.464	127.892	133.908	121.994	105.535	98.3805	141.453	137.732	80.4378	197.743	50.9509	85.6698	142.282	98.4129	112.605	123.753	85.3276	150.306
A0A0R4J018	Thiopurine S-methyltransferase OS=Mus musculus GN=Tpmt PE=1 SV=1	137.92	92.4594							78.4241	124.861	91.1479	145.437													122.539	94.8253	106.556	146.558	125.206												111.111	125.305
A0A0R4J023	Methylglutaconyl-CoA hydratase, mitochondrial OS=Mus musculus GN=Auh PE=1 SV=1	106.61	132.865	137.652	97.8072	136.162	117.355	101.04	140.951	146.153	104.058	132.144	122.762	122.197	114.013	127.315	110.913	120.435	115.077	129.988	113.197	143.49	113.278	125.086	117.487	124.679	138.053	109.428	124.574	106.761	112.338	114.923	110.78	132.145	127.273	121.503	113.198	123.512	110.06	133.31	105.476	114.035	122.267	125.615	110.648
A0A0R4J032	Complement component 9 OS=Mus musculus GN=C9 PE=1 SV=1	185.191	31.4571	101.228	135.507	524.881	101.947	89.7128	156.167																	53.0204	103.694	205.377	75.3106	87.3492												76.9237	160.822
A0A0R4J034	MCG129810, isoform CRA_c OS=Mus musculus GN=Pdxdc1 PE=1 SV=1	133.608	98.0244	107.733	128.774	101.203	118.741	114.416	122.984	153.379	110.514	144.169	101.557	138.706	115.851	110.453	118.071	108.604	101.168	161.443	115.936	112.041	97.1929	141.017	114.432	115.933	116.838	91.9442	134.594	151.199	111.812	95.8336	103.545	153.228	136.81	120.506	111.806	126.812	104.548	129.136	109.181	121.756	114.246	155.102	81.6219
A0A0R4J036	Neurofilament 3, medium OS=Mus musculus GN=Nefm PE=1 SV=1	132.933	98.8951	106.527	130.023	86.8742	119.309	109.425	129.688	98.2226	114.739	121.121	124.007	107	119.686	114.136	129.973	122.683	117.805	106.557	129.454	115.282	111.346	129.65	114.826	118.895	112.469	98.6728	128.404	150.431	111.834	108.215	109.076	140.91	128.461	125.012	140.888	78.4159	77.6086	123.798	114.414	110.52	125.918	136.153	100.275
A0A0R4J038	Kininogen-1 OS=Mus musculus GN=Kng1 PE=1 SV=1	110.206	128.224	159.588	75.1028	118.311	118.063	132.216	99.0744	43.694	143.099	94.3165	121.533	157.043	164.347	101.896	63.4635	105.073	121.517	134.678	118.007	117.11	174.474	81.9261	113.173	93.0636	168.876	109.518	117.127	107.443	57.5803	91.7255	79.9057	180.44	182.085	94.2294	189.315	45.9859	45.8369	68.1092	162.811	53.2551	185.412	158.679	78.1001
A0A0R4J039	Histidine-rich glycoprotein OS=Mus musculus GN=Hrg PE=1 SV=1	77.2498	170.754	108.022	128.475	96.7749	118.917	134.044	96.6182	184.506	151.167	84.8453	116.211	91.314	211.091	87.7423	71.4251	91.5296	120.995	163.039	107.337	87.5554	144.519	132.094	77.3288	79.3927	93.9438	180.94	98.7314	89.7705	66.1813	114.387	51.451	182.585	187.303	103.684	176.126	53.4707	78.6218	65.5168	164.212	54.638	183.975	166.063	70.8314
A0A0R4J041	N6-adenosine-methyltransferase subunit METTL3 OS=Mus musculus GN=Mettl3 PE=1 SV=1	133.347	98.3603	88.3617	148.824	126.831	117.725	132.634	98.5124									116.776	89.6658	133.214	149.41
A0A0R4J044	Poly(rC)-binding protein 4 OS=Mus musculus GN=Pcbp4 PE=1 SV=1	115.885	120.896	82.6298	154.756	130.652	117.574							103.243	99.6016	116.431	151.584	126.283	97.8242	150.235	110.424	231.006	114.272	142.082	87.7971	78.2011	67.5881	158.9	112.801	136.712									266.727	102.794	127.668			105.681	130.271
A0A0R4J049	Protein arginine N-methyltransferase 5 OS=Mus musculus GN=Prmt5 PE=1 SV=1	99.5431	141.984	128.64	107.135	68.3778	120.042	118.462	117.549	84.6803	107.899	128.451	124.793	96.1078	116.442	127.925	124.339	118.326	109.664	140.755	112.731	77.7573	146.263	100.556	119.859	119.248	111.926	137.684	112.23	103.581	107.346	121.77	125.594	121.64	114.362	126.988	102.052	132.989	89.2198	136.846	102.972	108.709	127.8	106.052	129.905
A0A0R4J050	Aminoacylase OS=Mus musculus GN=Acy1 PE=1 SV=1	108.928	129.874	127.118	108.71	95.7279	118.958	120.947	114.212	89.0754	107.473	143.927	108.205	159.099	106.838	115.318	109.062	121.314	116.884	136.87	103.005	135.913	91.578	131.481	132.368	134.888	123.144	108.108	132.305	106.158	113.774	124.348	84.7278	134.528	147.818	130.615	86.9113	150.672	150.893	129.033	108.117	119.915	116.159	123.582	112.649
A0A0R4J073	BRCA1-A complex subunit RAP80 OS=Mus musculus GN=Uimc1 PE=1 SV=1	128.995	103.977																			165.93	152.803	114.814	87.9744
A0A0R4J078	UBX domain containing 2, isoform CRA_a OS=Mus musculus GN=Ubxn4 PE=1 SV=1	132.768	99.108			50.029	120.77	125.515	108.075					62.5974	170.541	103.895	115.141	96.4178	125.212	147.578	110.697	102.385	107.987	138.96	106.232	145.955	156.725	92.4506	113.442	120.505	147.851	127.749	93.1003	112.762	131.336	127.461	89.5601	150.747	117.648	126.782	110.868	127.435	108.346	136.532	99.9018
A0A0R4J079	Acyl-Coenzyme A binding domain containing 3, isoform CRA_b OS=Mus musculus GN=Acbd3 PE=1 SV=1	101.973	138.849	101.672	135.048	312.808	110.353	118.445	117.572	32.7865	102.949	155.659	103.211	135.414	109.463	134.231	99.2513	115.003	108.198	144.862	114.716	55.5328	109.093	130.867	118.966	137.192	130.731	98.8052	116.427	136.833	126.531	122.12	127.16	103.926	115.996	114.538	92.9786	161.98	78.4263	117.933	119.407	117.21	118.969	105.704	130.248
A0A0R4J081	Complex I intermediate-associated protein 30, mitochondrial OS=Mus musculus GN=Ndufaf1 PE=1 SV=1	125.74	108.178	106.33	130.226	222.791	113.922			121.748	150.076	84.1729	120.92													107.127	96.1859	134.064	118.94	124.446
A0A0R4J088	Tissue factor OS=Mus musculus GN=F3 PE=1 SV=1	127.949	105.327	124.679	111.235	193.55	115.081			55.8902	152.99	70.7692	134.861	103.286	120.64	126.829	116.43	105.123	128.462	123.442	119.259					106.075	87.3805	143.878	111.287	127.395	116.095	140.465	90.1535	122.601	133.78	121.249	125.909	105.156	151.704	124.211	112.219	112.713	123.641	132.946	103.431
A0A0R4J094	Fumarylacetoacetate hydrolase domain-containing 2A OS=Mus musculus GN=Fahd2a PE=1 SV=1	107.897	131.204	134.051	101.535	140.308	117.191	129.991	102.063	73.468	86.0646	158.564	118.6	144.498	105.559	123.761	109.945	108.345	112.044	137.865	124.088	105.911	115.315	126.569	115.376	160.012	162.742	83.2861	120.341	111.571	119.831	109.684	87.9235	133.892	155.567	101.765	130.094	123.516	54.3278	126.302	112.853	112.321	124.048	117.404	118.73
A0A0R4J098	Zinc finger protein 326 OS=Mus musculus GN=Zfp326 PE=1 SV=1	110.346	128.043	120.746	115.305	516.133	102.294	116.649	119.985	74.9742	96.9208	160.746	103.105	118.376	101.382	143.924	107.649	121.622	101.03	132.81	128.404	206.882	121.105	124.586	106.149	81.5162	89.2269	145.788	121.182	124.182	122.806	120.672	100.756	112.373	146.047	118.256	122.259	114.284	159.154	109.447	124.655	125.322	110.541	132.349	104.019
A0A0R4J099	RIKEN cDNA 2210016L21 gene OS=Mus musculus GN=2210016L21Rik PE=1 SV=1	127.593	105.786	76.7719	160.819	122.242	117.907	121.019	114.115	99.1734	128.029	90.7146	141.224	87.7891	135.874	111.209	128.129	154.363	91.3578	107.422	127.466	75.0545	166.35	106.874	89.622	95.7304	68.2912	162.503	111.205	120.036	121.175	126.747	151.625	90.8778	95.6184	107.343	136.657	106.857	54.8743	104.224	131.713	128.541	107.197	132.741	103.633
A0A0R4J0A4	Vascular endothelial growth factor receptor 1 OS=Mus musculus GN=Flt1 PE=1 SV=1	97.7392	144.312					135.32	94.9054
A0A0R4J0A6	Solute carrier family 17 (Sodium-dependent inorganic phosphate cotransporter), member 6, isoform CRA_a OS=Mus musculus GN=Slc17a6 PE=1 SV=1	136.06	94.8597	137.315	98.1566	79.9173	119.585	120.369	114.987	113.538	99.854	143.764	116.501	132.42	138.733	108.075	99.9701	100.837	126.321	138.597	112.621	301.282	190.478	85.5941	80.3592	102.625	104.464	106.34	153.63	118.942	104.305	90.3766	179.075	103.467	97.5273	106.171	144.87	96.2645	102.705	84.5404	147.35			102.008	133.886
A0A0R4J0B1	Non-specific serine/threonine protein kinase OS=Mus musculus GN=Mark2 PE=1 SV=1	122.72	112.075	95.1983	141.748	190.519	115.201	118.833	117.051	148.156	220.306	44.4744	78.785	95.2559	129.028	121.071	119.212	128.642	126.665	100.556	115.992	492.712	199.15	67.7328	84.9511	93.1266	79.5052	173.688	95.0893	113.579	108.681	122.145	176.774	89.8737	77.307	105.804	128.643	120.568	204.537	93.5298	137.134	113.836	122.474	122.377	113.835
A0A0R4J0B4	Cytidine monophospho-N-acetylneuraminic acid synthetase OS=Mus musculus GN=Cmas PE=1 SV=1	132.612	99.3098	88.4671	148.715	318.164	110.141	117.17	119.285	60.9245	110.245	144.349	105.609	135.047	107.736	120.281	117.736	119.792	115.078	125.801	118.01	81.4005	112.492	133.106	110.722	106.926	102.556	144.885	114.457	105.051	138.689	131.182	103.934	118.906	114.043	111.969	88.3989	171.94	46.7453	110.301	126.72	125.386	110.474	111.457	124.584
A0A0R4J0B5	CDNA sequence BC017158 OS=Mus musculus GN=BC017158 PE=1 SV=1	124.72	109.494	125.128	110.77	39.101	121.203	98.4979	144.366	352.516	145.937	81.5157	119.003					91.0779	89.3329	184.805	130.408	154.138	159.303	106.128	93.7316	75.88	194.491	88.7501	128.747	113.803	153.915	92.8568	142.537	82.0474	129.24	143.135	91.8347	127.69	245.477	146.369	90.9451	147.153	87.8607
A0A0R4J0B6	ATP-binding cassette sub-family G member 2 OS=Mus musculus GN=Abcg2 PE=1 SV=1	93.7963	149.401	125.101	110.798	38.1144	121.242	121.488	113.485	53.1376	118.991	118.675	123.483	135.585	110.839	110.963	124.942									106.718	158.013	102.478	124.345	111.541	115.103	109.817	95.5049	153.232	130.352	124.531	111.539	122.142	78.4952	133.258	106.306	116.525	119.68	110.034	125.986
A0A0R4J0B8	Endophilin-A3 OS=Mus musculus GN=Sh3gl3 PE=1 SV=1	123.682	110.833	151.251	83.7325	218.084	114.108	127.911	104.857	238.243	100.978	111.043	145.614	140.396	107.551	123.223	111.045	99.4339	150.262	107.323	111.587	147.527	111.98	107.59	142.978	130.494	129.946	128.874	100.144	111.309	129.993	113.051	106.36	125.771	129.164	112.826	100.316	153.352	117.912	123.26	113.873			110.376	125.649
A0A0R4J0D1	Store-operated calcium entry-associated regulatory factor OS=Mus musculus GN=Saraf PE=1 SV=1	140.249	89.4545			136.337	117.349	129.983	102.074	107.277	161.162	85.5575	106.7	105.8	127.586	97.1543	142.061	122.909	130.674	95.4706	122.194	110.369	173.449	88.4068	105.649	84.3313	66.9141	178.224	98.7075	118.747	123.528	140.544	124.938	112.755	93.1847				38.5145	125.802	113.673	130.862	104.786	96.8626	138.951
A0A0R4J0D3	Dolichyl-diphosphooligosaccharide--protein glycosyltransferase subunit STT3B OS=Mus musculus GN=Stt3b PE=1 SV=1	85.0737	160.657	130.358	105.357			109.6	129.453					58.7588	114.93	107.751	173.69	103.076	118.71	147.597	111.738	73.408	77.8135	139.364	139.778						135.872	130.624	85.7616	123.589	135.516	111.824	103.892	149.36	129.311	135.213	103.371			135.726	100.695
A0A0R4J0D5	Vacuolar fusion protein MON1 homolog A OS=Mus musculus GN=Mon1a PE=1 SV=1	100.5	140.75	111.87	124.492	174.996	115.816							101.262	113.422	117.366	136.701	122.519	121.659	112.656	118.436	11.2944	95.7778	168.806	83.0618	141.284	120.257	113.667	130.166	97.8273	133.731	118.808	91.5929	137.23	128.762	128.315	95.5911	140.813	72.1176	117.886	119.605	120.56	115.488	140.543	95.9534
A0A0R4J0E4	Integrator complex subunit 7 OS=Mus musculus GN=Ints7 PE=1 SV=1	140.261	89.4381					126.546	106.691
A0A0R4J0F6	Cyclin-G-associated kinase OS=Mus musculus GN=Gak PE=1 SV=1	117.597	118.686	107.493	129.022	71.1164	119.934	118.139	117.984	83.9543	129.185	101.416	128.786	127.894	121.438	110.632	118.729	112.061	131.511	116.505	113.547	92.4231	105.642	120.632	134.804	113.256	124.33	114.835	122.58	121.407	100.358	114.385	141.993	130.024	97.5995	116.912	123.368	114.345	159.446	106.063	127.54	121.724	114.279	126.89	109.393
A0A0R4J0G0	Phosphoenolpyruvate carboxykinase [GTP], mitochondrial OS=Mus musculus GN=Pck2 PE=1 SV=1	106.39	133.148	137.148	98.3289	140.33	117.19	108.653	130.726	164.796	113.735	133.777	108.557	155.134	105.899	119.386	107.864	132.293	114.167	112.396	117.415	134.646	123.618	117.584	117.299	124.323	96.5901	122.507	122.804	127.821	121.334	112.528	139.237	118.996	99.5386	122.065	127.975	101.094	110.411	116.368	119.951	124.745	111.141	125.041	111.213
A0A0R4J0G4	Ran-binding protein 10 OS=Mus musculus GN=Ranbp10 PE=1 SV=1	129.296	103.588	65.9192	172.052	645.166	97.1793			90.4313	156.509	71.6539	128.2	97.3332	137.658	104.607	127.789	173.255	111.903	68.7958	114.155	435.84	159.434	92.5096	96.4651	91.584	59.3502	174.713	118.218	99.5698	127.102	140.083	165.929	93.4745	56.7366	89.6182	152.515	105.853	181.245	116.504	118.073			91.8342	143.901
A0A0R4J0G9	Methionine synthase reductase OS=Mus musculus GN=Mtrr PE=1 SV=1	94.5414	148.439
A0A0R4J0I0	ETS domain-containing transcription factor ERF OS=Mus musculus GN=Erf PE=1 SV=1	100.343	140.952	119.13	116.978	65.7494	120.147	137.152	92.4443	171.291	121.001	97.801	138.864	96.7427	112.97	103.736	156.094	104.162	104.328	147.603	130.249	216.816	106.241	141.742	97.7186	151.948	94.3313	75.7023	95.1278	236.498						101.785	115.571	144.829	393.628	85.8683	138.981	71.1592	166.811
A0A0R4J0I1	MCG1051009 OS=Mus musculus GN=Serpina3k PE=1 SV=1	125.758	108.154	153.012	81.9096	73.7662	119.829	109.533	129.543	71.1296	143.879	117.918	93.6407	129.213	149.216	113.157	84.648	99.2644	146.648	112.145	112.098	138.307	104.765	112.821	143.993	95.0265	286.849	59.6121	101.058	100.506	95.8818	137.341	83.9781	142.987	139.139	133.002	132.917	80.0768	127.175	128.414	109.236	58.6224	179.835	88.0823	147.594
A0A0R4J0I2	Transmembrane protein 132D OS=Mus musculus GN=Tmem132d PE=1 SV=1	127.237	106.246
A0A0R4J0I6	Acyl-CoA dehydrogenase family member 11 OS=Mus musculus GN=Acad11 PE=1 SV=1	132.227	99.8067
A0A0R4J0I9	Low density lipoprotein receptor-related protein 1 OS=Mus musculus GN=Lrp1 PE=1 SV=1	124.587	109.665	106.94	129.595	146.417	116.949	115.999	120.858	105.238	108.998	126.743	124.465	114.755	118.854	116.011	123.689	124.908	115.781	113.154	123.218	133.239	121.966	121.03	114.365	117.984	108.1	132.134	110.223	121.262	128.448	122.213	117.317	110.684	120.871	115.939	122.918	116.23	128.838	112.549	122.757	118.025	118.122	115.245	120.856
A0A0R4J0J1	Copine-9 OS=Mus musculus GN=Cpne9 PE=1 SV=1	126.071	107.75	136.177	99.3342	95.2861	118.976	123.36	110.971	171.135	93.9927	133.606	132.2	113.611	100.627	121.839	137.45	101.133	107.535	144.934	132.008	139.4	117.72	111.162	132.301	120.516	157.813	96.4061	128.571	107.347	103.347	104.057	100.456	162.696	128.844	123.762	124.415	104.191	248.435	120.433	113.043	106.895	129.685	116.345	119.773
A0A0R4J0J8	Cytospin-A OS=Mus musculus GN=Specc1l PE=1 SV=1	101.268	139.759	127.146	108.681	265.819	112.216	120.445	114.886	820.203	120.937	115.294	92.2823	110.738	133.392	115.389	111.161	124.536	111.866	121.366	121.102	112.429	122.751	146.138	79.7985	118.688	131.227	98.0414	134.375	124.075	119.511	125.698	131.68	108.649	106.624	116.934	115.17	126.363	174.746	115.208	119.343			136.653	99.7828
A0A0R4J0K1	Selenoprotein F OS=Mus musculus GN=Selenof PE=1 SV=1	79.341	168.055	156.795	77.994	179.006	115.657	92.5803	152.315
A0A0R4J0L6	28S ribosomal protein S35, mitochondrial OS=Mus musculus GN=Mrps35 PE=1 SV=1	133.904	97.6424	130.341	105.374	78.005	119.661	115.099	122.066	136.238	117.893	150.282	86.738	129.839	108.292	126.836	112.791	109.462	119.024	151.186	100.256	81.5914	92.7585	128.972	137.684	144.965	149.057	93.755	114.161	125.519	135.119	140.566	84.9691	108.752	140.811	104.754	104.226	157.762	458.224	61.3085	158.371	127.98	107.78	116.803	119.322
A0A0R4J0M1	Tubulin-specific chaperone C OS=Mus musculus GN=Tbcc PE=1 SV=1	107.67	131.497	115.593	120.639	40.5867	121.144	113.465	124.261	80.3146	96.1653	150.594	114.88	142.339	109.609	125.746	104.591	141.584	111.684	115.959	106.367	121.275	107.463	132.339	114.923	159.823	94.2614	152.323	99.7476	85.8387	110.672	123.564	120.676	111.22	126.551	104.993	113.58	143.718	60.9299	112.358	124.609	134.143	101.376	118.039	118.106
A0A0R4J0M7	Expressed sequence AI851790 OS=Mus musculus GN=Fam19a2 PE=1 SV=1	123.007	111.705																																									138.548	97.9165
A0A0R4J0M9	Deubiquitinating protein VCIP135 OS=Mus musculus GN=Vcpip1 PE=1 SV=1	115.998	120.749	132.608	103.028	93.3408	119.053	114.627	122.7	84.3883	102.256	150.161	107.862	127.333	119.103	117.329	113.778	115.848	117.09	133.601	112.368	100.846	116.122	120.608	123.084	126.711	137.049	102.041	121.689	123.978	109.091	117.335	118.245	123.539	125.507	110.601	115.017	134.552	140.243	113.155	121.955	125.692	110.157	120.375	115.806
A0A0R4J0N5	Programmed cell death 2, isoform CRA_b OS=Mus musculus GN=Pdcd2 PE=1 SV=1	119.53	116.192	111.865	124.497	39.101	121.203	126.271	107.061									135.973	110.507	128.378	102.622										141.853	145.761	86.4382	108.846	128.867	125.176	91.8764	150.218						123.379	112.849
A0A0R4J0P1	Acyl-Coenzyme A dehydrogenase family, member 8 OS=Mus musculus GN=Acad8 PE=1 SV=1	109.323	129.363	124.626	111.289	63.6328	120.23	105.89	134.437	86.7338	111.816	119.257	130.044	123.421	125.353	111.876	115.882	128.788	114.069	115.646	118.561	190.26	122.966	116.873	115.818	142.01	129.657	100.741	117.565	129.531	97.0447	125.063	120.339	115.56	130.427	134.082	101.231	125.271	107.267	114.347	121.756	106.802	129.782	121.252	114.943
A0A0R4J0P6	Poly(A)-specific ribonuclease PARN OS=Mus musculus GN=Parn PE=1 SV=1	113.4	124.102	134.955	100.599	41.1261	121.123	129.438	102.806					142.027	112.674	119.75	108.488
A0A0R4J0Q5	Lamin-B2 OS=Mus musculus GN=Lmnb2 PE=1 SV=1	131.054	101.319	116.302	119.905	79.0924	119.618	109.362	129.773	164.318	128.075	104.922	122.877	109.863	104.413	132.559	123.158	118.288	123.379	112.416	121.319	160.674	121.174	113.184	124.562	121.687	139.773	108.469	116.634	120.291	110.813	114.749	108.544	130.205	133.218	123.191	128.674	98.6514	101.002	112.211	123.738	108.725	127.784	123.993	112.244
A0A0R4J0Q6	E3 ubiquitin-protein ligase TRIM56 OS=Mus musculus GN=Trim56 PE=1 SV=1	89.1033	155.457	126.268	109.59	75.165	119.773
A0A0R4J0R4	N-acetylaspartate synthetase OS=Mus musculus GN=Nat8l PE=1 SV=1	140.553	89.0618	100.043	136.734	137.635	117.297	101.258	140.659	96.0774	107.573	125.387	128.048																							130.755	94.1702	139.831				132.414	103.174
A0A0R4J0S1	Cdc42 effector protein 1 OS=Mus musculus GN=Cdc42ep1 PE=1 SV=1	109.051	129.715	100.118	136.656	99.0171	118.828	128.574	103.966	173.048	125.69	109.179	120.721	135.066	108.598	124.791	111.495	121.155	115.695	115.417	125.596	93.9192	117.509	148.547	83.1421	107.726	96.2774	129.89	126.214	120.95	148.785	137.288	98.7065	98.7765	126.843	112.044	116.608	130.4	75.0221	127.776	111.078	136.785	98.6325	132.028	104.335
A0A0R4J0S3	Reticulon 4 interacting protein 1 OS=Mus musculus GN=Rtn4ip1 PE=1 SV=1	138.857	91.25	95.7696	141.156	303.608	110.718																								124.663	124.786	97.9971	105.633	150.493
A0A0R4J0S4	Lethal(2) giant larvae protein homolog 1 OS=Mus musculus GN=Llgl1 PE=1 SV=1	109.379	129.292	109.64	126.801	70.8982	119.942	125.093	108.643	115.022	128.906	109.879	118.555	98.2736	132.159	106.635	130.797	122.165	112.386	121.608	122.961	133.856	114.708	130.115	109.506	128.118	118.342	110.544	122.038	126.048	119.561	116.807	108.003	130.175	125.916	119.452	113.713	125.336	157.498	121.905	114.046	124.962	110.915	124.934	111.319
A0A0R4J0T0	Iron-sulfur cluster co-chaperone protein HscB, mitochondrial OS=Mus musculus GN=Hscb PE=1 SV=1	134.385	97.0217	100.535	136.224			118.439	117.581	65.9183	131.546	105.486	122.267	122.063	117.189	105.687	132.913	140.028	71.6541	125.57	154.037	618.975	192.803	54.5055	102.97	62.4475	65.1492	221.464	73.8168	93.0449	122.549	126.514	141.793	111.752	87.7075	141.329	121.776	85.9714	85.0429	118.987	118.342	117.989	118.159	92.2749	143.467
A0A0R4J0T8	ADP-ribosylation factor GTPase-activating protein 3 OS=Mus musculus GN=Arfgap3 PE=1 SV=1	128.098	105.135	107.256	129.268	373.108	107.963	120.642	114.621	233.308	100.26	132.002	123.783	106.053	126.356	122.703	113.262	141.782	101.201	95.8554	140.028	183.296	153.839	113.975	87.0365	169.946	124.264	89.3417	125.288	125.675	135.72	134.286	141.632	81.269	100.04	117.617	113.766	127.566	164.556	109.366	124.59	124.687	111.201	103.591	132.327
A0A0R4J0U8	RIKEN cDNA 1190005F20, isoform CRA_a OS=Mus musculus GN=Trmt1l PE=1 SV=1	133.318	98.3981
A0A0R4J0V1	Integrator complex subunit 10 OS=Mus musculus GN=Ints10 PE=1 SV=1	65.6475	185.727
A0A0R4J0V3	Phosphatidate phosphatase LPIN1 OS=Mus musculus GN=Lpin1 PE=1 SV=1	122.247	112.685	101.194	135.542					533.339	158.237	49.717	131.296					138.122	92.3176	132.611	121.025	580.655	196.487	59.5229	94.2161	24.4088	106.854	209.788	100.395	58.9463	44.7216	89.9931	211.954	117.482	82.1138	87.0247	154.892	105.624	232.692	61.5896	163.738			147.012	89.5854
A0A0R4J0V4	Junction-mediating and -regulatory protein OS=Mus musculus GN=Jmy PE=1 SV=1	108.552	130.358	116.075	120.14	82.9129	119.466	121.598	113.337	177.611	149.618	65.5368	139.465	111.279	114.282	115.103	131.972	104.54	121.068	147.768	106.588	60.3065	102.158	139.428	114.249	133.975	136.697	113.384	109.312	116.886	120.785	101.137	150.933	105.073	110.009	133.782	110.931	111.398	150.554	106.739	127.184	118.889	117.224	119.275	116.889
A0A0R4J0W6	Leucine rich repeat containing 40, isoform CRA_a OS=Mus musculus GN=Lrrc40 PE=1 SV=1	128.319	104.85	119.935	116.145	65.756	120.146	127.883	104.895	107.963	148.082	84.2172	123.853	108.264	137.088	116.16	107.82	121.039	126.099	107.758	118.82	119.846	100.82	154.43	91.4373	144.123	154.773	75.4274	95.1503	181.085						116.935	127.043	108.917	122.235	136.525	102.425	135.75	99.707	113.936	122.145
A0A0R4J0Z1	Protein disulfide-isomerase A4 OS=Mus musculus GN=Pdia4 PE=1 SV=1	118.311	117.765	111.224	125.16	152.615	116.703	120.298	115.083	75.3799	130.013	109.4	119.431	104.531	137.522	114.898	111.231	122.158	125.09	99.4592	126.914	159.423	145.687	97.6667	119.84	108.292	98.6968	127.799	126.267	121.835	111.545	116.034	137.215	108.954	114.646	123.588	111.813	122.925	79.668	116.957	120.212	110.098	126.357	125.116	111.139
A0A0R4J101	Anion exchange protein OS=Mus musculus GN=Slc4a2 PE=1 SV=1					201.091	114.782	111.985	126.249	236.442	116.917	117.551	119.425	147.975	117.79	118.018	101.117	116.15	101.383	123.285	143.626	49.6286	124.153	114.467	125.904	60.0511	42.4867	164.627	135.986	130.251						108.665	91.343	171.771				115.862	120.369	171.226	65.7497
A0A0R4J102	Cytoplasmic polyadenylation element-binding protein 3 OS=Mus musculus GN=Cpeb3 PE=1 SV=1	108.35	130.62	136.002	99.5154	105.513	118.57	122.988	111.47	136.338	115.506	120.563	122.077	141.809	113.071	112.032	117.251	97.1458	108.363	168.355	112.927	232.49	98.0471	131.207	120.285	141.136	155.431	76.8359	135.923	120.688	123.18	116.209	96.3515	138.294	131.407	132.771	101.553	126.448	380.228	102.852	124.796	118.76	117.358	127.248	109.041
A0A0R4J104	Disabled homolog 2 OS=Mus musculus GN=Dab2 PE=1 SV=1	105.748	133.978	64.1012	173.934	101.269	118.739	123.584	110.669					99.1943	147.181	99.0364	122.749	125.801	91.6696	115.366	153.222	133.47	196.984	71.1464	103.015	97.1083	140.805	83.245	149.245	134.072	110.686	106.84	93.0879	110.064	180.763	118.417	118.278	119.93	152.286	91.1348	140.48	117.144	119.037	151.068	85.593
A0A0R4J112	Eukaryotic translation initiation factor 4 gamma 3 OS=Mus musculus GN=Eif4g3 PE=1 SV=1	119.018	116.852	125.633	110.247	85.905	119.348	114.442	122.949	154.203	116.963	133.085	105.884	126.139	120.466	120.643	109.173	120.277	99.2559	145.46	120.196	91.6779	110.699	120.955	128.957	131.612	131.81	116.016	110.907	116.334	134.114	119.478	121.756	104.88	119.735	101.424	110.946	152.078	99.4493	120.735	116.49	135.27	100.206	131.55	104.806
A0A0R4J117	Immunoglobulin superfamily member 8 OS=Mus musculus GN=Igsf8 PE=1 SV=1	104.935	135.027	113.146	123.172	227.415	113.738	118.009	118.158	185.921	130.589	104.916	118.948	123.147	111.02	125.385	115.828	107.393	140.408	110.126	113.005	155.833	104.593	128.297	121.66	118.69	124.098	114.729	118.956	123.448	98.9865	119.174	114.019	135.578	124.334	114.747	110.831	135.488	132.786	135.499	103.04	109.036	127.46	140.681	95.8175
A0A0R4J124	SRSF protein kinase 2 OS=Mus musculus GN=Srpk2 PE=1 SV=1	117.055	119.386	132.416	103.227	94.2544	119.017	119.751	115.818	63.6175	125.494	109.464	125.29	93.908	132.197	115.987	122.591	120.331	102.087	133.157	128.142	111.242	110.382	116.401	134.515	125.792	135.936	104.226	113.626	133.467	135.017	129.854	113.621	106.017	117.695	106.588	121.909	129.475	126.625	122.953	113.918	126.014	109.822	119.931	116.243
A0A0R4J137	Phytanoyl-CoA dioxygenase domain-containing protein 1 OS=Mus musculus GN=Phyhd1 PE=1 SV=1	138.589	91.5956	49.5541	188.99					114.333	118.726	131.004	107.733	124.307	99.0325	133.098	119.094														77.9374	63.7518	72.9745	177.8	209.141				354.834	118.688	111.889			153.049	83.6426
A0A0R4J138	Arylsulfatase B OS=Mus musculus GN=Arsb PE=1 SV=1	126.666	106.982	122.815	113.164	99.8034	118.797	132.558	98.6151	146.531	145.535	103.128	104.611	158.271	115.779	99.6338	118.255	119.063	128.697	122.696	103.126	88.7446	119.982	116.395	125.48	140.881	145.046	116.635	116.072	88.111	142.853	104.091	126.636	105.395	123.166	107.533	118.488	133.312	91.2983	140.556	99.7482	119.453	116.638	108.028	127.96
A0A0R4J140	Clustered mitochondria protein homolog OS=Mus musculus GN=Cluh PE=1 SV=1	104.241	135.923	137.755	97.7013	213.818	114.277	110.909	127.695	210.548	94.8006	159.718	101.022	144.893	112.563	124.988	100.619	118.878	105.786	157.788	100.93	129.466	115.349	124.113	117.412	135.294	154.473	97.573	113.966	119.899	119.035	117.919	102.986	129.108	132.605	118.562	110.136	131.71	118.489	128.319	109.534	112.958	123.386	112.611	123.449
A0A0R4J170	Transcription activator BRG1 OS=Mus musculus GN=Smarca4 PE=1 SV=1	115.164	121.826	111.598	124.774	153.006	116.688	122.022	112.768	150.13	137.045	126.758	88.8395	122.598	106.515	121.383	125.786	121.941	138.163	93.0058	115.415	277.939	121.486	110.739	120.939	134.075	140.308	111.352	117.263	105.305	102.608	109.25	118.202	134.023	128.365	135.687	121.932	92.8383	176.153	118.099	116.836	116.046	120.178	58.7444	176.474
A0A0R4J172	DENN domain-containing protein 4B OS=Mus musculus GN=Dennd4b PE=1 SV=1	105.605	134.161	116.428	119.775			137.315	92.2244	307.763	104.898	127.308	120.178	135.234	116.431	127.915	99.1844	122.881	105.303	128.274	125.415	136.128	94.6683	148.172	105.827	150.338	99.2875	120.272	116.494	120.846	139.704	118.424	125.996	104.791	111.691	107.64	102.494	156.677	123.759	120.828	115.806	135.14	100.341	145.04	91.5268
A0A0R4J174	Evolutionarily conserved-signaling intermediate in Toll pathway, mitochondrial OS=Mus musculus GN=Ecsit PE=1 SV=1	110.853	127.389	108.226	128.264	32.5636	121.462	111.559	126.822	106.806	136.75	101.637	118.484	119.789	115.496	101.24	141.44	101.748	136.541	98.1206	136.646	137.19	129.703	110.779	120.07	142.161	108.47	116.314	112.981	129.312	144.133	131.541	87.1832	124.69	126.122	114.394	116.916	126.991	53.2184	133.585	106.654	125.819	110.024	157.018	79.7357
A0A0R4J175	Bromodomain-containing protein 9 OS=Mus musculus GN=Brd9 PE=1 SV=1	98.8287	142.906																							163.49	168.288	84.8513	107.275	119.761
A0A0R4J1E2	Elongation factor 1-delta OS=Mus musculus GN=Eef1d PE=1 SV=1	114.268	122.982	146.3	88.8562	120.569	117.974	120.374	114.981	109.312	123.359	121.446	112.823	120.259	119.388	122.533	111.914	115.153	125.014	127.585	108.102	122.685	123.781	109.341	129.266	119.689	133.741	105.989	124.28	121.123	113.778	123.374	109.405	122.104	128.827	123.306	120.804	110.07	122.462	115.534	120.364	102.71	134.033	119.025	117.135
A0A0R4J1E3	Drebrin OS=Mus musculus GN=Dbn1 PE=1 SV=1	127.913	105.374	112.431	123.912	100.112	118.784	115.324	121.765	97.8392	121.094	120.732	116.812	119.808	124.205	109.238	122.553	119.946	114.102	121.601	123.238	131.924	116.91	123.078	117.031	100.959	98.0686	153.211	106.427	110.174	130.538	118.255	113.642	114.371	124.833	114.898	113.85	130.861	119.988	109.365	125.699	124.299	111.604	116.683	119.44
A0A0R4J1E4	SPARC-related modular calcium-binding protein 1 OS=Mus musculus GN=Smoc1 PE=1 SV=1	104.001	136.231															137.694	110.929	74.6378	152.016										108.779	102.979	174.364	106.593	84.4388
A0A0R4J1F5	Ubiquitin carboxyl-terminal hydrolase 21 OS=Mus musculus GN=Usp21 PE=3 SV=1	102.763	137.83	109.36	127.09	199.65	114.839	90.0051	155.774																														262.034	100.604	129.656
A0A0R4J1G5	Erlin-1 OS=Mus musculus GN=Erlin1 PE=1 SV=1	117.636	118.636	118.477	117.654	83.3219	119.45	119.899	115.619	191.853	109.908	122.318	124.53	129.978	106.525	130.885	109.878	104.857	148.788	115.276	99.4871	90.9935	100.304	129.117	128.831	118.13	132.126	113.867	125.383	107.938	120.197	126.995	91.687	135.824	130.51	133.049	123.475	93.8893	110.415	137.053	102.268	97.9308	138.998	120.386	115.795
A0A0R4J1J1	MCG114807, isoform CRA_c OS=Mus musculus GN=Pnkd PE=1 SV=1	112.387	125.41	118.274	117.864	300.2	110.853	132.083	99.2527	114.473	123.924	111.823	122.44	109.139	114.725	117.954	129.524	140.35	68.8007	178.139	106.701	123.203	103.965	135.706	113.895	80.7179	75.2896	212.593	73.4406	87.1436	135.06	121.116	123.032	108.016	112.744	125.357	113.675	117.963	150.85	117.15	118.276	116.965	119.223	134.533	101.87
A0A0R4J1N7	Ankyrin-1 OS=Mus musculus GN=Ank1 PE=1 SV=1	114.171	123.108	82.1338	155.27	103.053	118.668	111.999	126.23	119.29	138.006	85.3512	134.242	115.45	119.597	112.696	126.322	129.993	115.21	101.794	128.968	123.251	132.8	136.821	81.3258	114.474	129.379	100.955	126.001	135.652	118.14	124.183	110.422	128.941	117.21	128.901	119.307	105.232	76.9401	117.151	120.113	121.657	114.349	136.023	100.403
A0A0R4J1Q0	Enhancer of mRNA-decapping protein 4 OS=Mus musculus GN=Edc4 PE=1 SV=1	104.82	135.174	124.827	111.081	86.3821	119.329	115.397	121.667	67.6963	132.321	107.121	119.473	98.4095	122.236	128.371	116.019	136.976	99.778	147.307	97.885	18.7905	97.4	121.891	146.117	110.21	126.302	101.813	126.547	139.276	131.58	131.788	96.0317	103.615	142.989	101.621	112.458	149.608	186.153	123.63	111.859	114.332	121.959	120.531	115.652
A0A0R4J1Q7	Ectonucleotide pyrophosphatase/phosphodiesterase 1, isoform CRA_a OS=Mus musculus GN=Enpp1 PE=1 SV=1	170.707	50.1485	101.692	135.026									218.218	110.904	94.6687	90.8181	112.755	127.333	136.752	98.8802	126.039	94.5242	149.875	104.189						104.85	108.071	176.752	102.924	82.1711				151.191	64.2041	163.53
A0A0R4J1S2	PRP40 pre-mRNA processing factor 40 homolog B (Yeast) OS=Mus musculus GN=Prpf40b PE=1 SV=1	113.348	124.169	140.288	95.0791	27.9242	121.646	99.2858	143.308	252.332	140.817	91.1479	118.882									67.0797	92.4371	123.499	146.467	165.455	113.928	115.715	114.303	107.33	132.256	109.568	112.686	120.621	128.033	113.11	116.381	129.393	30.4961	85.508	148.319			126.398	109.877
A0A0R4J1T4	Leucine-rich repeat transmembrane neuronal protein 4 OS=Mus musculus GN=Lrrtm4 PE=1 SV=1	112.434	125.349	152.32	82.6258	184.333	115.446	119.157	116.616	59.2735	89.3568	180.098	91.7136					100.789	145.73	127.139	97.0395					116.898	174.532	114.511	119.58	73.1315	78.8537	94.3292	111.544	169.438	134.717				75.7877	159.816	83.6688	118.441	117.69	90.1309	145.578
A0A0R4J1W0	Sorbin and SH3 domain-containing protein 2 OS=Mus musculus GN=Sorbs2 PE=1 SV=1	122.427	112.453	92.622	144.414	158.482	116.471	110.703	127.972	139.198	127.145	116.782	112.101	116.476	129.654	114.119	113.033	115.01	126.052	119.602	114.57	150.515	111.155	135.819	104.447	120.383	129.121	109.155	121.613	123.469	101.393	116.545	133.633	124.221	110.981	109.534	128.606	115.93	92.3266	113.271	123.048	131.562	104.058	111.309	124.73
A0A0R4J1W7	CDC23 (Cell division cycle 23, yeast, homolog), isoform CRA_c OS=Mus musculus GN=Cdc23 PE=1 SV=1	105.063	134.861																							114.598	130.447	113.088	135.754	98.3594	138.197	147.813	92.2374	109.04	121.502									125.98	110.289
A0A0R4J1X0	Neuronal tyrosine-phosphorylated phosphoinositide-3-kinase adapter 2 OS=Mus musculus GN=Nyap2 PE=1 SV=1	125.555	108.416	96.5378	140.361	476.962	103.847	76.5043	173.909	234.669	73.354	58.7904	236.062	113.429	113.795	114.51	131.816	145.113	97.6219	104.171	132.957	79.4858	119.222	122.547	118.271	97.9658	100.593	149.359	101.867	123.221	157.106	104.095	130.945	98.7603	114.355							128.99	106.73	123.067	113.156
A0A0R4J1Z9	Glucocorticoid-induced transcript 1 protein OS=Mus musculus GN=Glcci1 PE=1 SV=1	120.98	114.321	72.3585	165.387	34.7792	121.374	122.481	112.151	38.2042	125.29	94.4496	143.021					147.993	90.5068	109.062	134.606	969.727	158.402	82.1328	81.5663	103.147	74.3553	152.982	106.592	132.861	140.864	132.993	123.392	96.6581	106.8	109.157	106.604	148.73	33.1707	127.415	112.428	147.605	87.3909	136.709	99.7274
A0A0R4J215	G patch domain-containing protein 11 OS=Mus musculus GN=Gpatch11 PE=1 SV=1	122.6	112.23	85.0701	152.231					28.2309	137.802	79.2781	144.988	84.0092	116.089	126.086	134.665					28.7099	119.152	142.751	93.1521											124.76	121.084	107.83	49.7238	103.264	132.662	124.457	111.439	122.006	114.201
A0A0R4J242	Chitinase domain-containing protein 1 OS=Mus musculus GN=Chid1 PE=1 SV=1	122.238	112.697	148.479	86.6008	48.4428	120.833	123.398	110.919	102.532	94.7008	154.319	111.626	148.054	88.3529	142.093	104.898	98.3755	122.196	152.594	107.674	63.758	87.2635	133.639	138.123	160.468	166.992	67.0788	139.973	107.816						137.654	96.9449	127.077	60.0899	135.453	104.887	113.23	123.103	107.665	128.318
A0A0R4J263	1-acyl-sn-glycerol-3-phosphate acyltransferase OS=Mus musculus GN=Agpat1 PE=1 SV=1	95.5102	147.189	114.548	121.721	187.306	115.328	118.318	117.742	130.011	113.882	130.283	113.676	101.455	143.777	76.7245	151.184	137.407	157.775	87.151	75.7298	180.425	148.29	86.7404	131.034						58.0695	110.046	225.806	93.7786	56.9133	90.8702	198.029	37.4078	116.65	108.798	126.266			130.189	106.145
A0A0R4J275	NADH dehydrogenase [ubiquinone] 1 alpha subcomplex subunit 12 OS=Mus musculus GN=Ndufa12 PE=1 SV=1	130.376	102.195	89.788	147.348	154.119	116.644	118.959	116.881	65.2719	175.475	77.3405	100.262	110.523	133.17	102.647	126.492	129.892	118.566	77.9963	147.501	108.237	141.624	108.223	112.452	114.119	85.9513	144.088	113.843	119.354	127.017	123.487	123.357	127.311	96.8274	109.541	140.673	98.191	83.19	113.043	123.47	132.79	102.782	120.254	115.925
A0A0R4J2A2	Ankyrin repeat and sterile alpha motif domain-containing protein 1B OS=Mus musculus GN=Anks1b PE=1 SV=1	118.912	116.989	123.601	112.35	178.661	115.671	116.369	120.361	84.5464	108.399	130.862	121.561	131.541	130.496	109.904	107.367	110.645	120.065	126.056	121.744	533.142	161.55	83.9843	100.495	154.564	162.779	81.8007	112.299	129.551	103.281	97.1342	119.323	150.192	123.702	115.522	142.751	87.6155	147.607	124.805	111.813	121.284	114.736	90.9108	144.81
A0A0R4J2B2	BTB/POZ domain-containing protein KCTD12 OS=Mus musculus GN=Kctd12 PE=1 SV=1	79.2797	168.134	111.076	125.314	98.0378	118.867	118.168	117.944	170.706	133.152	109.858	111.112	128.985	114.178	116.81	118.691	125.804	94.492	144.755	120.885	127.155	113.913	133.982	105.366	136.356	151.93	105.05	107.423	117.715	124.18	129.112	113.093	118.125	114.874	105.362	99.3577	164.149	110.701	125.263	112.339	115.142	121.117	125.862	110.404
A0A0R4J2C1	Amyloid beta A4 precursor protein-binding family B member 1 OS=Mus musculus GN=Apbb1 PE=1 SV=1	129.23	103.674	125.396	110.493	145.126	117	119.144	116.633	110.84	90.1243	150.68	120.75	58.7588	126.857	127.891	137.061	124.55	119.83	118.509	112.881	114.631	106.4	117.874	136.557	150.424	156.583	78.7206	126.509	123.544	118.42	111.52	123.614	114.714	126.814	114.738	105.766	142.94	96.1826	125.667	112.355	80.87	156.722	133.324	103.059
A0A0R4J2C2	Synaptotagmin II OS=Mus musculus GN=Syt2 PE=1 SV=1	126.342	107.401	112.083	124.272	93.9351	119.029	112.62	125.397	95.7069	127.897	109.468	121.037	120.563	123.454	113.832	117.495	117.92	135.961	90.0345	126.091	70.559	132.311	107.225	126.004	101.731	94.8535	137.478	121.366	119.71	113.416	117.839	130.811	121.791	107.515	115.413	130.664	105.512	84.7056	110.054	125.988	108.878	127.625	137.113	99.3299
A0A0U1RNF2	Leucine carboxyl methyltransferase 1 OS=Mus musculus GN=Lcmt1 PE=1 SV=1	112.285	125.542	126.219	109.64	80.0206	119.581	115.455	121.588	83.0687	108.558	150.857	99.5826	118.977	120.442	125.298	108.345	110.201	122.086	141.634	104.408	387.692	140.615	87.7889	126.015	123.103	113.289	125.908	111.689	121.726	106.685	109.606	105.53	132.534	143.04	123.221	92.3948	151.915	174.519	120.303	114.993	116.862	119.33	114.312	121.774
A0A0U1RNL9	Myc-associated zinc finger protein OS=Mus musculus GN=Maz PE=1 SV=1	114.596	122.559	95.2756	141.668	533.93	101.588			494.04	102.953	63.3238	184.53					142.072	104.097	97.9665	133.652					101.001	89.3235	155.46	107.801	112.923
A0A0U1RNX4	Unconventional prefoldin RPB5 interactor (Fragment) OS=Mus musculus GN=Uri1 PE=1 SV=1	116.122	120.59			127.967	117.68
A0A0U1RPN8	Fructose-bisphosphate aldolase A (Fragment) OS=Mus musculus GN=Aldoa PE=1 SV=1	113.128	124.453	120.077	115.998	88.8402	119.231	120.662	114.595	81.2451	125.912	109.53	123.967	123.316	112.226	119.951	120.78	128.8	121.563	118.785	105.188	122.329	121.11	120.633	116.46	121.822	127.588	122.406	110.703	115.896	122.469	118.406	125.532	115.824	113.354	131.182	113.41	111.027	138.742	117.396	118.367	112.183	124.191	112.965	123.1
A0A0X1KG67	ER membrane protein complex subunit 10 OS=Mus musculus GN=Emc10 PE=1 SV=1	135.516	95.5619	126.715	109.128	455.411	104.701	132.994	98.0288									128.441	111.119	88.9982	148.828					96.9553	68.6546	183.961	101.119	94.6301	89.7769	84.4682	156.243	156.239	92.5706	144.424	118.247	87.2625	162.166	149.522	90.3214	111.444	124.959
A0A140LHN0	Protein YIF1B (Fragment) OS=Mus musculus GN=Yif1b PE=1 SV=1	119.322	116.46	137.561	97.9018	72.3551	119.885	120.087	115.367									125.491	125.575	77.6004	143.451					119.691	88.0236	129.731	120.899	129.276						97.315	133.616	123.938				129.582	106.115	133.343	103.041
A0A140LHU0	Disintegrin and metalloproteinase domain-containing protein 9 OS=Mus musculus GN=Adam9 PE=1 SV=1	118.026	118.133	59.0928	179.118	170.388	115.999	127.19	105.826					177.519	112.071	124.289	80.9811	130.813	98.2424	151.463	103.287	140.415	123.875	95.4645	147.447	134.228	107.655	93.3979	128.953	153.77	139.4	127.697	116.468	97.4172	121.541	100.509	142.129	107.412	96.7031	106.883	128.4	130.024	105.656
A0A140LHX0	RIKEN cDNA K230010J24 gene OS=Mus musculus GN=K230010J24Rik PE=1 SV=1	79.1262	168.332	183.187	50.678
A0A140LHX5	Protein unc-13 homolog B OS=Mus musculus GN=Unc13b PE=1 SV=1	113.997	123.332	63.8413	174.203	323.425	109.933	113.49	124.228	140.188	170.207	84.1714	95.9472	91.6579	153.751	112.639	104.479	130.904	123.784	107.715	110.35	374.062	109.198	117.592	119.15	98.1798	66.1594	166.066	97.7961	133.559	95.1182	109.916	178.884	107.446	79.7089	120.945	137.204	88.9439	81.5271	72.5618	158.117	121.209	114.814	74.3222	161.139
A0A140LI48	Uncharacterized protein OS=Mus musculus GN=Pcdhgb8 PE=4 SV=1	119.886	115.732	118.498	117.633	206.453	114.569	132.965	98.0683	215.788	152.815	108.958	86.5526	143.546	120.129	121.767	97.0204	121.938	103.914	137.704	119.319	155.734	89.4186	153.044	103.581	85.3716	75.8789	167.94	112.838	107.094	145.19	101.903	145.116	118.218	87.7781				205.411	82.1506	146.84	117.721	118.438	130.527	105.813
A0A140LIJ1	Protein FAM168A OS=Mus musculus GN=Fam168a PE=1 SV=1	121.869	113.173	86.4209	150.832					103.265	164.13	60.1636	131.052									28.1015	123.307	139.547	93.1724														173.671	144.218	94.57
A0A140LIW3	FERM and PDZ domain-containing 3 OS=Mus musculus GN=Frmpd3 PE=1 SV=1	124.047	110.363	95.9177	141.003	75.5172	119.759	118.809	117.083	178.796	105.462	119.216	133.817	140.153	117.288	106.108	120.672	120.837	101.287	134.668	127.181	85.1774	68.3619	181.99	90.0082	106.984	103.427	143.64	105.993	118.674	98.6331	125.016	139.358	87.0406	132.076				156.122	118.973	116.587	121.296	114.724	122.768	113.451
A0A140LIZ7	NHS-like protein 1 OS=Mus musculus GN=Nhsl1 PE=1 SV=1	119.619	116.077	81.835	155.579			124.766	109.082	82.721	140.9	97.0317	119.551	141.17	106.055	116.597	119.952	147.731	100.009	95.3451	135.107	59.8805	127.985	127.828	102.622	132.14	111.907	104.695	128.343	131.299	151.619	122.044	100.978	84.8318	151.264	101.013	146.808	99.9056	49.353	111.824	125.353	127.813	107.953	133.902	102.491
A0A140LJ04	Zinc finger ZZ-type and EF-hand domain-containing protein 1 OS=Mus musculus GN=Zzef1 PE=1 SV=1	114.422	122.784	103.043	133.629	38.0442	121.245	108.685	130.682					42.3846	140.065	112.145	151.679	112.936	117.916	117.782	129.996										144.581	124.847	103.225	112.611	123.638							101.834	134.943
A0A140LJ69	Protein unc-13 homolog B OS=Mus musculus GN=Unc13b PE=1 SV=1	113.997	123.332	95.0493	141.902	323.425	109.933	113.49	124.228	140.188	170.207	84.1714	95.9472	91.6579	153.751	112.639	104.479	130.904	123.784	107.715	110.35	374.062	109.198	117.592	119.15	98.1798	66.1594	166.066	97.7961	133.559	95.1182	109.916	178.884	107.446	79.7089	120.945	137.204	88.9439	81.5271	72.5618	158.117	121.209	114.814	74.3222	161.139
A0A140LJD2	Protein TANC2 (Fragment) OS=Mus musculus GN=Tanc2 PE=1 SV=1	126.076	107.744			110.6	118.369			117.755	148.838	105.196	99.6041	171.247	87.9643	133.62	100.339	117.282	68.7584	185.155	127.326	165.744	100.144	125.729	129.451	129.064	102.571	136.391	115.444	104.135	120.185	135.965	123.112	96.6034	117.996	105.949	114.623	140.982	124.796	110.346	124.741			116.869	119.257
A0A140LJG2	Uncharacterized protein (Fragment) OS=Mus musculus GN=Gm45194 PE=4 SV=1	120.767	114.595
A0A140LJJ5	A-kinase anchor protein 13 OS=Mus musculus GN=Akap13 PE=1 SV=1	130.319	102.269	101.566	135.157	65.7029	120.148	129.263	103.041					40.1799	132.184	105.141	169.904	146.459	99.8335	105.216	127.304	71.646	110.345	141.532	101.873
A0A140T8I4	Cell division cycle 34B OS=Mus musculus GN=Cdc34b PE=3 SV=1	120.452	115.001							35.7591	119.735	91.5299	152.992													116.208	90.2509	138.144	118.965	116.932
A0A140T8J4	Heme binding protein 1 OS=Mus musculus GN=Hebp1 PE=1 SV=1	130.781	101.672	131.604	104.067	56.7179	120.505	121.3	113.738	38.5636	121.923	122.862	116.004	141.256	132.398	110.923	97.8471	109.95	127.981	111.144	126.1	64.9291	97.7136	130.455	131.242	156.469	144.687	100.702	108.682	117.595	104.435	104.797	94.0558	139.478	157.769	104.679	118.451	136.957	59.7328	118.162	119.677	124.002	111.912	105.6	130.35
A0A140T8M7	Uncharacterized protein OS=Mus musculus GN=Rpl23a-ps3 PE=3 SV=1	115.521	121.365	113.609	122.693	115.38	118.179	118.983	116.85	69.9635	111.777	103.263	148.28	81.8762	150.906	103.974	124.041	114.897	139.829	111.043	104.015	77.1985	110.245	125.95	123.327	92.8887	85.6038	182.803	93.3626	93.5719	95.7162	109.736	158.159	124.808	89.6833	127.689	132.144	87.8964	146.321	98.3117	134.493	107.344	129.219	121.685	114.517
A0A140T8S5	Chromosome alignment-maintaining phosphoprotein 1 OS=Mus musculus GN=Champ1 PE=1 SV=2	129.576	103.227	99.1889	137.617	232.842	113.523	106.152	134.084	160.621	131.472	88.2575	137.163	122.171	107.755	128.433	116.437	131.947	92.8654	123.428	136.483	113.345	115.511	131.622	107.717	132.755	112.546	121.57	111.176	124.602	163.094	140.421	104.104	91.1343	114.279	102.159	107.521	156.186	80.5133	112.267	124.2	146.332	88.7137	143.582	92.9612
A0A140T8T4	Uncharacterized protein OS=Mus musculus GN=Rpl9-ps6 PE=4 SV=1	136.915	93.7563	115.268	120.975	49.3145	120.798	121.972	112.835	62.7625	99.6226	148.996	113.217	124.667	113.087	123.151	115.218	105.663	133.743	130.006	104.994	92.201	110.585	119.679	130.825	114.857	122.44	104.099	136.613	121.314	119.667	111.939	114.177	129.047	124.041	126.112	124.215	101.528	54.5267	138.115	102.749	117.34	118.833	109.179	126.827
A0A140T8V3	Uncharacterized protein OS=Mus musculus GN=Vdac3-ps1 PE=4 SV=1	124.007	110.414	123.681	112.267	143.755	117.054	119.337	116.374	77.1938	114.786	97.1445	151.044	96.2775	118.791	116.204	135.421	111.3	146.724	98.2526	111.166	153.89	126.747	107.216	127.251	98.892	106.779	133.06	124.862	112.48	100.284	106.655	142.441	142.557	93.1921	117.413	119.484	119.422	126.671	115.91	119.938	116.398	119.812	99.2296	136.621
A0A140T8V5	Proliferating cell nuclear antigen OS=Mus musculus GN=Pcna-ps2 PE=3 SV=1	103.185	137.284			286.74	111.387											120.351	144.295	79.6299	121.801	289.574	113.402	108.183	132.527						106.635	107.442	93.4345	130.725	162.683	152.574	98.6529	105.8	186.737	115.961	118.4	61.3641	176.987	108.801	127.199
A0A171EBK7	RIKEN cDNA 4632428N05, isoform CRA_b OS=Mus musculus GN=Vsir PE=1 SV=1	119.827	115.809											113.968	132.23	95.3981	133.805																									90.0537	147.181
A0A1B0GR11	Transaldolase OS=Mus musculus GN=Taldo1 PE=1 SV=1	123.106	111.577	116.412	119.791	146.872	116.931	112.218	125.937	104.235	110.107	119.839	130.719	120.119	107	125.673	121.819	113.349	143.38	99.0987	112.523	245.385	129.98	107.885	117.628	112.803	112.997	126.155	121.095	114.83	88.1717	86.545	172.627	141.229	84.6489	130.549	119.162	103.371	129.475	118.324	117.804	107.426	129.134	92.6178	143.13
A0A1B0GR18	MOB kinase activator 2 OS=Mus musculus GN=Mob2 PE=1 SV=1	98.7355	143.027	133.212	102.403	75.1152	119.775			128.397	89.5669	148.366	123.204													143.421	172.534	61.0341	144.231	118.412	126.545	106.626	97.9492	135.168	140.09	130.134	98.6443	134.038
A0A1B0GR78	Stromal interaction molecule 1 OS=Mus musculus GN=Stim1 PE=1 SV=1	91.7476	152.045	103.904	132.738	175.954	115.778	104.604	136.164	44.8698	125.121	94.7206	142.645	98.0921	132.208	112.807	123.618	143.999	99.715	95.5608	139.73	81.2142	107.072	155.405	85.5584	101.992	91.2802	166.674	101.608	98.9632	108.951	98.2417	162.008	98.3463	113.108	107.035	110.9	145.087	175.547	137.351	100.393	126.278	109.548
A0A1B0GR85	RIKEN cDNA 2900026A02 gene OS=Mus musculus GN=2900026A02Rik PE=1 SV=1	109.036	129.734	106.338	130.218	31.3491	121.51	123.073	111.356	47.2156	115.446	143.015	101.398	123.181	126.297	102.68	125.798	121.345	97.6276	141.718	124.795	48.7116	98.2758	136.672	122.918	121.632	119.606	122.161	121.871	108.329	126.763	135.511	111.956	93.5003	131.421	108.972	100.4	158.077	47.4843	123.024	115.825	129.956	105.727	133.046	103.333
A0A1B0GRB2	Cytohesin-2 OS=Mus musculus GN=Cyth2 PE=1 SV=1	114.24	123.019	112.09	124.265	198.75	114.875	123.828	110.341	149.849	103.757	146.605	107.164	110.826	90.9396	147.442	119.758	101.895	137.652	125.233	108.697	165.55	136.192	113.481	107.716	111.234	144.436	112.483	109.844	125.174	89.2231	99.9756	177.703	90.6851	111.591	124.466	133.55	89.883	158.569	125.681	110.792	112.013	124.368	129.728	106.599
A0A1B0GRP7	Proline synthase co-transcribed bacterial homolog protein (Fragment) OS=Mus musculus GN=Prosc PE=1 SV=1	111.879	126.065	111.508	124.867	67.6895	120.07	122.669	111.899	91.8021	87.3037	155.509	119.671	111.24	127.188	119.394	112.9	91.2243	128.93	141.557	117.564	159.699	106.914	98.5576	160.292	114.536	95.2161	141.612	122.367	101.814	103.051	123.889	128.161	112.725	120.227	136.668	145.535	56.9254	52.8407	106.017	130.23	132.266	103.327	140.232	96.2595
A0A1B0GRT6	Receptor-type tyrosine-protein phosphatase OS=Mus musculus GN=Ptpre PE=1 SV=1	100.962	140.153	137.305	98.1665	106.419	118.534	115.944	120.932	59.1479	102.576	158.059	99.9179	142.824	110.699	121.888	107.619	103.233	134.289	131.716	105.467	120.177	108.823	116.588	135.422	142.654	152.021	100.85	118.886	104.366	111.793	106.32	97.9795	145.72	140.207	133.903	102.703	123.336	143.563	126.607	110.373	115	121.264	116.746	119.378
A0A1B0GRU0	Vesicular glutamate transporter 1 OS=Mus musculus GN=Slc17a7 PE=1 SV=1	133.128	98.6436	135.095	100.454	407.473	106.601	86.8852	159.965	134.867	121.153	127.293	108	156.363	111.996	115.897	104.523	114.822	139.288	116.775	99.3	184.805	79.6642	90.4275	199.475	76.5017	73.3818	168.448	106.064	124.482	65.0271	67.377	216.678	148.19	56.7133				296.364	64.2194	159.907	123.714	112.212	123.997	112.241
A0A1B0GRV0	3'(2'),5'-bisphosphate nucleotidase 1 OS=Mus musculus GN=Bpnt1 PE=1 SV=1	119.31	116.476	123.005	112.967	334.28	109.502	111.641	126.712	1584.84	101.895	97.8014	101.826	126.119	101.723	132.269	115.97	110.058	139.683	106.608	114.248	142.662	110.148	115.761	133.866	123.754	130.366	109.305	128.703	109.386	111.345	81.689	148.332	158.157	89.3745	125.34	66.7234	186.968	234.114	115.004	118.04	102.777	133.963	91.1721	144.553
A0A1B0GRY5	NAD-dependent protein deacetylase sirtuin-3 OS=Mus musculus GN=Sirt3 PE=1 SV=1	97.0697	145.176	140.937	94.4076			106.75	133.281	306.09	89.5389	153.641	109.931	158.511	98.2005	103.889	132.263					66.5296	88.6754	136.5	132.468	205.338	155.965	62.7621	120.553	124.875	229.583	68.8532	67.5987	121.922	162.224	130.44	82.0106	158.092	258.996	109.984	121.713
A0A1B0GS41	GRB2-associated-binding protein 1 OS=Mus musculus GN=Gab1 PE=1 SV=1	133.949	97.5841	17.5871	222.077	241.466	113.181	106.099	134.156	363.828	149.066	73.4836	123.54	138.533	100.547	115.861	128.515	126.249	96.3601	136.232	126.034	115.374	122.007	137.531	92.3973	103.712	108.455	125.98	112.136	138.843	100.582	105.425	132.282	129.753	119.621	126.21	94.0715	145.693	195.38	109.679	123.556	130.345	105.323	114.648	121.444
A0A1B0GS68	Uncharacterized protein OS=Mus musculus GN=Gm45713 PE=2 SV=1	121.799	113.263	103.884	132.758	72.2932	119.887	119.24	116.505	71.4638	129.656	115.239	113.646	115.819	122.27	107.834	128.876	124.755	125.142	111.483	112.124	114.056	109.69	127.009	120.351	112.11	99.0961	145.633	108.95	111.712	123.752	121.848	129.767	110.273	108.722	111.255	110.755	139.992	43.6297	125.836	113.517	117.411	118.76	117.71	118.429
A0A1B0GS91	Supervillin OS=Mus musculus GN=Svil PE=1 SV=1	133.162	98.5993					134.486	96.0254					133.295	111.503	122.649	111.981	121.653	97.2399	143.057	123.668	80.8228	101.655	148.623	100.837											122.981	144.164	76.1564	124.796	69.6924	159.494			158.383	78.392
A0A1B0GSA5	Phospholipase DDHD2 OS=Mus musculus GN=Ddhd2 PE=1 SV=1	139.23	90.7692	111.259	125.125	72.8857	119.864	118.506	117.491	109.275	117.14	110.141	132.651	103.825	105.405	121.539	138.893	105.129	140.919	95.2566	129.379	72.9876	97.6383	112.768	155.455	70.9002	67.7777	178.097	119.585	96.8103	90.5013	100.253	177.102	119.292	83.9088	113.49	127.291	112.886	70.3018	130.009	109.287	129.971	105.711	104.891	131.049
A0A1B0GSG5	Ribonuclease inhibitor OS=Mus musculus GN=Rnh1 PE=1 SV=1	108.408	130.545	121.584	114.438	82.1432	119.497	113.027	124.85	83.2749	117.94	117.912	124.303	132.426	122.512	122.122	101.161	126.165	112.915	129.515	109.837	73.7749	110.296	135.722	109.881	138.755	154.933	88.7668	115.774	130.433	118.086	123.109	95.9637	125.275	140.541	133.802	106.173	118.362	89.2421	123.036	114.776	100.789	136.029	123.196	113.029
A0A1B0GSR5	Serine/threonine-protein kinase LMTK3 OS=Mus musculus GN=Lmtk3 PE=1 SV=1	125.081	109.028	96.4245	140.479	128.91	117.643	128.902	103.526	48.3322	101.64	157.332	102.295	82.8591	125.918	123.485	127.747	109.074	106.569	161.683	107.709	50.4796	84.44	151.655	116.868	155.434	126.908	101.317	110.8	132.083	113.826	143.622	102.871	113.292	124.466	99.9306	100.105	169.884	91.8143	173.53	71.547	125.515	110.34	119.655	116.515
A0A1B0GSU0	Aldehyde dehydrogenase family 16 member A1 OS=Mus musculus GN=Aldh16a1 PE=1 SV=1	129.152	103.775			521.932	102.064							127.397	137.287	85.5875	131.164	129.952	93.4793	113.894	147.232	718.463	189.549	80.5236	64.6247	24.522	79.6995	154.438	121.26	156.275	102.661	67.6891	249.921	83.7954	49.6527	108.557	176.687	46.5167	209.75	43.9258	179.409	82.7584	154.76	122.044	114.163
A0A1B0GSX0	L-lactate dehydrogenase OS=Mus musculus GN=Ldha PE=1 SV=1	106.311	133.251	123.034	112.937	47.2043	120.882	116.886	119.666	63.3784	112.345	137.362	110.615	144.408	113.898	117.726	107.997	111.157	133.058	116.893	112.113	112.856	129.831	104.897	129.498	94.5317	87.3949	168.325	104.837	100.218	109.712	121.544	119.965	129.111	113.146	115.733	96.6192	155.128	72.2739	128.294	110.704	115.011	121.253	124.708	111.541
A0A1B0GSX7	Nuclear pore complex protein Nup98-Nup96 OS=Mus musculus GN=Nup98 PE=1 SV=1	96.5775	145.812	93.2325	143.782	84.0348	119.422	114.689	122.618	149.709	131.666	89.5488	135.983	116.984	121.844	108.223	128.135	126.626	115.363	113.233	121.679	77.1738	157.653	103.859	103.049	124.604	134.993	98.9514	127.917	124.024	127.808	140.185	99.0892	108.581	128.051	109.594	129.104	115.123	64.8665	115.876	121.504	118.494	117.635	152.753	83.9341
A0A1B0GT88	Brain-enriched guanylate kinase-associated protein OS=Mus musculus GN=Begain PE=1 SV=1	119.326	116.455	121.049	114.992	115.918	118.158	124.588	109.32	127.73	122.398	121.171	113.497	98.1155	116.182	111.201	142.953	113.203	141.462	96.9697	117.397	121.654	106.388	133.16	114.917	133.68	119.487	118.542	106.846	128.73	153.413	122.971	85.3354	113.089	142.313	104.753	123.202	129.884	137.626	132.299	105.655	124.373	111.527	118.916	117.242
A0A1D5RLB2	Ankyrin-2 (Fragment) OS=Mus musculus GN=Ank2 PE=1 SV=1	117.867	118.338	102.596	134.091	135.862	117.367	120.45	114.879	179.903	127.231	80.895	149.487	113.248	120.975	116.68	121.562	119.892	125.599	107.307	121.304	117.313	117.203	131.141	106.339	134.749	121.101	93.6681	130.072	137.707	105.025	115.87	129.914	118.187	119.81	119.4	112.684	126.913	319.12	116.953	114.261	117.033	119.152	106.671	129.296
A0A1D5RLF1	Receptor expression-enhancing protein OS=Mus musculus GN=Reep1 PE=1 SV=1	135.184	95.9899	105.693	130.885	101.037	118.748	112.559	125.478	138.821	106.861	127.663	124.603	75.2977	123.965	130.184	126.88	101.826	117.987	152.877	109.103	140.302	80.8679	129.801	145.974	138.205	112.284	125.078	109.025	117.981	109.303	117.735	121.811	120.6	123.148	153.587	76.2426	137.452	162.166	122.636	113.305	120.957	115.076	82.4876	153.101
A0A1D5RLF9	Microtubule-associated serine/threonine-protein kinase 3 (Fragment) OS=Mus musculus GN=Mast3 PE=1 SV=1	85.8061	159.712	115.641	120.589	102.713	118.681	106.832	133.171	203.478	121.799	107.318	126.139	156.938	123.754	120.931	85.4334	117.698	123.964	114.777	118.926	104.409	90.7539	146.417	114.285	132.266	111.515	112.966	138.648	101.675						133.981	110.404	111.922	132.671	122.133	114.469	125.276	110.589	109.872	126.145
A0A1D5RLG3	Rab3 GTPase-activating protein catalytic subunit OS=Mus musculus GN=Rab3gap1 PE=1 SV=1	111.343	126.757	140.236	95.1326	99.4476	118.811	98.917	143.803	75.3573	108.515	126.347	126.747	98.5923	115.763	139.493	109.905	103.817	136.321	118.399	114.867	136.084	114.312	110.898	136.523	92.4444	95.7787	162.211	109.952	96.7865	115.105	104.57	145.936	122.147	100.388	122.225	120.632	111.682	116.769	131.67	106.711	118.308	117.828	112.54	123.519
A0A1D5RLL3	Protein EFR3 homolog A OS=Mus musculus GN=Efr3a PE=1 SV=1	97.9909	143.988	88.6017	148.575	264.858	112.254	94.5921	149.613	122.303	98.599	166.026	93.3099	129.563	115.607	165.795	59.2861	117.207	121.55	122.965	114.908	32.3813	117.439	113.998	134.761						137.505	131.337	142.852	100.045	82.4253	108.514	172.901	52.1333	64.5619	128.57	110.659	110.374	126.071	139.408	97.0701
A0A1D5RLN6	RIKEN cDNA 2900026A02 gene OS=Mus musculus GN=2900026A02Rik PE=1 SV=1	111.161	126.992	103.419	133.24	41.3605	121.113	121.341	113.682	67.7937	111.32	142.217	106.353	123.989	119.676	111.631	121.99	115.399	113.779	134.54	116.552	52.3097	99.6206	135.339	123.12	127.712	112.831	117.444	120.679	121.373	126.763	135.511	111.956	93.5003	131.421	113.084	100.691	152.478	47.4843	123.024	115.825	129.956	105.727	133.046	103.333
A0A1D5RLS3	Calpain-15 OS=Mus musculus GN=Capn15 PE=1 SV=1	112.112	125.764			79.405	119.605							110.572	135.88	101.985	124.283	132.384	107.032	114.752	124.853										152.776	136.227	90.4172	111.943	123.407				168.38	130.927	106.063
A0A1D5RLU3	Voltage-dependent R-type calcium channel subunit alpha OS=Mus musculus GN=Cacna1e PE=1 SV=1	101.508	139.449	133.611	101.99	69.8657	119.983	114.308	123.13	101.337	128.157	119.648	109.361	152.333	114.558	110.781	110.327	110.61	115.123	141.344	113.794	66.8227	104.722	132.073	121.346	133.93	125.311	106.681	120.015	125.033	138.853	128.071	102.141	102.912	134.772	114.409	105.016	144.456	127.831	123.272	113.616	121.247	114.775	114.824	121.27
A0A1D5RLV1	Protein 4.1 (Fragment) OS=Mus musculus GN=Epb41 PE=1 SV=1	108.931	129.87			360.319	108.47	96.9286	146.474	102.588	105.442	146.235	107.551	86.3876	117.161	129.072	128.463	148.094	106.35	71.7378	148.796	381.884	225.533	101.782	15.5508	103.727	116.634	134.678	118.3	105.864	123.996	128.738	76.8633	134.246	146.785	103.445	104.915	158.396	58.2298	125.12	113.766	118.57	117.555	138.418	98.045
A0A1D5RM83	IQ motif and SEC7 domain-containing protein 1 OS=Mus musculus GN=Iqsec1 PE=1 SV=1	118.546	117.461	120.334	115.732	160.494	116.391	108.281	131.224	104.397	123.153	114.27	121.121	124.176	118.444	116.62	117.359	113.025	118.193	135.108	112.739	131.944	124.535	119.772	113.425	118.27	109.369	118.973	121.245	127.619	116.73	109.941	115.894	126.286	128.523	113.574	112.032	135.199	152.632	109.102	125.112	125.921	109.919	127.691	108.604
A0A1D5RM85	60S ribosomal protein L18a (Fragment) OS=Mus musculus GN=Rpl18a PE=1 SV=1	105.321	134.528	130.386	105.328	844.029	89.2966	108.822	130.499	63.7543	113.229	127.735	120.057	94.6744	110.653	145.232	111.262	111.08	145.729	109.111	102.287	732.811	120.127	100.817	110.265	138.333	135.954	92.1833	132.927	118.826	94.3183	89.3067	164.044	135.457	94.2248	115.858	127.754	109.228	303.666	92.9615	135.155	125.031	110.844	111.04	124.996
A0A1D5RMC4	RIKEN cDNA 4932438A13 gene (Fragment) OS=Mus musculus GN=4932438A13Rik PE=1 SV=1	115.123	121.878	89.2886	147.864	351.909	108.804	125.043	108.709	214.8	147.184	74.2532	131.286	81.323	140.994	119.089	117.463	112.326	112.16	118.794	137.667					129.272	143.02	104.106	116.8	119.577	146.141	122.911	112.441	102.074	122.772	116.962	112.3	130.544	143.195	117.036	118.564	125.937	109.902
A0A1D5RMG4	Arf-GAP with GTPase, ANK repeat and PH domain-containing protein 3 OS=Mus musculus GN=Agap3 PE=1 SV=1	132.56	99.377	131.44	104.237	91.0823	119.142	124.911	108.887	134.517	122.788	119.517	114.547	155.906	91.2842	109.263	135.171	118.008	95.257	143.429	130.361	124.178	107.317	125.696	124.152	130.782	133.086	112.156	105.627	130.253	110.214	120.596	131.851	104.076	122.352	101.084	150.081	95.0074	151.962	98.9191	133.834	133.103	102.457	128.676	107.635
A0A1D5RMI4	Seizure 6-like protein OS=Mus musculus GN=Sez6l PE=1 SV=1	92.7989	150.688	149.035	86.026	175.456	115.798	83.1311	165.007	232.634	70.2527	177.552	110.095	175.358	71.0145	157.782	87.8151	153.21	39.9294	49.4008	255.822	345.429	109.848	79.3182	173.297
A0A1D5RML8	DNA-directed RNA polymerase II subunit RPB3 OS=Mus musculus GN=Polr2c PE=1 SV=1	149.774	77.1627	88.9871	148.176	138.25	117.273															128.336	87.7449	184.707	62.9212	138.187	163.171	96.761	99.6526	131.408									75.3403	89.6264	143.683	118.833	117.283	119.316	116.849
A0A1D5RMM1	Dedicator of cytokinesis protein 9 OS=Mus musculus GN=Dock9 PE=1 SV=1	103.926	136.329	129.971	105.757	119.337	118.022	114.604	122.731	64.3105	129.156	98.8164	132.496	203.962	121.275	81.2913	104.386	122.081	135.635	96.9514	114.91	109.76	125.005	107.56	131.162	123.23	125.366	117.867	115.601	118.309	95.5629	97.2894	170.736	124.075	87.2638	126.66	108.982	123.22	180.33	78.152	150.881	110.046	126.411	125.307	110.951
A0A1L1M1J8	Potassium voltage-gated channel subfamily H member 1 OS=Mus musculus GN=Kcnh1 PE=1 SV=1	84.581	161.293	125.323	110.569	355.954	108.643	131.727	99.7311																						147.95	138.718	80.7145	126.232	122.933							107.501	129.056	116.335	119.783
A0A1L1SQ41	Arginyl-tRNA--protein transferase 1 OS=Mus musculus GN=Ate1 PE=1 SV=1	130.103	102.547	97.0553	139.826	89.6858	119.198	121.665	113.247	172.234	132.212	114.841	106.732	113.258	123.606	115.876	119.633	127.239	109.601	118.8	123.499	64.6546	144.576	117.28	99.1694	107.435	101.556	155.825	96.0149	112.682	103.445	105.093	158.299	114.675	98.8421	112.932	115.451	130.983	69.4279	112.21	124.524	130.455	105.208	127.23	109.058
A0A1L1SQ51	Talin-2 OS=Mus musculus GN=Tln2 PE=1 SV=1	122.332	112.576	116.347	119.858	149.177	116.84	122.504	112.12	100.414	119.632	113.981	125.837	99.0365	121.317	124.728	120.892	114.463	131.798	107.057	119.449	173.775	136.491	101.515	123.564	128.622	130.92	129.697	97.2	114.363	119.291	107.087	135.848	122.181	107.938	124.04	122.146	107.175	151.57	115.848	119.372	106.094	130.517	106.825	129.144
A0A1L1SQ79	Pleckstrin homology domain-containing family A member 7 (Fragment) OS=Mus musculus GN=Plekha7 PE=1 SV=1	138.767	91.3662	107.076	129.454	181.099	115.574	110.743	127.918	36.6098	140.266	84.0381	136.47	164.275	107.332	112.215	108.835	148.334	125.461	63.6121	130.057	158.644	106.558	138.857	104.704											100.711	162.61	77.0679	120.912	100.582	133.185			109.639	126.374
A0A1L1SQP7	SH3 and multiple ankyrin repeat domains protein 2 (Fragment) OS=Mus musculus GN=Shank2 PE=1 SV=1	119.094	116.755	112.621	123.715	143.431	117.067	116.317	120.431	208.459	100.914	135.74	119.967	109.351	143.891	99.2772	119.516	137.235	99.4837	134.662	110.223	147.542	140.818	116.137	100.075	98.7398	58.8586	147.269	121.724	139.872	125.496	115.85	145.761	107.203	96.1016	87.8122	138.861	128.185	136.418	121.813	114.649	100.186	136.654	115.312	120.79
A0A1L1SQV8	Pyruvate kinase PKM (Fragment) OS=Mus musculus GN=Pkm PE=1 SV=1	123.742	110.756	130.924	104.771	126.038	117.757	110.775	127.875	94.9969	106.238	126.386	128.606	134.925	100.114	127.313	117.871	109.396	137.234	119.351	106.07	152.805	99.2906	125.216	131.82	125.705	145.411	93.07	123.31	130.087	107.314	111.832	122.005	127.493	123.826	131.989	115.02	107.646	118.399	128.442	109.43	102.737	134.004	122.827	113.392
A0A1L1SR84	Protein turtle homolog B OS=Mus musculus GN=Igsf9b PE=1 SV=1	119.969	115.625	79.2204	158.285	112.203	118.305	125.934	107.512	187.361	149.228	79.3223	124.455	68.5519	198.598	83.4146	104.765					158.296	191.767	73.7682	103.566	109.819	86.5334	96.3567	134.702	177.802	105.918	128	171.214	92.1602	78.0358	118.84	124.334	110.502	107.85	104.93	129.792	129.334	106.373	112.135	123.917
A0A1L1SR96	Anoctamin OS=Mus musculus GN=Ano8 PE=1 SV=1	102.554	138.099	122.602	113.384	156.404	116.553	124.135	109.929	211.827	105.08	141.097	108.964	150.541	111.217	129.408	93.2653	121.096	106.895	115.244	137.952	92.2821	122.174	126.289	109.165						121.978	67.0307	115.127	146.885	151.206				83.1971	122.688	115.225	139.814	95.4852	128.958	107.357
A0A1L1SRD6	Neogenin (Fragment) OS=Mus musculus GN=Neo1 PE=1 SV=1	127.589	105.791	104.373	132.251	145.162	116.999	129.618	102.564	60.8635	129.226	102.455	128.581	100.11	121.564	116.243	129.887	104.374	133.152	86.084	149.849	163.433	112.44	127.455	113.957	123.625	124.781	132.584	75.5551	150.116	123.722	124.173	123.603	118.523	106.395	117.099	133.949	98.5628	219.853	105.744	126.311	142.289	92.9142	124.865	111.386
A0A1L1SRH8	Sentrin-specific protease 8 OS=Mus musculus GN=Senp8 PE=1 SV=1	96.0967	146.432																																									121.37	114.826
A0A1L1SRI1	Talin-2 (Fragment) OS=Mus musculus GN=Tln2 PE=1 SV=1	122.123	112.845	122.536	113.453	131.814	117.528	121.282	113.762	87.9519	125.862	97.9367	136.412	92.9085	115.84	131.224	123.182	111.429	141.137	104.213	112.938	186.947	143.224	98.8916	119.217	109.076	120.277	140.367	98.8705	116.493	121.222	99.7218	133.062	131.886	108.679	132.942	128.99	85.9209	156.251	115.73	119.356	83.6842	153.799	103.839	132.083
A0A1L1SRT0	BAG family molecular chaperone regulator 1 OS=Mus musculus GN=Bag1 PE=1 SV=1	116.023	120.717	132.383	103.261									144.203	114.39	114.562	111.305
A0A1L1SRX2	AMP deaminase OS=Mus musculus GN=Ampd3 PE=1 SV=1	98.0232	143.946	150.254	84.7637	34.4089	121.389	113.398	124.352	190.788	123.992	106.71	124.708	61.1409	134.564	106.689	152.006	91.9897	132.357	154.833	99.087	469.047	194.901	83.4704	68.9898	109.42	73.402	180.571	85.0457	110.937	159.219	119.589	71.2699	126.219	147.579	121.673	146.37	74.5613				100.509	136.319	116.645	119.478
A0A1L1SSC0	Leucine-rich repeat flightless-interacting protein 2 OS=Mus musculus GN=Lrrfip2 PE=1 SV=1	114.092	123.209	94.7708	142.19	174.467	115.837	129.488	102.739	141.367	107.352	130.682	120.605	108.109	123.553	109.015	131.053	119.166	107.231	111.591	143.313					112.131	101.14	122.897	123.006	130.399						107.89	107.829	148.524				140.723	94.541
A0A1L1SSF2	ADP-dependent glucokinase OS=Mus musculus GN=Adpgk PE=1 SV=1	106.212	133.378	92.1602	144.892	230.245	113.626	120.652	114.608	112.957	148.417	116.266	88.2174	151.409	108.562	114.669	112.893	114.408	115.685	137.293	112.437	460.703	162.044	110.768	66.8551						128.102	132.468	92.0477	90.9029	161.894							62.9928	175.295
A0A1L1SSH9	SPARC OS=Mus musculus GN=Sparc PE=1 SV=1	112.086	125.798	111.155	125.233	44.5086	120.988	140.048	88.5538	273.667	140.64	108.421	99.3137					121.391	142.205	81.2533	121.875	72.2904	187.482	76.8287	108.823	87.8854	52.7243	193.2	108.103	89.9599	95.7194	107.158	107.714	146.965	136.37	104.221	145.107	98.3686	90.0119	127.583	110.87	97.3457	139.606	145.888	90.6915
A0A1L1STE6	Isocitrate dehydrogenase [NAD] subunit, mitochondrial OS=Mus musculus GN=Idh3a PE=1 SV=1	118.635	117.346	125.679	110.2	63.9777	120.217	118.042	118.114	87.1536	118.299	117.748	123.885	125.696	117.902	112.533	121.767	117.513	122.401	115.151	120.938	90.6016	124.05	122.888	111.971	115.906	105.086	135.08	117.518	109.78	114.007	120.096	120.449	124.686	115.375	122.719	116.873	116.584	75.8938	125.687	112.842	123.769	112.154	122.16	114.049
A0A1L1STK0	Glycerophosphodiester phosphodiesterase domain-containing protein 5 OS=Mus musculus GN=Gdpd5 PE=1 SV=1	143.612	85.1143	129.166	106.59	595.538	99.1465	134.219	96.3838																						121.504	120.452	103.572	121.55	134.755
A0A1L1STN5	39S ribosomal protein L4, mitochondrial OS=Mus musculus GN=Mrpl4 PE=1 SV=1	106.645	132.82			41.5677	121.105							160.464	121.484	103.716	105.836														140.943	125.151	102.505	120.917	118.764	120.543	110.347	128.908				131.606	104.012	92.563	143.183
A0A1L1STN8	Transgelin (Fragment) OS=Mus musculus GN=Tagln PE=1 SV=1	114.89	122.179															98.0332	171.63	94.5534	96.1813					85.6946	78.2895	150.348	133.256	106.656	136.725	100.516	97.3237	167.095	109.971	122.637	142.308	79.317	94.5541	107.533	127.897
A0A1L1SU40	Choline transporter-like protein 2 (Fragment) OS=Mus musculus GN=Slc44a2 PE=1 SV=1	124.947	109.201	35.8467	203.178	281.527	111.593	110.054	128.843	212.37	206.652	74.6506	59.4921	24.9029	161.751	105.329	147.293	135.649	79.8501	81.3499	190.746	420.291	159.3	76.3203	120.005	110.252	93.3026	160.159	100.398	104.928									101.886	105.202	129.707
A0A1L1SUP5	Rho guanine nucleotide exchange factor 12 (Fragment) OS=Mus musculus GN=Arhgef12 PE=1 SV=1	138.424	91.8086																																	106.641	157.491	77.13
A0A1L1SV46	Noelin-2 OS=Mus musculus GN=Olfm2 PE=1 SV=1	114.652	122.487	144.603	90.6127	938.423	85.5549	93.7914	150.688									144.515	104.446	97.9433	130.297	725.869	144.6	74.922	120.339	120.268	82.1897	150.542	100.495	126.722	81.7443	87.2601	216.631	96.3841	74.2047	133.219	120.281	98.3686	240.198	77.5492	149.908			139.867	96.6186
A0A1L1SV73	Ubiquitin carboxyl-terminal hydrolase 47 OS=Mus musculus GN=Usp47 PE=1 SV=1	105.967	133.695	119.022	117.09	93.4177	119.05	105.172	135.401	144.042	146.015	104.062	103.12	117.917	116.504	133.071	104.198	124.628	107.647	120.27	127.863	116.456	86.3136	148.712	115.183	139.627	153.819	90.7018	112.998	131.5	141.989	128.691	107.381	114.855	113.85	109.66	109.039	144.519	50.8993	122.163	116.477	113.559	122.761	137.677	98.7747
A0A1L1SVJ6	Alpha-actinin-4 (Fragment) OS=Mus musculus GN=Actn4 PE=1 SV=1	123.39	111.21	101.434	135.294	70.0293	119.977	121.226	113.837	104.817	117.398	123.46	117.976	115.823	116.735	128.584	110.558	129.344	125.32	96.1475	121.281	124.621	122.062	117.188	120.096	125.082	121.472	113.486	121.414	120.498	130.962	117.606	117.965	114.989	119.056	122.583	112.027	123.875	164.111	120.822	114.808	107.668	128.882	117.5	118.636
A0A1N9M8A6	DCN1-like protein OS=Mus musculus GN=Dcun1d5 PE=1 SV=1	146.697	81.1332	73.0572	164.664			111.226	127.27																	135.721	71.8833	154.216	104.849	113.806						88.2731	128.979	142.125
A1BN54	Alpha actinin 1a OS=Mus musculus GN=Actn1 PE=1 SV=1	127.224	106.263	121.253	114.781	109.137	118.427	118.649	117.298	85.5515	121.554	114.106	124.022	114.966	119.782	128.563	107.814	117.105	141.937	103.916	105.391	106.828	109.86	109.248	145.273	110.78	119.32	125.441	121.192	110.944	115.16	104.853	129.032	137.558	107.171	120.948	127.038	103.876	149.951	109.862	124.529	102.566	134.183	101.955	133.938
A1L341	Dual-specificity tyrosine-phosphorylation-regulated kinase 1A OS=Mus musculus GN=Dyrk1a PE=1 SV=1	120.52	114.914	105.265	131.328	215.784	114.199	122.323	112.363	91.0673	114.589	122.385	123.11	123.706	122.981	124.485	103.488	117.257	101.788	142.522	123.135	58.5781	104.458	148.223	99.647	150.495	166.098	82.9474	110.849	128.953	135.802	133.788	120.108	98.4454	111.905	111.469	98.3782	157.907	122.528	119.389	117.066	125.489	110.368	129.126	107.191
A1L3P4	Sodium/hydrogen exchanger OS=Mus musculus GN=Slc9a6 PE=1 SV=1	112.393	125.402	127.955	107.844	126.918	117.722	121.054	114.068	212.37	114.015	117.544	123.942	151.972	109.514	108.58	118.638	117.93	111.915	123.902	126.413	131.592	105.489	134.625	113.28						109.36	138.762	106.041	105.154	136.226				102.529	128.382	109.876
A2A432	Cullin-4B OS=Mus musculus GN=Cul4b PE=1 SV=1	116.848	119.653	124.853	111.054	223.89	113.878	108.726	130.627	84.224	82.1049	155.88	125.835					116.299	121.059	132.522	107.411	123.364	111.537	111.881	138.866	88.3457	77.3417	169.782	95.1659	125.937	84.0442	98.6692	194.258	117.741	69.2294	107.702	137.742	104.811				111.05	125.369	43.581	191.4
A2A442	Signal peptide, CUB and EGF-like domain-containing protein 1 OS=Mus musculus GN=Scube1 PE=1 SV=1	107.865	131.245	56.2789	182.03	836.972	89.5763	80.0127	169.196					69.1181	120.244	113.718	154.231	164.172	93.5777	85.9801	133.531	287.96	145.086	88.631	125.721											135.651	135.175	73.4268	168.592	66.1996	161.391	147.37	87.635
A2A484	Zinc finger, MYND-type-containing 8 OS=Mus musculus GN=Zmynd8 PE=1 SV=1	103.318	137.113	119.354	116.746	171.094	115.971	103.925	137.077	286.619	73.9013	107.429	180.048	145.099	118.725	105.437	116.71	141.59	101.795	116.96	119.01	425.449	132.476	122.843	83.8809
A2A4J8	Vacuolar protein-sorting-associated protein 25 OS=Mus musculus GN=Vps25 PE=1 SV=1	150.64	76.0445	119.574	116.518					107.277	126.934	95.0022	137.511									121.754	129.368	102.225	133.204	83.3789	95.7337	78.6071	174.328	160.854	109.877	106.077	128.6	137.31	110.235				104.263	117.059	119.513
A2A543	Voltage-dependent L-type calcium channel subunit beta-1 OS=Mus musculus GN=Cacnb1 PE=1 SV=1	109.197	129.526	114.372	121.902	83.4466	119.445	120.538	114.761	122.56	117.709	133.421	105.964	142.583	108.653	136.313	93.0773	122.371	125.07	100.649	125.538	116.116	97.341	135.93	121.113	118.371	106.042	141.533	106.415	111.591	118.814	96.1143	142.87	129.88	103.318	134.877	107.967	114.375	95.3411	125.954	112.13	121.172	114.852	97.6407	138.185
A2A5R2	Brefeldin A-inhibited guanine nucleotide-exchange protein 2 OS=Mus musculus GN=Arfgef2 PE=1 SV=1	118.746	117.204	108.652	127.823	133.633	117.456	114.905	122.327	81.3834	106.241	128.021	127.394	145.042	122.667	112.204	104.512	115.945	108.469	137.23	120.613	219.372	133.181	105.216	119.379	116.323	103.979	120.864	139.014	105.16	109.077	96.8098	143.676	122.211	115.412	111.355	131.455	109.453	163.651	108.17	125.634	114.936	121.331	128.836	107.477
A2A5V4	SH3 domain-binding protein 1 OS=Mus musculus GN=Sh3bp1 PE=1 SV=1	117.18	119.225	116.137	120.076	360.093	108.479	110.145	128.721	62.662	114.867	119.746	126.866	106.721	111.676	136.744	112.354	115.133	111.443	125.377	128.952	156.013	130.196	81.7673	158.803	122.41	128.386	113.342	124.127	111.621	140.418	141.532	117.172	108.412	94.9804	114.861	92.3329	162.522	280.105	61.9185	162.278	102.745	133.996
A2A5Y6	Microtubule-associated protein OS=Mus musculus GN=Mapt PE=1 SV=1	129.561	103.247	75.3999	162.239	154.148	116.643	122.623	111.96	73.3864	142.914	77.8838	138.452	89.4548	136.028	108.621	129.925	149.508	103.281	94.3687	129.44	84.1818	130.5	124.525	103.124	110.099	84.3426	131.44	114.429	145.729	113.862	126.381	148.783	97.0479	98.6923	107.373	133.409	111.592	77.8652	101.797	133.216	132.471	103.114	144.802	91.7609
A2A654	Bromodomain PHD finger transcription factor OS=Mus musculus GN=Bptf PE=1 SV=1	102.83	137.743			491.555	103.268	119.405	116.283					41.7945	107.856	163.843	126.501	150.545	51.1761	118.927	176.196															93.6072	123.761	143.082
A2A690-2	Isoform 2 of Protein TANC2 OS=Mus musculus GN=Tanc2	111.363	126.73	127.384	108.435	103.133	118.665	118.965	116.874	158.799	119.846	117.506	119.248	95.3519	129.508	111.064	130.37	121.319	109.69	126.98	122.479	154.671	133.314	105.56	122.446	112.005	106.349	131.675	124.847	106.647	139.312	136.527	143.994	90.1111	83.792	119.18	128.779	103.542	93.7196	135.333	104.153	135.696	99.7634	120.19	115.988
A2A699	Protein FAM171A2 OS=Mus musculus GN=Fam171a2 PE=1 SV=1	110.9	127.328	93.609	143.393	176.288	115.765	126.2	107.155	132.022	120.307	109.566	128.509	126.026	113.505	112.749	126.093	124.465	111.036	115.984	127.539	37.4945	111.642	136.988	108.741	104.35	69.1098	161.406	104.681	124.88	123.835	124.493	139.665	100.913	102.054	116.524	113.911	128.727	115.826	108.293	126.719	129.157	106.556	110.356	125.668
A2A6Q5-3	Isoform 3 of Cell division cycle protein 27 homolog OS=Mus musculus GN=Cdc27							140.824	87.5122
A2A6T1	Cerebellar degeneration-related protein 2-like OS=Mus musculus GN=Cdr2l PE=1 SV=1	112.028	125.873	114.97	121.284	155.618	116.584			139.386	97.6937	120.967	142.912	129.209	132.702	107.804	108.927	127.657	102.53	107.14	144.026	138.727	162.388	98.3276	102.136	103.845	167.214	75.4236	145.868	121.908	123.937	109.904	97.1311	152.471	122.952	210.459	103.209	26.294
A2A716	Oxysterol-binding protein OS=Mus musculus GN=Osbpl7 PE=1 SV=1	107.578	131.616	144.758	90.4523	491.555	103.268	121.26	113.791	60.7165	95.8602	149.987	116.742	157.93	123.679	111.866	95.5113	122.86	123.409	129.043	99.7615	195.044	82.1831	158.752	101.187
A2A791	Zinc finger MYM-type protein 4 OS=Mus musculus GN=Zmym4 PE=1 SV=1	128.59	104.5			143.37	117.07
A2A7F6	Chloride channel protein OS=Mus musculus GN=Clcn6 PE=1 SV=1	100.602	140.618	149.578	85.4634	119.284	118.024	120.845	114.349	157.408	107.858	140.619	108.457					94.8213	144.02	138.463	95.5116										139.978	116.319	110.656	111.205	127.396	135.717	76.8812	158.991	92.2122	116.671	120.144			114.463	121.625
A2A7S7	Tyrosine--tRNA ligase OS=Mus musculus GN=Yars PE=1 SV=1	120.353	115.13	119.193	116.913	98.4934	118.849	111.1	127.438	118.403	113.734	113.55	132.633	101.785	138.072	114.851	112.454	109.464	121.736	129.122	117.876	151.177	138.046	117.218	101.346	106.588	126.2	129.513	111.415	113.616	108.742	112.042	139.784	120.512	106.352	117.037	123.181	114.462	98.7249	117.025	119.679	117.886	118.266	120.392	115.79
A2A7S8-2	Isoform 2 of Uncharacterized protein KIAA1522 OS=Mus musculus GN=Kiaa1522	116.502	120.099	83.9565	153.383									108.312	110.911	130.08	119.984	124.254	114.478	153.694	86.547	131.768	104.059	117.786	138.222	102.281	132.765	107.563	144.346	101.812	128.525	112.477	133.178	97.9133	122.713				110.087	129.36	108.852			112.042	124.009
A2A838	Protein 4.1 (Fragment) OS=Mus musculus GN=Epb41 PE=1 SV=1	122.068	112.916	117.494	118.671	176.917	115.74	86.6072	160.338	110.355	126.054	85.64	148.668	101.879	112.471	109.763	146.262	133.681	108.412	102.544	133.231	56.8912	133.839	132.29	90.2906	131.382	177.458	89.0972	114.185	114.306	114.8	140.724	99.7857	122.398	122.135	121.356	122.68	109.766	69.3746	116.527	120.835	109.898	126.565	147.726	88.8824
A2A891	Calmodulin-binding transcription activator 1 OS=Mus musculus GN=Camta1 PE=2 SV=1	96.8157	145.504	122.079	113.926			129.998	102.053					80.8191	71.583	173.136	130.013									124.077	141.793	114.085	114.683	109.307									275.783	123.53	109.716
A2A8L1	Chromodomain-helicase-DNA-binding protein 5 OS=Mus musculus GN=Chd5 PE=1 SV=1	122.584	112.25	91.9841	145.075	26.3048	121.71	115.293	121.806	129.651	108.072	107.514	145.554	124.808	107.072	120.226	125.114	109.447	120.869	122.291	125.702	482.495	147.645	70.5512	137.015	74.7771	78.7578	174.596	111.839	100.686	109.037	142.891	134.382	97.3116	103.011	117.363	109.782	133.738	144.976	104.295	129.412			119.731	116.44
A2A8L5	Receptor-type tyrosine-protein phosphatase F OS=Mus musculus GN=Ptprf PE=1 SV=1	108.747	130.108	141.451	93.875	91.3392	119.132	102.283	139.281	124.456	110.921	132.237	115.334	127.472	108.719	132.874	106.764	117.769	115.152	135.772	110.657	99.6234	97.6655	121.316	142.023	127.961	157.813	92.2444	121.248	120.518	110.78	120.732	109.534	123.262	132.332	136.116	98.2885	127.037	89.7125	126.86	111.496	99.8323	137.022	109.234	126.773
A2A8R0	MCG17975 OS=Mus musculus GN=Zfyve9 PE=1 SV=1	108.214	130.794	93.1095	143.91	85.0379	119.382	120.727	114.507	81.8197	129.756	116.234	111.998	128.151	117.788	111.805	121.166	112.972	112.923	141.262	114.102					70.46	75.2325	149.615	127.073	130.27	130.556	131.583	98.079	110.405	134.765	126.853	115.61	113.238	98.4071	99.8934	134.332	139.767	95.5339	130.104	106.229
A2A8U2	Transmembrane protein 201 OS=Mus musculus GN=Tmem201 PE=1 SV=1	102.053	138.746	96.5581	140.34					59.1852	146.54	83.4469	128.619	87.1331	162.18	100.765	112.137	104.763	118.544	108.959	147.364
A2A9M4	Dedicator of cytokinesis protein 7 OS=Mus musculus GN=Dock7 PE=1 SV=2	133.652	97.968	123.292	112.67	71.5432	119.917	106.995	132.952	106.305	124.657	111.483	122.277	106.511	125.423	115.143	122.854	113.741	95.5841	141.694	136.651	73.6348	104.314	128.654	126.15	127.584	127.299	111.588	123.803	112.896	114.167	111.354	114.212	134.298	123.29	115.421	107.481	139.562	134.975	133.219	104.934	120.034	116.034	118.766	117.39
A2A9Q2	Nardilysin, N-arginine dibasic convertase, NRD convertase 1 OS=Mus musculus GN=Nrd1 PE=1 SV=1	127.997	105.266	102.74	133.942	76.2993	119.728	125.244	108.439	190.169	129.635	122.614	100.573	80.9064	134.679	100.895	145.961	114.678	121.996	118.3	121.809	130.87	138.051	121.22	96.9352	77.4047	68.1357	146.863	116.008	153.834	129.269	122.306	130.284	98.27	115.329	118.588	92.1432	158.113	58.3248	135.97	104.489	110.461	125.98	112.166	123.887
A2A9R5	ELAV-like protein 4 (Fragment) OS=Mus musculus GN=Elavl4 PE=1 SV=8	115.585	121.283	153.026	81.8951			123.111	111.304	61.8568	62.5945	170.103	134.687	146.508	120.053	129.143	86.5422	140.877	106.978	146.215	84.4002	96.0024	109.396	129.51	118.218											198.235	78.7647	77.5854				112.052	124.327	115.171	120.929
A2A9S1	ELAV-like protein 4 (Fragment) OS=Mus musculus GN=Elavl4 PE=1 SV=1	121.191	114.049	153.026	81.8951			121.365	113.649	61.8568	62.5945	170.103	134.687	148.732	118.784	141.2	72.347	140.877	106.978	146.215	84.4002	96.0024	109.396	129.51	118.218											198.235	78.7647	77.5854				112.052	124.327	115.171	120.929
A2A9V9	BTB/POZ domain-containing protein KCTD2 OS=Mus musculus GN=Kctd2 PE=1 SV=1			121.64	114.38	480.124	103.721	111.798	126.5
A2AAE1-2	Isoform 2 of Uncharacterized protein KIAA1109 OS=Mus musculus GN=Kiaa1109	112.086	125.798	95.542	141.392	281.527	111.593	125.043	108.709	214.8	147.184	74.2532	131.286	95.5767	130.09	122.897	115.706	115.747	116.449	113.922	132.418					129.272	143.02	104.106	116.8	119.577	125.575	124.769	116.391	96.3937	134.967	114.08	111.02	136.049	143.195	117.036	118.564	125.937	109.902
A2AAN9	RING finger protein 157 OS=Mus musculus GN=Rnf157 PE=1 SV=1							116.455	120.245					136.177	105.881	123.389	115.385	125.351	101.819	137.661	118.198					129.333	155.655	92.3577	108.452	140.15						122.012	119.451	113.684	449.013	71.8302	149.605
A2AAY5	SH3 and PX domain-containing protein 2B OS=Mus musculus GN=Sh3pxd2b PE=1 SV=1	131.86	100.28	57.6645	180.596	353.247	108.751	112.307	125.817					56.3165	170.425	110.028	112.113	133.582	98.4985	110.357	139.438					97.2559	77.6203	131.036	122.719	149.843	120.377	122.075	142.249	111.492	93.4695	101.568	142.378	105.716	698.075	117.765	104.144	108.239	128.288
A2AB60	Formin-like 1, isoform CRA_c OS=Mus musculus GN=Fmnl1 PE=1 SV=1	130.937	101.471	137.15	98.3271	173.15	115.889	118.631	117.323	162.401	108.124	137.195	111.667	137.717	110.198	115.408	119.054	119.571	118.142	124.051	115.748	112.23	130.491	110.98	120.367	125.04	107.031	114.384	128.485	123.242	130.544	113.377	129.699	118.63	105.129	119.192	97.454	149.551	138.964	114.858	120.532	103.982	132.711	112.16	123.893
A2ACM0	Putative uncharacterized protein OS=Mus musculus GN=Rptor PE=1 SV=1	117.147	119.267	69.2593	168.595	517.859	102.226	130.821	100.948	260.021	148.965	98.571	100.653	142.725	119.212	109.183	113.312	123.866	100.443	119.28	139.647	180.441	196.915	61.1312	114.336	107.485	99.4797	143.115	107.748	120.732	122.255	110.827	130.031	116.943	114.546	118.461	120.093	117.208	130.873	92.9758	139.439	118.197	117.943	94.3925	141.383
A2ACV6	Protein SOGA1 OS=Mus musculus GN=Soga1 PE=1 SV=1	129.481	103.35	122.423	113.57	162.136	116.326	112.964	124.934	139.063	106.012	132.783	120.017	31.8493	206.87	76.8541	127.065	94.0012	98.0875	149.646	148.917
A2AD03	Rab proteins geranylgeranyltransferase component A 1 OS=Mus musculus GN=Chm PE=1 SV=1	132.894	98.9452	95.3454	141.596	129.168	117.633	124.07	110.016	105.647	112.691	131.926	114.346	117.61	120.373	123.657	111.226	130.597	94.1511	72.236	185.864	226.147	102.63	98.5249	161.157	86.4943	178.655	84.8862	133.242	123.17	107.894	123.103	87.7682	108.226	174.254	97.1433	157.792	88.6342	172.664	83.1161	146.828	104.827	131.833	35.1176	199.731
A2ADY9	Protein DDI1 homolog 2 OS=Mus musculus GN=Ddi2 PE=1 SV=1	108.279	130.711	135.193	100.352	40.9423	121.13	118.491	117.51	50.6845	102.518	150.174	108.962	136.057	116.976	118.944	108.587	116.172	121.252	124.132	115.417	63.3925	102.571	136.434	117.792	130.817	155.245	95.6228	114.149	125.387	122.256	129.873	89.0943	126.797	138.083	124.211	99.1695	140.717	72.9343	127.76	111.144	117.136	119.046	138.181	98.2781
A2AE27	AMP deaminase OS=Mus musculus GN=Ampd2 PE=1 SV=1	115.561	121.313	95.163	141.784	30.7811	121.533	114.555	122.798	74.1108	124.656	103.627	132.23	118.673	114.131	127.886	112.383	132.449	89.5191	138.559	125.85	75.207	102.551	143.519	107.289	159.081	132.612	97.369	112.424	128.657	126.378	146.908	114.378	100.746	109.714	122.54	122.688	108.265	131.62	100.445	133.035	121.929	114.066	149.231	87.4008
A2AEE7	Cadherin EGF LAG seven-pass G-type receptor 2 OS=Mus musculus GN=Celsr2 PE=1 SV=1	108.175	130.845	73.8553	163.838	115.768	118.164	125.076	108.665	146.041	138.369	103.946	112.35	110.237	127.226	107.584	127.36	113.58	105.675	157.289	107.85	96.7296	97.9478	134.332	123.787	118.497	116.123	136.91	100.159	118.763	131.707	139.027	97.5083	102.838	134.166	102.378	122.062	134.545	145.717	118.758	117.029	125.941	109.897	107.659	128.323
A2AEG3	Glycoprotein m6b, isoform CRA_a OS=Mus musculus GN=Gpm6b PE=1 SV=1	122.908	111.833	130.427	105.285	329.939	109.674	96.944	146.453	74.1646	89.5001	164.1	108.392	156.592	105.207	118.137	109.146	112.902	144.67	107.628	103.02	157.037	91.6298	106.714	165.543	129.141	176.643	86.5206	123.075	108.396	112.459	93.2973	138.5	164.765	82.8737	134.983	111.931	108.418	90.6224	111.233	124.832	110.054	126.403	63.1875	172.1
A2AEG6	Glycoprotein m6b, isoform CRA_g OS=Mus musculus GN=Gpm6b PE=1 SV=1	125.966	107.886	121.068	114.972	188.949	115.263	93.7933	150.686	146.525	101.76	147.259	108.991	136.711	109.003	120.981	114.466	115.82	141.974	107.022	103.859	161.456	101.078	116.16	141.995	148.751	162.814	95.216	112.589	108.701	108.34	97.8147	150.952	145.702	83.0332	118.082	107.367	136.383	98.8289	111.532	124.372	109.809	126.658	99.142	136.707
A2AEK3	Cleavage stimulation factor subunit 2 (Fragment) OS=Mus musculus GN=Cstf2 PE=1 SV=1	107.409	131.833	53.402	185.008			135.512	94.6473	597.883	195.336	52.2504	81.2059	43.2473	151.752	107.411	143.942	129.896	104.804	109.863	135.604	393.554	185.215	85.3527	81.0954	96.2661	57.8031	168.931	121.29	104.004	138.792	137.208	112.649	85.0057	128.781	91.6798	136.524	126.754	161.482	90.8066	140.532	131.144	104.492	81.2749	154.295
A2AEV7	Coiled-coil domain containing 120 OS=Mus musculus GN=Ccdc120 PE=1 SV=1	139.285	90.6976			533.93	101.588	109.6	129.453									114.997	106.592	100.029	160.33	148.437	159.706	124.165	68.5452	52.5821	71.4981	171.422	112.997	126.984
A2AEW8	GRIP1-associated protein 1 OS=Mus musculus GN=Gripap1 PE=1 SV=1	121.351	113.841	125.577	110.305	78.9242	119.624	114.133	123.365	96.5756	131.65	114.886	110.569	110.858	121.104	112.224	128.188	122.208	125.221	108.819	117.614	105.399	117.944	115.126	128.487	119.564	128.47	108.497	120.928	126.862	149.01	121.207	106.34	112.028	121.005	134.087	106.45	117.598	116.624	130.688	107.554	118.027	118.12	106.78	129.189
A2AEX6	Four and a half LIM domains protein 1 OS=Mus musculus GN=Fhl1 PE=1 SV=1	132.115	99.9502	66.2924	171.666	325.979	109.831	102.367	139.169	122.451	162.806	86.8334	102.685	80.2401	152.312	115.537	109.994	141	124.421	80.7903	123.56	199.225	152.855	114.055	87.0759	125.156	96.1655	95.6439	134.873	158.814	115.613	113.998	145.811	111.603	100.413	115.133	137.274	96.1518	120.585	122.991	114.036	133.608	101.932	141.362	95.1469
A2AFF6	Cohesin subunit SA-2 OS=Mus musculus GN=Stag2 PE=1 SV=1	104.293	135.855	112.073	124.283													130.881	92.7373	150.214	111.996										147.545	133.643	81.5954	117.776	135.447	106.884	107.857	149.748				119.775	116.304
A2AFP5	RAB9, member RAS oncogene family (Fragment) OS=Mus musculus GN=Rab9 PE=1 SV=1	124.843	109.335	98.4566	138.375									103.79	119.609	123.545	121.083	111.676	125.488	102.389	135.963	124.699	92.7926	112.49	158.106	88.5103	87.7731	169.863	120.835	77.8686						101.668	150.72	93.333	197.685	111.835	121.655	98.102	138.82	120.837	115.352
A2AFQ0	E3 ubiquitin-protein ligase HUWE1 OS=Mus musculus GN=Huwe1 PE=1 SV=1	111.441	126.63	118.784	117.336	138.128	117.278	122.893	111.597	116.311	112.192	122.23	125.087	107.29	120.25	121.705	120.29	114.199	111.693	138.653	116.865	112.407	122.435	119.349	117.386	108.999	118.911	123.365	126.541	108.548	137.293	117.54	107.169	115.548	128.28	127.735	115.431	112.392	113.085	118.365	118.177	111.064	125.354	99.3227	136.529
A2AFQ2	3-hydroxyacyl-CoA dehydrogenase type-2 OS=Mus musculus GN=Hsd17b10 PE=1 SV=1	118.637	117.344	122.738	113.244	111.954	118.315	124.812	109.02	197.237	107.497	123.805	125.575	156.186	87.4817	114.534	132.95	107.539	132.873	122.202	111.52	95.1703	107.706	128.905	120.924	138.356	122.262	105.893	125.114	119.175	112.951	105.735	132.098	130.547	110.467	117.293	109.257	134.598	140.836	130.053	107.495	118.377	117.757	122.114	114.094
A2AFR3	FERM and PDZ domain-containing protein 4 OS=Mus musculus GN=Frmpd4 PE=1 SV=1	95.6276	147.037	129.179	106.577	65.0588	120.174	106.648	133.419	312.476	121.845	132.049	94.4316	118.453	122.019	102.896	133.249	111.717	90.5712	154.262	133.79	100.986	91.1681	145.205	115.719	161.884	161.681	78.24	121.68	118.582	139.941	105.174	133.436	93.9125	126.169							147.95	87.0323	145.203	91.3664
A2AG30	DnaJ (Hsp40) homolog, subfamily B, member 5, isoform CRA_a OS=Mus musculus GN=Dnajb5 PE=1 SV=1	138.285	91.989	90.1408	146.982	36.5476	121.304	118.383	117.655	741.06	135.235	110.337	83.8772	80.4375	141.063	105.645	133.731	123.912	131.825	104.4	110.776	99.491	177.176	72.2077	124.783	77.5514	66.0366	194.705	92.7475	102.992	131.096	130.53	137.761	96.196	97.8235	63.7699	174.908	105.466	151.962	88.8415	142.449			79.4025	156.138
A2AG50	MAP7 domain-containing protein 2 OS=Mus musculus GN=Map7d2 PE=1 SV=1	118.231	117.868	110.423	125.99	157.084	116.526	127.065	105.993	72.9569	122.249	121.267	115.896	118.249	129.629	113.667	112.449	135.108	92.5716	116.245	140.09	111.165	129.559	126.354	100.053	112.936	78.4746	143.688	115.713	125.72	98.8973	133.889	140.984	93.3622	114.483	106.698	126.768	122.197	100.047	111.247	124.586	119.228	116.872	141.441	95.0693
A2AGI2	Neuroligin-3 OS=Mus musculus GN=Nlgn3 PE=1 SV=1	109.6	129.006	123.81	112.135	186.537	115.359	118.182	117.926	176.482	108.567	140.322	107.12	129.487	118.173	122.864	106.911	129.136	123.353	101.606	118.953	67.6642	100.721	133.585	123.5	123.766	112.458	131.185	103.106	125.024	142.835	130.971	96.6901	118.656	121.073	111.19	100.901	154.551	102.617	129.238	109.142	123.894	112.025	112.39	123.666
A2AGQ6	MAP kinase-activating death domain protein OS=Mus musculus GN=Madd PE=1 SV=1	116.276	120.391	109.729	126.708	73.7333	119.83	115.784	121.146	142.846	124.862	114.697	116.968	114.951	119.371	117.475	121.282	124.512	125.86	97.3409	125.112	150.42	118.455	113.762	127.267	141.987	122.165	105.107	122.475	122.089	131.423	113.239	126.177	122.255	105.772	117.305	122.454	115.194	122.916	115.393	120.473	115.729	120.507	100.551	135.32
A2AGQ8	MAP kinase-activating death domain protein OS=Mus musculus GN=Madd PE=1 SV=1	115.968	120.789	106.047	130.519	73.7333	119.83	117.159	119.299	150.689	129.711	104.005	122.493	111.721	117.863	118.95	123.273	125.659	125.89	95.5853	125.411	155.187	124.486	111.351	123.86	145.164	117.72	110.13	119.095	120.265	132.466	112.585	129.101	122.973	101.293	116.178	127.562	109.107	122.096	114.536	121.226	116.346	119.866	97.0868	138.73
A2AH25	Rho GTPase-activating protein 1 OS=Mus musculus GN=Arhgap1 PE=1 SV=1	117.497	118.815	124.928	110.977	231.857	113.562	119.846	115.691	107.17	114.789	116.345	128.787	133.676	115.435	118.558	112.251	111.076	125.985	124.156	114.919	143.988	117.85	104.306	141.432	131.286	105.176	126.901	118.034	113.433	139.875	140.834	96.9476	128.123	103.375	133.899	94.9882	134.674	156.213	111.137	123.284	125.925	109.915	104.488	131.445
A2AH75	Kinesin family member 1B, isoform CRA_a OS=Mus musculus GN=Kif1b PE=1 SV=1	116.478	120.13	134.074	101.511	75.6701	119.753	112.467	125.602	86.5672	118.022	123.399	118.067	115.933	112.881	121.007	123.579	104.718	117.339	152.334	107.092	139.269	113.47	131.903	108.042	138.029	137.401	96.0075	126.547	119.903	119.602	130.31	102.146	124.294	124.943	114.185	96.4989	157.252	101.625	127.102	110.993	119.215	116.886	119.748	116.424
A2AH85	116 kDa U5 small nuclear ribonucleoprotein component OS=Mus musculus GN=Eftud2 PE=1 SV=1	119.168	116.659	124.376	111.549	47.9684	120.851	117.632	118.665	54.4476	96.4117	146.626	120.018	149.49	109.853	127.419	97.7617	121.895	120.566	122.594	111.063	128.527	127.325	116.252	115.512	111.075	112.796	127.948	127.029	104.333	104.383	107.027	125.78	132.551	121.116	114.601	129.819	107.774	81.0097	93.4254	140.294	112.891	123.456	115.685	120.422
A2AHG0	Leucine zipper putative tumor suppressor 3 OS=Mus musculus GN=Lzts3 PE=1 SV=1	120.999	114.296	107.165	129.362	218.084	114.108	113.133	124.707	73.0488	125.909	118.599	114.409	96.2412	131.454	128.392	107.344	114.229	119.269	138.546	106.501	61.7912	88.9416	147.687	116.898	103.256	107.691	142.064	107.167	118.01	137.849	113.889	113.534	109.021	129.736	121.93	93.3276	152.169	133.066	106.822	127.548	116.409	119.8	113.752	122.326
A2AHJ7	Diacylglycerol kinase OS=Mus musculus GN=Dgkz PE=1 SV=1	117.413	118.924	113.934	122.356	119.567	118.013	125.121	108.604	141.479	109.45	126.084	123.103	103.07	126.782	117.462	120.866	120.81	121.71	112.766	120.287	139.774	120.653	125.098	109.75	122.019	145.43	103.945	118.361	120.032	106.725	126.129	144.3	102.286	104.54	133.676	128.355	85.9306	126.028	120.804	115.77	114.03	122.273	103.616	132.304
A2AHL1	Anoctamin-3 OS=Mus musculus GN=Ano3 PE=1 SV=1	131.37	100.912	106.192	130.369	436.169	105.464	110.309	128.501	285.746	122.626	106.547	122.496	123.917	107.529	97.5058	151.848	150.865	125.223	98.9436	93.1833					102.143	84.2177	154.778	98.3432	132.282									223.384	66.9229	159.41			75.1031	160.37
A2AI08	Taperin OS=Mus musculus GN=Tprn PE=1 SV=1	115.11	121.895	119.717	116.37	260.235	112.437							94.0553	120.714	114.887	136.301	132.856	90.6668	115.178	146.418
A2AI14	Glutamate receptor ionotropic, NMDA 1 OS=Mus musculus GN=Grin1 PE=1 SV=1	116.324	120.329	103.597	133.055	162.625	116.307	116.678	119.946	177.555	135.878	125.975	89.9326	128.946	127.367	118.095	102.836	117.262	124.501	117.992	115.593	126.896	116.734	118.259	124.207	106.036	115.218	137.678	111.74	109.837	128.454	128.488	116.086	101.8	124.375	114.322	104.807	144.873	136.878	116.73	118.983	123.746	112.178	109.681	126.333
A2AI16	Glutamate receptor ionotropic, NMDA 1 OS=Mus musculus GN=Grin1 PE=1 SV=1	110.082	128.384	109.285	127.168	140.418	117.187	109.384	129.743	136.734	113.493	144.19	98.661	153.025	124.066	119.964	88.7451	111.576	124.494	125.736	114.852	149.586	123.037	102.719	137.741	113.087	137.474	117.67	116.557	111.837	118.84	112.934	118.841	116.951	129.081	111.833	111.758	137.791	104.711	118.678	118.117	123.326	112.615	112.518	123.54
A2AI21	Glutamate receptor ionotropic, NMDA 1 OS=Mus musculus GN=Grin1 PE=1 SV=1	116.324	120.329	94.6775	142.287	169.892	116.018	116.678	119.946	160.595	136.843	103.389	114.174	100.228	115.971	126.065	124.382	116.002	126.274	111.329	121.096	183.26	131.345	104.205	124.817	105.22	115.175	136.858	111.913	111.662	120.892	111.616	138.016	107.245	113.585	117.324	117.063	123.09	139.553	118.06	117.779	123.187	112.759	106.543	129.422
A2AI52	Ubiquitin carboxyl-terminal hydrolase 8 OS=Mus musculus GN=Usp8 PE=1 SV=1	124.557	109.704	107.343	129.178	81.4167	119.526	122.297	112.399	181.187	107.558	139.083	109.487	134.632	109.998	119.795	116.11	119.634	104.642	111.383	146.526	90.4494	130.972	117.989	111.346	134.727	121.13	119.814	111.022	118.001	116.283	126.422	92.6885	121.774	145.858	94.3038	154.644	96.8316	144.976	97.5483	135.179	123.954	111.962	132.699	103.675
A2AI87	Phosphorylase b kinase regulatory subunit alpha, skeletal muscle isoform OS=Mus musculus GN=Phka1 PE=1 SV=1	112.85	124.812	130.652	105.052	156.141	116.564	118.721	117.202					128.886	89.6485	134.03	125.281	116.774	142.465	75.8758	132.198										130.119	116.521	113.254	132.825	109.813	126.235	111.373	120.243	227.653	114.773	118.399	97.5334	139.411	158.134	78.6372
A2AIL4	NADH dehydrogenase (ubiquinone) complex I, assembly factor 6 OS=Mus musculus GN=Ndufaf6 PE=1 SV=1	119.483	116.252	135.873	99.6483	23.4606	121.823	127.356	105.603	53.0626	109.078	151.278	99.773					132.207	109.621	138.503	98.5074	93.6905	84.9129	141.758	127.656						131.44	102.83	95.9707	162.408	117.323	160.836	92.4663	104.497	36.7999	150.565	92.5473			109.129	126.877
A2AIR5	Glutamate receptor ionotropic, NMDA3A OS=Mus musculus GN=Grin3a PE=1 SV=1	157.175	67.611			58.3201	120.441											113.317	117.638	97.0006	150.042
A2AIR7	Voltage-dependent N-type calcium channel subunit alpha OS=Mus musculus GN=Cacna1b PE=1 SV=1	113.129	124.452	120.181	115.891	88.6246	119.24	121.19	113.885	147.233	116.323	117.283	124.217	96.6184	132.905	118.126	117.566	123.774	112.858	121.756	120.261	76.8252	106.871	136.97	111.656	127.819	117.445	116.203	118.322	122.304	133.393	136.02	116.579	97.7042	116.453	93.141	151.294	103.216	63.4614	121.333	116.873	129.417	106.287	112.262	123.793
A2AIX1	SEC16 homolog A, endoplasmic reticulum export factor OS=Mus musculus GN=Sec16a PE=1 SV=1	120.843	114.498	118.053	118.093	134.643	117.416	120.088	115.365	139.892	118.585	134.907	102.552	124.084	122.717	111.938	118.255	128.316	100.244	128.538	125.682	125.018	130.811	130.223	92.539	118.102	114.331	119.742	116.727	127.878	122.041	123.278	114.857	106.772	130.972	109.481	116.338	134.021	133.036	111.441	123.6	114.8	121.473	130.14	106.193
A2AJ26	ATP-binding cassette sub-family A member 2 OS=Mus musculus GN=Abca2 PE=1 SV=1	106.856	132.547	120.176	115.895	95.1884	118.98	115.86	121.045	18.486	108.531	129.721	125.453	130.18	110.811	113.812	125.108	111.5	103.675	153.586	116.654	117.636	119.463	129.892	105.626	102.714	82.1042	149.671	115.385	118.548	122.266	137.763	93.4124	105.236	144.83	118.015	87.8755	165.105	85.0987	117.943	119.234	129.623	106.072	133.086	103.294
A2AJ72	Far upstream element (FUSE)-binding protein 3 OS=Mus musculus GN=Fubp3 PE=1 SV=1	116.063	120.665	108.716	127.757	138.044	117.281	129.145	103.2	173.081	115.541	134.005	105.787	101.362	126.497	116.635	123.246	114.387	118.231	129.824	116.186	139.195	124.557	123.626	107.629	115.647	108.087	105.046	142.187	125.495	145.911	117.692	117.428	97.5635	126.252	188.279	112.735	40.1977	158.992	127.635	109.111	114.969	121.296	112.444	123.614
A2AJA9	Uncharacterized protein C9orf172 homolog OS=Mus musculus GN=Gm996 PE=1 SV=1	123.003	111.71	82.0414	155.365	124.743	117.808	128.527	104.029	168.581	143.486	74.5648	137.351	104.514	132.397	107.848	125.098	132.535	106.145	105.108	135.229	111.534	135.268	122.799	98.8351	122.218	78.6742	147.099	112.631	117.588	129.901	140.863	121.707	90.9617	113.548	100.336	130.203	125.153	92.1579	110.833	125.136	135.423	100.047	130.126	106.207
A2AJH3	Glycylpeptide N-tetradecanoyltransferase OS=Mus musculus GN=Nmt2 PE=1 SV=1	122.766	112.016	85.6377	151.643	436.169	105.464	116.015	120.836	197.616	132.617	85.1993	137.559	87.6029	139.039	113.835	121.717	138.225	138.912	76.6148	110.937	41.1958	125.415	123.514	112.449	98.0467	78.3247	151.442	109.938	130.2	150.399	128.957	110.984	103.577	114.035	113.148	131.296	107.432	65.0223	122.061	116.212	130.534	105.126	115.765	120.344
A2AJI0	MAP7 domain-containing protein 1 OS=Mus musculus GN=Map7d1 PE=1 SV=1	122.244	112.689	84.194	153.137	169.537	116.033	118.977	116.858	123.335	131.424	101.853	123.946	111.572	122.87	98.6351	141.749	120.199	105.051	126.715	130.452	105.251	132.232	115.376	112.778	120.606	83.3081	146.429	107.869	122.108	154.411	115.366	130.497	90.7057	112.645	93.3718	140.151	119.297	114.337	107.709	127.255	130.709	104.945	137.51	98.9385
A2AJP5	Meckelin OS=Mus musculus GN=Tmem67 PE=1 SV=1	91.4145	152.474	121.223	114.812			130.577	101.276													136.419	139.183	112.224	107.908											126.168	112.034	119.354
A2AJQ0	[Pyruvate dehydrogenase [acetyl-transferring]]-phosphatase 1, mitochondrial OS=Mus musculus GN=Pdp1 PE=1 SV=2	109.69	128.89	137.074	98.406	240.383	113.224	107.629	132.101	47.552	87.6726	180.634	93.6501	103.728	153.293	107.802	102.886	116.494	111.707	126.648	125.745	131.45	101.319	139.369	111.178	129.201	118.135	128.413	115.295	102.963	118.956	116.663	119.288	116.953	124.524	106.684	120.301	131.716	83.6175	130.312	108.696	130.498	105.163	127.587	108.707
A2AJT5	Arginine/serine-rich protein PNISR OS=Mus musculus GN=Pnisr PE=1 SV=1	76.6179	171.569	75.0291	162.623			73.7061	177.668									116.428	94.2463	157.079	120.413					137.516	127.943	121.133	101.227	121.069	137.1	130.999	76.4516	105.658	163.441	57.3256	162.232	132.197	98.6243	112.305	123.716	120.298	115.76
A2AJW5	Family with sequence similarity 217, member B OS=Mus musculus GN=Fam217b PE=1 SV=1	131.335	100.958	107.977	128.522	334.789	109.482	102.216	139.371					58.8206	188.701	85.1358	119.793	165.017	100.224	83.3087	125.96	163.725	125.824	115.806	115.74	109.171	79.5394	148.242	108.851	128.882	76.1687	103.203	129.494	122.226	149.13	156.811	90.2617	112.799	65.9924	128.22	110.923			122.757	113.462
A2AL50	Alkylglycerone-phosphate synthase OS=Mus musculus GN=Agps PE=1 SV=1	98.8391	142.893	144.385	90.8382	198.513	114.884	101.172	140.774	51.8463	101.358	141.567	119.712	161.572	110.104	114.368	105.026	111.811	97.5511	185.298	94.024	96.9409	102.572	127.488	128.317	151.172	174.717	58.7196	143.716	115.944	91.2698	111.729	119.612	133.91	131.675	129.204	97.16	137.388	120.748	126.699	110.862	80.7636	156.833	119.376	116.79
A2ALI5	Adherens junction-associated protein 1 OS=Mus musculus GN=Ajap1 PE=2 SV=1	111.711	126.282					126.629	106.578					83.8859	136.615	109.57	131.755	110.409	149.03	94.7638	112.424	91.4968	145.684	103.798	115.191	91.0947	94.4722	143.753	126.296	108.712	144.897	125.144	106.56	98.441	132.336	110.638	138.439	100.093	265.144	109.51	121.965
A2ALK6	Band 4.1-like protein 4B OS=Mus musculus GN=Epb41l4b PE=1 SV=1	107.998	131.074	52.9255	185.501	69.1249	120.013	107.964	131.651	104.413	108.056	120.449	132.51	113.652	93.207	94.1861	177.956	122.076	121.572	113.671	118.1	60.4403	114.165	135.205	107.199	130.046	160.773	77.7881	131.389	127.582	91.191	110.622	226.637	78.426	47.6446	105.528	133.729	113.442						47.4701	187.572
A2ALL9	Calcium-transporting ATPase OS=Mus musculus GN=Atp2b3 PE=1 SV=1	121.642	113.466	127.9	107.901	101.383	118.734	113.562	124.131	103.661	115.518	120.228	123.815	127.827	120.872	117.999	110.747	120.534	129.868	106.611	115.337	116.367	132.543	110.399	118.73	115.93	132.134	114.868	119.725	115.805	111.549	106.025	143.045	126.949	100.403	122.383	127.426	101.501	137.293	118.858	117.154	108.872	127.631	112.766	123.296
A2ALS5-2	Isoform 2 of Rap1 GTPase-activating protein 1 OS=Mus musculus GN=Rap1gap	119.251	116.552	112.434	123.908	157.574	116.507	124.265	109.755	122.224	116.702	128.177	112.919	119.508	123.039	113.346	119.198	119.157	127.445	107.296	119.645	122.161	116.543	119.562	122.871	120.686	126.194	118.426	109.417	127.141	132.356	125.514	114.099	108.299	121.227	116.875	129.571	105.278	130.209	104.762	129.38	123.083	112.867	121.808	114.396
A2ALS7	Rap1 GTPase-activating protein 1 (Fragment) OS=Mus musculus GN=Rap1gap PE=1 SV=1	114.86	122.218	102.165	134.537	161.292	116.359	120.57	114.717	181.914	128.666	107.752	118.328	107.584	120.98	113.702	128.696	109.138	134.614	101.454	127.31	108.848	109.21	132.46	113.585	119.703	127.135	108.203	118.107	132.745	133.588	121.113	126.834	105.742	110.998	129.647	130.463	87.9028	97.082	126.656	111.487	124.057	111.856	114.181	121.903
A2ALU3	DENN domain-containing protein 1A (Fragment) OS=Mus musculus GN=Dennd1a PE=1 SV=8	149.489	77.5293	76.1149	161.499			109.828	129.146																														87.4302	91.2937	141.957	116.998	119.189
A2ALV3	Endophilin-A1 OS=Mus musculus GN=Sh3gl2 PE=1 SV=1	130.382	102.188	138.033	97.4132	100.48	118.77	109.216	129.969	101.636	114.737	117.65	127.658	133.888	120.978	121.548	102.566	105.7	140.294	117.237	108.288	138.879	108.361	103.821	152.604	123.512	137.512	115.764	114.286	111.55	116.905	106.573	132.086	142.646	95.4003	136.509	126.031	85.7829	104.516	112.423	123.47	102.471	134.281	101.229	134.653
A2AM67	SH2 domain-containing protein 5 OS=Mus musculus GN=Sh2d5 PE=1 SV=1	101.202	139.844	101.153	135.584	153.307	116.676	117.98	118.196	142.08	114.585	143.482	97.8955	120.035	121.664	114.372	119.151	116.229	123.514	125.586	110.827	196.685	103.755	119.674	132.222	123.153	125.831	124.017	113.96	109.135	165.495	135.088	92.8156	97.3119	126.925	102.708	118.265	139.708	87.0045	127.923	110.655	122.085	113.904	105.112	130.831
A2AMH5	Choline transporter-like protein 1 OS=Mus musculus GN=Slc44a1 PE=1 SV=1	113.124	124.458	77.1346	160.444	74.4534	119.802	83.4081	164.635	40.4428	68.7085	185.516	111.406	101.313	133.559	86.5738	150.853	103.076	65.0662	204.095	130.927	100.91	87.6706	143.198	122.277	225.779	135.028	81.1907	109.696	114.727	87.9609	109.313	138.653	139.194	106.792	124.791	100.946	137.377	143.578	118.045	117.692	129.959	105.724	130.358	105.979
A2AN08-5	Isoform 5 of E3 ubiquitin-protein ligase UBR4 OS=Mus musculus GN=Ubr4	124.414	109.889	92.7691	144.262	165.937	116.175	121.019	114.114	259.303	128.221	95.6801	128.77	100.509	136.519	116.957	112.495	115.836	118.554	134.812	109.194	205.28	94.8913	135.631	119.08	149.882	141.636	86.1518	124.107	129.057	123.607	122.118	119.134	113.7	118.999	126.265	110.422	121.601	104.946	109.365	126.073	124.384	111.515	113.421	122.652
A2AN37	Uridine kinase OS=Mus musculus GN=Uck1 PE=1 SV=1	126.187	107.6	46.1182	192.547	150.33	116.794	126.679	106.511	161.934	182.644	53.043	114.095	74.1669	148.94	93.533	143.394	143.52	105.106	79.1383	148.77	21.2725	212.187	72.9206	90.5914	67.855	38.4892	204.224	98.0769	112.384									47.6045	120.186	118.249	136.053	99.3928	109.495	126.516
A2ANY6	Midasin AAA ATPase 1 OS=Mus musculus GN=Mdn1 PE=1 SV=1	123.079	111.612
A2AP18-2	Isoform 2 of 1-phosphatidylinositol 4,5-bisphosphate phosphodiesterase eta-2 OS=Mus musculus GN=Plch2	113.883	123.479	86.6206	150.626	139.69	117.216	115.983	120.88	224.162	174.431	74.959	97.3742	70.3638	129.816	121.15	134.278	115.492	123.064	120.178	117.556	166.918	148.806	107.249	102.735	160.633	121.347	134.511	93.631	99.0331	145.737	118.55	125.431	109.225	104.004	113.401	128.435	111.316	107.239	91.8417	140.996	122.587	113.382	111.766	124.281
A2AP88	Zinc finger CCCH domain-containing protein 6 OS=Mus musculus GN=Zc3h6 PE=1 SV=1			94.7552	142.206																															115.159	75.9342	186.241
A2API5	Low-density lipoprotein receptor-related protein 1B OS=Mus musculus GN=Lrp1b PE=1 SV=2	93.4223	149.883	116.928	119.257	157.732	116.5	113.97	123.583	190.112	115.998	124.976	114.381	100.645	133.969	113.429	119.326	144.236	73.8807	125.454	146.092	191.774	152.148	94.9293	114.852	102.108	103.982	155.963	85.1327	129.348	105.953	85.6766	199.595	92.8154	85.0051	97.1047	138.931	116.395	217.229	103.41	128.372	119.509	116.58	103.707	132.213
A2APM2	CD44 antigen OS=Mus musculus GN=Cd44 PE=1 SV=1	158.202	66.2853	109.795	126.64	436.169	105.464	119.173	116.595	170.49	108.807	121.175	128.009	95.2766	135.445	104.414	131.75	120.32	115.862	126.257	115.864	34.4686	83.1924	130.028	149.192	123.011	152.379	92.6208	133.057	111.512	95.9931	93.0118	124.921	138.726	136.627	124.606	106.215	129.869	140.936	97.9729	134.917	91.9454	145.216	126.468	109.808
A2APT9	Kelch domain-containing protein 7A OS=Mus musculus GN=Klhdc7a PE=1 SV=3	127.428	105.999															101.156	106.265	149.745	129.073	99.6251	78.675	128.27	152.781	174.241	154.639	96.977	103.585	109.751	89.5931	142.193	93.2088	131.882	136.97				184.615	118.671	116.137	115.559	120.684
A2APV2-3	Isoform 3 of Formin-like protein 2 OS=Mus musculus GN=Fmnl2	126.902	106.679	97.049	139.832	269.287	112.079	132.354	98.8885	337.653	129.994	77.3774	143.315	102.893	132.551	109.94	123.519	128.388	96.5797	121.411	137.541	173.535	160.639	107.879	88.7542	152.447	149.898	91.3002	117.72	118.928	127.79	113.985	118.791	121.558	117.636	87.9789	142.157	123.134	339.748	75.1026	149.524	120.839	115.199	117.225	118.907
A2APX8	Sodium channel protein type 1 subunit alpha OS=Mus musculus GN=Scn1a PE=1 SV=1	116.709	119.832	131.555	104.118	108.572	118.449	115.408	121.651	114.055	135.357	94.8027	127.319	98.2892	129.119	118.493	120.185	113.231	154.107	79.4985	116.861	149.523	126.472	108.007	126.696	84.4595	85.5289	142.984	128.293	120.702	92.3819	107.174	135.696	147.801	101.661	120.676	116.371	119.891	156.623	121.178	114.69	116.906	119.285	100.948	134.93
A2APY7	Arginine-hydroxylase NDUFAF5, mitochondrial OS=Mus musculus GN=Ndufaf5 PE=1 SV=1	125.611	108.344	132.626	103.01	52.0689	120.689	114.976	122.232	67.6146	116.938	123.613	119.941	121.946	118.338	113.982	122.005	112.209	131.495	106.658	122.925	253.576	149.423	84.3495	128.97	133.187	99.6271	117.863	130.881	115.486	87.2691	100.454	133.83	126.841	134.544	109.339	149.446	85.5559	100.276	116.507	120.083	107.542	129.012	107.069	128.904
A2AQ07	Tubulin beta-1 chain OS=Mus musculus GN=Tubb1 PE=1 SV=1	125.952	107.904	98.2706	138.568	172.008	115.935	117.968	118.213	190.416	114.563	121.818	119.545	131.385	105.391	132.199	108.666	115.797	142.585	116.551	93.8212	148.587	107.759	116.384	135.231	105.191	122.447	118.537	134.753	104.348	70.9944	95.7844	146.941	148.501	112.752	130.44	107.934	120.004	172.083	127.456	108.938	115.967	120.26	96.93	138.885
A2AQ19	RNA polymerase-associated protein RTF1 homolog OS=Mus musculus GN=Rtf1 PE=1 SV=1	127.84	105.468	120.901	115.145	58.8186	120.421	118.276	117.799	141.154	179.981	74.5631	94.6614					116.217	113.052	144.134	107.296	94.134	159.089	91.9814	117.051	92.5189	68.6115	157.094	109.565	134.041	125.562	119.658	129.48	111.93	108.586	104.16	135.252	112.926	244.805	95.7694	134.218	97.4125	139.536	99.8682	135.992
A2AQ89	SH2 domain-containing adapter protein F (Fragment) OS=Mus musculus GN=Shf PE=1 SV=1	104.916	135.051					111.851	126.43	122.971	131.025	108.263	117.437	110.246	125.007	120.922	114.122	116.548	107.972	123.33	134.036	81.2328	144.231	123.908	89.3793						138.12	143.503	97.7121	96.3246	131.132									152.466	84.2167
A2AQC3	Phospholipid-transporting ATPase OS=Mus musculus GN=Atp9a PE=1 SV=1	118.029	118.129	142.003	93.3042	253.917	112.688	130.952	100.772	218.297	95.9934	155.799	103.542	97.312	118.073	116.204	135.538	122.245	120.755	117.295	115.518	187.994	116.956	115.444	124.399	112.869	112.641	120.2	131.282	111.142	94.7204	97.0678	121.796	165.619	111.601	121.091	122.772	109.963	191.721	125.047	110.509	113.761	122.552	111.682	124.363
A2AQE2	SECIS binding protein 2-like OS=Mus musculus GN=Secisbp2l PE=1 SV=1	107.112	132.217			67.0302	120.096											132.537	131.034	106.838	99.2766	1320.03	185.012	56.5322	68.5653
A2AQJ6	Transmembrane protein 87A OS=Mus musculus GN=Tmem87a PE=1 SV=1	77.6843	170.193	128.772	106.998	132.342	117.507	103.574	137.547	150.349	98.4186	154.557	104.869	133.392	98.712	120.658	128.195	44.0354	288.676	35.0294	56.6447					82.5207	81.5413	136.629	68.7431	223.982	103.377	123.449	99.4744	132.236	138.887	29.2682	30.1287	361.578	69.8348	41.5385	184.928	135.284	100.192
A2AQJ8	Neutral alpha-glucosidase C OS=Mus musculus GN=Ganc PE=1 SV=1	127.443	105.979	147.252	87.8716
A2AQN4	Acetyl-coenzyme A synthetase, cytoplasmic OS=Mus musculus GN=Acss2 PE=1 SV=1	102.236	138.51	123.904	112.037			117.258	119.166	53.3794	113.452	129.997	117.758	150.78	105.156	124.684	105.259	123.108	103.067	147.522	109.594	76.5533	105.213	137.076	113.308	153.479	142.007	85.3966	130.395	118.508	130.589	134.104	96.9624	111.248	132.742	120.345	101.47	142.2	78.3672	131.942	107.434	117.233	118.945	138.871	97.5992
A2AR02	Peptidyl-prolyl cis-trans isomerase G OS=Mus musculus GN=Ppig PE=1 SV=1	116.804	119.71	88.0336	149.163			106.971	132.985	114.202	127.149	109.872	120.709	150.382	108.684	117.695	109.871	110.871	116.511	136.084	116.664	21.1266	104.582	131.933	124.296	185.433	144.801	96.5776	103.526	113.002	108.573	101.383	176.873	118.599	71.5447				82.3789	97.0412	137.169	119.497	116.592	121.733	114.47
A2ARP1	Inositol hexakisphosphate and diphosphoinositol-pentakisphosphate kinase 1 OS=Mus musculus GN=Ppip5k1 PE=1 SV=1	123.698	110.812	107.061	129.47	165.383	116.197	119.503	116.151	169.131	130.825	90.6552	134.959	79.8685	167.276	97.2574	115.374	127.879	108.021	134.222	109.987					107.68	115.089	114.571	120.989	137.28	121.156	115.908	134.629	95.9815	124.044	139.386	92.1585	131.93	139.834	102.9	130.732	122.353	113.625	139.048	97.4246
A2ARP8	Microtubule-associated protein 1A OS=Mus musculus GN=Map1a PE=1 SV=1	117.414	118.923	116.244	119.965	138.508	117.262	111.373	127.072	85.9298	117.02	125.659	116.829	121.74	130.459	109.863	113.762	127.103	101.97	140.787	112.887	128.638	129.399	120.618	107.205	114.364	114.11	121.373	116.466	128.036	107.732	115.898	142.014	108.106	111.96	113.447	117.454	127.392	97.9621	116.181	120.419	129.848	105.839	127.146	109.141
A2ARS0	Ankyrin repeat domain-containing protein 63 OS=Mus musculus GN=Ankrd63 PE=1 SV=1	94.5257	148.459	99.7628	137.023	145.827	116.972	114.222	123.245	131.345	141.184	106.112	107.223	100.543	124.134	76.4438	173.506	103.666	159.962	106.695	93.8176	120.787	99.4415	150.894	97.7818	130.888	137.735	104.178	126.618	109.457	177.861	124.805	95.1827	101.813	122.02	106.273	98.6087	164.105	152.429	136.199	101.953	134.751	100.746	124.213	112.028
A2AS98	Nck-associated protein 1 OS=Mus musculus GN=Nckap1 PE=1 SV=1	113.931	123.417	139.714	95.6734	95.8353	118.954	119.56	116.074	85.0613	114.647	120.244	125.635	120.351	118.575	117.72	118.386	110.113	146.645	116.633	94.8909	94.1845	103.915	123.596	132.439	127.612	125.843	111.996	136.524	95.1462	106.565	114.829	117.153	139.133	116.348	126.85	108.513	123.67	68.427	130.129	109.231	113.346	122.983	113.026	123.04
A2ASI5	Sodium channel protein OS=Mus musculus GN=Scn3a PE=1 SV=1	104.783	135.222	147.974	87.1238	141.414	117.147	115.841	121.069	164.104	147.224	91.4666	114.58	76.03	133.898	130.916	114.725	124.013	153.152	69.7447	114.831	149.523	126.472	108.007	126.696	81.6408	89.4128	140.616	128.252	123.012	92.2841	107.711	141.508	132.413	108.35	112.718	110.608	138.368	108.67	117.897	118.687	118.643	117.48	94.6438	141.135
A2ASZ8-5	Isoform 5 of Calcium-binding mitochondrial carrier protein SCaMC-2 OS=Mus musculus GN=Slc25a25	110.14	128.31	132.338	103.307	38.1849	121.239	119.275	116.457	90.4836	77.0853	163.423	123.358	167.118	108.71	93.3539	127.634	108.544	119.577	125.412	125.532	333.303	189.902	76.6314	91.6143	160.047	143.214	80.1535	132.999	118.596	118.929	158.012	86.1974	123.637	117.642	112.567	112.8	135.336	137.679	99.9133	133.339	110.275	126.173
A2AT37	UPF2 regulator of nonsense transcripts homolog (Yeast) OS=Mus musculus GN=Upf2 PE=1 SV=1	129.992	102.691	90.9022	146.194	272.445	111.953	122.85	111.656	257.172	210.734	40.9541	89.5073	113.294	136.159	113.288	108.967	121.937	97.4814	71.3444	192.412	192.232	141.712	114.651	98.6316	126.708	103.038	124.667	116.941	124.297	105.234	106.679	162.258	117.547	88.1257	114.352	124.1	116.489	33.3783	104.754	131.794	121.787	114.214	136.475	99.9574
A2AT93	Phospholipase C, beta 4 (Fragment) OS=Mus musculus GN=Plcb4 PE=1 SV=1	108.61	130.283	139.328	96.0725	37.9509	121.248	115.496	121.533					109.315	120.297	114.517	127.371	120.644	153.52	83.8269	104.688	184.868	136.904	128.395	85.1138	139.128	140.899	113.826	122.9	88.6555	108.513	86.8604	139.622	150.536	104.391	116.236	125.757	111.686	48.6084	140.468	100.885	101.175	135.627	110.692	125.338
A2ATK9	Family with sequence similarity 171, member A1 OS=Mus musculus GN=Fam171a1 PE=1 SV=1	113.825	123.553	100.257	136.511	146.629	116.941	121.82	113.039					120.053	128.654	105.958	121.396	122.79	135.542	98.805	112.403	224.322	127.463	104.887	125.704	65.4838	53.7618	238.523	81.0536	61.1307	101.385	117.482	137.358	125.43	104.042	129.453	133.464	83.7382	148.182	103.297	130.185	118.277	117.86	113.12	122.947
A2ATP6	Myelin expression factor 2 OS=Mus musculus GN=Myef2 PE=1 SV=2	115.672	121.171	124.099	111.835	62.7426	120.266	117.72	118.546	69.7771	100.523	137.882	123.982	108.156	101.575	139.23	119.522	113.344	130.045	129.684	101.289	119.842	110.41	138.596	103.136	119.88	129.934	106.304	120.655	129.538	130.599	127.304	105.623	106.543	133.157	118.412	101.556	144.505	53.6209	142.415	99.0957	113.204	123.131	125.261	110.997
A2ATS6	Reticulon-4 receptor-like 2 (Fragment) OS=Mus musculus GN=Rtn4rl2 PE=1 SV=1	147.759	79.7623	101.585	135.137	499.483	102.954	132.213	99.0789	199.718	98.0522	162.903	94.0941					99.327	142.263	67.2565	161.511					105.652	74.3177	195.563	81.667	90.2951	144.031	141.324	104.514	90.2488	126.456	107.392	146.636	92.134	177.641	70.2697	157.687	115.862	120.369	99.9093	135.952
A2AUD5	Tumor protein D54 OS=Mus musculus GN=Tpd52l2 PE=1 SV=1	120.472	114.977	113.687	122.612	140.026	117.202	120.639	114.625	151.349	113.252	133.813	109.671	126.873	99.2362	121.459	130.878	115.471	119.442	132.71	110.438	102.01	121.931	116.901	121.924	117.803	102.388	134.763	109.883	122.893	116.184	117.85	113.269	126.496	123.806	131.63	114.353	109.076	95.0975	123.198	114.492	121.527	114.483	128.426	107.881
A2AUK5	Band 4.1-like protein 1 OS=Mus musculus GN=Epb41l1 PE=1 SV=1	124.696	109.525	119.385	116.715	129.999	117.6	117.73	118.533	158.28	129.874	115.882	108.995	114.516	126.552	108.831	123.878	117.839	111.521	138.644	112.796	167.918	123.149	107.532	129.882	122.217	114.715	126.243	111.972	119.861	124.383	114.852	139.712	106.991	105.907	114.052	120.697	121.867	142.43	106.683	127.434	126.823	108.981	116.805	119.32
A2AVJ7	Ribosome-binding protein 1 OS=Mus musculus GN=Rrbp1 PE=1 SV=1	119.547	116.17	127.647	108.163	105.041	118.589	133.676	97.1135	72.5488	136.999	107.632	113.089	98.5409	121.34	116.576	130.751	138.557	118.505	105.158	111.018	137.618	137.108	115.736	105.189	116.802	109.575	118.103	133.34	112.413	125.216	122.962	127.859	101.597	117.321	101.553	141.62	106.848	125.891	74.6701	155.212	101.15	135.653	99.6849	136.173
A2AVR9	Dynein light chain roadblock OS=Mus musculus GN=Dynlrb1 PE=1 SV=1	101.802	139.069	138.206	97.234	32.0828	121.481	121.126	113.97	74.5569	119.45	137.599	101.344	153.295	111.363	109.572	114.608	102.109	129.523	147.704	97.8892	84.1599	100.239	130.721	127.06	137.967	149.662	92.5985	128.259	111.231	128.195	126.693	82.6266	128.874	143.79	102.258	87.1186	186.036	62.4337	151.4	91.1954	122.327	113.652	127.394	108.897
A2AW15	Tau-tubulin kinase 2 OS=Mus musculus GN=Ttbk2 PE=1 SV=1	100.098	141.268	115.579	120.653	187.685	115.313	119.856	115.677	72.4847	107.016	127.537	127.37	142.516	109.079	111.797	121.423	127.016	86.5429	148.774	126.505	83.1049	104.83	132.898	119.155	121.101	128.717	111.699	127.643	110.036	149.134	134.024	101.643	92.8167	131.92	95.0871	124.905	139.54	100.737	129.801	108.708	114.206	122.09	133.11	103.27
A2AWA9	Rab GTPase-activating protein 1 OS=Mus musculus GN=Rabgap1 PE=1 SV=1	119.474	116.264	112.271	124.077	227.243	113.745	118.192	117.912	104.404	129.009	94.0801	136.146	102.276	141.189	110.65	113.67	114.195	120.021	113.119	130.117	33.878	82.4162	143.498	131.333	140.34	125.514	101.931	127.74	117.918	122.367	130.403	110.371	113.58	122.595	118.254	131.455	100.775	118.716	96.9905	136.309	122.505	113.467	109.886	126.132
A2AWI7	Endophilin-B2 OS=Mus musculus GN=Sh3glb2 PE=1 SV=1	124.083	110.316	115.686	120.542	129.622	117.615	118.959	116.882	109.625	122.544	115.55	120.232	100.061	107.519	129.897	129.204	116.629	131.031	117.506	107.821	73.3842	105.308	118.857	138.716	124.619	110.163	131.573	110.899	114.757	106.026	111.025	128.714	123.289	120.884	127.537	120.444	105.275	89.0275	125.089	113.027	117.938	118.212	122.151	114.058
A2AWN8	YTH domain family 1, isoform CRA_a OS=Mus musculus GN=Ythdf1 PE=1 SV=1	138.564	91.628	35.8995	203.123	202.075	114.743	110.727	127.939					75.698	159.972	81.5721	144.421	140.55	101.503	113.123	124.36	266.728	203.469	82.4175	72.772						156.759	129.438	157.261	61.5981	89.5752	80.0495	182.324	74.0931	105.432	124.351	113.25	146.336	88.7096	100.102	135.763
A2BDX3	Adenylyltransferase and sulfurtransferase MOCS3 OS=Mus musculus GN=Mocs3 PE=1 SV=1	119.463	116.278	145.451	89.735	156.711	116.541	116.72	119.889	208.679	102.384	142.211	111.119	101.827	119.995	127.54	117.237	126.111	129.638	105.374	110.237	91.6785	114.123	117.969	129.426	73.0913	95.0221	167.882	70.935	156.9	128.031	119.882	106.708	119.741	128.645	119.756	109.512	131.125	160.324	120.31	115.339			125.621	110.642
A2BE28	Ribosomal biogenesis protein LAS1L OS=Mus musculus GN=Las1l PE=1 SV=1	154.21	71.438	107.992	128.506									44.4495	195.579	115.594	85.8069																						225.641	110.258	122.308
A2BE91	WD repeat domain 34 OS=Mus musculus GN=Wdr34 PE=1 SV=1	102.083	138.707					88.4405	157.876					74.1362	91.5314	137.497	154.391					106.2	105.069	135.653	113.75	151.121	122.302	79.2244	143.193	132.617									109.368	103.703	130.803	113.229	123.105
A2BEE9	Disks large homolog 3 OS=Mus musculus GN=Dlg3 PE=1 SV=1	119.253	116.549	128.49	107.29	129.633	117.614	121.497	113.473	108.347	117.186	127.942	113.183	126.865	113.866	125.326	110.403	113.184	129.198	115.078	116.783	91.0594	116.864	119.953	123.755	116.924	126.888	115.389	121.637	116.724	104.224	107.861	130.467	137.459	109.613	118.26	126.068	108.682	110.9	130.2	108.114	120.162	115.902	105.81	130.144
A2BEF2	Disks large homolog 3 OS=Mus musculus GN=Dlg3 PE=1 SV=1	113.023	124.589	115.778	120.447	132.209	117.512	121.727	113.163	137.084	125.798	114.167	116.667	92.0089	118.618	132.509	119.226	114.367	133.282	99.8852	124.459	132.003	145.067	98.617	120.749	109.122	106.031	136.489	117.855	110.335	107.635	104.34	134.858	138.017	104.802	120.794	130.992	98.2614	120.818	137.081	101.985	121.057	114.972	100.757	135.117
A2BFF9	Cytoplasmic dynein 1 intermediate chain 2 OS=Mus musculus GN=Dync1i2 PE=1 SV=1	119.919	115.69	116.046	120.17	190.964	115.183	118.861	117.013	121.485	113.852	120.01	125.3	113.128	99.0387	127.044	133.384	113.969	113.278	133.139	120.294	175.752	132.417	115.18	108.833	132.473	127.037	95.3103	128.957	131.875	121.739	128.348	108.616	103.76	136.808	125.779	93.2568	147.432	83.9395	119.998	117.505	127.9	107.862	119.802	116.37
A2BI12	PC4 and SFRS1-interacting protein OS=Mus musculus GN=Psip1 PE=1 SV=1	124.328	110	65.4357	172.553	45.706	120.941	115.323	121.766	68.1444	112.293	106.734	143.945	89.4137	126.97	115.371	131.903	130.028	99.1848	101.756	151.033	77.1851	126.454	132.851	96.2988	121.59	86.0076	142.971	106.125	127.512	135.577	136.711	121.022	102.561	103.887	112.76	121.584	122.188	79.6598	106.649	129.024	130.576	105.082	150.001	86.643
A2CEL1	Major urinary protein 1 OS=Mus musculus GN=Mup1 PE=3 SV=1	151.006	75.5718							313.279	93.8485	148.721	109.823													118.357	274.556	60.9122	88.6994	112.872
A2CG35	Ras-related protein Rab-12 OS=Mus musculus GN=Rab12 PE=1 SV=1	120.141	115.403	94.9929	141.96	288.074	111.334	123.715	110.493	383.223	156.048	71.6865	116.291	89.6247	114.46	127.115	131.62	117.304	149.454	82.0373	115.98	248.597	149.178	91.4963	119.58	87.4354	90.4234	146.443	124.693	112.718	118.352	106.738	150.183	125.406	87.344	108.494	149.109	87.1142	118.75	107.985	126.909	140.569	94.7007	86.6917	148.963
A2CG49-7	Isoform 7 of Kalirin OS=Mus musculus GN=Kalrn	116.179	120.516	117.943	118.206	97.0783	118.905	118.834	117.049	264.522	144.683	101.569	102.331	115.962	118.293	117.633	121.621	131.57	114.681	105.631	124.113	124.248	125.181	112.654	123.065	120.265	135.853	122.231	106.472	115.04	114.033	109.612	163.091	101.748	93.1539	107.117	101.858	158.268	179.38	105.523	127.506	122.527	113.445	94.4972	141.279
A2CG49-8	Isoform 8 of Kalirin OS=Mus musculus GN=Kalrn	115.506	121.384	117.631	118.529	92.6788	119.079	118.137	117.986	264.522	144.683	101.569	102.331	157.75	111.464	110.071	111.046	126.854	121.331	114.603	111.863	131.89	112.181	116.435	131.356	127.862	163.778	104.153	109.681	109.778	135.423	111.371	124.918	106.536	121.67	109.63	98.063	160.683	161.58	116.553	118.52	119.837	116.24	129.645	106.681
A2RSJ4	UHRF1-binding protein 1-like OS=Mus musculus GN=Uhrf1bp1l PE=1 SV=2	129.64	103.145	117.82	118.334	39.2741	121.196	116.611	120.036	175.497	122.912	117.046	115.359	120.37	127.822	112.063	114.934	126.323	102.87	147.808	105.776	82.3249	100.617	144.261	107.932	139.5	157.764	87.8645	116.072	128.272	118.448	128.215	119.024	109.043	120.674	117.897	108.643	134.74	66.5191	134.864	105.231	133.386	102.164	141.062	95.4427
A2RSQ0	DENN domain-containing protein 5B OS=Mus musculus GN=Dennd5b PE=1 SV=2	123.144	111.528	104.842	131.766	201.091	114.782	116.752	119.846					102.77	129.554	123.01	111.529	162.763	98.3389	92.9904	121.859	70.3347	177.94	88.2506	103.318	145.107	104.867	117.142	122.11	116.228	87.3216	114.697	119.209	122.054	143.062	138.162	118.75	94.4005	193.406	116.165	118.06			120.443	115.739
A2RSX9	ADP-ribosylation factor-interacting protein 1 OS=Mus musculus GN=Arfip1 PE=1 SV=1	99.0809	142.581	126.078	109.787	60.8408	120.341	109.852	129.114	105.233	117.081	138.152	102.284	114.139	100.743	128.634	129.012									163.336	148.829	91.9268	119.403	109.127	94.5635	116.47	89.62	155.867	142.274				142.89	110.414	124.233	108.103	128.43	88.0398	147.636
A2RT62	F-box/LRR-repeat protein 16 OS=Mus musculus GN=Fbxl16 PE=1 SV=1	112.425	125.361	130.512	105.197	63.641	120.23	126.553	106.681	49.7049	127.105	117.283	115.4	117.433	107.779	122.016	126.989	119.934	117.634	119.066	120.842	85.6605	98.8726	148.042	104.362	121.628	96.2867	126.59	110.652	140.18	117.741	134.112	119.28	101.171	122.164	83.5256	74.2711	228.475	113.364	131.827	106.662	129.005	106.715	117.945	118.198
A2TJV2	Paralemmin-3 OS=Mus musculus GN=Palm3 PE=1 SV=1	149.091	78.0439	104.371	132.254	1032.27	81.8352	123.092	111.331					48.0314	155.389	97.5746	148.442	120.154	121.175	115.738	118.925	145.325	197.693	96.5341	66.2793						129.809	67.5647	173.444	151.637	65.5416	113.248	140.688	93.5079						99.1747	136.675
A3KFM7	Chromodomain-helicase-DNA-binding protein 6 OS=Mus musculus GN=Chd6 PE=1 SV=1	100.246	141.077			95.7067	118.959																																			81.496	156.072
A3KFX0	Cytosolic 5'-nucleotidase 1A OS=Mus musculus GN=Nt5c1a PE=1 SV=1	114.786	122.313	36.7432	202.25																																							100.219	135.647
A3KG93	Lysine-specific histone demethylase 1A OS=Mus musculus GN=Kdm1a PE=1 SV=1	115.541	121.34			133.916	117.445	112.522	125.528	66.4785	125.151	126.006	107.505																													110.629	125.805	80.1749	155.378
A3KGB4	TBC1 domain family member 8B OS=Mus musculus GN=Tbc1d8b PE=1 SV=1	115.649	121.2	140.279	95.0885	114.273	118.223	133.236	97.7041	112.416	131.029	107.631	118.571	145.798	118.458	107.832	113.742	101.14	148.916	103.519	115.099	54.2912	160.381	74.1662	142.702	77.5417	48.0874	210.427	94.6868	89.8664	102.624	114.915	132.773	136.223	101.512	133.954	115.577	104.356	63.7557	125.358	113.426	138.708	96.6344	97.4531	138.37
A3KGU7	Spectrin alpha chain, non-erythrocytic 1 OS=Mus musculus GN=Sptan1 PE=1 SV=1	123.187	111.473	117.181	118.995	105.368	118.576	117.371	119.015	105.561	119.723	117.325	121.855	114.052	118.544	120.345	119.393	118.99	131.596	105.536	115.83	130.47	112.924	117.027	129.814	115.422	114.581	127.385	117.273	114.794	120.507	111.496	124.988	122.863	115.883	119.051	127.72	105.261	109.236	122.736	114.536	113.812	122.499	110.372	125.653
A3KGU9	Spectrin alpha chain, non-erythrocytic 1 OS=Mus musculus GN=Sptan1 PE=1 SV=2	123.032	111.672	116.61	119.586	105.404	118.575	117.239	119.192	104.802	119.903	117.063	121.957	114.042	118.555	120.214	119.543	119.105	131.494	105.527	115.842	130.245	113.072	117.272	129.327	115.395	114.453	127.538	117.231	114.723	120.425	111.556	125.326	122.797	115.501	119.245	127.528	105.299	109.47	122.665	114.591	114.116	122.183	110.519	125.508
A3KMP2	Tetratricopeptide repeat protein 38 OS=Mus musculus GN=Ttc38 PE=1 SV=2			171.377	62.9011	260.235	112.437	95.0291	149.026	44.6139	83.8313	178.31	100.93									258.914	125.294	87.3939	150.387	119.586	145.791	92.145	143.953	105.517	58.3979	94.8292	136.986	150.323	133.328	151.617	101.012	103.536	97.6543	122.846	114.73	33.4712	205.965	90.387	145.325
A3QM89	Reticulon (Fragment) OS=Mus musculus GN=Rtn1 PE=1 SV=1	114.82	122.27	112.759	123.572	233.427	113.5	113.498	124.217	254.384	106.92	134.375	112.291	131.477	109.609	123.824	113.837	93.3664	186.166	95.4116	80.8663	268.419	114.715	129.455	102.745	123.509	107.249	127.662	138.122	86.0153	43.1079	94.9194	198.611	139.903	73.8715	122.083	123.802	107.204	360.297	120.516	110.191	110.133	126.321	92.9103	142.842
A5A4Y9	Protein phosphatase 1 regulatory subunit 11 OS=Mus musculus GN=Ppp1r11 PE=1 SV=1	137.626	92.8389	63.6686	174.381	546.494	101.091	110.096	128.788	188.631	183.049	67.5538	96.6187	67.2705	156.681	106.988	123.609	138.986	113.656	94.1527	127.838	354.206	166.945	95.5458	88.819	78.025	55.9159	206.863	71.9605	121.067	121.939	97.608	200.253	85.0611	68.3391	102.391	170.042	64.0358	189.469	67.3433	159.894	104.624	132.044	92.1831	143.557
A5D6P2	Par-3 (Partitioning defective 3) homolog (C. elegans) OS=Mus musculus GN=Pard3 PE=1 SV=1	123.978	110.452	95.2558	141.688	1548.4	61.3764	109.447	129.659	235.848	97.4637	166.723	89.0931	167.589	94.5048	106.615	127.251									156.899	91.9384	101.63	116.104	158.2	97.5869	143.607	135.479	95.4974	110.269	137.81	111.145	106.017
A6H5Z3	Exocyst complex component 6B OS=Mus musculus GN=Exoc6b PE=1 SV=1	125.725	108.198	113.129	123.189	94.9383	118.99	121.821	113.037	190.695	110.682	138.739	105.705	124.775	116.853	117.034	118.222	116.892	132.029	104.166	119.048	92.7303	143.363	101.766	120.443	113.573	127.687	120.542	127.039	100.993	117.777	113.361	139.225	111.688	108.048				111.136	102.702	131.615	102.543	134.206	100.716	135.158
A6H619	PHD and RING finger domain-containing protein 1 OS=Mus musculus GN=Phrf1 PE=1 SV=2	143.479	85.2852
A6H630	Protein-glutamate O-methyltransferase OS=Mus musculus GN=Armt1 PE=1 SV=1	84.3151	161.636	106.847	129.691	184.059	115.457	137.154	92.4417	108.727	84.4859	170.471	105.988	72.9876	136.198	145.516	97.0457	116.802	114.749	147.165	101.331	189.03	144.446	84.5313	137.749	113.268	176.183	88.0606	122.57	117.452	115.047	110.474	149.326	118.866	93.0061	139.028	94.4297	129.043	56.0562	120.898	117.429	94.4612	142.602	88.1731	147.505
A6H644	Protein phosphatase 1 regulatory subunit OS=Mus musculus GN=Ppp1r12b PE=1 SV=1	119.269	116.529	94.9098	142.046	239.289	113.268	108.44	131.012	286.972	170.349	68.4958	106.677	75.7338	116.958	119.632	146.616	142.645	101.735	92.3139	141.696	72.8105	171.421	106.693	84.5473	96.8749	79.0018	154.423	105.309	131.624	122.577	110.21	162.719	97.7028	91.1328	94.0073	105.186	169.869	109.279	112.307	123.45	115.535	120.709	112.437	123.62
A6H6A9	Rab GTPase-activating protein 1-like OS=Mus musculus GN=Rabgap1l PE=1 SV=1	145.738	82.3703	136.851	98.6366	129.509	117.619	131.093	100.583					96.3042	138.827	102.655	129.467	131.274	134.237	102.316	100.74					107.923	98.243	156.066	106.287	100.358	113.001	121.657	131.042	131.257	94.4654	105.713	135.698	110.316	117.985	107.87	127.027			116.259	119.858
A6H6A9-3	Isoform 3 of Rab GTPase-activating protein 1-like OS=Mus musculus GN=Rabgap1l	118.449	117.587	50.4675	188.045	113.436	118.256	115.631	121.352	100.206	121.929	110.633	126.745	72.0633	147.447	116.265	119.702	150.901	100.52	83.0758	142.52	189.306	130.923	119.653	103.448	106.483	85.6564	142.265	126.167	110.187	115.856	109.343	151.713	96.8816	111.551	123.294	116.178	116.88	192.055	94.9642	136.218	123.418	112.519	101.732	134.158
A6H8H2	DENN domain-containing protein 4C OS=Mus musculus GN=Dennd4c PE=1 SV=1	109.786	128.767	149.071	85.9884	1548.4	61.3764	104.181	136.732					80.5034	137.364	106.803	136.362									53.3412	55.128	202.666	71.0872	147.291	98.5879	106.801	153.756	100.5	119.716	99.7285	137.886	114.63	335.916	60.5769	162.037			106.542	129.423
A6H8H5	Potassium voltage-gated channel subfamily B member 2 OS=Mus musculus GN=Kcnb2 PE=1 SV=2	123.906	110.544	122.88	113.096	64.1032	120.212	113.363	124.399	206.757	97.8564	152.582	105.308					105.403	119.338	145.942	109.715	100.785	115.736	111.792	135.761	112.792	107.025	116.07	130.315	125.755	151.576	154.541	80.6631	67.3361	160.238	133.279	97.7581	131.385
A6MDD2	Protein tyrosine phosphatase receptor type N OS=Mus musculus GN=Ptprn PE=1 SV=1	118.284	117.8	99.6008	137.191	350.368	108.865	128.619	103.906	172.945	149.553	90.7233	112.218	108.566	122.015	121.065	118.296	116.218	110.959	132.295	121.636	164.494	133.22	113.1	111.503	76.3952	58.6519	203.683	93.4065	94.0213	123.021	107.059	146.701	116.78	96.6015	146.89	107.508	99.9395	312.425	79.0588	146.822	126.734	109.074	101.181	134.7
A6PW47	Mediator of RNA polymerase II transcription subunit 24 OS=Mus musculus GN=Med24 PE=1 SV=1	111.769	126.207															107.412	114.587	141.221	118.444	194.531	148.64	104.028	105.819	130.515	73.251	138.63	114.728	129.798									235.762	115.204	117.829	160.765	73.719
A6X8Z5	Rho GTPase-activating protein 31 OS=Mus musculus GN=Arhgap31 PE=1 SV=1	92.9114	150.543	114.179	122.102					152.54	96.9794	166.472	93.485	149.694	123.613	123.93	86.7295					46.2925	98.0123	140.066	118.622						135.301	115.662	114.25	106.945	130.652
A6X935	Inter alpha-trypsin inhibitor, heavy chain 4 OS=Mus musculus GN=Itih4 PE=1 SV=2	29.0411	232.967	190.839	42.7579	113.54	118.252	183.631	30.0113	61.7957	209.97	15.2413	126.817	157.661	209.522	40.5606	85.8019	102.052	182.165	53.974	116.185	97.3909	224.594	53.8243	99.4572	85.1821	178.181	128.27	144.278	29.9529	22.6493	61.5709	52.6679	137.722	313.046	148.484	156.046	26.62	78.6564	22.268	201.183	35.8531	203.491	156.813	79.9377
A6ZI44	Fructose-bisphosphate aldolase OS=Mus musculus GN=Aldoa PE=1 SV=1	114.199	123.071	128.827	106.942	100.393	118.773	118.142	117.98	113.758	118.009	117.197	123.706	125.474	110.471	122.249	118.608	122.829	124.021	122.418	105.367	135.025	115.563	117.932	125.458	123.347	134.679	115.437	114.064	115.442	125.307	115.103	118.289	120.73	119.573	128.606	113.484	114.157	133.905	123.198	113.528	111.031	125.388	112.9	123.165
A6ZI46	Fructose-bisphosphate aldolase OS=Mus musculus GN=Aldoart1 PE=1 SV=1	122.559	112.282	124.184	111.747	179.908	115.621	107.774	131.906	240.084	121.887	110.377	121.138	124.409	104.992	126.932	119.769	123.933	121.338	121.052	109.075	177.937	120.426	107.951	131.657	100.488	102.868	155.103	110.173	96.7697	101.697	104.728	119.27	142.791	123.957	132.065	110.179	114.662	209.507	109.897	123.018	107.84	128.703	104.049	131.877
A6ZI47	Fructose-bisphosphate aldolase OS=Mus musculus GN=Aldoart2 PE=1 SV=1	135.848	95.1334	90.3504	146.765	184.713	115.431	122.289	112.409	71.3779	136.109	80.3883	143.979	91.9328	118.604	116.06	138.59	138.538	138.064	80.4731	107.998	158.68	131.227	117.502	107.859	98.6104	96.4187	136.235	123.112	119.937	115.812	111.485	148.212	112.825	98.6395	135.125	128.171	84.3786	150.697	121.473	114.585	111.531	124.869	104.052	131.874
A7E1Z5	Anion exchange protein OS=Mus musculus GN=Slc4a4 PE=1 SV=1	107.62	131.562	119.972	116.107	80.8439	119.548	115.87	121.03	93.1122	108.053	124.192	128.903	113.575	116.154	125.728	115.99	110.31	130.191	103.63	129.905	139.428	127.474	117.988	112.317	107.786	113.544	113.756	138.122	115.378	115.993	106.407	127.79	139.154	105.068	109.431	126.355	119.366	98.0585	124.01	113.725	110.976	125.446	137.279	99.1664
A7TU71	Protein Shroom2 OS=Mus musculus GN=Shroom2 PE=1 SV=1	105.317	134.533	100.066	136.709	65.6178	120.152	122.43	112.22	54.2297	111.538	133.997	115.652	122.986	121.528	118.073	113.059	118.455	122.403	124.639	110.633	22.9233	101.819	134.763	123.232	148.213	114.758	112.472	119.288	116.695	127.465	114.622	109.324	124.657	126.455	117.518	116.481	123.701	44.0882	128.8	110.972	123.337	112.603	124.001	112.237
A7YQ68	Prickle-like 2 (Drosophila) OS=Mus musculus GN=Prickle2 PE=1 SV=1	119.427	116.324	102.267	134.432	118.07	118.073	121.982	112.82	87.2875	116.23	112.403	132.207	113.349	114.762	120.38	123.927	119.675	128.926	103.568	120.598	172.409	110.33	127.041	116.291	131.267	122.192	110.706	120.645	121.771	115.575	118.482	129.874	109.083	118.733	126.529	106.195	127.48	69.3538	116.722	120.669	127.361	108.423	113.105	122.962
A8DUK4	Beta-globin OS=Mus musculus GN=Hbbt1 PE=1 SV=1	121.493	113.658	149.994	85.033	115.288	118.183	87.0225	159.78	144.431	135.905	139.394	76.6427	156.961	115.401	130.953	82.762	97.0265	142.975	121.532	110.723	145.225	81.2674	153.824	111.864	101.717	249.332	49.4512	127.979	113.281	58.0754	110.243	81.2818	172.357	168.323	143.285	109.633	101.351	134.761	111.773	123.273	125.411	110.448	109.195	126.812
A8IK50	Purkinje cell protein 2 OS=Mus musculus GN=Pcp2 PE=1 SV=1	102.504	138.163	63.1778	174.89	103.433	118.653	117.995	118.176	116.461	141.914	51.5676	166.584	197.864	94.3666	95.2966	121.2	107.01	100.023	121.444	158.121	136.777	127.71	146.438	72.6596	131.446	153.952	89.9346	105.076	149.743	148.16	136.663	104.743	83.2903	134.905	79.5467	113.436	175.938	73.846	127.799	111.087	125.037	110.837	179.353	57.7494
A8Y5H7-3	Isoform 3 of SEC14-like protein 1 OS=Mus musculus GN=Sec14l1	91.7413	152.053	130.431	105.282	213.572	114.287	119.732	115.843																	136.374	162.288	70.9535	125.122	143.279	112.39	120.878	104.951	100.045	159.181
A8Y5P4	MAP7 domain-containing protein 1 OS=Mus musculus GN=Map7d1 PE=1 SV=1	122.18	112.771	85.9464	151.324	160.179	116.403	118.966	116.872	123.335	131.424	101.853	123.946	111.837	120.795	99.5944	142.713	119.435	105.723	127.44	129.732	105.251	132.232	115.376	112.778	121.948	85.1719	144.156	108.791	122.099	153.242	115.614	132.284	89.2094	112.291	93.3718	140.151	119.297	113.473	110.867	124.577	130.709	104.945	137.929	98.526
A8Y5T6	Probable proline--tRNA ligase, mitochondrial OS=Mus musculus GN=Pars2 PE=1 SV=1	114.724	122.393	135.613	99.9183	110.6	118.369	113.311	124.468					125.063	126.088	112.615	113.157									128.307	149.264	85.265	133.844	123.287	122.704	94.0931	88.9144	143.257	159.726				163.352	113.555	121.038	111.608	124.789
A9DA50	Leucine-rich repeat and immunoglobulin-like domain-containing nogo receptor-interacting protein 1 OS=Mus musculus GN=Lingo1 PE=1 SV=1	111.7	126.297	134.046	101.54	66.7054	120.109	114.086	123.428	84.4364	108.855	138.885	112.252	118.309	118.458	119.657	117.556	121.345	122.776	113.05	117.911	83.6378	109.521	115.884	137.734	123.036	118.902	119.206	120.257	115.794	111.648	117.252	134.944	121.754	104.015	109.73	103.029	153.261	126.874	131.843	106.312	125.968	109.87	97.8541	137.975
B0F2B4	Neuroligin 4-like OS=Mus musculus GN=Nlgn4l PE=1 SV=1	102.008	138.803	127.255	108.569	164.841	116.219	129.835	102.273	251.077	108.129	142.518	102.081	128.207	115.437	124.967	108.249	147.362	68.638	139.047	136.448	153.379	132.011	110.06	117.665	99.3314	91.9888	162.348	106.821	100.297	70.2576	101.522	231.556	83.0385	60.469	116.619	109.239	135.473	229.997	123.927	110.515	123.15	112.797	116.296	119.821
B0QZN5	Vesicle-associated membrane protein 2 OS=Mus musculus GN=Vamp2 PE=1 SV=1	111.069	127.11	128.539	107.239	84.9922	119.384	120.309	115.068	130.093	114.232	135.11	107.977	141.722	114.692	116.225	110.621	124.955	114.859	118.214	119.533	121.135	105.52	117.581	137.541	172.598	148.465	91.3384	119.448	104.282	110.381	110.479	119.39	133.211	121.098	119.461	114.389	124.331	122.939	118.783	117.575	114.575	121.706	124.751	111.498
B0QZW1	Glutamate receptor 3 OS=Mus musculus GN=Gria3 PE=1 SV=1	121.694	113.399	102.978	133.696	263.522	112.307	118.639	117.311	113.732	131.003	98.2137	128.837	114.711	130.69	119.131	107.159	124.994	140.966	82.7557	117.854	88.0753	126.993	114.911	120.04	99.0827	95.4075	150.805	117.768	102.018	107.619	102.836	161.061	133.461	76.8971	123.2	127.104	100.946	81.021	114.929	121.912	122.679	113.287	102.888	133.019
B0R0Y8	SH3 domain-containing kinase-binding protein 1 (Fragment) OS=Mus musculus GN=Sh3kbp1 PE=1 SV=1	134.691	96.6268	144.565	90.6521	228.827	113.682	94.6791	149.496					145.009	132.922	90.2806	119.081	155.252	83.8712	112.566	131.744	53.1812	196.487	67.6702	112.961	143.264	144.698	101.445	116.918	113.142	128.739	99.264	146.365	90.5872	126.354				283.662	69.3052	155.875	123.285	112.658
B0V2N1	Receptor-type tyrosine-protein phosphatase S OS=Mus musculus GN=Ptprs PE=1 SV=1	110.424	127.943	132.436	103.206	81.5133	119.522	108.762	130.579	108.073	100.896	145.584	113.492	136.19	108.222	127.001	108.587	112.075	114.476	138.019	116.166	148.664	101.037	117.891	140.362	129.67	146.329	96.8102	127.716	113.329	121.262	115.239	117.428	123.969	120.167	123.238	99.5296	141.412	90.2443	123.996	113.931	118.198	117.942	117.107	119.023
B1APX2	RIKEN cDNA 5031439G07 gene OS=Mus musculus GN=5031439G07Rik PE=1 SV=1	123.936	110.506	101.522	135.202	278.991	111.694			31.6445	61.2379	193.552	111.975					127.668	131.753	99.4159	111.245	106.939	124.693	121.134	112.787	131.913	129.867	111.346	116.759	118.058						179.783	102.339	66.1583	144.82	121.312	114.868	125.109	110.762
B1AQD9	Protein unc-119 homolog A OS=Mus musculus GN=Unc119 PE=1 SV=1	97.667	144.406			81.068	119.539			120.415	103.953	134.982	120.88	152.714	102.805	127.128	103.71	116.773	96.9151	155.681	117.682	49.8723	94.8639	144.511	115.624											108.68	106.337	149.723						101.646	134.242
B1AQF4	Dual-specificity protein phosphatase 3 OS=Mus musculus GN=Dusp3 PE=1 SV=1	105.261	134.606	125.517	110.368	73.8602	119.825	119.004	116.821	49.817	114.415	121.563	125.969	140.766	108.892	125.962	106.133	119.889	129.195	116.276	107.674	68.6943	107.605	119.986	134.943	124.251	115.781	126.777	115.55	111.257	141.258	114.483	110.866	124.776	115.23	123.085	111.567	123.92	102.041	132.97	105.966	117.41	118.761	119.86	116.312
B1AQX7	SRC kinase-signaling inhibitor 1 OS=Mus musculus GN=Srcin1 PE=1 SV=1	116.262	120.409	115.563	120.67	132.942	117.483	115.168	121.974	144.062	122.906	112.493	121.676	111.82	117.185	119.618	123.165	121.668	120.774	108.254	124.927	146.787	112.521	127.439	114.841	108.596	109.231	127.444	118.152	123.398	118.509	115.736	128.575	118.591	112.237	113.549	126.611	113.811	103.13	111.889	123.96	120.536	115.513	108.278	127.714
B1AQX9	SRC kinase-signaling inhibitor 1 OS=Mus musculus GN=Srcin1 PE=1 SV=1	115.723	121.104	115.232	121.012	132.775	117.49	115.184	121.953	144.062	122.906	112.493	121.676	111.82	117.185	119.618	123.165	121.682	119.892	110.383	124.064	149.782	110.691	128.983	114.492	108.938	110.685	126.359	118.115	123.717	119.026	116.013	128.407	118.3	112.093	113.449	125.754	115.196	103.154	113.359	122.703	121.337	114.681	109.622	126.391
B1AQY2	Rho GTPase-activating protein 23 OS=Mus musculus GN=Arhgap23 PE=1 SV=1	107.248	132.041	115.887	120.335	135.169	117.395	111.764	126.546	159.166	116.032	134.564	105.177	139.49	113.518	115.083	114.677	122.839	107.306	120.93	129.815	147.761	114.658	126.931	113.194	118.878	121.08	124.463	110.294	121.321	126.754	116.686	110.307	120.286	127.676	109.742	117.135	132.522	99.6445	117.979	118.841	125.362	110.499	120.837	115.351
B1AQY9	Septin-8 OS=Mus musculus GN=Sept8 PE=1 SV=1	122.992	111.724	118.696	117.427	214.026	114.269	112.036	126.181	102.099	125.718	104.091	129.259	119.973	120.308	115.417	119.444	117.523	135.503	103.226	114.424	180.278	125.712	113.263	118.454	107.609	104.033	134.357	116.076	119.812	111.107	118.006	129.89	129.127	103.078	103.654	115.181	143.051	99.7858	103.067	131.585	120.391	115.664	117.587	118.55
B1AQZ0	Septin-8 OS=Mus musculus GN=Sept8 PE=1 SV=1	123.648	110.877	111.398	124.98	250.044	112.841	113.041	124.831	107.693	125.154	101.136	132.929	114.703	121.691	116.485	120.075	118.784	140.177	97.2316	112.294	207.112	120.337	126.451	104.368	106.127	107.233	127.553	119.7	124.632	112.297	112.801	136.972	126.151	101.419	121.978	116.821	117.593	113.732	104.035	130.411	119.514	116.575	115.205	120.895
B1AQZ2	Kinesin-like protein OS=Mus musculus GN=Kif3a PE=1 SV=1	108.519	130.401	128.148	107.644	81.7636	119.512	114.703	122.599	100.192	103.068	134.746	123.06	105.579	102.57	139.619	119.639	114.712	112.356	135.949	117.962	80.8168	111.313	121.94	127.548	140.149	132.768	111.585	107.117	123.163	139.278	139.453	86.2563	113.01	133.455	111.461	109.694	141.292	45.6418	136.282	104.538	121.387	114.629	118.685	117.47
B1AR13	CDGSH iron-sulfur domain-containing protein 3, mitochondrial OS=Mus musculus GN=Cisd3 PE=1 SV=1	133.303	98.4176	81.573	155.85	389.534	107.312	112.041	126.174	205.051	153.567	79.4963	118.3	106.651	126.866	102.41	136.132	107.601	144.089	92.6117	124.642					78.7991	70.5416	184.749	99.8268	105.351	81.3569	85.5756	122.843	178.239	119.199	121.868	138.358	86.088	127.103	140.114	99.2359	121.716	114.287	83.9107	151.701
B1AR17	Chromodomain helicase DNA-binding protein 3 OS=Mus musculus GN=Chd3 PE=1 SV=1	120.384	115.09	111.498	124.877	26.1333	121.717	118.909	116.948	93.1227	95.3845	107.063	162.845	118.436	110.342	128.492	115.953	111.715	96.3725	164.541	115.854	157.851	134.333	97.2098	132.778	66.3726	77.8819	181.811	113.986	91.0296	106.85	68.6214	162.514	145.467	99.8626	114.424	103.914	146.056	156.898	122.303	113.721	92.2012	144.95	98.429	137.409
B1AR31	Disks large homolog 4 (Fragment) OS=Mus musculus GN=Dlg4 PE=1 SV=1	116.246	120.429	152.31	82.6361	92.4928	119.086	125.757	107.75	115.829	119.133	129.479	108.847	130.706	104.106	132.881	109.702	101.764	146.848	115.241	105.861	152.547	110.328	96.4319	159.982	134.602	131.333	115.01	118.926	104.991	104.434	97.7529	134.38	129.993	122.12	126.798	124.864	99.7129	190.298	107.43	125.605	112.695	123.659	91.1553	144.569
B1ARB3	Platelet endothelial cell adhesion molecule OS=Mus musculus GN=Pecam1 PE=1 SV=1	121.868	113.175	125.675	110.203									69.1176	144.757	100.983	142.461	138.147	117.482	98.0339	119.809					67.4043	21.4601	231.231	101.55	75.9636	116.356	122.535	88.234	126.575	151.045	82.2824	177.738	78.0226	123.93	107.418	127.265			141.673	94.8411
B1ART2	Vacuolar protein sorting 13D OS=Mus musculus GN=Vps13d PE=1 SV=2	104.478	135.616			276.5	111.793			114.333	93.2844	158.982	107.733					118.858	126.872	107.045	121.032	73.9891	149.016	123.698	84.9371	138.741	145.506	104.412	112.123	116.947	106.341	97.23	192.589	97.6693	77.074	60.3879	180.059	102.152	64.749	119.778	118.171	120.084	115.983	89.7094	145.992
B1ARU1	Microtubule-actin cross-linking factor 1 OS=Mus musculus GN=Macf1 PE=1 SV=1	124.116	110.274	123.684	112.265	162.803	116.299	114.717	122.58	94.8389	112.816	128.455	118.448	118.939	120.726	120.674	113.485	112.166	130.983	118.34	112.374	90.3978	114.967	123.182	121.344	121.177	123.584	118.135	117.346	118.469	116.323	117.158	116.42	124.715	122.067	120.05	117.155	119.525	97.8713	122.491	115.027	117.181	118.999	115.867	120.243
B1AS29	Glutamate receptor ionotropic, kainate 3 OS=Mus musculus GN=Grik3 PE=1 SV=1	129.541	103.272	138.317	97.119													130.287	104.939	119.644	125.486	53.6832	142.689	93.0018	135.579						68.4825	117.623	180.601	118.228	77.0281	88.6454	147.22	114.857	44.3663	135.625	105.13			127.443	108.848
B1AS46	Zinc finger protein castor homolog 1 OS=Mus musculus GN=Casz1 PE=1 SV=1	113.175	124.393
B1ASP2	Tyrosine-protein kinase OS=Mus musculus GN=Jak1 PE=1 SV=1	118.336	117.732	123.033	112.939	142.71	117.096							116.33	123.429	142.549	86.5524	108.879	147.564	114.27	97.3765	89.3855	216.977	91.2626	56.0542	111.136	140.796	104.988	123.265	123.011	79.5557	100.423	104.885	145.418	159.402				164.556	116.785	118.248	128.735	106.995
B1ASU0	Interleukin-1 receptor accessory protein-like 1 OS=Mus musculus GN=Il1rapl1 PE=1 SV=1	115.797	121.009	122.502	113.488	124.369	117.823															153.634	94.8942	141.015	114.536						131.934	160.988	97.6059	104.182	109.634	132.52	105.434	121.061	74.7521	115.67	121.434	125.147	110.723	120.931	115.259
B1ASU9	Serine/threonine-protein kinase tousled-like 2 OS=Mus musculus GN=Tlk2 PE=1 SV=1	107.562	131.636	136.262	99.2459	399.587	106.914	112.612	125.408	78.682	146.457	85.8762	125.236					122.629	87.2802	142.231	137.025	258.746	145.155	119.97	83.7405	58.4976	68.0104	189.198	98.1129	115.961	95.4928	122.997	146.114	97.5151	117.573	41.5035	191.728	108.761	320.264	68.9326	155.283	125.104	110.768
B1ASZ3	Glycerol kinase OS=Mus musculus GN=Gk PE=1 SV=1	127.578	105.805	142.184	93.1166	176.004	115.776	126.449	106.821	86.514	110.464	132.227	117.505	145.893	101.32	137.594	97.4351	114.955	118.737	113.662	130.459	72.349	109.285	102.219	157.631	115.351	136.841	98.4248	137.751	115.041	102.098	102.667	121.076	157.132	109.821	113.531	110.599	137.359	164.669	120.697	114.9	109.248	127.241	93.2116	142.545
B1AT82	MCG6846, isoform CRA_c OS=Mus musculus GN=Prpsap1 PE=1 SV=1	103.321	137.109	129.535	106.208	59.8762	120.379	118.473	117.535	111.262	100.865	146.643	112.237	153.224	113.125	116.047	105.137	113.955	114.641	151.219	100.932	87.0828	100.147	140.27	113.717	139.246	145.367	87.0814	117.073	140.944									233.91	129.947	105.271	119.105	117	131.293	105.059
B1ATC3	Trinucleotide repeat-containing gene 6C protein OS=Mus musculus GN=Tnrc6c PE=1 SV=1	124.495	109.784	51.7226	186.746	205.784	114.596	111.542	126.844					69.8106	132.47	122.291	130.404	132.853	109.761	113.314	121.93					107.88	90.4438	132.577	122.489	127.288	162.186	125.469	114.537	103.37	105.375	90.0396	94.4576	190.622						113.138	122.93
B1ATI0	Aldehyde dehydrogenase OS=Mus musculus GN=Aldh3a2 PE=1 SV=1	125.777	108.13	132.205	103.445	119.799	118.004	113.022	124.857	95.1069	92.5308	143.508	126.363	124.355	124.682	112.383	115.417	108.14	154.259	90.9321	111.622	181.929	122.913	102.808	135.905	140.1	127.466	77.5881	159.551	114.007	105.093	111.058	115.916	134.542	127.261	126.961	127.61	95.4732	125.145	118.936	117.388	129.57	106.128	107.867	128.118
B1ATQ3	Malate dehydrogenase, cytoplasmic (Fragment) OS=Mus musculus GN=Mdh1 PE=1 SV=8	129.128	103.806	108.097	128.398	183.821	115.466	112.573	125.46	142.773	127.937	111.124	117.181	94.3617	125.06	112.764	133.858	123.365	141.827	90.6989	110.912	152.52	147.68	103.977	109.316	99.3512	90.027	131.869	126.767	128.504	94.9616	97.5942	139.627	144.26	108.253	134.154	121.976	94.7021	116.336	121.393	115.508	114.956	121.311	102.022	133.873
B1ATY1	Actin, cytoplasmic 2 OS=Mus musculus GN=Actg1 PE=1 SV=1	121.765	113.307	104.965	131.64	131.937	117.523	112.479	125.585	116.969	123.98	100.87	134.236	119.512	122.795	113.258	119.563	134.308	112.87	107.845	121.216	140.542	134.211	111.734	113.702	116.457	100.608	138.526	113.764	113.148	109.138	112.717	146.806	124.643	92.3686	107.565	132.121	113.243	100.609	107.911	127.424	111.608	124.789	103.427	132.489
B1AUH1	Receptor-type tyrosine-protein phosphatase U OS=Mus musculus GN=Ptpru PE=1 SV=1	104.152	136.037	152.637	82.2976			111.78	126.525	72.4632	93.7141	164.11	103.39																		98.5357	135.241	73.7968	158.024	138.346	110.219	127.514	116.673				134.277	101.238	122.904	113.316
B1AUN2	Eukaryotic translation initiation factor 2B, subunit 3 OS=Mus musculus GN=Eif2b3 PE=1 SV=1	115.756	121.062	134.797	100.762	128.676	117.652	119.466	116.2	104.763	102.251	149.2	108.053					120.278	119.274	131.184	106.446	133.364	99.2605	121.009	138.81	153.174	132.86	69.4042	161.179	112.238	111.857	131.152	102.759	124.561	128.22	125.417	104.168	131.856	195.951	115.699	118.396			131.764	104.595
B1AV35	Dystrophin-related protein 2 OS=Mus musculus GN=Drp2 PE=1 SV=1	95.6384	147.023					91.9439	153.17									122.278	129.145	81.6811	138.396										138.859	136.764	96.284	100.693	135.358									126.421	109.854
B1AV75	RIKEN cDNA 2610301B20 gene OS=Mus musculus GN=2610301B20Rik PE=1 SV=1					238.215	113.31			96.4724	114.149	177.237	63.4682					100.538	90.2268	203.582	99.7829					130.367	126.618	126.778	91.4477	131.179	124.785	156.095	88.1114	116.368	120.181	131.502	97.5423	133.936
B1AVH5	Coronin OS=Mus musculus GN=Coro2a PE=1 SV=1	84.4872	161.414			127.703	117.691	112.833	125.111	175.782	142.687	83.0479	128.736					124.165	122.785	126.779	101.264	91.6008	116.761	113.995	132.12	129.362	158.184	102.369	112.654	113.344						102.56	137.741	111.28	197.249	125.644	109.861	108.232	128.296	96.8804	138.933
B1AVN8	Phosphatase and actin regulator OS=Mus musculus GN=Phactr2 PE=1 SV=1	135.168	96.0104	87.7865	149.419	135.824	117.369	120.801	114.407	151.889	129.828	66.4682	163.321	81.6507	133.171	113.143	132.754	121.231	106.355	125.334	128.769	279.59	172.657	89.9773	94.6699	110.88	109.787	131.828	112.099	122.153	126.229	97.9783	163.719	108.527	89.8479	124.856	111.683	121.521	199.302	81.7364	147.346	100.777	136.041
B1AVY2	Gamma-aminobutyric acid receptor subunit alpha-3 OS=Mus musculus GN=Gabra3 PE=1 SV=1	110.475	127.877	127.374	108.446	68.3214	120.045	117.895	118.31	47.081	106.26	132.945	123.447	114.729	97.7618	146.555	110.852	108.922	128.6	135.138	103.243	94.9598	94.2249	132.146	130.932	109.653	138.673	118.809	127.147	95.4925	116.998	133.101	100.668	122.185	127.695	119.178	86.9985	164.929	67.8635	136.805	103.537	114.307	121.984	128.977	107.339
B1AVZ0	Uracil phosphoribosyltransferase homolog OS=Mus musculus GN=Uprt PE=1 SV=1	128.745	104.3	134.312	101.264					539.469	114.325	108.958	119.067	39.7677	166.722	124.314	110.035	107.035	156.863	96.0011	104.44	174.618	115.224	98.4508	150.651	70.6169	67.1365	209.289	72.885	108.954						131.306	113.625	110.554				116.438	119.77	135.909	100.514
B1AWC9	Phosphodiesterase OS=Mus musculus GN=Pde4b PE=1 SV=1	118.687	117.279	102.594	134.094	248.141	112.917	109.367	129.766	116.78	112.522	126.278	120.249	126.482	107.501	120.443	123.315	120.467	133.364	106.598	110.616	192.84	128.78	113.864	113.602	117.503	126.5	103.207	130.677	125.664	124.015	120.779	110.697	119.339	125.636	110.749	112.758	137.685	108.703	125.442	112.236	102.478	134.273	134.865	101.542
B1AWD9	Clathrin light chain OS=Mus musculus GN=Clta PE=1 SV=1	115.471	121.429	112.909	123.417	75.3298	119.767	107.66	132.059	82.6329	125.216	118.018	115.47	138.372	132.175	101.237	111.31	106.397	115.111	128.472	131.267	98.7926	112.389	123.191	123.627	128.95	108.605	128.251	108.643	122.719	123.561	128.113	121.82	114.739	108.298	114.82	125.838	113.348	97.3317	115.8	120.761	141.603	93.6269	105.291	130.654
B1AWE1	Clathrin light chain OS=Mus musculus GN=Clta PE=1 SV=1	115.755	121.063	112.51	123.83	71.6709	119.912	107.562	132.191	82.6329	125.216	118.018	115.47	138.372	132.175	101.237	111.31	105.735	115.237	129.028	131.339	98.2358	111.504	123.772	123.802	128.95	108.605	128.251	108.643	122.719	123.561	128.113	121.82	114.739	108.298	114.82	125.838	113.348	97.3317	115.8	120.761	141.603	93.6269	105.269	130.676
B1AWV9	Anion exchange protein OS=Mus musculus GN=Slc4a10 PE=1 SV=1	120.518	114.917	132.777	102.853	39.5025	121.187	113.012	124.871	114.16	94.4867	151.276	114.716	111.125	115.847	125.77	117.852	109.761	122.035	127.202	118.97	126.751	116.691	114.777	129.103	117.504	128.543	119.311	121.876	107.213	111.477	109.898	109.771	134.957	131.724	110.29	108.83	144.034	96.8393	135.313	104.092	105.792	130.831	112.513	123.546
B1AX58	Plastin-3 OS=Mus musculus GN=Pls3 PE=1 SV=1	129.395	103.461	123.485	112.471	147.073	116.923	121.282	113.761	115.876	102.098	117.293	142.631	121.723	134.907	98.0963	122.731	117.988	105.168	122.292	137.195	140.976	96.3898	132.57	125.391	114.485	114.964	117.973	123.453	123.104	112.549	101.883	111.633	143.86	128.486	113.143	126.669	114.236	110.704	130.338	108	88.2331	149.073	120.211	115.967
B1AXD8	Akirin-2 OS=Mus musculus GN=Akirin2 PE=1 SV=1	117.91	118.282
B1AXI6	Rho guanine nucleotide exchange factor 9 OS=Mus musculus GN=Arhgef9 PE=1 SV=1	91.6855	152.125	125.182	110.714	75.2868	119.768	116.573	120.086	250.983	144.496	111.132	92.6798					103.372	134.436	113.639	122.598					125.265	135.183	105.049	122.482	120.237	109.302	113.955	138.819	126.852	99.1691	122.722	137.21	86.6991
B1AXP6-4	Isoform 4 of Mitochondrial import receptor subunit TOM5 homolog OS=Mus musculus GN=Tomm5	148.937	78.2421							84.6707	116.633	97.8671	147.718					119.424	155.687	72.4907	114.123															96.5337	163.294	81.3172				132.305	103.287
B1AXV0	DOMON domain-containing protein FRRS1L OS=Mus musculus GN=Frrs1l PE=1 SV=1	148.027	79.4161	94.1773	142.805	259.146	112.481	116.094	120.73					86.4403	138.071	118.196	118.403	137.3	114.852	84.7493	137.294	290.043	184.885	81.3219	92.955	63.1758	54.6123	206.803	85.6741	112.55	80.6942	98.872	175.978	104.329	107.678	81.3416	173.131	85.9739	240.198	126.454	108.101	138.427	96.9265	124.15	112.09
B1AXZ5	ELAV-like protein OS=Mus musculus GN=Elavl2 PE=1 SV=1	122.942	111.788	125.745	110.132	101.848	118.716	118.174	117.937	84.8987	98.3912	140.162	123.41	141.198	121.037	120.141	99.4488	119.03	124.006	122.088	110.214	141.847	117.151	112.355	131.115	113.995	120.228	110.011	127.19	127.103	100.423	109.9	132.466	125.586	118.788	137.643	115.789	99.404	173.874	109.946	123.863	118.449	117.682	110.207	125.815
B1AY10	Transcriptional repressor NF-X1 OS=Mus musculus GN=Nfx1 PE=1 SV=1	155.563	69.6913	56.785	181.506	75.6855	119.753	116.837	119.733	72.0396	109.921	147.46	102.127	134.603	121	120.094	103.789	140.871	83.41	142.734	120.234	194.479	179.435	94.3096	86.2085	112.543	147.926	104.397	104.977	142.472	123.309	134.27	79.9012	113.788	157.067	133.485	133.966	77.9272	150.681	75.7332	153.686	104.609	132.06	133.077	103.303
B1AZF3	Serine/threonine-protein kinase LMTK1 OS=Mus musculus GN=Aatk PE=1 SV=1	101.863	138.99	123.358	112.602	73.5198	119.839	108.043	131.544	253.385	106.785	120.338	127.835	171.119	129.023	83.9492	113.958	111.095	101.469	158.634	115.287	80.7941	109.371	133.762	113.2	124.395	152.185	109.919	103.905	121.771	122.422	128.246	102.892	101.43	146.071	112.786	84.0262	177.336	128.937	114.384	121.186	132.393	103.195	137.979	98.4768
B1AZI6	THO complex subunit 2 OS=Mus musculus GN=Thoc2 PE=1 SV=1	98.1386	143.797			884.799	87.6805	125.672	107.864
B1AZP2	Disks large-associated protein 4 OS=Mus musculus GN=Dlgap4 PE=1 SV=1	104.028	136.196	117.514	118.651	83.3879	119.447	117.835	118.391	47.537	122.752	117.548	120.434	138.451	111.273	116.031	116.679	110.873	116.205	140.363	112.942	101.332	103.495	136.178	114.992	132.754	132.046	112.828	111.793	119.815	132.578	126.344	124.88	99.439	114.744	117.585	114.037	127.208	92.3375	127.709	110.705	132.824	102.748	113.764	122.314
B1AZP2-2	Isoform 2 of Disks large-associated protein 4 OS=Mus musculus GN=Dlgap4	104.586	135.477	117.163	119.013	87.5742	119.281	117.401	118.974	47.537	122.752	117.548	120.434	138.451	111.273	116.031	116.679	115.803	113.857	134.761	115.75	101.868	103.951	135.612	115.257	131.802	130.649	114.283	111.58	119.541	128.809	123.136	132.247	98.6069	111.913	116.9	115.496	125.926	96.6295	125.344	112.62	131.952	103.653	113.489	122.585
B1B1A8	Myosin light chain kinase, smooth muscle OS=Mus musculus GN=Mylk PE=1 SV=1	128.172	105.04	88.4231	148.76	209.952	114.431	116.843	119.724	141.509	123.787	108.095	125.531	105.128	126.479	107.381	131.701	122.676	101.569	126.145	132.861	143.988	121.586	110.176	129.252	152.429	122.919	102.128	115.314	130.113	122.155	127.298	99.427	124.832	129.376	110.538	133.423	107.591	132.819	125.939	111.211	103.056	133.673	131.262	105.089
B2KF50	UHRF1 (ICBP90)-binding protein 1 OS=Mus musculus GN=Uhrf1bp1 PE=1 SV=1	144.359	84.1504	98.6775	138.147			117.195	119.251	50.7019	114.123	135.167	111.416	135.988	129.967	105.333	110.445	114.87	103.687	159.35	107.062	33.9165	109.14	123.244	130.746						132.096	156.231	117.698	89.2686	102.792				163.054	138.958	99.3299
B2KGF0	Ribulose-phosphate 3-epimerase OS=Mus musculus GN=Rpe PE=1 SV=1	97.5257	144.588	132.021	103.635			135.615	94.5088	49.718	136.094	113.549	108.678	150.197	123.54	96.3191	118.881	106.273	126.688	173.618	71.7722	68.0993	100.88	147.157	104.434						125.174	130.968	64.7502	133.099	160.398	89.0083	88.6777	200.412				115.832	120.401	121.56	114.639
B2LVG6	Cleavage and polyadenylation specific factor 4 isoform 2 OS=Mus musculus GN=Cpsf4 PE=1 SV=1	125.423	108.587	120.401	115.663	75.5316	119.759							115.195	112.543	109.313	138.143
B2M1R6	Heterogeneous nuclear ribonucleoprotein K OS=Mus musculus GN=Hnrnpk PE=1 SV=1	112.063	125.827	108.37	128.115	171.898	115.939	117.558	118.764	143.649	138.42	101.315	115.266	139.361	109.518	124.514	108.052	134.6	112.392	109.167	120.248	111.763	119.958	132.021	102.468	113.795	121.93	123.643	114.034	119.928	116.504	114.741	133.401	106.4	120.03	111.728	112.673	136.58	127.239	116.089	119.77	121.939	114.055	126.772	109.509
B2RPU2	Pleckstrin homology domain-containing family D member 1 OS=Mus musculus GN=Plekhd1 PE=1 SV=1	94.8566	148.032	105.299	131.293	157.198	116.522	133.609	97.2036	166.137	102.104	96.149	163.598	130.829	106.953	120.316	121.264	119.913	117.478	110.442	129.43	93.2692	109.641	153.271	85.0759	119.274	91.1999	134.402	124.023	113.35						99.2947	111.385	154.111	119.938	114.772	121.078	112.437	123.928	149.015	87.6137
B2RPU6	Mdm1 protein OS=Mus musculus GN=Mdm1 PE=1 SV=1	135.049	96.1644	68.0784	169.817	108.66	118.446			73.7663	168.92	50.8566	136.719	39.1193	151.684	124.432	126.701	133.603	119.445	75.7166	144.096	101.147	141.505	126.151	88.0573						156.033	125.739	114.759	98.6254	113.47	105.29	137.759	107.821						112.531	123.527
B2RQ80	Tnik protein OS=Mus musculus GN=Tnik PE=1 SV=1	103.745	136.562	123.185	112.781	71.3927	119.923	120.308	115.07	124.907	127.445	110.675	119.021	103.035	119.835	118.666	127.047	124.655	106.763	127.775	121.784	66.4995	115.446	128.498	114.8	128.533	119.172	123.466	107.384	122.804	135.126	128.103	115.583	106.739	116.231	109.699	115.488	134.995	78.4555	115.232	121.716	131.287	104.344	123.347	112.88
B2RQC6	CAD protein OS=Mus musculus GN=Cad PE=1 SV=1	115.959	120.801	136.515	98.9843	40.8189	121.135	119.53	116.115	76.8148	96.9488	143.211	122.155	155.184	117.544	115.723	99.4388	113.395	101.526	165.664	105.676	192.036	107.76	129.58	114.406	113.149	104.4	103.038	155.12	115.763	120.584	130.516	86.2474	127.731	141.317	121.571	107.873	131.25	173.25	121.066	114.372	100.616	136.208	122.661	113.556
B2RQC7	DIP2 disco-interacting protein 2 homolog B (Drosophila) OS=Mus musculus GN=Dip2b PE=1 SV=1	100.04	141.344	121.091	114.948	44.6224	120.984	108.874	130.429	102.97	104.38	134.702	121.413	140.247	107.746	126.155	107.489	126.588	105.012	162.04	88.7367	76.3283	108.104	135.71	112.11	158.024	136.168	107.884	105.981	116.083	110.629	156.608	86.2442	100.971	146.264	118.691	106.708	136.584	134.894	125.161	111.825	117.969	118.18	130.953	105.393
B2RQF5	MAM domain-containing glycosylphosphatidylinositol anchor protein 2 OS=Mus musculus GN=Mdga2 PE=1 SV=1	108.939	129.859			47.9752	120.851	109.012	130.243	63.5529	114.705	137.987	107.09					106.146	124.117	153.831	94.615	166.063	82.9853	143.967	122.533	86.058	73.1355	172.359	100.256	119.669	131.481	129.018	81.456	114.021	154.842	124.332	103.745	133.842	336.549	91.0365	135.983	112.393	123.973	131.285	105.066
B2RQG2	PHD finger protein 3 OS=Mus musculus GN=Phf3 PE=1 SV=1	111.499	126.555	129.289	106.464	56.0548	120.531	107.961	131.655	103.435	104.304	160.702	93.0736	52.7598	151.317	138.473	101.849	115.965	89.8675	164.693	119.624										146.281	84.9327	150.857	111.309	103.977							118.62	117.503	138.096	98.3619
B2RQR5	Small G protein signaling modulator 1 OS=Mus musculus GN=Sgsm1 PE=1 SV=1	120.61	114.798	107.712	128.796	110.285	118.381	122.798	111.725	232.346	211.728	45.1227	84.8114	81.7247	142.283	128.606	104.634	121.867	121.452	77.5786	153.448	78.2163	129.45	119.15	112.066	74.7142	109.658	161.699	139.059	53.3192	140.949	121.441	153.413	91.1597	85.3076	121.966	130.857	96.9843	171.176	127.209	109.172	132.061	103.54	85.9844	149.659
B2RQS1	Striatin-3 OS=Mus musculus GN=Strn3 PE=1 SV=1	127.577	105.807	113.144	123.174	74.2599	119.809	125.501	108.095	113.55	117.243	118.272	123.461	108.755	121.138	110.67	131.329	114.897	122.067	117.241	122.478	113.25	111.064	126.699	119.349	118.312	119.248	129.419	111.702	112.537	130.358	120.24	117.189	131.212	102.221	113.177	126.055	115.096	95.7959	115.284	121.24	118.1	118.044	124.423	111.821
B2RQX9	Transporter OS=Mus musculus GN=Slc6a5 PE=1 SV=1	123.595	110.946	100.397	136.367	114.838	118.201	129.237	103.076	289.492	108.895	128.464	114.886	112.814	143.56	88.5863	130.193	150.015	58.7459	104.271	180.586	134.265	125.808	141.842	81.2379	148.516	66.8454	74.67	145.896	194.776	98.4217	136.632	79.5531	152.905	134.421	110.956	140.961	95.9893	82.0888	113.055	123.487	138.598	96.7486	206.86	30.672
B2RR83	Probable ATP-dependent RNA helicase YTHDC2 OS=Mus musculus GN=Ythdc2 PE=1 SV=1	116.767	119.758			616.029	98.3342	122.806	111.715																														136.522	121.311	115.076	149.902	85.0047
B2RRI2	Protein strawberry notch homolog 1 OS=Mus musculus GN=Sbno1 PE=1 SV=1	105.521	134.271	132.391	103.253	106.055	118.549			137.033	114.709	168.191	70.9589	143.659	109.359	108.158	124.651	113.42	99.0505	115.091	158.008	35.7357	105.253	138.367	113.797						113.232	159.257	90.7075	94.4162	142.239
B2RS19	Max protein OS=Mus musculus GN=Max PE=1 SV=1	140.447	89.199	54.0456	184.342			108.838	130.477	524.4	207.446	73.3257	46.7416	89.4343	119.394	106.388	150.684	161.251	103.047	88.5953	121.423	431.211	146.922	90.9327	112.38											90.2982	139.789	123.696	148.182	84.0455	146.643	122.456	113.519	80.4572	155.1
B2RSH2	Guanine nucleotide-binding protein G(i) subunit alpha-1 OS=Mus musculus GN=Gnai1 PE=1 SV=1	119.086	116.764	117.609	118.552	98.1341	118.863	116.048	120.791	74.9721	120.822	117.072	122.108	103.486	87.3422	139.514	137.704	104.827	156.915	99.9918	103.125	98.0076	106.995	116.902	138.217	99.5018	109.768	133.668	124.624	108.292	104.914	101.161	138.773	141.254	101.809	128.915	117.513	107.849	75.3778	132.23	107.262	109.827	126.639	96.2566	139.548
B2RSU7	GRIP and coiled-coil domain containing 2 OS=Mus musculus GN=Gcc2 PE=1 SV=1	117.508	118.802	127.306	108.515	74.0701	119.817	129.555	102.649	232.058	91.3896	143.313	122.135	99.7379	108.877	147.107	107.739	118.765	120.641	119.772	117.405	136.961	108.728	128.801	117.588	120.574	128.566	105.309	125.623	125.046	139.788	122.125	97.0756	115.728	134.67	131.18	121.837	98.648	77.9128	131.647	107.697	109.464	127.016	111.901	124.147
B2RUG9	Adenomatosis polyposis coli OS=Mus musculus GN=Apc PE=1 SV=1	115.8	121.005	104.76	131.851	109.672	118.405	124.944	108.842	167.067	118.186	98.4481	141.72	106.713	123.016	119.483	120.255	133.105	101.449	108.112	138.113	396.112	142.903	110.949	90.8744	101.693	84.8276	144.676	109.269	134.4	113.186	113.89	147.407	105.548	105.875	89.1825	130.67	138.497	102.705	104.889	129.955	113.216	123.118	119.192	116.971
B2RUJ5	Amyloid beta A4 precursor protein-binding family A member 1 OS=Mus musculus GN=Apba1 PE=1 SV=2	120.19	115.34	122.191	113.81	125.427	117.781	92.2057	152.818	141.901	114.148	126.353	117.146	114.605	116.671	123.909	116.898	110.63	115.395	112.898	140.929	103.834	106.996	123.88	128.181	109.792	108.331	123.835	117.653	130.767	136.332	126.742	125.849	97.7449	112.174	98.3028	151.131	96.9622	109.704	117.53	118.975	112.419	123.946	97.2272	138.592
B2RUP0	RNA binding motif protein 34 OS=Mus musculus GN=Rbm34 PE=1 SV=1	119.908	115.704	143.6	91.6511			103.867	137.154	85.9594	119.319	135.219	103.617	164.165	105.853	119.793	101.625	115.409	97.8467	144.604	128.739	26.167	110.851	147.531	95.58	148.12	140.305	90.6599	103.938	152.699
B2RUR8	OTU domain-containing protein 7B OS=Mus musculus GN=Otud7b PE=1 SV=1	102.702	137.908	82.1712	155.231	739.534	93.4387	128.151	104.534	703.779	178.523	56.801	91.9423	58.7487	175.49	79.3292	141.048	140.357	113.745	85.2195	134.736	154.597	147.919	125.948	78.394	99.1708	53.1997	174.914	114.486	105.753	139.221	155.89	85.37	87.3599	141.932				69.7258	104.445	131.155	119.036	117.071	112.946	123.119
B2RUS0	Transient receptor potential cation channel, subfamily M, member 3 OS=Mus musculus GN=Trpm3 PE=1 SV=1	115.262	121.7	80.2284	157.242	127.44	117.701	108.624	130.764	274.838	103.421	140.006	109.475	136.601	110.128	116.268	118.84	99.7382	107.812	162.312	116.461	1266.25	165.06	71.5674	72.1887	117.587	128.084	95.427	147.408	113.809	87.0569	116.452	112.825	118.49	153.051	117.686	131.08	102.041	265.144	132.647	102.187	125.031	110.844	160.663	76.1476
B2RUS7	ATP-binding cassette, sub-family C (CFTR/MRP), member 8 OS=Mus musculus GN=Abcc8 PE=1 SV=1	200.835	11.2685	103.247	133.417	134.06	117.439	118.376	117.664	199.294	164.012	85.9229	98.9697					102.586	135.444	122.92	113.157
B2RW11	Ankyrin repeat domain 34A OS=Mus musculus GN=Ankrd34a PE=1 SV=1	108.001	131.07	103.171	133.496	547.341	101.057	116.036	120.808	175.454	136.336	105.629	111.706	113.726	117.922	123.314	116.799	135.532	93.1057	112.932	142.06	213	146.904	117.123	88.4263	122.177	100.874	130.393	112.563	125.512	129.263	138.862	120.67	102.716	106.187	126.375	135.165	85.1094	151.937	105.431	128.268	131.182	104.453	128.935	107.38
B2RWC4	Gm88 protein OS=Mus musculus GN=Lrrc73 PE=1 SV=1	106.669	132.789	116.075	120.14	57.4545	120.475	84.1685	163.614													103.243	125.855	107.81	130.273																	101.983	134.788
B2RXC1	Trafficking protein particle complex subunit 11 OS=Mus musculus GN=Trappc11 PE=1 SV=1	119.5	116.23	119.376	116.723	270.463	112.032			158.281	133.322	118.278	102.233	120.318	122.797	123.643	106.857	101.599	133.43	154.801	86.2436					151.746	134.202	64.1068	124.263	175.016	130.181	125.806	122.536	100.326	119.097				145.765	135.883	102.389	116.099	120.123	106.455	129.508
B2RXC2	Kinase OS=Mus musculus GN=Itpkb PE=1 SV=1	116.568	120.014	98.2647	138.574	482.618	103.622	118.703	117.226	202.519	144.849	93.6061	113.465	107.536	124.291	115.657	122.825	129.772	125.025	94.178	123.085	106.456	149.588	90.7091	128.337	111.654	119.191	120.88	118.983	121.955	88.1337	101.272	160.298	121.801	103.739	118.656	134.823	95.3215	93.3685	102.926	131.865	130.179	105.495
B2RXQ2	Ppfia1 protein OS=Mus musculus GN=Ppfia1 PE=1 SV=1	111.612	126.41	113.739	122.558	70.2138	119.97	124.151	109.907	100.969	122.917	86.2784	152.138	122.947	110.389	119.415	123.649	114.639	121.064	115.778	125.579	127.85	118.167	128.048	109.001	119.566	130.604	133.655	107.741	98.288	136.056	124.818	107.382	114.565	122.161	118.674	115.493	123.699	99.7003	135.457	103.898	124.43	111.467	92.6279	143.12
B2RXR6	Serine/threonine-protein phosphatase 6 regulatory ankyrin repeat subunit B OS=Mus musculus GN=Ankrd44 PE=1 SV=1	139.711	90.148	77.9362	159.614			136.02	93.9645																	81.6349	59.2013	190.732	110.666	88.3504						150.566	70.1732	150.168	104.752	38.3901	186.752
B2RXS4	Plexin-B2 OS=Mus musculus GN=Plxnb2 PE=1 SV=1	103.932	136.321	74.2033	163.478	80.2031	119.574	124.722	109.14	104.355	142.09	91.6039	123.135	98.2942	127.092	112.689	129.202	121.167	101.851	129.054	131.446	87.8052	110.611	111.194	142.845	124.544	110.905	120.216	120.265	121.027	131.397	109.5	105.331	133.328	126.049	111.508	127.255	115.431	122.739	119.327	117.115	115.118	121.142	118.662	117.492
B2RY04	Dedicator of cytokinesis protein 5 OS=Mus musculus GN=Dock5 PE=1 SV=2	142.487	86.5659	108.337	128.149	860.221	88.6548															86.2364	97.9935	139.461	117.205	207.676	88.6158	83.7974	111.259	166.822	95.7206	93.8185	197.942	98.6477	79.9299							140.155	95.1305
B2RY56	RNA-binding protein 25 OS=Mus musculus GN=Rbm25 PE=1 SV=2	139.414	90.5318	113.084	123.235	160.773	116.38	112.906	125.013									135.275	100.857	121.879	123.029	39.3062	94.6493	154.456	102.63						100.254	104.409	75.1712	151.892	173.52	115.654	120.858	119.615	196.058	129.591	106.517	115.233	121.023	101.959	133.934
B2RY58	Hyperpolarization-activated, cyclic nucleotide-gated K+ 4 OS=Mus musculus GN=Hcn4 PE=1 SV=1	118.667	117.306	93.6903	143.309	132.419	117.504	118.109	118.023	111.88	102.743	138.84	118.48	113.543	103.905	132.069	121.919	112.478	123.56	123.571	117.163	153.419	117.835	119.166	120.25	113.021	109.353	119.541	133.694	112.056	130.786	138.659	114.367	99.3824	116.698	127.475	111.614	118.329	109.906	115.828	120.424	142.763	92.4214	134.169	102.228
B5TVM2	Immunoglobulin-like domain-containing receptor 2 OS=Mus musculus GN=Ildr2 PE=1 SV=2	105.304	134.55	102.76	133.921	100.139	118.783	126.14	107.236	158.507	123.167	109.217	124.329	114.83	115.248	122.649	119.782	122.242	102.677	119.967	137.83	114.591	99.4937	139.21	114.324	124.12	89.9444	135.666	112.854	125.294	119.519	141.856	108.515	97.3473	130.423	103.369	107.611	154.531	115.429	109.473	125.72	129.506	106.194	120.313	115.867
B7ZBU7	Neuronal acetylcholine receptor subunit alpha-4 OS=Mus musculus GN=Chrna4 PE=1 SV=1	132.358	99.6372			96.4734	118.929	145.955	80.62					69.6346	137.619	93.914	158.201	130.672	114.608	105.037	125.853	125.291	137.459	123.299	94.9994											178.861	87.5026	89.1161				100.949	135.862
B7ZBW1	Potassium voltage-gated channel subfamily KQT member 2 OS=Mus musculus GN=Kcnq2 PE=1 SV=1	105.892	133.792	111.191	125.195	101.945	118.712	116.816	119.761	155.164	132.549	90.0279	134.165	75.4221	144.093	106.877	132.212	118.172	118.037	115.59	125.741	220.758	136.629	112.86	104.963	112.576	109.237	132.138	107.014	128.39	129.794	134.057	118.777	94.9947	120.671	105.999	131.843	115.621	117.142	103.958	130.392	133.887	101.643	108.456	127.539
B7ZC24	Nuclear receptor coactivator 5 OS=Mus musculus GN=Ncoa5 PE=1 SV=1	117.534	118.768	61.0922	177.048	153.413	116.672	117.573	118.744					87.7799	136.738	115.537	122.114	113.117	124.499	131.786	107.16	101.193	94.1264	158.608	93.8906	49.7007	67.9501	190.512	102.656	112.949						87.0429	144.5	120.868	150.935	123.801	112.588	120.75	115.291	116.107	120.007
B7ZCA7	Kazrin (Fragment) OS=Mus musculus GN=Kazn PE=1 SV=1	132.358	99.6372	58.8459	179.373	1548.4	61.3764	121.905	112.925	512.938	165.772	39.8461	133.894	54.2105	163.608	92.4939	141.471	127.045	116.79	100.876	131.176					102.673	112.013	136.52	120.417	104.836	92.4751	119.07	118.051	108.716	149.255	72.1088	163.571	111.634	253.846	107.059	124.342	116.132	120.088
B7ZCJ1	Rho GTPase-activating protein 21 OS=Mus musculus GN=Arhgap21 PE=1 SV=1	106.311	133.25	120.997	115.045	104.593	118.607	112.329	125.788	149.413	121.407	127.642	106.695	140.061	112.106	119.334	110.86	127.092	115.439	118.714	115.716	43.7178	112.696	133.747	111.758	134.98	150.809	96.5341	112.424	127.935	112.142	118.681	109.885	121.898	134.41	113.004	112.983	134.519	115.416	111.006	124.41	124.401	111.498	122.646	113.57
B7ZCU0	Abl interactor 1 OS=Mus musculus GN=Abi1 PE=1 SV=1	125.351	108.679	96.4828	140.418	76.351	119.726	123.229	111.145	221.343	152.843	67.6733	131.398	99.1585	132.238	106.495	130.306	117.67	118.593	111.492	129.537	136.718	110.162	131.815	111.869	103.523	88.7679	154.808	108.655	111.734	143.943	130.61	117.26	103.279	108.823	110.346	124.488	120.959	121.634	106.686	127.948	131.948	103.657	127.199	109.089
B7ZMP1	Probable Xaa-Pro aminopeptidase 3 OS=Mus musculus GN=Xpnpep3 PE=1 SV=1	123.94	110.501	132.065	103.59			115.367	121.707	189.504	82.3281	151.872	125.477					121.565	100.421	158.247	104.687	196.253	163.824	103.272	90.4387						124.251	114.944	115.769	106.541	137.248	112.268	109.671	140.311
B7ZMZ7	Dip2c protein OS=Mus musculus GN=Dip2c PE=1 SV=1	107.642	131.533	92.7081	144.325	227.458	113.737	111.448	126.971	172.361	131.132	107.918	115.589	102.864	134.17	124.193	105.049	124.536	125.052	117.868	106.328	117.565	164.423	100.741	97.7993	123.32	122.884	114.926	122.529	116.027	124.7	128.106	114.006	106.204	125.779	117.828	123.997	112.269	154.191	101.581	131.503	129.123	106.592	125.449	110.811
B7ZNL2	Nap1l4 protein OS=Mus musculus GN=Nap1l4 PE=1 SV=1	116.179	120.516	119.17	116.937	66.6551	120.111	113.562	124.132	68.139	108.933	137.275	114.608	126.09	112.553	122.735	115.372	111.052	126.011	126.314	112.823	109.395	113.726	117.627	129.32	114.778	131.387	116.722	116.453	118.726	141.346	131.747	95.5498	114.194	126.994	118.164	132.207	99.7835	101.407	133.234	105.756	116.471	119.736	116.565	119.557
B7ZNU9	Beta-2-syntrophin OS=Mus musculus GN=Sntb2 PE=1 SV=1	99.6528	141.843			30.3112	121.551	121.314	113.719									106.774	92.2973	172.633	119.492															119.233	99.0325	147.18				110.633	125.802
B8JJN0	Uncharacterized protein OS=Mus musculus GN=Gm20547 PE=3 SV=1	75.1958	173.405	170.753	63.5473	45.7429	120.94	149.829	75.4158	72.4008	160.849	83.3794	110.936	152.784	151.169	82.7062	103.08	126.085	122.462	76.7664	147.84					111.88	312.161	52.3796	113.797	58.2053	43.5827	104.137	94.2173	140.392	198.257	128.683	149.256	61.5042	139.397	80.2795	150.081	46.19	192.752	173.066	63.9388
B8QI34	Liprin-alpha 2 OS=Mus musculus GN=Ppfia2 PE=1 SV=1	106.981	132.386	119.239	116.865	83.1175	119.458	119.577	116.052	132.722	121.414	122.433	113.089	146.743	112.428	109.209	118.089	119.612	122.974	112.205	120.509	165.092	125.243	117.834	113.469	133.78	143.61	93.0189	126.718	121.636	129.009	129.069	108.538	112.454	122.972	121.972	104.821	135.229	80.4759	124.034	114.141	124.727	111.159	112.264	123.79
B8QI36	Liprin-alpha 4 OS=Mus musculus GN=Ppfia4 PE=1 SV=1	123.657	110.866	119.461	116.636	58.9085	120.418	129.58	102.615	92.3225	113.89	114.673	132.324	132.785	104.498	126.523	115.398	110.871	118.6	132.673	117.09	112.606	106.194	129.653	120.517	117.486	154.591	119.384	105.64	104.316	136.427	128.965	108.748	117.316	113.184	122.626	113.316	121.926	91.292	135.313	104.231	125.18	110.688	76.6262	158.871
B8XCJ6	Protein unc-80 homolog OS=Mus musculus GN=Unc80 PE=1 SV=1	128.681	104.382	70.185	167.637	556.311	100.701	121.224	113.839	49.0171	105.447	142.731	113.648	166.481	104.01	123.725	97.5306	116.387	98.9627	160.395	110.758	113.843	202.734	76.244	90.8618	73.7372	58.1622	174.731	106.529	129.678	133.569	128.387	110.683	101.793	128.029	93.1266	116.589	154.224	81.7134	143.911	97.1189	134.081	101.441	125.668	110.596
B8ZXI1	Queuine tRNA-ribosyltransferase accessory subunit 2 OS=Mus musculus GN=Qtrt2 PE=1 SV=2	123.936	110.506	138.061	97.3844																										108.503	102.753	117.347	135.875	130.537				70.1363	149.735	92.4274
B9EHJ3	Tight junction protein ZO-1 OS=Mus musculus GN=Tjp1 PE=1 SV=1	127.119	106.398	93.339	143.672	158.341	116.476	107.57	132.181	161.801	130.095	108.632	116.503	91.6674	143.122	114.566	113.794	130.169	117.138	96.3618	131.362	129.963	146.444	107.927	106.44	102.43	90.9047	147.675	111.142	119.611	123.065	114.841	145.242	109.918	96.8671	102.883	116.311	142.36	169.977	101.733	130.98	117.618	118.545	112.879	123.185
B9EHT4	CAP-Gly domain-containing linker protein 3 OS=Mus musculus GN=Clip3 PE=1 SV=1	109.68	128.903	155.72	79.1071	89.936	119.188	98.1395	144.848	130.372	107.752	137.903	112.7	151.515	98.3451	141.239	92.7834	117.432	143.015	106.118	101.388	79.5125	118.92	109.934	136.131	135.042	151.437	88.1256	137.933	105.456	95.0287	108.72	110.687	145.177	133.067	122.351	108.237	129.734	109.588	132.053	106.562	80.9224	156.668	129.797	106.531
B9EI21	Zinc finger matrin type 3 OS=Mus musculus GN=Zmat3 PE=1 SV=1	97.39	144.763	107.462	129.055	476.43	103.868							16.5091	121.853	129.471	167.847	164.217	113.136	103.185	89.8892					96.6396	90.554	99.4489	137.528	172.875						246.341	57.8789	47.7606				156.705	77.9369	119.01	117.15
B9EI38	RALBP1 associated Eps domain containing protein 2 OS=Mus musculus GN=Reps2 PE=1 SV=1	124.109	110.283	104.419	132.204	89.8739	119.19	107.991	131.615	143.634	119.596	103.21	135.816	109.028	123.48	111.126	128.064	132.608	123.551	100.203	115.92	95.7671	114.351	126.204	117.498	125.208	109.65	121.838	111.156	132.137	125.959	121.085	134.789	98.2104	113.068	117.673	124.002	112.456	142.089	110.759	123.957	115.347	120.904	118.739	117.417
B9EIW5	Ncoa7 protein OS=Mus musculus GN=Ncoa7 PE=1 SV=1	128.092	105.143	123.596	112.356	74.983	119.781	130.422	101.484	60.1716	107.61	141.24	112.204	119.662	126.905	119.364	107.824	98.2672	117.868	158.599	107.951	67.8626	107.903	138.635	108.742	133.369	139.414	102.076	112.309	130.671	112.954	141.076	95.0916	113.401	137.657	91.1165	108.738	168.286	93.7014	112.014	124.088	127.861	107.903	139.328	97.1488
B9EJ80	PDZ domain containing 8 OS=Mus musculus GN=Pdzd8 PE=1 SV=1	114.86	122.218	133.841	101.751	424.219	105.937	104.912	135.751	408.12	185.953	64.9924	86.6123	76.2573	134.536	116.283	131.053	119.74	98.2671	117.576	149.186	124.304	124.249	111.257	126.007	92.1199	51.7551	183.881	97.0846	120.967	108.008	100.334	199.345	86.3452	74.7928	95.379	149.799	102.598	98.083	88.4383	144.133	100.921	135.891	84.2414	151.375
B9EJ86	Oxysterol-binding protein-related protein 8 OS=Mus musculus GN=Osbpl8 PE=1 SV=1	130.048	102.618	105.969	130.599	165.866	116.178	121.076	114.039	78.5503	118.468	86.0375	158.7	105.986	128.777	109.322	126.366	131.449	122.192	91.9082	127.194	149.278	141.56	115.699	99.7872	137.401	122.384	104.471	116.919	134.162	102.701	92.1559	146.615	131.884	111.532	117.153	129.346	105.258	193.526	114.508	119.474	136.188	99.2518	127.561	108.733
B9EJA2-2	Isoform 2 of Cortactin-binding protein 2 OS=Mus musculus GN=Cttnbp2	126.128	107.677	105.871	130.701	82.3862	119.487	110.168	128.69	128.55	132.361	124.321	98.0472	102.903	128.499	92.1373	148.817	103.099	127.644	91.0777	154.114	188.149	145.666	113.666	95.9809	126.593	133.163	118.605	111.152	113.289	161.867	136.329	126.466	116.243	66.5357	109.959	123.987	122.182	174.093	90.4319	140.539	112.128	124.248	141.166	95.3402
B9EKI3	TATA element modulatory factor OS=Mus musculus GN=Tmf1 PE=1 SV=2			119.517	116.578					217.519	134.745	115.681	100.847									26.7187	112.345	143.155	100.025	113.106	138.227	95.0082	128.476	134.795						147.003	73.5511	149.688						157.757	79.0082
B9EKN8	TRAF2 and NCK interacting kinase OS=Mus musculus GN=Tnik PE=1 SV=1	111.455	126.613	108.282	128.206	109.815	118.4	120.845	114.348	152.1	116.27	120.265	120.816	101.504	125.255	115.955	125.307	122.215	102.985	135.864	122.051	96.6005	119.395	128.456	108.894	110.814	100.864	132.354	115.698	125.044	131.934	121.988	126.872	105.731	111.154	103.292	103.748	160.304	76.2403	112.397	124.195	131.817	103.793	129.618	106.708
B9EKR1	Receptor-type tyrosine-protein phosphatase zeta OS=Mus musculus GN=Ptprz1 PE=1 SV=1	131.403	100.87	114.708	121.554	110.001	118.392	115.304	121.792	142.853	128.641	109.69	117.898	111.845	117.737	113.179	130.101	111.589	151.582	101.336	101.148	98.7466	109.437	119.458	131.994	105.945	107.485	144.437	105.31	114.814	118.362	108.231	129.959	121.088	116.013	104.585	143.175	100.75	111.6	124.875	112.649	110.273	126.175	117.069	119.061
B9EKS2	Jumonji domain containing 1B OS=Mus musculus GN=Kdm3b PE=1 SV=1	105.865	133.826	111.269	125.114	106.176	118.544	116.15	120.656	111.614	128.517	105.779	123.647	119.694	115.692	111.722	128.989	136.159	95.9001	120.419	130.221	58.8187	113.032	137.862	104.816	115.227	105.187	122.781	117.134	132.961	140.472	150.305	105.266	97.4821	111.577	114.662	83.85	175.237	68.7865	127.747	111.258	120.573	115.475
C0HKD9	Microfibrillar-associated protein 1B OS=Mus musculus GN=Mfap1b PE=1 SV=1	129.874	102.842	114.098	122.187	101.534	118.728	68.945	184.063	277.715	123.593	118.654	108.445	87.7922	148.198	102.677	124.707	102.754	131.095	95.2586	145.722	78.892	94.4982	119.367	149.321	113.88	107.907	136.77	105.77	122.279	126.635	154.969	98.3045	93.8868	128.415	121.723	104.012	136.731	187.718	83.5376	146.094	120.122	115.944	135.315	101.099
D3YTL8	Protein spire homolog 1 OS=Mus musculus GN=Spire1 PE=1 SV=1	113.551	123.908	120.955	115.089	115.296	118.183	122.911	111.574	70.3304	130.498	123.928	103.186	134.172	97.8674	145.434	99.5415	150.293	116.805	85.1244	118.831	60.6781	129.478	117.533	115.283	138.485	136.941	123.448	90.4482	122.773	125.514	127.066	100.281	115.29	135.369	116.201	105.536	141.44	114.605	133.336	105.341	147.055	87.9621	120.162	116.015
D3YTP3	Metaxin 3 OS=Mus musculus GN=Mtx3 PE=1 SV=2	129.965	102.726	104.677	131.937	68.1613	120.051	102.097	139.532	155.063	112.391	121.686	123.798	140.012	122.008	97.0809	126.212	119.491	114.816	105.299	138.574	70.5024	112.474	134.86	108.924	139.507	148.666	94.181	110.535	134.069	106.32	143.822	101.65	119.51	124.94	131.389	100.71	129.425	233.299	122.144	111.957	124.066	111.846
D3YTQ3	Heterogeneous nuclear ribonucleoprotein D-like OS=Mus musculus GN=Hnrnpdl PE=1 SV=1	130.005	102.674	108.083	128.412	76.074	119.737	109.525	129.554	76.7896	89.8291	147.757	125.744	111.033	113.701	125.412	120.67	122.836	113.478	121.194	121.064	118.842	116.697	131.382	106.459	135.787	134.333	87.1805	122.482	146.393	106.441	106.06	125.841	120.119	132.535	110.435	108	145.071	67.7435	124.178	114.334	138.415	96.9387	130.15	106.184
D3YTR0	Adenomatous polyposis coli protein 2 OS=Mus musculus GN=Apc2 PE=1 SV=1			142.27	93.0275	453.743	104.767	141.173	87.0433	282.889	104.005	116.37	134.261	76.8713	78.4025	177.574	119.915	121.834	102.055	138.303	121.423					143.665	125.318	102.137	115.209	133.701	107.111	142.85	125.261	82.7955	129.985	72.3565	108.407	192.37	117.725	131.146	107.136	140.459	94.815
D3YTU0	Vesicle-associated membrane protein 1 OS=Mus musculus GN=Vamp1 PE=1 SV=1	137.879	92.5128	117.678	118.481	150.591	116.784	118.496	117.504	184.151	113.825	135.592	105.645	123.172	132.009	110.39	110.532	133.721	106.575	101.234	136.981	79.5237	130.152	108.803	125.621	130.393	127.558	101.858	127.815	122.545	89.0593	107.755	131.531	143.357	112.907	107.981	127.865	118.971	149.797	106.441	127.457	114.274	122.019	146.588	90.0028
D3YTV8	Ankyrin-1 OS=Mus musculus GN=Ank1 PE=1 SV=1	114.171	123.108	82.0539	155.352	103.053	118.668	111.874	126.398	119.29	138.006	85.3512	134.242	115.45	119.597	112.696	126.322	129.748	115.903	101.105	128.971	123.251	132.8	136.821	81.3258	114.474	129.379	100.955	126.001	135.652	118.14	124.183	110.422	128.941	117.21	128.901	119.307	105.232	76.9401	117.151	120.113	121.573	114.436	136.324	100.106
D3YU22	LIM and calponin homology domains-containing protein 1 OS=Mus musculus GN=Limch1 PE=1 SV=1	127.622	105.749	83.5328	153.822	78.2558	119.651	118.61	117.35	161.443	128.3	99.3445	128.825	128.817	111.767	112.032	127.032	118.721	112.44	121.603	126.977	118.629	130.581	124.402	101.243	115.029	103.503	101.785	135.815	145.699	127.612	118.099	135.75	101.513	110.688	103.476	138.275	109.345	71.0707	119.327	118.399	112.169	124.206	126.567	109.711
D3YU56	Inner nuclear membrane protein Man1 OS=Mus musculus GN=Lemd3 PE=1 SV=1	108.878	129.938	85.3536	151.937	79.4741	119.603	121.711	113.185	103.267	117.611	121.762	119.641	109.491	118.42	114.044	129.857	119.597	125.385	111.646	117.749	118.763	126.06	125.517	104.548	123.047	114.075	116.929	118.042	128.006	136.663	120.514	153.486	80.0795	99.6408	126.343	121.887	104.658	126.878	102.5	131.396	140.532	94.7393	132.763	103.611
D3YUD2	Afadin (Fragment) OS=Mus musculus GN=Afdn PE=1 SV=1	130.025	102.648	163.195	71.3702	150.818	116.775	125.381	108.255	460.136	203.152	67.9141	60.5437	207.9	181.413	67.3964	52.6197	124.384	110.253	117.785	126.968	630.015	205.245	81.2883	51.7204	104.665	63.1607	190.576	91.5042	96.9935	131.905	133.119	128.383	110.602	92.9293	143.653	122.986	81.2705	493.667	110.563	115.384	133.977	101.55	137.47	98.9783
D3YUE4	Family with sequence similarity 151, member B OS=Mus musculus GN=Fam151b PE=1 SV=1																	110.683	142.204	108.127	108.563					120.129	149.017	84.7277	139.859	121.265	99.7502	100.562	90.5021	157.518	152.713
D3YUJ3	Cyclin Y-like 1 OS=Mus musculus GN=Ccnyl1 PE=1 SV=1	95.9116	146.671					116.821	119.754																						104.629	133.183	128.731	103.159	117.842	121.396	103.363	138.096	134.569	118.988	117.11	135.631	99.8305	105.647	130.304
D3YUP0	Vacuolar protein sorting-associated protein 8 homolog OS=Mus musculus GN=Vps8 PE=1 SV=1	100.174	141.17	108.521	127.958	111.396	118.337	120.786	114.427	70.2077	109.977	128.984	122.326	155.585	110.294	112.284	111.117	126.061	97.0553	146.156	115.694					139.337	116.838	107.931	127.689	116.572	129.073	111.144	118.324	118.924	122.863	130.221	76.1376	166.996	80.4988	125.03	113.289	118.095	118.049	121.741	114.461
D3YUQ5	Gene model 440, (NCBI) OS=Mus musculus GN=Rundc3b PE=1 SV=1	112.083	125.801	131.053	104.638	36.6919	121.298																																144.235	107.188	126.957	120.623	115.423	121.936	114.269
D3YUY7	Tripartite motif protein 3, isoform CRA_a OS=Mus musculus GN=Trim3 PE=1 SV=2	109.339	129.343	89.1045	148.055	93.0821	119.063	113.866	123.723	36.9073	123.623	112.245	125.634	113.97	121.098	121.86	114.886	124.744	115.512	112.75	124.173	106.191	120.498	120.442	118.304	122.28	109.758	126.77	117.316	116.12	119.244	127.879	108.554	119.862	123.683	119.357	120.102	116.068	118.811	113.74	121.988	121.937	114.058	144.875	91.6887
D3YUZ8	Disks large homolog 2 OS=Mus musculus GN=Dlg2 PE=1 SV=1	114.933	122.124	124.987	110.916	507.294	102.644	113.64	124.027	357.852	110.328	114.349	125.689	115.249	125.083	118.931	113.157	124.413	127.12	109.418	111.805	132.101	117.603	120.078	120.448	114.379	121.57	115.147	126.054	117.836	111.932	109.353	131.563	126.903	111.536	120.364	130.734	99.1812	122.552	122.494	114.412	123.87	112.049	106.002	129.955
D3YV13	Probable E3 ubiquitin-protein ligase DTX3 OS=Mus musculus GN=Dtx3 PE=1 SV=1	116.336	120.314	123.411	112.547	137.635	117.297	117.049	119.448					104.987	131.029	119.079	113.106	121.574	111.747	91.7843	153.41	158.002	105.628	141.658	101.847	118.402	92.3838	129.438	111.758	139.529	131.126	120.009	110.106	107.465	133.763	121.262	126.887	103.704	212.517	103.958	128.021	125.535	110.32	118.941	117.218
D3YVE8	Solute carrier family 35 member G2 OS=Mus musculus GN=Slc35g2 PE=1 SV=1	135.002	96.2254	85.5291	151.756					200.144	165.418	52.8619	133.372					122.347	116.902	82.8063	154.085					70.8673	72.9396	140.322	147.943	118.849						98.708	175.628	60.4607				129.12	106.596
D3YVV3	Ankyrin repeat domain 29 OS=Mus musculus GN=Ankrd29 PE=1 SV=1	123.821	110.654	64.9595	173.045	53.5546	120.63	123.079	111.348	278.539	106.251	153.626	91.0329					119.081	115.798	114.201	129.091															113.183	107.756	141.974	28.3078	109.713	127.681	122.991	112.963	131.259	105.092
D3YVV7	Neuro-oncological ventral antigen 2 OS=Mus musculus GN=Nova2 PE=1 SV=3	123.559	110.992	109.805	126.63	156.325	116.556	118.194	117.909	52.2842	122.19	107.834	131.523	131.518	119.339	115.023	113.533	117.79	111.41	131.401	120.016	116.785	111.94	125.951	119.245	127.865	127.514	101.033	131.201	120.865	102.991	116.527	101.503	138.538	137.751	134.274	97.341	130.746	179.786	122.191	113.248	113.972	122.333	99.0326	136.815
D3YVW2	Golgi integral membrane protein 4 OS=Mus musculus GN=Golim4 PE=1 SV=1	157.634	67.0186	84.7361	152.576	1548.4	61.3764											167.673	66.364	73.6696	178.772										128.027	95.3146	207.851	88.9391	53.135	92.9215	199.73	32.329
D3YW42	Coiled-coil domain-containing protein 9 OS=Mus musculus GN=Ccdc9 PE=1 SV=2	146.094	81.9111	61.3301	176.802	191.752	115.152	124.24	109.787	222.964	164.59	82.2713	101.26	83.7456	140.802	104.017	133.798	130.698	122.299	94.5	125.43	150.561	118.335	151.63	74.7387						176.717	116.151	128.909	75.2883	113.608	115.365	135.013	99.1822				148.757	86.194	133.886	102.506
D3YW47	Podocalyxin-like protein 2 OS=Mus musculus GN=Podxl2 PE=1 SV=2	111.516	126.534					126.472	106.79	158.026	109.956	125.827	122.074	151.645	107.943	106.235	123.312	132.523	83.2117	113.762	158.451	105.668	127.594	134.883	90.6236											101.167	123.732	133.616
D3YWB9	Contactin-associated protein-like 4 OS=Mus musculus GN=Cntnap4 PE=1 SV=1	120.031	115.546	111.854	124.509			106.453	133.68	307.763	173.924	92.0445	75.7645	139.542	115.237	122.664	103.875	129.454	108.994	119.144	121.373	377.795	196.229	60.9316	104.1	150.311	155.246	83.5274	126.327	116.533	98.0477	117.992	156.463	112.353	93.5628	108.604	133.434	110.006	1210.37	122.527	87.3356	115.593	120.649	123.634	112.598
D3YWN7	Ensconsin OS=Mus musculus GN=Map7 PE=1 SV=2	132.986	98.8269	90.9557	146.139	204.762	114.636	115.344	121.738	115.63	164.934	53.3184	137.042	121.607	125.819	128.374	97.1845	137.202	100.299	134.236	109.551	222.681	134.788	124.247	91.0005	64.3199	49.8103	206.907	96.9562	100.075	95.1234	84.6934	182.181	95.0764	113.638	105.917	150.79	87.8856	92.6184	104.86	130.23	132.852	102.718	118.407	117.744
D3YWQ0	Diacylglycerol kinase OS=Mus musculus GN=Dgki PE=1 SV=1	110.72	127.561	116.235	119.974	111.846	118.319	118.448	117.569	164.392	113.514	117.487	126.642	97.4973	124.646	132.849	108.725	121.041	108.089	131.956	120.198	45.081	107.694	130.387	121.733	115.035	130.263	120.205	111.002	121.295	121.562	117.241	112.504	111.419	136.212	124.951	112.617	120.03	205.141	110.129	122.928	125.252	110.613	113.161	122.907
D3YWX2	YLP motif-containing protein 1 OS=Mus musculus GN=Ylpm1 PE=1 SV=2	117.098	119.331	102.419	134.274	187.014	115.34	113.139	124.699	213.042	138.333	102.975	110.61	88.5592	149.375	96.9285	129.675	132.042	94.455	121.496	136.051	145.652	131.158	129.429	92.0921	111.563	88.7826	131.287	119.493	133.183	139.879	128.896	126.128	89.6895	114.868	110.029	110.681	141.644	98.8035	106.721	128.486	128.93	106.792	127.096	109.191
D3YX85	Arf-GAP with SH3 domain, ANK repeat and PH domain-containing protein 2 OS=Mus musculus GN=Asap2 PE=1 SV=2	101.54	139.408	125.474	110.411	192.007	115.142	122.885	111.608	106.448	103.992	161.059	92.9296	143.392	130.216	116.932	91.7994	114.702	126.912	118.642	114.68	130.397	118.562	128.416	107.92	123.987	144.504	98.7132	117.575	130.263	126.526	111.32	104.752	129.632	131.694				192.365	118.337	116.229	119.661	116.423	147.924	88.6871
D3YXH0	Immunoglobulin superfamily member 5 OS=Mus musculus GN=Igsf5 PE=4 SV=1	134.08	97.4148	91.6161	145.455	151.193	116.76	105.601	134.825	108.637	112.296	120.807	126.844	141.519	115.178	110.928	116.437	124.302	81.5036	172.061	114.123	145.735	121.35	145.07	80.8911	153.224	144.251	67.4688	138.705	136.81	106.908	182.359	97.7748	79.401	127.531	120.116	93.0269	154.892	115.657	130.452	107.78	128.315	107.432	136.951	99.489
D3YXJ0	Diacylglycerol kinase OS=Mus musculus GN=Dgkh PE=1 SV=1	123.615	110.919	122.416	113.577	115.696	118.167	124.725	109.136	144.56	122.031	117.538	117.193	102.342	121.592	122.427	121.165	123.944	114.264	113.612	126.006	154.004	110.924	105.732	146.328	105.332	114.949	131.269	119.928	110.302	111.174	133.473	109.943	113.985	127.069	142.918	103.938	110.181	455.886	51.7137	166.631	115.418	120.83	38.84	196.067
D3YXJ5	Family with sequence similarity 84, member B OS=Mus musculus GN=Fam84b PE=1 SV=1	170.758	50.0822					134.223	96.3787					111.209	87.3833	142.629	129.035	161.92	97.0622	66.1316	150.616					71.1139	52.0486	180.783	101.994	133.245	141.529	121.91	111.851	118.5	111.999
D3YXK0	Janus kinase and microtubule-interacting protein 2 OS=Mus musculus GN=Jakmip2 PE=1 SV=2	109.385	129.284	123.098	112.871	55.7469	120.543	123.02	111.427	54.0712	114.971	139.662	105.342	103.419	108.699	145.763	107.142					101.124	83.0747	139.322	132.596	96.3798	130.995	114.041	123.75	125.725	91.5986	99.3094	147.554	127.521	114.461	136.89	126.357	84.8239	71.77	124.833	113.675			103.393	132.523
D3YXM8	Mitogen-activated protein kinase kinase kinase 10 OS=Mus musculus GN=Map3k10 PE=1 SV=1	119.928	115.678	144.906	90.2995	74.0983	119.816	139.345	89.4986													392.604	159.332	82.7915	112.551	124.66	149.643	101.149	130.015	102.145									97.9218	121.284	116.058	129.798	105.891
D3YXR8	RIMS-binding protein 2 OS=Mus musculus GN=Rimbp2 PE=1 SV=1	121.218	114.013	123.088	112.881	128.498	117.659	119.693	115.895	159.029	106.866	143.968	105.921	115.644	127.95	104.719	126.455	122.593	121.33	105.406	125.821	185.803	108.233	124.747	120.973	95.6322	106.759	149.333	103.734	115.888	115.102	108.281	158.613	108.46	93.2034	103.099	114.007	145.472	128.566	126.582	110.768	123.346	112.593	106.035	129.922
D3YY44	Zinc finger protein neuro-d4 OS=Mus musculus GN=Dpf1 PE=1 SV=1	92.5482	151.011	68.6306	169.246			128.381	104.226													214.414	178.579	88.337	94.2969	110.573	90.8398	149.506	95.7162	133.289	152.639	142.115	80.45	95.4712	145.936				80.354	121.3	116.482
D3YYH0	PEX5-related protein OS=Mus musculus GN=Pex5l PE=1 SV=1	136.965	93.6921	111.219	125.166	188.255	115.291	114.075	123.442	130.459	109.251	119.487	131.019	125.393	120.127	106.015	127.185	115.953	114.237	124.308	125.167	234.762	122.236	113.435	118.847	126.71	108.803	125.36	120.407	112.18	101.062	99.8703	143.218	122.749	117.672	106.497	126.032	123.533	274.596	105.907	124.811	116.319	119.894	125.255	111.002
D3YYL7	Uncharacterized protein OS=Mus musculus GN=Gm10126 PE=4 SV=2	140.12	89.6199					114.949	122.268					128.34	119.06	108.473	123.568	116.12	141.742	100.33	110.299					185.856	133.69	84.8002	115.264	128.244	146.105	118.69	96.7695	135.073	115.948	125.491	106.751	127.969						146.072	90.5103
D3YYR9	Actin-binding LIM protein 2 (Fragment) OS=Mus musculus GN=Ablim2 PE=1 SV=8	108.55	130.361	107.703	128.805	134.878	117.406	111.071	127.477	57.8973	104.816	144.916	111.641	145.468	114.347	116.622	108.121	116.678	101.13	145.363	121.979	74.6516	93.6295	145.01	114.845	134.6	143.606	97.5497	110.152	136.932	103.532	121.215	175.085	99.2326	74.9852	114.248	110.612	136.437	80.6294	133.623	105.94	113.384	122.943	150.992	85.6678
D3YYT1	Putative oxidoreductase GLYR1 OS=Mus musculus GN=Glyr1 PE=1 SV=1	132.551	99.3881	115.448	120.789	234.015	113.477	121.692	113.21	329.36	95.3019	151.544	104.309	92.1249	129.113	101.351	144.273	127.934	97.7776	165.132	94.1103	117.903	145.43	107.678	108.565	99.911	59.4529	198.487	88.7645	93.5831	100.221	110.119	136.396	126.555	112.694	117.414	115.88	124.716	176.588	123.578	112.141	133.175	102.383	106.714	129.253
D3YYY8	Rho guanine nucleotide exchange factor (GEF) 26 OS=Mus musculus GN=Arhgef26 PE=1 SV=1	152.979	73.026	77.3834	160.186	217.319	114.139	116.337	120.404	159.368	104.698	138.656	114.316	124.781	119.05	113.605	119.847	118.489	106.351	133.788	123.844	56.9945	115.695	112.643	137.118	87.528	111.033	98.6968	147.138	145.689	188.557	142.401	91.3919	69.7932	131.893
D3YZ62	Unconventional myosin-Va OS=Mus musculus GN=Myo5a PE=1 SV=1	118.165	117.953	122.54	113.449	81.9468	119.504	113.71	123.933	114.449	115.342	120.507	123.266	119.273	120.647	119.115	115.187	110.126	139.67	110.447	110.47	111.459	119.235	113.057	129.629	128.09	131.635	106.552	121.257	120.987	121.089	115.046	114.053	134.933	114.376	121.1	114.22	122.518	85.5661	123.059	114.848	115.634	120.606	107.355	128.622
D3YZD8	Mth938 domain-containing protein OS=Mus musculus GN=Aamdc PE=1 SV=1	117.014	119.439	136.601	98.895	114.273	118.223	126.455	106.812									133.005	90.4936	56.2731	203.497										113.801	127.517	103.827	125.041	128.877	127.852	121.197	103.774	101.308	127.59	110.584	109.653	126.82	109.534	126.478
D3YZG8	Probable bifunctional methylenetetrahydrofolate dehydrogenase/cyclohydrolase 2 OS=Mus musculus GN=Mthfd2l PE=3 SV=1	111.091	127.082	137.316	98.1549	173.005	115.895															66.8371	125.047	107.705	133.363											129.387	97.4222	136.774
D3YZP9	Coiled-coil domain-containing protein 6 OS=Mus musculus GN=Ccdc6 PE=1 SV=1	118.507	117.511	100.84	135.909	76.2288	119.731	125.605	107.954	47.552	178.536	81.0204	93.3137	77.4229	139.958	101.151	142.148	130.297	128.468	72.9677	138.252	198.658	99.7488	109.754	150.211	81.6489	104.553	166.644	89.6169	116.644	104.376	117.264	174.153	90.3643	88.2196	122.643	115.095	119.291	141.719	117.684	118.047	121.233	114.789	118.412	117.739
D3YZR2	Pro-neuregulin-2, membrane-bound isoform OS=Mus musculus GN=Nrg2 PE=1 SV=1	120.66	114.734	121.651	114.369	253.836	112.691	114.251	123.206	705.772	122.148	27.4129	191.719					118.455	109.128	88.0184	164.362					60.1027	56.7895	160.063	120.013	147.2												103.448	133.266
D3YZU4	SH3 and multiple ankyrin repeat domains protein 1 OS=Mus musculus GN=Shank1 PE=1 SV=1	113.474	124.007	100.116	136.658	94.5748	119.004	125.347	108.301	104.851	142.95	91.3515	122.356	127.593	119.783	112.471	118.57	116.568	115.506	123.121	123.838	99.5619	118.546	131.175	105.859	112.331	97.6091	133.609	117.962	121.76	120.2	122.28	122.15	111.597	119.23	106.394	120.267	132.131	107.427	113.334	122.618	131.551	104.07	125.036	111.218
D3YZU5	SH3 and multiple ankyrin repeat domains protein 1 OS=Mus musculus GN=Shank1 PE=1 SV=1	110.615	127.696	100.116	136.658	91.8719	119.111	125.182	108.522	98.3938	138.485	96.0988	122.808	132.166	115.689	115.506	116.528	116.568	115.506	123.121	123.838	99.5619	118.546	131.175	105.859	110.228	96.8052	134.452	119.008	120.939	119.231	121.636	123.06	111.65	119.329	106.261	118.851	134.379	109.686	111.972	123.726	131.393	104.234	124.747	111.502
D3YZZ4	TSC22 domain family protein 4 OS=Mus musculus GN=Tsc22d4 PE=1 SV=1	101.823	139.043	97.081	139.799	59.0992	120.41	125.98	107.45	151.399	136.895	107.613	109.886					123.778	108.756	128.827	119.061	39.9146	107.256	145.172	101.943	166.942	133.568	95.3648	106.753	134.279	130.08	164.647	64.3801	92.4197	161.188	98.2205	111.134	155.831	342.351	106.547	122.579	113.582	122.738	147.644	88.9632
D3YZZ5	Transmembrane p24-trafficking protein 7 OS=Mus musculus GN=Tmed7 PE=1 SV=1	122.828	111.936	70.6544	167.151	286.74	111.387																																					141.456	95.0542
D3Z041	Long-chain-fatty-acid--CoA ligase 1 OS=Mus musculus GN=Acsl1 PE=1 SV=1	113.114	124.472	149.796	85.2385	193.55	115.081	118.28	117.794	65.7106	103.165	142.927	115.467	134.163	101.855	130.805	112.367	101.385	126.582	140.077	110.18	122.211	103.636	99.9013	164.086	145.92	154.235	78.5879	137.772	112.833	103.756	101.962	120.834	141.417	124.76	135.959	109.081	111.377	61.9651	135.114	105.13	107.093	129.479	99.8377	136.022
D3Z067	ADP-ribosylation factor-like protein 6 (Fragment) OS=Mus musculus GN=Arl6 PE=1 SV=1	110.613	127.699			456.904	104.642																													113.521	130.832	107.644	348.131	127.295	104.698			118.745	117.411
D3Z079	Syntaxin-binding protein 5 OS=Mus musculus GN=Stxbp5 PE=1 SV=1	117.618	118.659	120.327	115.739	79.507	119.601	120.714	114.524	112.879	110.854	132.65	115.455	124.368	117.509	125.542	107.786	118.508	126.121	115.673	114.13	59.5285	124.845	123.491	112.049	120.436	142.522	110.132	116.763	115.15	138.167	126.351	111.902	102.512	124.809	116.207	116.258	125.677	91.2619	118.774	118.369	119.319	116.777	115.88	120.23
D3Z0L4	MICOS complex subunit (Fragment) OS=Mus musculus GN=Chchd3 PE=1 SV=1	133.789	97.7905	97.4533	139.414	195.775	114.993	117.525	118.807	232.52	136.324	79.9115	137.401	98.8877	116.674	127.447	122.857	126.003	138.245	80.4533	122.634	139.303	125.901	107.254	128.94	96.165	89.9535	155.395	101.676	124.537	112.243	101.374	149.46	120.947	102.249	129.051	138.32	77.1079	91.8646	105.974	129.297	104.611	132.058	116.339	119.779
D3Z0P8	Transmembrane protein 200B OS=Mus musculus GN=Tmem200b PE=1 SV=1	96.6011	145.781	105.776	130.8	41.6796	121.101	112.964	124.934					168.226	119.148	101.887	105.533					146.38	86.8923	198.071	44.2289	141.747	179.266	90.1739	105.995	115.463	98.5447	169.591	76.0903	107.262	147.909							135.504	99.9626	146.074	90.5085
D3Z0X5	Pleckstrin homology-like domain family B member 1 OS=Mus musculus GN=Phldb1 PE=1 SV=1	106.39	133.149	112.086	124.269	163.779	116.261	121.077	114.037	87.3187	136.627	107.173	113.41	117.901	118.395	124.899	111.736	127.162	105.337	133.094	115.626	114.406	138.429	121.969	96.4254	148.243	134.704	96.0081	122.961	120.982	142.228	138.164	96.4918	104.506	127.722	112.224	118.135	127.93	131.855	124.45	112.508	128.82	106.907	136.955	99.4846
D3Z1B6	Regulator of G-protein-signaling 10 (Fragment) OS=Mus musculus GN=Rgs10 PE=1 SV=1	127.71	105.636	159.545	75.1482			101.107	140.862	248.327	87.7099	173.133	93.2801																													101.668	135.115
D3Z1M4	Calcium-binding protein 1 OS=Mus musculus GN=Cabp1 PE=1 SV=1	118.798	117.136	118.859	117.259	163.852	116.258	127.425	105.51	190.401	161.4	74.3235	115.161					109.164	113.385	111.674	146.621	163.117	146.971	112.792	97.2196						130.998	139.284	101	102.249	130.429	87.0329	149.024	114.235
D3Z1Z1	Paraplegin OS=Mus musculus GN=Spg7 PE=1 SV=2	98.1372	143.799	157.991	76.756	1840.96	49.7797	129.876	102.217	210.089	96.6136	150.798	108.61	112.787	100.143	141.969	114.889	103.349	135.464	139.263	96.4069	134.812	133.614	95.8156	136.803	129.179	139.362	113.425	121.628	99.4562	130.188	85.6241	90.5666	185.421	121.17	118.65	104.921	139.262	117.262	113.69	122.07	67.7969	170.304	92.9926	142.761
D3Z2E9	RIKEN cDNA 2010107G23 gene (Fragment) OS=Mus musculus GN=2010107G23Rik PE=1 SV=8	135.32	95.8144	55.8402	182.484	516.133	102.294											157.073	119.573	108.456	84.395	296.676	227.999	56.4317	80.8085	79.7059	53.9254	228.549	68.5139	87.6885	70.054	80.437	250.115	89.6248	52.4061	101.21	154.778	87.9487	102.235	48.7674	177.943	116.204	120.014	151.467	85.2001
D3Z2L2	Rab5 GDP/GTP exchange factor (Fragment) OS=Mus musculus GN=Rabgef1 PE=1 SV=1	132.768	99.108	94.5685	142.4	206.453	114.569	129.485	102.743					114.669	123.275	107.659	128.726	121.466	120.895	108.816	124.456					126.057	81.1161	138.879	111.947	128.42	99.3048	113.386	166.714	112.317	84.3326	133.19	143.669	64.0421	77.7326	102.986	132.203	129.001	106.719	108.292	127.7
D3Z2W1	Diacylglycerol kinase OS=Mus musculus GN=Dgki PE=1 SV=1	111.093	127.079	116.235	119.974	115.84	118.161	118.448	117.569	164.392	113.514	117.487	126.642	97.4973	124.646	132.849	108.725	122.493	107.536	131.19	119.978	45.081	107.694	130.387	121.733	115.035	130.263	120.205	111.002	121.295	121.562	117.241	112.504	111.419	136.212	124.951	112.617	120.03	205.141	110.129	122.928	125.252	110.613	113.161	122.907
D3Z360	Dihydropyrimidinase-related protein 4 (Fragment) OS=Mus musculus GN=Dpysl4 PE=1 SV=8	103.035	137.478	134.393	101.181	142.71	117.096	121.302	113.734	108.456	106.208	134.388	119.326	124.231	107.257	140.663	101.305	111.677	149.271	111.057	94.8168	67.5756	115.233	111.076	139.191	122.58	142.227	89.0843	143.015	114.016	91.5037	108.884	110.777	139.408	140.655	113.354	104.816	146.077	137.467	109.156	125.443	111.181	125.233	99.4357	136.418
D3Z3B8	Disks large homolog 1 OS=Mus musculus GN=Dlg1 PE=1 SV=1	126.282	107.478	126.462	109.389	132.197	117.513	105.011	135.617	154.881	121.73	112.782	122.314	106.653	115.622	124.617	122.327	114.248	142.518	88.4672	122.933	194.942	104.484	101.87	156.29	96.9198	124.004	128.686	119.71	111.779	101.694	97.6999	155.472	131.218	95.6077	138.359	128.408	79.9624	196.567	96.9908	134.373	115.149	121.11	103.724	132.197
D3Z3N4	Heterogeneous nuclear ribonucleoprotein H3 OS=Mus musculus GN=Hnrnph3 PE=1 SV=1	131.033	101.347	138.013	97.4338	110.064	118.39	125.492	108.106	174.8	121.01	137.825	94.9671	101.864	155.749	107.289	102.011														88.4473	179.066	106.726	80.0509	131.197	124.382	102.081	136.223	402.494	111.216	117.092	120.173	115.89
D3Z3Q3	Smoothelin OS=Mus musculus GN=Smtn PE=1 SV=1	71.9886	177.543																			135.14	153.278	98.081	112.483	84.144	71.0332	146.416	97.8055	173.614									386.812	85.5065	139.46
D3Z4B2	Gamma-soluble NSF attachment protein (Fragment) OS=Mus musculus GN=Napg PE=1 SV=1	120.885	114.443	132.423	103.22	76.4537	119.722	109.158	130.046	73.8361	134.586	107.742	115.812	127.434	116.449	115.613	118.618	114.017	145.026	107.436	101.393	148.142	120.652	109.71	130.667	105.645	102.988	156.676	99.2398	106.212	98.3333	102.058	151.297	132.541	97.4369	122.806	127.526	100.822	85.7594	115.688	121.145	107.071	129.502	100.392	135.477
D3Z4E2	Neuritin OS=Mus musculus GN=Nrn1 PE=1 SV=1	165.057	57.4394	144.638	90.5766	285.419	111.439	116.296	120.458	66.3845	139.628	83.0258	137.079	94.5388	146.091	100.385	125.351	141.461	118.622	82.768	129.085	111.319	115.717	99.3426	152.489	88.4293	59.3592	132.142	124.762	169.263									272.42	85.5751	142.246	126.686	109.124	152.12	84.5567
D3Z4N1	Rhotekin (Fragment) OS=Mus musculus GN=Rtkn PE=1 SV=1	121.617	113.498							211.891	136.958	111.929	102.527
D3Z4S3	Putative peptidyl-tRNA hydrolase PTRHD1 OS=Mus musculus GN=Ptrhd1 PE=1 SV=1	182.742	34.6168	92.0596	144.996	151.399	116.752	114.222	123.245	103.492	112.586	138.481	107.401	158.421	92.14	130.714	107.451					583.21	164.599	92.6665	82.2903						99.3125	101.891	120.434	136.085	133.426
D3Z532	Kalirin OS=Mus musculus GN=Kalrn PE=1 SV=1	128.425	104.713	140.878	94.4689	418.486	106.165			218.806	167.704	62.0401	119.804					131.511	110.678	79.8184	154.681	85.3808	116.704	138.38	98.6316	79.1412	81.1602	139.941	113.874	155.128	128.983	112.02	158.297	95.0542	93.1742	94.4958	123.305	142.635	258.996	58.0055	166.148	128.822	106.905	152.533	84.1501
D3Z5F7	Uncharacterized protein OS=Mus musculus GN=Gm20521 PE=4 SV=1	125.648	108.296	85.2028	152.093	101.743	118.72	119.163	116.608					70.4274	144.27	92.258	152.386	134.525	114.139	96.8757	129.829	187.384	136.92	108.864	112.108	80.1576	52.0881	175.686	125.518	102.221	113.822	114.889	122.614	126.693	116.233	91.1461	128.047	139.88	147.937	133.82	104.098	91.0975	146.097	102.703	133.202
D3Z5G7	Carboxylic ester hydrolase OS=Mus musculus GN=Ces1b PE=1 SV=1	143.943	84.6866	88.458	148.724	110.996	118.353			123.383	87.671	198.834	70.5444	113.22	106.689	163.112	82.6689	111.067	91.9524	158.593	128.467	53.8396	81.3259	155.859	114.181	85.2896	214.82	46.5413	99.3388	206.049	133.304	142.292	129.867	123.669	68.0059	131.569	145.449	63.4665	70.9437	137.221	103.105	118.669	117.452	82.9312	152.665
D3Z5J3	Sorbin and SH3 domain-containing protein 1 OS=Mus musculus GN=Sorbs1 PE=1 SV=1	115.892	120.887	114.211	122.069	126.78	117.727	118.165	117.948	111.848	156.57	81.4145	116.55	129.075	125.974	109.348	114.534	124.32	107.521	122.64	126.108	99.3879	117.464	129.291	109.652	116.571	108.369	124.049	114.005	131.087	119.646	118.666	109.619	123.229	128.46	112.49	124.844	117.738	98.195	122.199	115.269	128.055	107.701	143.759	92.7877
D3Z5K8	SH3 and multiple ankyrin repeat domains protein 2 OS=Mus musculus GN=Shank2 PE=1 SV=1	117.537	118.763	107.894	128.607	74.709	119.791	117.21	119.231	116.129	128.039	108.748	120.786	127.287	119.354	110.496	121.551	122.286	103.692	126.582	129.978	88.0045	116.177	129.078	111.981	116.446	109.099	132.234	109.746	121.794	123.259	122.404	141.634	94.9101	107.813	107.009	118.677	133.694	81.3792	110.573	125.626	130.516	105.145	122.027	114.18
D3Z5N5	1-phosphatidylinositol 3-phosphate 5-kinase OS=Mus musculus GN=Pikfyve PE=1 SV=2	95.1033	147.714	105.925	130.646	325.979	109.831	141.989	85.9474	242.509	144.875	83.7992	122.453	130.152	122.963	118.756	106.083	144.133	105.65	74.6681	151.621	162.823	132.035	138.869	77.0448	122.047	85.0955	157.156	113.431	91.8373	91.8662	121.64	160.971	96.1902	103.507	122.865	132.005	94.1672				131.791	103.82	101.232	134.65
D3Z5N6	Zinc finger protein ubi-d4 OS=Mus musculus GN=Dpf2 PE=1 SV=1	135.424	95.6805	94.2887	142.689	45.653	120.943	111.226	127.27	159.008	109.703	138.549	108.434	54.6596	135.323	132.547	125.01	117.668	107.242	147.345	110.468	138.495	81.6614	151.2	115.473	129.092	138.741	102.298	118.361	125.035	141.474	137.62	94.618	80.457	154.176	125.13	92.7184	149.039	241.496	119.177	114.29	123.8	112.122	135.363	101.052
D3Z5V4	Family with sequence similarity 124, member A OS=Mus musculus GN=Fam124a PE=1 SV=1	141.269	88.1383
D3Z649	Potassium channel, subfamily T, member 2 OS=Mus musculus GN=Kcnt2 PE=1 SV=1			95.3274	141.614	85.3112	119.371	81.3927	167.343																	38.7143	41.086	229.477	82.3009	106.479	144.305	83.6095	173.79	93.8144	93.7753	118.874	122.933	112.515						65.3101	170.01
D3Z656	Synaptojanin-1 OS=Mus musculus GN=Synj1 PE=1 SV=1	125.019	109.108	124.425	111.498	90.6673	119.159	112.822	125.126	120.017	115.911	126.918	115.339	124.208	124.984	116.187	110.72	115.88	120.348	129.346	111.961	167.646	118.632	108.433	133.504	102.973	118.082	118.469	120.502	131.06	105.235	111.096	155.23	110.426	99.3793	112.193	133.121	105.953	149.189	115.555	119.681	105.83	130.792	118.012	118.132
D3Z6G3	Microtubule-associated protein RP/EB family member 3 OS=Mus musculus GN=Mapre3 PE=1 SV=1	123.223	111.426	98.4927	138.338	209.42	114.452	128.055	104.664	225.643	143.855	91.5861	115.886	87.916	129.754	101.412	146.211	131.3	138.652	83.1612	113.171	114.22	148.191	99.8167	116.735	107.299	85.89	146.326	110.961	124.122	90.0807	94.7299	174.702	122.892	89.631	103.521	145.604	98.5197	164.455	85.9406	144.618	110.716	125.716	96.5467	139.262
D3Z6I8	Tropomyosin alpha-3 chain OS=Mus musculus GN=Tpm3 PE=1 SV=1	132.777	99.0962	133.283	102.329	63.6788	120.229	121.376	113.635	72.3899	121.191	114.34	124.761	107.071	120.739	124.06	117.135	115.55	132.998	102.64	120.781	100.775	111.629	111.865	140.078	111.778	121.934	119.635	117.469	123.549	122.791	112.324	118.33	122.371	122.55	127.363	131.075	89.8763	72.1386	121.194	116.776	116.653	119.547	108.714	127.285
D3Z6V7	IQ motif and SEC7 domain-containing protein 2 OS=Mus musculus GN=Iqsec2 PE=1 SV=1	119.645	116.044	114.076	122.209	162.633	116.306	121.436	113.555	226.705	127.219	113.256	112.151	115.782	117.43	124.674	114.416	115.468	121.51	109.476	130.083	171.509	121.342	119.668	114.748	140.383	112.721	115.841	120.489	116.165	105.003	112.521	133.162	113.294	123.805	115.483	118.675	123.037	124.609	116.039	119.879	126.871	108.932	117	119.128
D3Z6W1	Microtubule-associated protein 6 OS=Mus musculus GN=Map6 PE=1 SV=1	126.804	106.804	85.3104	151.982	172.89	115.9	124.942	108.846	214.82	145.678	93.3037	112.277	82.0999	135.043	111.974	131.796	126.249	104.669	109.578	140.391	157.918	138.083	114.669	104.466	106.115	93.1251	139.49	111.861	128.671	132.951	109.955	141.175	103.882	106.352	109.06	139.057	101.171	86.3456	109.166	126.705	128.65	107.084	138.924	97.5467
D3Z742	MCG125361, isoform CRA_a OS=Mus musculus GN=Mb21d2 PE=1 SV=1	115.568	121.305	137.073	98.4071	49.2337	120.801	120.701	114.542	91.5847	119.266	119.348	120.787					112.933	113.27	144.645	110.396	46.4917	102.465	131.22	126.119	122.646	140.581	107.413	133.472	96.3018	132.793	136.303	83.8522	127.566	130.314	115.49	108.444	138.061	91.7389	144.089	96.7167	103.336	133.382	106.095	129.863
D3Z781	Enhancer trap locus 4 OS=Mus musculus GN=Etl4 PE=1 SV=2	112.977	124.649	110.237	126.182	79.6262	119.596	113.001	124.885	84.7737	113.981	131.346	114.315	111.985	118.639	119.854	121.196	116.172	128.159	123.466	106.55	87.673	117.268	128.155	112.11	117.405	112.287	135.666	95.1721	132.867	100.38	109.252	132.492	130.131	115.122	104.921	138.322	107.458	140.252	118.461	117.419	134.035	101.489	118.093	118.052
D3Z7D3	Disco-interacting protein 2 homolog A OS=Mus musculus GN=Dip2a PE=1 SV=1	123.344	111.27	107.551	128.962	380.889	107.655	117.533	118.798	225.824	134.797	109.348	107.352	152.684	89.1262	156.943	83.6518	138.526	101.457	142.75	98.1449	142.326	137.279	114.44	106.537	119.306	132.422	115.596	115.07	118.687	106.158	103.232	171.799	103.306	92.3844	108.951	114.374	137.572	103.71	114.628	121.605	128.292	107.455	119.648	116.522
D3Z7M5	Nucleolar protein 16 OS=Mus musculus GN=Nop16 PE=1 SV=1	102.647	137.979	124.879	111.028	32.0248	121.483											133.429	104.528	115.496	126.342	84.254	101.532	153.464	94.0434	127.094	101.016	134.724	112.398	114.468	157.841	144.483	88.3415	100.943	124.551	101.934	149.605	94.6374				116.513	119.692
D3Z7P3	Glutaminase kidney isoform, mitochondrial OS=Mus musculus GN=Gls PE=1 SV=1	115.028	122.001	123.462	112.495	79.8477	119.588	127.516	105.388	107.351	108.169	131.211	120.489	121.981	118.364	125.56	108.369	112.568	125.792	130.735	107.047	158.046	122.927	110.038	127.2	108.82	117.137	125.14	128.362	104.604	127.895	128.139	124.204	118.586	98.6073	107.447	127.035	120.863	123.369	117.493	118.666	126.477	109.341	105.951	130.005
D3Z7P3-2	Isoform 2 of Glutaminase kidney isoform, mitochondrial OS=Mus musculus GN=Gls	113.988	123.344	122.876	113.101	74.6708	119.793	126.818	106.325	80.6238	109.445	131.816	119.429	121.814	117.287	126.905	108.072	110.534	123.615	136.119	107.248	134.614	119.713	113.321	127.429	111.596	118.672	124.72	128.272	102.081	125.632	128.935	124.052	116.991	101.014	108.44	123.955	124.139	121.69	120.582	116.067	128.777	106.951	106.518	129.446
D3Z7Q2	Small integral membrane protein 20 OS=Mus musculus GN=Smim20 PE=1 SV=1	96.2125	146.283	112.701	123.632			124.976	108.8					63.6475	163.313	115.506	108.719	151.665	125.22	77.8718	112.635	46.2709	111.626	146.942	94.4183						117.341	90.4619	170.756	105.086	97.878	92.5691	177.497	65.4365	107.267	98.2795	135.492	99.1813	137.699	113.703	122.373
D3Z7R4	Synaptotagmin-1 (Fragment) OS=Mus musculus GN=Syt1 PE=1 SV=1	127.085	106.442	118.402	117.732	143.339	117.071	119.7	115.887	65.4586	109.975	136.192	114.654	122.451	124.319	122.017	105.733	124.252	131.135	86.1772	128.961	181.476	147.851	88.7077	128.711	104.479	104.046	150.616	111.538	99.0468	130.5	118.49	114.164	125.208	113.594	109.863	117.271	132.17	88.7619	119.037	118.207	124.991	110.885	125.237	111.02
D3Z7V3	Sarcolemmal membrane-associated protein OS=Mus musculus GN=Slmap PE=1 SV=1	118.212	117.892	97.892	138.96	165.016	116.212	121.551	113.399	230.327	118.694	133.899	99.6843	132.953	94.6289	131.948	119.679	122.844	129.279	89.784	129.696	103.587	104.219	109.556	151.098	126.045	176.036	64.6773	147.979	114.489	112.903	106.587	132.186	134.279	105.932	122.501	127.518	101.218	101.166	131.029	107.647	118.001	118.147	69.0488	166.33
D4AFX7	DnaJ heat shock protein family (Hsp40) member C13 OS=Mus musculus GN=Dnajc13 PE=1 SV=1	131.533	100.702			209.558	114.446	107.366	132.454	141.367	98.3645	137.82	123.605	142.481	120.102	122.94	96.3576	142.622	150.799	58.25	107.127	98.8412	104.874	129.926	122.342	142.824	154.957	98.48	120.156	103.729						85.0657	202.521	38.1097	139.907	134.288	103.898	97.0292	139.935	116.259	119.858
D6RDB5	Rho GTPase-activating protein 23 OS=Mus musculus GN=Arhgap23 PE=1 SV=1	98.1739	143.751	138.757	96.6642	119.692	118.008	110.92	127.68	163.952	107.631	145.797	102.794	151.953	106.055	120.086	108.919	111.978	122.75	130.319	112.34	167.24	94.304	135.065	122.668	135.27	154.263	104.814	114.141	106.762	117.884	113.676	111.629	131.17	124.686	110.735	110.687	140.747	117.543	121.858	115.08	124.993	110.882	129.803	106.525
D6REG4	Glyoxylate reductase/hydroxypyruvate reductase OS=Mus musculus GN=Grhpr PE=1 SV=1	120.639	114.76	107.59	128.923	114.933	118.197	123.705	110.506	84.7563	136.359	85.5926	137.422	92.7953	135.187	113.751	122.672	116.328	132.586	112.696	110.693	75.5645	110.05	107.368	149.466	119.589	91.0105	124.256	126.776	127.706	111.564	106.178	114.284	149.616	115.736	120.028	132.655	96.7819	72.7873	124.146	114.236	120.417	115.637	104.954	130.986
D6RH77	Phospholipase D1 OS=Mus musculus GN=Pld1 PE=1 SV=2					265.946	112.211			79.6163	76.4884	179.667	106.785	127.746	140.82	101.02	108.982														137.713	92.3297	95.0544	150.943	136.221							108.352	128.171	140.186	96.3049
D6RHQ8	IQ motif and SEC7 domain-containing protein 3 OS=Mus musculus GN=Iqsec3 PE=1 SV=1	113.288	124.247	101.054	135.687	53.5315	120.631	135.708	94.3841	181.212	110.728	118.95	127.678	112.71	118.162	96.2355	148.962	113.315	112.218	122.446	132.879	52.2328	117.458	150.994	82.1724	93.1282	81.0646	166.855	109.764	103.072	148.95	143.985	94.2848	100.998	123.317	122.069	116.615	117.78				134.062	101.461	149.549	87.0879
D6RI20	Haloacid dehalogenase-like hydrolase domain-containing protein 2 OS=Mus musculus GN=Hdhd2 PE=4 SV=1	135.356	95.7682	117.474	118.692
D9HP81	Regulating synaptic membrane exocytosis 2 OS=Mus musculus GN=Rims2 PE=1 SV=1	119.835	115.798	102.006	134.701	133.483	117.462	123.028	111.417	111.903	128.652	84.8999	146.289	118.823	128.036	112.094	115.662	127.067	102.268	124.542	128.244	157.047	136.469	129.241	85.9925	115.742	116.237	127.369	110.568	122.664	111.788	128.024	140.669	100.121	105.912	124.105	101.596	137.285	95.8987	113.804	122.503	135.289	100.186	135.274	101.139
D9J2Z9	ENH isoform 1b OS=Mus musculus GN=Pdlim5 PE=1 SV=1	117.621	118.655	111.677	124.692	148.563	116.864	121.247	113.809	259.542	171.425	49.7323	127.053	93.1134	124.791	114.046	133.45	128.733	103.631	125.846	123.129	158.696	138.782	119.543	96.8929	85.0026	64.5328	189.702	97.9716	100.99	94.3374	102.3	205.138	75.0863	85.187	108.49	144.855	93.3704	214.204	90.1621	139.772	120.299	115.759	120.352	115.829
E0CX20	Protein BUD31 homolog OS=Mus musculus GN=Bud31 PE=1 SV=1			100.054	136.722			126.697	106.488	302.799	223.524	41.1636	71.972					168.1	91.8803	74.2442	142.569	42.1207	203.151	90.6736	74.4399	130.265	119.933	138.006	113.574	85.5592						117.046	110.055	133.736
E0CX32	Coiled-coil domain-containing protein 85A OS=Mus musculus GN=Ccdc85a PE=1 SV=1	113.634	123.8	102.205	134.496	42.4801	121.069	114.69	122.617	234.824	170.246	86.1675	89.7027	113.532	122.342	110.859	126.72	103.596	156.034	100.293	105.505	150.422	185.076	88.1131	91.2681	140.264	138.329	126.261	90.4094	115.139	100.908	107.779	168.825	107.639	90.8602	128.601	92.246	145.367	241.279	110.882	121.386	115.528	120.716	119.01	117.15
E0CXB9	Catenin alpha-2 OS=Mus musculus GN=Ctnna2 PE=1 SV=1	119.536	116.184	131.295	104.387	73.9979	119.82	115.343	121.739	92.3771	110.623	130.641	118.799	116.145	112.793	128.311	114.967	110.048	135.175	123.923	103.707	381.329	114.489	106.539	128.412	118.097	139.882	103.8	131.238	109.844	115.983	116.576	128.904	120.185	111.109	114.409	122.703	118.47	121.113	118.444	117.909	109.633	126.84	111.286	124.753
E0CXD4	Protocadherin 1 OS=Mus musculus GN=Pcdh1 PE=1 SV=1	129.173	103.748	88.9489	148.216	322.583	109.966	120.61	114.664	132.554	139.241	95.629	120.963	79.8155	124.485	122.403	132.536	131.381	111.016	100.709	134.149	56.7878	126.217	109.466	130.229	113.464	100.891	137.969	105.232	128.263	142.518	129.057	129.964	90.3946	107.3	108.743	125.324	121.747	133.663	113.457	121.861	140.002	95.2896	102.197	133.7
E0CXT7	Cleavage and polyadenylation-specificity factor subunit 4 OS=Mus musculus GN=Cpsf4 PE=1 SV=1	125.423	108.587	120.401	115.663	75.5316	119.759							112.619	112.496	106.47	143.187
E0CXZ8	Dynamin-3 OS=Mus musculus GN=Dnm3 PE=1 SV=1	117.267	119.112	113.313	122.999	103.38	118.655	120.242	115.158	44.7635	120.688	110.747	130.464	122.764	119.921	122.185	110.129	121.115	133.045	103.163	113.611	57.541	116.062	122.773	122.608	128.723	118.449	95.4477	134.446	134.861	113.24	108.951	112.754	134.85	127.782	116.917	123.386	114.313	79.0321	128.085	110.714			129.363	106.958
E0CYH0	MCG16685, isoform CRA_d OS=Mus musculus GN=Wtap PE=1 SV=1	142.275	86.8398	75.5838	162.049	13.1674	122.231			711.119	113.026	96.672	126.769					217.453	169.77	17.9776	31.2332					127.587	59.4675	130.941	105.974	172.333	116.695	105.279	108.108	148.455	122.313	130.348	99.6315	132.318						143.828	92.7198
E0CYV0	Protein-L-isoaspartate O-methyltransferase OS=Mus musculus GN=Pcmt1 PE=1 SV=1	101.593	139.339	136.205	99.3048	59.5385	120.393	113.346	124.421	65.9516	102.167	154.998	103.464	164.457	112.45	113.776	101.309	108.152	117.075	148.315	107.273	68.8432	105.087	131.867	121.124	151.87	156.53	93.65	110.832	118.351	102.717	118.22	115.284	124.884	131.403	117.825	106.741	137.625	92.9195	151.834	90.0665	124.138	111.771	127.904	108.395
E0CZ72	Kinesin-like protein OS=Mus musculus GN=Kif2a PE=1 SV=1	117.049	119.394	126.416	109.437	43.5182	121.028	117.674	118.608	100.49	101.54	142.13	116.814	160.223	108.177	120.094	101.277	118.863	112.43	146.11	103.101	79.1024	99.6059	133.542	124.106	126.421	127.549	110.52	111.174	133.688	119.07	121.933	110.472	121.912	125.586	118.993	126.66	106.89	95.4336	131.817	107.116	122.037	113.954	110.273	125.75
E5CYJ9	Protein unc-79 homolog OS=Mus musculus GN=Unc79 PE=1 SV=1	129.274	103.617	110.495	125.916	373.108	107.963	76.4529	173.978					69.8308	141.463	99.5714	147.247	124.922	88.5951	153.625	121.466	249.175	165.521	83.0995	113.643											113.683	134.184	102.516	234.524	98.91	131.789
E9PU87	Serine/threonine-protein kinase SIK3 OS=Mus musculus GN=Sik3 PE=1 SV=1	113.299	124.233	101.646	135.074	110.877	118.358	123.908	110.234	73.9607	134.5	103.604	120.432	112.385	122.794	112.555	124.976	135.399	106.369	97.6338	138.76	83.9436	114.414	137.008	103.083	116.623	103.95	132.09	114.451	120.315	132.532	117.445	125.073	106.086	117.49	107.009	130.469	116.369	94.1005	116.019	120.654	128.922	106.801	122.476	113.738
E9PUA3	IQ motif and SEC7 domain-containing protein 1 OS=Mus musculus GN=Iqsec1 PE=1 SV=1	117.515	118.792	117.987	118.162	154.273	116.638	108.558	130.853	102.597	123.118	113.245	122.359	125.989	117.943	114.348	119.405	113.614	116.138	136.965	113.072	131.883	124.329	120.27	112.957	119.1	110.83	118.303	120.635	127.683	117.314	109.626	115.623	126.45	128.653	112.173	113.325	135.061	137.982	110.284	124.466	125.756	110.09	128.611	107.699
E9PUB7	Protein misato homolog 1 OS=Mus musculus GN=Msto1 PE=1 SV=1	102.459	138.222	165.621	68.8592	118.651	118.05	109.061	130.177	121.043	97.7445	161.6	99.2264	171.769	114.996	124.962	80.7043	107.391	116.678	144.524	112.392										98.5269	129.28	103.948	123.711	138.407	120.842	94.9071	151.217	435.871	83.6734	139.807	127.288	108.498	126.923	109.361
E9PUC5	PH and SEC7 domain-containing protein 3 OS=Mus musculus GN=Psd3 PE=1 SV=1	114.838	122.246	114.623	121.642	117.849	118.081	121.353	113.666	129.21	138.059	92.1056	126.376	121.681	128.738	108.315	117.491	117.98	115.747	126.018	119.028	164.278	131.619	114.757	110.934	120.608	118.376	142.602	97.4598	108.679	119.76	113.599	132.848	115.076	111.469	111.28	101.899	152.972	129.424	112.156	123.078	128.244	107.506	128.638	107.672
E9PUD2	Dynamin-1-like protein OS=Mus musculus GN=Dnm1l PE=1 SV=1	110.318	128.08	129.643	106.097	83.0361	119.461	112.862	125.072	59.1197	109.306	128.175	124.487	121.984	117.364	120.365	115.553	121.735	106.9	123.191	129.495	90.8921	124.421	119.686	116.007	136.722	115.479	118.691	118.985	112.851	106.925	117.197	117.051	126.722	125.609	110.989	112.168	138.251	76.0184	127.94	110.913	115.232	121.024	117.945	118.198
E9PUE1	R3H and coiled-coil domain-containing protein 1 OS=Mus musculus GN=R3hcc1 PE=1 SV=2	82.6862	163.738			90.5496	119.163																													137.025	117.312	97.9446	149.671	116.234	119.089	144.751	90.3559	139.363	97.1143
E9PUE3	Endothelin-converting enzyme 2 OS=Mus musculus GN=Ece2 PE=1 SV=1	106.728	132.713	115.299	120.943
E9PUI5	Formin-binding protein 1-like OS=Mus musculus GN=Fnbp1l PE=1 SV=1	115.689	121.148	107.955	128.544	207.005	114.547	126.546	106.691	185.693	124.288	108.187	122.953	110.756	121.455	120.575	118.073	136.982	115.882	127.442	94.9276	64.8328	105.993	126.53	127.8	113.073	109.718	133.41	116.799	111.063	116.049	115.004	132.752	110.319	117.157	129.766	117.011	107.516	71.3004	120.947	117.009	113.05	123.29	114.332	121.755
E9PUJ6	E3 ubiquitin-protein ligase MYCBP2 OS=Mus musculus GN=Mycbp2 PE=1 SV=1	110.283	128.124	130.39	105.324	58.3886	120.438	115.083	122.088	102.457	115.742	124.825	118.575	122.907	131.823	116.353	103.91	139.098	90.7001	119.047	135.225	117.215	114.661	128.202	113.165	119.228	126.736	127.551	99.5361	125.39	124.439	114.63	117.469	118.57	123.772	114.746	102.156	148.235	79.8335	112.387	124.114	111.767	124.623	133.406	102.979
E9PUK2	Uncharacterized aarF domain-containing protein kinase 5 OS=Mus musculus GN=Adck5 PE=1 SV=1	117.357	118.995
E9PUK3	Formin-binding protein 1-like OS=Mus musculus GN=Fnbp1l PE=1 SV=1	115.689	121.148	107.955	128.544	199.365	114.85	129.549	102.656	572.12	133.463	86.0447	119.723	51.8771	122.529	137.807	134.57	138.178	115.053	128.589	93.5413	64.8328	105.993	126.53	127.8	113.073	109.718	133.41	116.799	111.063	116.049	115.004	132.752	110.319	117.157	129.766	117.011	107.516	71.3004	120.947	117.009	113.05	123.29	114.332	121.755
E9PUL5	Proline-rich transmembrane protein 2 OS=Mus musculus GN=Prrt2 PE=1 SV=1	125.076	109.034	117.95	118.199	65.0739	120.173	126.444	106.827	42.06	93.982	60.3879	217.702	120.602	117.079	102.224	138.038	131.689	92.3707	114.892	145.733	32.3877	123.879	123.162	115.093	130.59	79.6918	149.442	104.306	118.784	139.24	157.197	97.0093	89.3603	123.611	89.8731	118.711	155.198	56.9598	94.6233	139.868	131.885	103.722	150.78	85.8765
E9PUQ0	Ephrin type-A receptor 5 OS=Mus musculus GN=Epha5 PE=1 SV=1	122.247	112.685											69.0578	106.648	122.358	158.948	114.796	177.124	58.6067	103.529															105.145	174.526	53.9828	306.006	48.9528	172.718
E9PUQ5	Golgin subfamily A member 2 OS=Mus musculus GN=Golga2 PE=1 SV=1	123.304	111.321	97.9369	138.913	82.8021	119.471	120.32	115.053	272.475	138.584	126.999	81.5337	100.554	119.338	123.656	123.329	116.67	114.519	132.577	115.925	119.675	126.963	124.099	105.497	87.6988	100.799	152.971	102.217	122.852	134.768	112.714	112.798	132.433	111.635	140.38	100.773	118.022	258.493	118.838	114.157	137.775	97.6032	113.452	122.621
E9PUQ7	tRNA (uracil-5-)-methyltransferase homolog A OS=Mus musculus GN=Trmt2a PE=1 SV=1	133.023	98.7792	24.1823	215.251					75.6997	114.703	97.3225	151.013									134.648	116.324	112.631	132.031	120.789	110.751	97.7216	133.602	145.076
E9PUQ8	Diacylglycerol kinase OS=Mus musculus GN=Dgkd PE=1 SV=1	124.446	109.848	85.9363	151.334	172.044	115.933	117.942	118.248	137.703	111.379	133.178	113.193	117.586	107.467	135.472	111.443	116.15	151.288	79.064	117.701	200.4	135.165	100.329	125.119	130.481	108.184	118.43	115.074	130.566	110.624	64.6805	220.842	88.2073	80.7891	131.136	117.24	105.458	139.289	147.064	92.9912	124.801	111.082	92.2251	143.516
E9PUR0	Ankyrin repeat and KH domain-containing 1 OS=Mus musculus GN=Ankhd1 PE=1 SV=1	112.422	125.365	125.716	110.161	59.4395	120.397	125.232	108.456	103.893	108.802	127.315	124.133	128.722	105.868	124.98	118.329	112.953	92.6406	162.562	121.439	100.115	121.609	129.521	104.832	128.033	172.344	81.378	137.482	101.886						111.331	116.237	131.841	118.193	117.228	119.022			172.748	64.2514
E9PUR6	Glucocorticoid receptor OS=Mus musculus GN=Nr3c1 PE=1 SV=1	130.337	102.246	100.434	136.329	53.7172	120.623	117.699	118.574	72.7656	127.22	122.096	109.024	33.7932	157.638	87.1046	167.438	118.629	99.2801	143.943	123.586	60.6319	96.493	144.398	113.414						166.243	132.271	101.124	92.5157	123.219	91.9167	97.0578	184.441	63.9153	140.265	100.678	151.164	83.6936	115.015	121.082
E9PUU4	Gem-associated protein 5 OS=Mus musculus GN=Gemin5 PE=1 SV=1	98.955	142.743	105.757	130.819			114.278	123.17					85.0511	126.058	110.818	141.045	118.112	126.573	111.646	117.874	161.704	156.716	108.93	92.1869	111.156	107.862	122.861	130.962	112.77	124.771	128.991	122.155	111.35	109.368	125.357	121.228	106.867	107.525	120.096	116.836
E9PUV4	S-phase kinase-associated protein 1A (Fragment) OS=Mus musculus GN=Skp1a PE=1 SV=1	105.093	134.823	130.653	105.051	434.021	105.549	72.511	179.273	260.021	91.8403	154.522	108.157	96.4318	138.285	92.5492	141.833	96.8211	107.005	139.722	142.898	970.402	136.144	79.5807	109.018	94.1792	95.1894	99.686	106.392	214.603						127.141	111.822	118.443	182.354	92.2891	138.746
E9PUW7	Exportin-7 OS=Mus musculus GN=Xpo7 PE=1 SV=1	118.607	117.383	84.0456	153.291	172.684	115.908	124.627	109.268	391.659	162.313	89.2464	89.2143	89.6092	137.428	113.583	122.478	119.756	135.869	92.4855	121.668	170.641	132.165	97.7711	133.601	158.511	146.477	100.718	96.8399	131.576	131.49	126.937	134.483	94.0883	107.562	112.259	131.113	108.819	134.165	101.363	132.187	124.171	111.737	94.5777	141.2
E9PUZ5	PRKCA-binding protein OS=Mus musculus GN=Pick1 PE=1 SV=1	108.006	131.064	143.611	91.6395	188.829	115.268																																256.028	122.873	110.769
E9PV14	Band 4.1-like protein 1 (Fragment) OS=Mus musculus GN=Epb41l1 PE=1 SV=1	120.656	114.738	116.453	119.748	153.064	116.685	111.355	127.096	75.5974	146.67	83.9407	127.226	110.651	130.151	107.464	124.047	116.288	104.276	137.284	125.928	138.426	128.425	115.114	115.347	118.415	100.488	128.662	116.269	126.183	129.835	122.942	128.135	107.844	107.918	116.828	121.33	117.445	130.195	113.196	122.17	129.495	106.205	130.318	106.019
E9PV22	Leucine-rich repeat-containing protein 47 OS=Mus musculus GN=Lrrc47 PE=1 SV=1	106.344	133.208	127.5	108.315	95.399	118.971	123.719	110.488	152.986	129.144	103.902	123.189	145.23	103.749	119.702	116.209	119.247	105.32	139.995	118.357	89.5264	100.741	142.298	110.117	132.511	117.357	140.165	113.492	82.8656	137.156	113.883	114.866	112.091	125.558	119.194	123.275	111.61	99.9122	127.201	110.95	125.836	110.007	109.773	126.243
E9PV24	Fibrinogen alpha chain OS=Mus musculus GN=Fga PE=1 SV=1	57.5448	196.183	184.787	49.0222	30.3085	121.551	153.939	69.8945	48.0438	199.248	27.9911	126.353	132.056	194.67	46.6496	111.32	127.301	138.944	79.0612	121.479	82.3631	184.344	84.6424	100.76	117.57	207.542	120.962	107.18	45.6149	32.1936	91.7745	79.7712	161.221	217.608	139.993	151.987	43.2645	37.9389	37.4636	189.205	22.7925	217.059	198.231	39.1669
E9PV26	Proline-rich 36 OS=Mus musculus GN=Prr36 PE=1 SV=1	120.253	115.258	82.7706	154.611	267.955	112.131	123.432	110.874	129.651	153.064	71.0047	131.384	89.8646	138.198	113.792	121.23	144.131	89.4626	90.2434	158.839	196.243	144.057	106.372	107.391	104.067	69.769	146.751	122.691	124.796	115.217	116.574	162.351	90.9796	96.3119	93.3593	159.919	90.2688	901.452	74.6941	135.907	111.397	125.008	133.81	102.581
E9PV41	Protein diaphanous homolog 1 OS=Mus musculus GN=Diaph1 PE=1 SV=1	109.159	129.576	132.536	103.103	276.5	111.793	121.349	113.671	119.298	100.987	139.628	119.415	150.719	141.02	103.423	91.1607	113.92	134.186	122.868	101.499	85.9556	121.296	104.194	141.19	153.419	168.704	85.163	101.935	133.281	95.9995	102.38	100.846	107.817	187.421	111.237	99.6336	156.355	114.178	123.091	114.109	102.568	134.18	141.195	95.311
E9PV44	ATPase inhibitor, mitochondrial OS=Mus musculus GN=Atpif1 PE=1 SV=1	135.696	95.3294	76.6925	160.902	676.895	95.9215	118.181	117.926	619.232	149.976	64.5194	121.402	116.062	103.112	112.702	143.885	169.531	94.5573	117.673	95.1487	245.657	167.847	82.4829	112.199	101.994	40.9633	207.298	91.0281	91.645	109.367	112.486	170.671	97.2078	87.8288	109.953	125.983	119.257	81.9382	69.2337	160.952	110.694	125.738	136.06	100.366
E9PV45	Ubiquitin carboxyl-terminal hydrolase 24 OS=Mus musculus GN=Usp24 PE=1 SV=1			34.1398	204.944	529.367	101.769	125.628	107.924	123.836	102.787	142.374	114.059													109.463	120.459	110.136	136.05	116.821	100.391	100.684	168.824	127.733	79.4465	145.342	130.769	67.7107	81.8632	115.125	121.723	108.513	128.004
E9PV48	Interferon-induced protein with tetratricopeptide repeats 3B OS=Mus musculus GN=Ifit3b PE=1 SV=1	68.6816	181.811											150.158	238.241	55.318	42.0174																			189.854	85.5965	78.0896
E9PV86	Multiple C2 domains, transmembrane 1 OS=Mus musculus GN=Mctp1 PE=1 SV=1	130.727	101.743	139.582	95.8098	86.8999	119.308	133.186	97.7718									122.673	109.598	150.71	98.0303	143.957	149.926	119.532	85.7624	96.1911	63.8025	117.597	135.029	170.997	129.545	125.282	95.9468	134.417	121.864	82.0551	170.178	89.4149	81.6761	101.44	133.427	127.417	108.365	119.583	116.585
E9PVA6	ARF GTPase-activating protein GIT2 OS=Mus musculus GN=Git2 PE=1 SV=1	137.909	92.4744	112.547	123.791	71.4645	119.92	125.649	107.895	832.837	156.886	59.3051	109.73	62.7728	165.562	162.949	51.1644	128.935	115.312	112.058	120.148	340.171	173.359	88.3397	92.7386	69.022	81.1582	156.618	119.98	122.857	72.9406	98.8294	186.934	142.708	62.1433	132.554	131.887	82.1536	116.044	119.146	117.435	117.461	118.707	129.798	106.53
E9PVA8	eIF-2-alpha kinase activator GCN1 OS=Mus musculus GN=Gcn1 PE=1 SV=1	117.322	119.041	141.38	93.9486	108.906	118.436	116.569	120.092	41.0878	99.0149	139.599	125.136	129.695	117.186	120.117	111.076	112.109	144.19	104.31	107.833	130.086	106.633	125.065	125.427	124.9	105.756	119.502	130.427	112.539	163.844	120.901	120.375	108.006	97.0744	121.281	114.668	121.631	98.1477	110.821	124.998	111.844	124.544	114.821	121.273
E9PVC5	Eukaryotic translation initiation factor 4 gamma 1 OS=Mus musculus GN=Eif4g1 PE=1 SV=1	110.71	127.574	124.367	111.558	78.2285	119.652	110.002	128.913	100.483	119.551	112.821	127.198	94.8137	131.657	112.808	126.326	115.969	106.639	133.013	127.187	114.301	124.268	117.361	118.07	116.325	116.101	117.984	122.287	122.393	127.389	123.85	128.274	101.489	114.499	101.963	120.89	136.789	122.368	115.169	120.678	129.193	106.519	129.672	106.655
E9PVD2	Inter alpha-trypsin inhibitor, heavy chain 4 OS=Mus musculus GN=Itih4 PE=1 SV=1	20.9405	243.42	196.31	37.0954	113.54	118.252	190.341	20.9974	50.6196	206.994	19.6857	126.011	158.674	224.806	27.8506	83.4073	103.085	187.158	50.9361	111.024	212.216	238.907	36.9016	101.044	85.1104	139.863	145.599	147.499	32.7007	19.7457	60.7861	49.5965	143.41	314.354	147.035	153.911	31.5804	78.6564	22.268	201.183	43.4834	195.563	226.693	11.149
E9PVD3	Protocadherin-16 OS=Mus musculus GN=Dchs1 PE=1 SV=1	111.404	126.678	122.288	113.71	19.9978	121.96	111.999	126.231	72.653	64.923	181.731	118.723	133.279	118.689	99.0448	131.856	112.394	135.68	108.203	115.446	60.1773	121.071	133.936	101.548	128.394	127.743	78.3089	135.315	155.453						94.7185	82.9632	201.625	99.6139	91.9917	141.057
E9PVE8	Pituitary adenylate cyclase-activating polypeptide type I receptor OS=Mus musculus GN=Adcyap1r1 PE=1 SV=1	133.694	97.9125			543.298	101.217															301.722	214.286	80.4167	61.9238						105.958	133.262	173.772	76.6287	84.0285				580.219	57.3793	158.696	136.138	99.3046	112.746	123.316
E9PVP0	PCTP-like protein OS=Mus musculus GN=Stard10 PE=1 SV=1	118.645	117.333			312.808	110.353	112.588	125.44					98.1707	169.31	111.944	84.1482	165.577	73.3134	120.099	126.747	142.934	221.504	54.4042	99.3779	97.5941	59.4	205.735	77.2634	98.7606	95.0002	109.725	180.238	118.407	67.7737							129.906	105.779	124.563	111.683
E9PVQ3	SPATS2-like protein OS=Mus musculus GN=Spats2l PE=1 SV=1	126.339	107.405	68.3386	169.548			103.776	137.277	343.838	158.485	76.7913	109.455	100.818	142.136	108.867	115.667					1406.48	135.22	91.2009	68.9945	23.6443	159.967	134.895	101.621	139.578	169.771	128.673	126.737	104.322	80.2655							126.583	109.231	78.947	156.587
E9PVS5	MICOS complex subunit MIC60 (Fragment) OS=Mus musculus GN=Immt PE=1 SV=1	128.196	105.008	103.034	133.638	109.273	118.421	114.521	122.843	63.9425	60.3011	62.152	255.32	101.418	134.945	103.06	129.93	111.093	123.339	114.302	128.083	45.5324	129.591	115.475	118.887	150.641	91.6055	110.365	121.859	138.565	144.102	146.245	99.3281	117.671	101.78	120.235	131.158	98.7196	81.2306	110.101	126.034	126.036	109.799	135.729	100.692
E9PVU7	Phosphodiesterase OS=Mus musculus GN=Pde4d PE=1 SV=1	121.474	113.682	139.694	95.6942	65.0623	120.174	119.537	116.106	133.588	122.677	107.925	127.387	105.66	114.596	123.394	125.52	114.669	139.122	99.4183	116.511	125.557	135.588	112.62	111.843	124.584	133.351	98.6715	122.654	133.845	121.062	111.719	134.148	113.366	112.514	129.397	100.341	132.473	91.3103	116.251	120.526	100.64	136.183	135.95	100.474
E9PVY0	Serine/threonine-protein kinase MRCK alpha OS=Mus musculus GN=Cdc42bpa PE=1 SV=1	131.088	101.276	117.901	118.25	134.58	117.418	118.317	117.743	115.772	125.37	116.532	115.502	134.693	113.344	120.319	111.809	118.034	109.509	135.938	117.953	82.8601	97.7998	145.301	109.486	122.868	142.754	98.4015	120.907	128.511	109.451	119.75	123.031	117.698	122.133	112.728	119.79	124.865	94.6794	123.51	114.236	123.548	112.384	124.043	112.195
E9PVZ8	Golgi autoantigen, golgin subfamily b, macrogolgin 1 OS=Mus musculus GN=Golgb1 PE=1 SV=1	129.561	103.247	118.892	117.225	119.741	118.006	114.144	123.35	573.549	145.68	88.6219	102.165	129.851	124.757	113.665	110.295	110.398	122.072	122.11	123.094	183.848	106.453	116.999	133.771	96.1725	117.522	130.392	114.94	122.672	155.477	116.891	100.535	115.154	125.686	161.651	107.827	80.9029	144.086	111.897	122.936	91.9234	145.239	108.925	127.077
E9PW10	Tripartite motif family-like 2 OS=Mus musculus GN=Triml2 PE=4 SV=1	133.257	98.4769											97.1152	127.62	121.14	119.469
E9PW37	RAS protein activator-like 2 OS=Mus musculus GN=Rasal2 PE=1 SV=1	112.674	125.04	109.778	126.657	185.104	115.415	118.738	117.179	111.18	143.987	96.8543	114.828	118.337	110.03	127.374	117.667	146.379	100.617	82.3941	148.41	100.06	100.204	142.665	109.585	148.009	148.499	111.842	102.972	107.532	140.175	127.564	118.608	103.609	112.484	106.807	131.886	114.54	79.4255	127.522	111.186	139.53	95.7802	136.868	99.5705
E9PW43	Predicted pseudogene 10320 OS=Mus musculus GN=Gm10320 PE=4 SV=1																	178.102	79.5128	127.966	95.7402										34.6446	108.775	198.903	149.878	55.1643							110.824	125.603	77.9718	157.547
E9PW66	Nucleosome assembly protein 1-like 1 OS=Mus musculus GN=Nap1l1 PE=1 SV=1	110.337	128.055	143.613	91.6375	40.923	121.131	109.963	128.966	72.0554	93.6567	164.084	103.504	135.962	103.633	143.39	94.5057	90.3994	103.25	202.588	94.8346	77.8794	115.069	98.6685	156.03	123.171	166.43	89.6085	119.051	122.98	117.62	118.044	105.678	130.144	128.958	129.575	121.258	101.517	90.3421	125.387	112.739	110.969	125.453	106.571	129.394
E9PW83	Family with sequence similarity 184, member A OS=Mus musculus GN=Fam184a PE=1 SV=1	92.7096	150.803			134.643	117.416	125.534	108.05					74.9786	133.286	116.001	133.568									110.132	108.521	134.153	117.502	111.882									152.221	112.459	122.253	122.377	113.6
E9PWE8	Dihydropyrimidinase-related protein 3 OS=Mus musculus GN=Dpysl3 PE=1 SV=1	113.054	124.549	117.855	118.298	95.8021	118.955	114.907	122.324	77.02	101.213	153.232	106.072	105.073	112.2	123.89	127.926	111.998	121.006	133.035	112.089	121.564	118.713	108.301	136.228	116.169	118	108.351	136.203	117.82	118.057	106.854	123.124	124.735	123.004	115.133	116.503	126.67	99.0202	113.48	122.702	118.826	117.289	101.944	133.949
E9PWG2	Trafficking protein particle complex 8 OS=Mus musculus GN=Trappc8 PE=1 SV=1	101.406	139.581	150.304	84.7125	58.0359	120.452	115.612	121.378	83.773	104.301	146.585	109.338	162.587	105.722	111.368	112.669	123.795	106.235	141.662	110.089	76.4551	106.929	134.195	115.473	116.302	146.838	104.846	125.364	110.647	100.733	103.759	134.007	123.928	124.595	105.346	112.629	144.672	194.036	108.219	124.838	106.552	130.041
E9PWI3	Mutated in colorectal cancers OS=Mus musculus GN=Mcc PE=1 SV=1	132.669	99.2364	105.394	131.195	336.608	109.41															69.3394	144.125	126.831	86.107	98.7061	69.7942	141.094	129.103	129.305	141.659	145.342	109.068	92.9643	115.374	113.343	146.828	84.3668						146.401	90.187
E9PWM3	Armadillo repeat-containing, X-linked 4 OS=Mus musculus GN=Armcx4 PE=1 SV=1	133.037	98.7608	52.0967	186.359			128.916	103.508	145.306	108.804	103.847	148.019	120.304	122.12	92.2938	144.388	134.331	123.772	122.005	92.4695	294.509	198.237	79.702	80.5914											126.7	141.623	75.2122				95.5561	141.465
E9PWN0	Phosphatidate phosphatase LPIN2 OS=Mus musculus GN=Lpin2 PE=1 SV=1	101.756	139.129	156.921	77.8636	83.8916	119.427	107.833	131.826	45.4895	94.8759	183.753	81.672	156.545	107.937	109.123	116.777	113.048	114.958	144.016	108.544	118.699	117.789	95.4703	155.224	131.884	136.446	114.652	111.018	113.77						123.399	105.429	132.542	122.068	115.035	120.8	107.931	128.609
E9PWQ3	Collagen, type VI, alpha 3 OS=Mus musculus GN=Col6a3 PE=1 SV=2	128.594	104.494	122.898	113.078	25.6198	121.737	111.064	127.487	459.931	158.388	87.6969	92.7272					113.977	92.003	147.643	135.544	205.229	145.588	100.982	112.725	126.035	171.503	90.978	115.185	119.059	78.9536	121.276	115.8	139.749	129.312				102.587	117.564	119.122	130.974	104.669
E9PWR4	Disco-interacting protein 2 homolog C OS=Mus musculus GN=Dip2c PE=1 SV=1	107.028	132.326	106.914	129.622	226.1	113.79	114.834	122.423	198.557	120.976	119.345	114.194	130.919	110.634	113.861	124.768	124.536	125.052	117.868	106.328	98.9987	147.716	112.32	100.729	127.044	132.143	109.089	121.505	116.22	128.701	128.162	112.058	103.056	128.553	118.388	121.697	114.943	159.154	103.297	129.913	129.123	106.592	125.449	110.811
E9PWR7	Ecotropic viral integration site 5 protein (Fragment) OS=Mus musculus GN=Evi5 PE=1 SV=1	93.5342	149.739	134.311	101.265	253.836	112.691	123.246	111.123	41.2062	104.353	147.885	109.661					114.352	115.957	161.873	88.3362	69.2319	101.084	115.108	148.709	125.175	113.575	114.27	124.429	122.628	123.363	131.291	105.529	125.499	115.872
E9PWW4	Pleckstrin homology-like domain family B member 1 OS=Mus musculus GN=Phldb1 PE=1 SV=1	102.171	138.593	120.265	115.803	143.168	117.078	115.052	122.13					123.328	114.888	135.691	99.4038	95.6742	141.723	140.784	95.4169	56.4289	179.446	85.8423	105.839	125.954	141.149	97.6509	121.347	128.784	103.707	132.227	122.966	115.363	115.255	129.061	152.621	56.0849	300.854	119.884	112.209	134.435	101.073	137.544	98.9054
E9PWW9	Remodeling and spacing factor 1 OS=Mus musculus GN=Rsf1 PE=1 SV=2	155.897	69.26	95.4447	141.493	53.0273	120.651	119.035	116.78	76.2687	132.132	106.571	119.938	125.551	110.601	123.892	116.489	120.366	98.9091	132.253	133.352	127.784	130.853	124.664	100.065	114.417	74.7658	147.368	108.442	132.367	153.893	128.361	111.324	97.5222	117.653	109.572	142.187	95.9287	266.727	110.552	121.035			111.579	124.465
E9PWX1	Dipeptidyl aminopeptidase-like protein 6 OS=Mus musculus GN=Dpp6 PE=1 SV=1	123.479	111.095	120.098	115.976	61.6259	120.31	123.819	110.354	64.4706	124.826	111.173	124.19	105.811	105.972	133.676	122.755	124.882	119.454	105.772	125.335	81.4909	121.205	122.235	116.459	104.517	135.39	113.728	111.951	133.516	140.454	122.357	106.627	117.158	120.28	112.707	135.093	102.407	82.7564	128.85	109.968	116.024	120.201	118.144	118.002
E9PX29	Spectrin beta chain OS=Mus musculus GN=Sptbn4 PE=1 SV=1	110.957	127.255	123.821	112.123	81.3182	119.529	120.72	114.517	92.4069	118.437	122.406	118.406	123.244	123.897	117.17	111.371	118.86	118.785	128.647	111.256	84.9196	124.586	118.699	117.542	124.224	122.178	124.649	113.152	112.139	112.065	115.031	122.478	116.802	126.884	136.153	111.652	107.356	106.496	115.393	120.881	108.278	128.248	125.125	111.13
E9PX30	Mitogen-activated protein kinase kinase kinase kinase OS=Mus musculus GN=Map4k5 PE=1 SV=1	116.456	120.159	121.176	114.861	69.3831	120.003	117.767	118.482	125.828	131.551	65.0009	163.96	158.408	109.974	108.502	114.087	151.377	87.4692	120.461	123.742	42.6216	101.089	139.812	115.873
E9PX52	Arf-GAP with SH3 domain, ANK repeat and PH domain-containing protein 2 OS=Mus musculus GN=Asap2 PE=1 SV=1	101.784	139.093	129.72	106.017	162.136	116.326	120.112	115.333	115.912	102.124	159.577	96.3926	143.392	130.216	116.932	91.7994	115.272	128.42	119.38	111.213	130.397	118.562	128.416	107.92	123.987	144.504	98.7132	117.575	130.263	114.588	119.543	110.059	112.33	140.775				166.291	116.566	118.392	120.061	116.007	147.924	88.6871
E9PX68	Solute carrier family 4 (anion exchanger), member 1, adaptor protein OS=Mus musculus GN=Slc4a1ap PE=1 SV=1	87.6283	157.36					125.83	107.652	186.438	121.68	94.4538	141.063					102.816	136.359	136.505	98.476	116.953	97.3082	135.265	122.025	132.66	123.272	93.4236	139.967	122.993	115.913	120.263	95.0692	87.0289	182.645
E9PXC0	Signal recognition particle 54 kDa protein OS=Mus musculus GN=Srp54b PE=1 SV=1	118.743	117.207	107.93	128.571	109.815	118.4	130.17	101.823	151.522	82.9527	184.209	91.0023	122.774	97.1348	154.468	97.0752	120.393	112.201	106.594	139.851					146.668	150.283	79.4579	126.574	131.008	139.323	107.873	80.6008	149.343	139.073	94.4295	103.745	171.456	137.256	158.492	83.2728	131.299	104.332	83.1759	152.424
E9PXD2	Rho GTPase-activating protein 7 OS=Mus musculus GN=Dlc1 PE=1 SV=1							102.091	139.54					82.2101	133.764	117.223	126.961					565.408	146.505	88.4426	108.64	91.6766	58.202	191.648	103.498	91.3697
E9PXE2	Guanine nucleotide exchange factor DBS OS=Mus musculus GN=Mcf2l PE=1 SV=1	117.373	118.975	124.36	111.565	107.065	118.509	117.185	119.265	186.074	127.688	107.119	120.019	108.35	122.615	110.837	129.784	154.909	81.5102	126.785	121.638	638.527	209.997	56.728	80.2716	90.9746	100.25	153.476	105.192	115.977	140.822	135.446	107.299	98.004	123.76	80.4378	182.759	72.9657				131.733	103.88	145.456	91.1167
E9PXF0	Protocadherin 17 OS=Mus musculus GN=Pcdh17 PE=1 SV=1	110.947	127.268	82.3324	155.064	78.945	119.623	117.794	118.446	189.727	143.071	95.6155	113.948	95.5686	128.48	117.515	123.781	152.518	118.118	90.6971	108.991	74.0881	122.75	110.434	131.626	121.682	119.026	120.084	118.935	116.905	122.385	143.67	109.582	106.864	116.137	114.509	124.113	116.273	320.264	92.2207	135.375	129.042	106.677	112.79	123.273
E9PXF8	SET-binding factor 2 OS=Mus musculus GN=Sbf2 PE=1 SV=1	105.524	134.266	135.421	100.117	262.44	112.35	127.45	105.476					99.87	140.956	112.881	112.854	111.127	102.202	169.406	103.813	434.571	166.452	95.3416	85.0514	56.0232	82.1799	203.555	97.588	78.0543						85.5574	152.717	110.665	88.207	57.7259	170.634
E9PXP7	Stonin-2 OS=Mus musculus GN=Ston2 PE=1 SV=1	98.69	143.085	41.9893	196.82			80.153	169.008	81.1653	95.1772	152.425	114.03					120.453	75.6631	185.787	113.445																		93.1738	107.047	128.347	161.668	72.7814	169.696	67.2557
E9PXU2	Disintegrin and metalloproteinase domain-containing protein 17 OS=Mus musculus GN=Adam17 PE=1 SV=1			86.1203	151.144			129.223	103.095	469.338	114.382	85.679	147.414	95.5035	140.092	113.022	116.44	114.156	101.842	97.8561	169.973					81.4621	47.0459	225.561	72.3732	93.2762	159.203	116.444	115.019	116.173	103.973	103.587	151.243	90.1517	102.002	89.3017	143.298			91.8247	143.91
E9PY16	ArfGAP with dual PH domains 1 OS=Mus musculus GN=Adap1 PE=1 SV=1	117.272	119.105	132.421	103.222	168.916	116.057	121.147	113.943	60.365	142.638	93.5512	122.215					138.61	122.467	88.4083	121.71	166.049	132.731	91.6693	141.737	114.078	128.485	108.389	133.972	111.788	111.687	111.852	118.874	148.566	104.793	118.844	109.337	132.53	90.6775	132.136	106.961	117.419	118.751	100.054	135.81
E9PY39	Uncharacterized protein OS=Mus musculus GN=Gm20431 PE=3 SV=1	116.984	119.478	96.3879	140.517	257.148	112.56	111.374	127.07	147.086	106.736	151.913	97.9015	161.001	113.204	108.619	108.761	112.662	109.866	148.21	111.955	199.626	109.197	121.392	123.812	151.402	148.286	98.2411	111.173	118.194	137.994	121.543	100.129	107.893	140.02	97.2763	113.317	153.811	121.901	104.478	129.829	107.067	129.506	87.318	148.346
E9PY95	MAM domain-containing glycosylphosphatidylinositol anchor protein 1 OS=Mus musculus GN=Mdga1 PE=1 SV=1	114.641	122.501	129.513	106.232	212.109	114.345	112.984	124.908	149.948	111.221	136.285	109.469					116.692	118.211	145.5	98.3059	131.3	97.4258	113.06	151.953	136.076	149.845	93.4812	127.604	111.666						131.149	91.6961	142.971
E9PYB0	AHNAK nucleoprotein 2 (Fragment) OS=Mus musculus GN=Ahnak2 PE=1 SV=8	106.496	133.012	129.884	105.848	39.6787	121.18	111.024	127.54	42.7721	88.4075	180.684	92.9142	140.851	124.345	110.5	107.38	120.087	72.6027	155.6	147.314	104.93	112.983	148.06	88.0612	166.06	112.435	77.0997	127.266	159.542	80.0045	132.854	81.5367	134.884	165.386	107.585	115.88	137.079	54.8239	127.488	111.827	128.729	107.001	178.175	58.9087
E9PYD1	Family with sequence similarity 98, member C OS=Mus musculus GN=Fam98c PE=1 SV=1	100.085	141.286	151.337	83.6429			121.131	113.964	143.529	94.7991	153.307	110.874					106.648	140.646	121.378	102.669					123.505	165.576	96.6383	125.915	100.926
E9PYF4	LIM domain only 7 OS=Mus musculus GN=Lmo7 PE=1 SV=1	117.11	119.314	97.3503	139.52	166.041	116.171	124.875	108.935	76.6058	146.651	102.653	106.757	124.894	127.978	113.687	109.948	132.392	97.6517	130.229	122.781	188.535	150.197	97.9949	112.873	100.626	89.9971	164.146	91.7643	120.042	117.26	109.515	179.671	95.1798	75.9469	92.9702	142.07	116.983	148.576	79.9908	150.099	114.534	121.749	126.333	109.941
E9PYG6	RAS p21 protein activator 1 OS=Mus musculus GN=Rasa1 PE=1 SV=1	106.419	133.111	153.638	81.2621	63.8954	120.22	116.784	119.803	45.0853	99.049	162.858	99.5084	135.323	116.967	120.598	107.128	115.856	92.1326	133.642	146.689	128.04	90.2567	126.879	140.638						103.046	104.715	99.4937	160.222	131.963	136.17	122.845	90.8903	79.2142	135.938	103.997	102.774	133.966	85.8151	149.826
E9PYH6	SET domain-containing 1A OS=Mus musculus GN=Setd1a PE=1 SV=1	134.457	96.929	100.622	136.134	412.906	106.386	130.31	101.635									130.171	112.1	134.745	101.146	409.539	148.685	132.663	53.6997	75.4309	39.1059	223.877	71.7231	109.344						104.323	102.754	160.467				115.408	120.841
E9PYI7	LIM domain only 7 OS=Mus musculus GN=Lmo7 PE=1 SV=1	116.105	120.612	97.066	139.815	166.041	116.171	124.875	108.935	76.6058	146.651	102.653	106.757	124.894	127.978	113.687	109.948	131.053	97.4015	131.995	123.004	188.535	150.197	97.9949	112.873	100.626	89.9971	164.146	91.7643	120.042	119.293	108.705	181.404	92.0421	76.1858	93.2596	142.16	116.487	148.576	79.9908	150.099	114.534	121.749	131.335	105.017
E9PYK8	Rho guanine nucleotide exchange factor 4 OS=Mus musculus GN=Arhgef4 PE=1 SV=2					462.208	104.431							88.6234	103.384	111.431	162.736	144.117	89.4131	110.127	139.678	836.484	168.058	61.4195	107.574	83.859	48.7273	223.886	87.4384	71.1318						101.914	108.976	154.355	259.749	71.0177	155.006	152.191	82.6263
E9PYL2	Proline-rich protein 12 OS=Mus musculus GN=Prr12 PE=1 SV=1	123.603	110.936	61.5211	176.604													140.851	109.58	86.8397	138.32	380.895	191.409	89.3709	69.5674	95.9854	122.408	135.754	89.9432	144.431	137.585	141.643	89.1913	110.92	130.506				175.893	110.762	123.114	111.724	124.668
E9PYL9	Uncharacterized protein OS=Mus musculus GN=Gm10036 PE=3 SV=1	126.58	107.094	109.523	126.921	165.162	116.206	117.848	118.374	57.0364	106.015	130.207	126.309	121.792	103.645	125.257	124.886	120.702	127.52	111.006	114.119	79.4064	122.392	118.162	120.964	134.961	159.04	90.776	127.658	107.936	117.815	113.569	126.445	123.695	112.847	128.604	111.658	116.843	68.1944	137.578	102.868	106.812	129.771	109.554	126.458
E9PYT0	Rho GTPase-activating protein 5 OS=Mus musculus GN=Arhgap5 PE=1 SV=1	123.088	111.6	108.555	127.923	160.046	116.409	122.663	111.906					123.24	117.106	126.053	108.352	118.504	113.329	126.429	121.338	134.403	119.539	119.554	118.961	129.166	146.939	95.4356	117.163	130.859	140.531	129.461	96.3313	104.295	138.374	111.405	107.724	144.257	144.546	119.752	116.209	114.65	121.628	125.349	110.91
E9PZ11	Zinc finger protein 651 OS=Mus musculus GN=Zfp651 PE=1 SV=1	129.071	103.879	108.538	127.941			139.403	89.4208																																			137.943	98.5126
E9PZ16	Basement membrane-specific heparan sulfate proteoglycan core protein OS=Mus musculus GN=Hspg2 PE=1 SV=1	120.114	115.438	121.425	114.603	110.314	118.38	120.457	114.87	157.452	114.778	102.946	141.308	104.788	115.648	117.831	131.461	116.79	125.798	105.081	126.864	164.699	130.269	109.792	119.266	120.045	102.747	135.799	112.723	115.028	113.55	113.518	137.24	118.094	107.172	117.07	132.307	101.013	181.245	93.9966	137.314	111.735	124.657	128.293	108.012
E9PZ26	Bromodomain-containing 1 OS=Mus musculus GN=Brd1 PE=1 SV=1	90.9363	153.092	136.158	99.3539			118.239	117.848					80.1334	129.499	105.627	146.551									134.846	98.7083	110.713	99.0912	174.396	176.034	150.593	88.074	116.302	91.6214							126.054	109.781
E9PZ43	Microtubule-associated protein OS=Mus musculus GN=Map4 PE=1 SV=3	130.138	102.502	100.706	136.048	170.646	115.989	103.603	137.509	130.527	137.403	94.4496	124.546	98.1217	128.405	120.564	118.641	134.952	100.528	125.338	120.518	160.418	161.286	98.3752	102.019	100.935	93.3761	146.532	106.589	126.794	95.0902	98.9222	196.56	91.4985	83.6247	104.358	128.954	121.928	90.6683	111.93	124.236	125.094	110.778	132.568	103.803
E9PZ91	Bis(5'-adenosyl)-triphosphatase OS=Mus musculus GN=Fhit PE=1 SV=1	110.332	128.062	84.6544	152.661	83.024	119.462	122.383	112.282													73.2302	120.319	93.4183	157.948	124.532	129.889	51.9658	186.561	129.19									59.1746	137.004	103.583	107.621	128.931	105.593	130.357
E9PZD8	Ceruloplasmin OS=Mus musculus GN=Cp PE=1 SV=1	87.715	157.249	176.112	58.0008	79.3034	119.609	156.178	66.8875	81.5823	198.461	48.8359	103.096	105.77	204.669	54.4918	108.135	126.322	139.293	46.311	153.86	76.4648	211.704	54.588	113.454	82.102	158.931	131.469	134.513	59.8691	57.9411	89.7613	104.2	164.53	167.712	138.736	152.939	43.447	107.655	55.9869	171.637	78.9663	158.7	174.107	62.9139
E9PZF0	Nucleoside diphosphate kinase OS=Mus musculus GN=Gm20390 PE=3 SV=1	129.096	103.846	132.781	102.849	223.223	113.904	100.265	141.992	173.561	113.358	127.804	115.166	145.962	126.901	108.027	104.206	105.785	144.779	120.063	99.2741	254.249	123.193	99.9376	135.472	113.055	123.367	125.892	119.617	106.794	104.985	111.738	135.965	132.689	102.501	131.267	118.989	102.722	111.888	140.036	99.6809	111.391	125.014	100.897	134.98
E9PZM4	Chromodomain-helicase-DNA-binding protein 2 OS=Mus musculus GN=Chd2 PE=1 SV=1	131.967	100.142	133.472	102.134	177.685	115.71							101.108	123.669	158.428	77.4536					29.1413	103.482	94.3979	177.209
E9PZM7	SR-related CTD-associated factor 11 OS=Mus musculus GN=Scaf11 PE=1 SV=1	136.285	94.5689	68.3386	169.548	243.204	113.112	124.216	109.82					81.2427	144.813	87.8612	149.994	139.074	111.799	97.7067	126.853	114.75	146.34	109.266	105.558	96.3619	45.1838	177.542	101.722	129.513						117.305	144.145	83.324
E9PZM8	Neuronal pentraxin receptor OS=Mus musculus GN=Nptxr PE=1 SV=2	132.89	98.9503	118.537	117.592	107.902	118.476	133.58	97.2425	120.575	143.2	120.828	89.1767	120.681	129.563	103.331	123.083	115.64	137.937	98.5171	117.864	106.504	112.812	111.733	138.661	106.594	106.509	136.234	119.039	110.292	121.733	126.791	131.787	117.672	95.2358	90.3942	145.601	115.035	131.79	106.053	128.236	126.34	109.483	117.09	119.04
E9PZP8	HECT and RLD domain-containing E3 ubiquitin protein ligase family member 1 OS=Mus musculus GN=Herc1 PE=1 SV=1	111.425	126.652	135.681	99.8471	87.5155	119.284	99.897	142.487	186.801	122.061	131.688	99.9015	121.891	125.367	111.413	117.395	132.537	80.6992	136.703	139.689	458.678	124.378	102.786	118.583						85.4129	85.8402	203.157	101.85	85.4068	136.55	126.346	85.2679	400.689	11.6545	202.249	148.625	86.3312
E9PZS8	Cytochrome c oxidase subunit 7A-related protein, mitochondrial OS=Mus musculus GN=Cox7a2l PE=1 SV=1	148.489	78.8207	77.8122	159.743	199.151	114.859	25.4574	242.478	268.193	152.51	76.0434	120.663	92.1188	134.114	113.823	124.193	115.259	160.169	64.5096	120.615	208.839	131.488	112.946	111.053	88.463	95.8011	125.695	144.439	115.496	95.7825	77.4843	183.766	134.939	80.6335	165.978	129.059	44.2659	172.165	70.1064	157.962	113.755	122.558	78.6999	156.83
E9Q035	Uncharacterized protein OS=Mus musculus GN=Gm20425 PE=4 SV=1	109.421	129.237	171.532	62.7409	67.9466	120.059	122.862	111.639	88.8794	132.063	94.1819	133.024	129.455	157.468	100.716	90.0967	99.6137	147.886	117.772	104.532	163.265	153.036	90.9825	121.009	106.902	163.125	97.2794	134.996	100.199	81.8563	100.303	93.3956	158.035	160.774	123.429	138.012	84.632	69.0526	94.4838	139.687	59.8147	178.597	134.464	101.937
E9Q067	Vomeronasal 2, receptor 79 OS=Mus musculus GN=Vmn2r79 PE=3 SV=1	120.009	115.574																												137.222	162.112	81.5685	106.098	123.787
E9Q0A7	Oxidation resistance protein 1 OS=Mus musculus GN=Oxr1 PE=1 SV=1	125.111	108.989	121.424	114.604	76.8114	119.708	114.75	122.535	96.6035	116.979	124.527	117.662	113.848	120.794	118.423	119.329	111.594	131.163	117.946	113.185	219.218	103.067	120.633	130.343	115.961	135.592	108.396	117.029	127.919	122.988	116.5	124.554	111.987	119.925	117.005	125.028	111.79	157.663	109.794	124.396	112.74	123.613	124.605	111.642
E9Q0J2	Ral GTPase-activating protein subunit beta OS=Mus musculus GN=Ralgapb PE=1 SV=1	129.58	103.223	114.245	122.034	529.367	101.769	110.992	127.583	179.137	180.957	61.2291	106.447	128.895	127.47	115.625	105.654	116.065	101.966	128.226	138.141	193.193	129.34	109.236	119.414	80.7473	65.5868	169.597	120.647	106.269	77.1466	94.7187	239.6	67.0571	67.8271				292.005	112.536	118.711	129.005	106.715	122.425	113.788
E9Q0J5	Kinesin-like protein KIF21A OS=Mus musculus GN=Kif21a PE=1 SV=2	131.191	101.144	119.518	116.576	118.942	118.038	115.586	121.412	139.471	130.109	104.497	121.953	109.1	124.02	114.994	122.891	121.605	123.46	96.8961	132.296	128.192	129.123	112.285	119.114	120.229	117.745	113.877	125.721	120.563	120.997	119.411	123.359	121.683	110.504	115.426	126.846	111.103	153.957	112.014	122.59	113.623	122.695	120.55	115.633
E9Q0K9	ELMO domain-containing protein 1 OS=Mus musculus GN=Elmod1 PE=1 SV=1	99.7559	141.71	122.727	113.255	89.936	119.188	106.142	134.098					83.6551	134.33	118.161	124.313	116.151	122.925	80.8033	155.078	52.576	118.15	109.3	139.376	121.794	75.3989	126.337	152.598	100.766						107.915	119.315	131.616	78.4492	121.315	116.517	122.93	113.026
E9Q0N0	Intersectin-1 OS=Mus musculus GN=Itsn1 PE=1 SV=1	125.012	109.117	117.957	118.192	133.084	117.477	118.344	117.708	117.734	115.566	126.537	116.267	103.73	124.721	116.068	124.324	115.121	121.595	118.144	121.988	139.037	122.367	121.971	112.295	111.278	101.719	136.913	115.526	115.864	119.738	121.684	116.198	121.579	118.32	109.397	113.617	138.124	106.313	124.512	113.09	120.827	115.211	121.774	114.429
E9Q0P8	Serine/threonine-protein kinase A-Raf OS=Mus musculus GN=Araf PE=1 SV=1	138.853	91.2556	109.183	127.273	491.555	103.268	117.786	118.457	260.502	139.242	97.4718	113.517	120.857	130.235	106.423	118.61	144.767	117.254	71.5788	137.878	239.523	141.286	103.294	112.184	108.084	58.2187	199.131	93.8659	80.7776	113.989	98.8281	180.848	84.2189	98.2669	134.008	114.479	105.901	151.127	114.975	120.129	114.275	122.018	99.2743	136.577
E9Q0S6	Tensin 1 OS=Mus musculus GN=Tns1 PE=1 SV=1	117.1	119.328	105.811	130.763	90.4276	119.168	113.259	124.539	114.66	125.622	111.763	120.458	139.068	120.39	115.19	107.333	117.592	101.174	139.047	126.947	208.645	143.368	122.945	84.3831	99.0695	93.5128	140.07	112.82	130.564	104.987	127.304	136.786	107.371	109.326	106.221	125.921	124.043	102.545	112.472	123.477	125.333	110.53	161.71	75.117
E9Q0V4	Mitochondrial pyruvate carrier OS=Mus musculus GN=Mpc1 PE=1 SV=1	144.529	83.9309			476.43	103.868	21.0177	248.441					90.3572	134.742	110.446	128.604																						100.737	101.965	132.503	127.216	108.574	130.985	105.361
E9Q0V6	NHS-like protein 2 OS=Mus musculus GN=Nhsl2 PE=1 SV=1	118.454	117.58	124.281	111.646	158.078	116.487	116.47	120.225	127.538	138.293	115.421	100.687	97.0877	126.122	115.241	128.04	132.884	100.515	106.417	141.303	216.108	161.927	101.471	93.8515	124.569	88.8328	138.505	107.419	128.864	124.979	115.713	151.305	99.0572	97.2084	105.763	125.94	124.589	85.7356	88.028	144.791	117.618	118.544	132.185	104.181
E9Q137	Testis-expressed gene 264 OS=Mus musculus GN=Tex264 PE=1 SV=1	139.054	90.9961	65.3094	172.683	224	113.874	124.264	109.756	228.388	187.955	46.1284	112.448	65.8195	144.498	119.397	123.259	137.689	109.878	85.3987	143.054	365.151	136.148	108.116	103.844	84.9653	56.7374	172.271	104.533	130.938	124.24	101.418	171.392	89.6634	95.6862				116.498	77.5957	152.944	130.549	105.111	126.222	110.05
E9Q175	Unconventional myosin-VI OS=Mus musculus GN=Myo6 PE=1 SV=1	119.14	116.695	135.588	99.9438	112.857	118.279	119.841	115.698	83.4644	124.658	108.254	126.775	123.963	118.475	124.377	108.361	119.536	130.987	97.5294	123.77	44.6093	128.911	107.219	131.15	125.048	105.012	110.378	131.247	128.524	128.6	129.271	92.232	130.599	126.769	137.699	111.038	106.314	93.0649	127.125	111.186	123.152	112.796	129.135	107.183
E9Q199	SOSS complex subunit B1 OS=Mus musculus GN=Nabp2 PE=1 SV=1	121.156	114.094
E9Q1G8	Septin-7 OS=Mus musculus GN=Sept7 PE=1 SV=2	132.601	99.324	127.103	108.726	126.637	117.733	114.061	123.461	104.392	110.459	104.225	147.353	113.841	109.138	129.718	118.782	114.754	140.874	101.873	111.622	157.403	114.293	112.89	132.559	105.766	128.754	117.135	120.062	121.448	111.765	110.11	135.246	132.973	100.306	129.13	125.199	96.2859	116.256	126.066	111.514	97.5678	139.375	105.201	130.743
E9Q1L7	DnaJ homolog subfamily C member 28 OS=Mus musculus GN=Dnajc28 PE=1 SV=1	77.1587	170.871																			143.598	104.566	145.154	98.9497											129.632	122.66	99.3854	82.1265	100.566	134.162			137.853	98.6013
E9Q1M1	PDZ domain-containing 2 OS=Mus musculus GN=Pdzd2 PE=1 SV=1	111.096	127.076	143.914	91.3258			102.987	138.337	119.729	113.334	139.512	104.686	30.1169	176.056	61.112	180.23	124.137	139.968	105.06	98.6564										149.214	134.16	124.189	46.844	146.496	89.9465	171.339	77.7835
E9Q1P8	Interferon regulatory factor 2-binding protein 2 OS=Mus musculus GN=Irf2bp2 PE=1 SV=1	135.21	95.9573	104.86	131.748	478.42	103.789	130.945	100.781	243.812	134.34	106.063	110.729	86.0966	99.5528	83.4623	201.354	138.186	104.127	74.0044	161.413	139.203	207.598	60.6218	105.904	112.474	93.8726	136.367	107.258	135.985	110.142	115.529	146.953	109.985	102.555	90.9782	149.36	108.778	125.058	103.758	130.366	98.8262	138.068	119.465	116.702
E9Q1Q1	Microtubule-associated serine/threonine-protein kinase 2 OS=Mus musculus GN=Mast2 PE=1 SV=1	108.969	129.821	100.247	136.523	194.767	115.032	113.574	124.115	67.3852	96.6307	159.133	105.539	79.5563	163.672	100.419	115.793	101.772	109.76	161.409	112.241					115.037	86.7942	119.861	136.231	129.259	106.22	129.068	108.259	101.879	148.736	109.801	115.815	134.387	320.264	68.9326	155.283	127.38	108.403	144.726	91.8352
E9Q1U2	Synaptopodin-2 OS=Mus musculus GN=Synpo2 PE=1 SV=1	108.048	131.009	123.398	112.56	126.142	117.753	118.26	117.82	99.4624	129.895	117.635	109.551	143.809	120.852	106.063	114.488	111.783	106.701	139.148	126.127	31.0472	94.0299	158.587	98.0237	139.435	140.314	101.18	112.103	127.613	128.24	110.311	135.998	108.598	111.327	112.855	101.11	152.151	101.423	121.54	115.753	134.109	101.412	114.343	121.744
E9Q1W7	TBC domain-containing protein kinase-like protein OS=Mus musculus GN=Tbck PE=1 SV=1	105.963	133.7	143.324	91.9369	119.337	118.022	121.503	113.464	711.119	155.725	74.5756	99.6041	150.141	106.473	129.565	98.507	114.793	116.295	140.469	108.067	131.437	79.5112	124.886	154.773	150.003	141.484	93.8075	114.478	129.244	134.019	113.648	144.742	104.415	96.6568	112.705	115.911	130.593	150.681	97.1866	135.347	97.0678	139.894	135.928	100.496
E9Q236	ATP-binding cassette, sub-family C (CFTR/MRP), member 4 OS=Mus musculus GN=Abcc4 PE=1 SV=1	80.2597	166.87	120.834	115.214
E9Q238	KN motif and ankyrin repeat domains 1 OS=Mus musculus GN=Kank1 PE=1 SV=1	106.229	133.357					118.641	117.309	129.651	90.6707	127.909	144.178					116.878	88.4375	144.597	139.962										134.454	117.651	101.85	134.817	118.544	91.0551	173.82	72.7446				122.779	113.183	89.9184	145.787
E9Q284	Coilin OS=Mus musculus GN=Coil PE=1 SV=1	92.9879	150.444	157.925	76.8241			115.299	121.798									120.937	78.3353	156.483	137.556	25.2897	105.085	140.925	111.015	143.035	149.622	85.1617	108.224	150.42	129.714	85.0498	121.525	132.371	132.756	118.656	145.535	79.5823				110.368	126.076
E9Q2A6	Protein-tyrosine kinase 2-beta OS=Mus musculus GN=Ptk2b PE=1 SV=1	113.343	124.175	122.956	113.018	124.123	117.833	131.351	100.236	173.572	137.448	106.789	109.181	131.583	117.339	118.459	111.639	119.279	137.682	98.2476	114.16	185.89	128.141	94.6064	141.46	119.506	114.664	138.812	108.341	104.241	113.459	98.7809	131.443	136.75	112.324	126.114	136.045	84.1454	90.5639	105.126	130.054	114.532	121.751	94.0576	141.712
E9Q2B2	Nuclear receptor corepressor 1 OS=Mus musculus GN=Ncor1 PE=1 SV=1	126.036	107.796	104.009	132.629	75.165	119.773	128.185	104.489	52.0908	93.833	159.534	109.111	136.174	105.063	121.956	117.96	131.61	85.9909	149.94	120.688	134.637	96.4896	138.545	117.337	120.568	138.112	102.687	126.08	119.48	132.553	135.283	97.551	96.4878	143.521	59.352	106.759	211.149	143.732	103.54	130.088	95.2882	141.743	163.136	73.7131
E9Q2E4	Uncharacterized protein OS=Mus musculus GN=Gm15800 PE=1 SV=2	104.171	136.013	130.711	104.991	128.323	117.666	119.912	115.602	240.824	115.823	124.458	113.006	99.9209	123.315	120.992	122.529	120.941	107.736	132.827	119.959	133.59	119.117	120.212	118.546	117.919	104.112	133.921	120.049	107.841	110.716	134.396	133.534	107.201	102.423	127.594	102.662	131.33	120.228	117.009	119.159	126.94	108.86	112.06	123.991
E9Q2H1	E3 ubiquitin-protein ligase UBR5 OS=Mus musculus GN=Ubr5 PE=1 SV=1	123.166	111.499	120.166	115.905	61.0808	120.332	111.517	126.878									119.75	122.292	110.485	122.95	80.7889	128.456	111.802	123.204	116.406	150.092	106.4	119.407	113.118									124.361	141.432	98.1774
E9Q2P0	Slit homolog 1 protein OS=Mus musculus GN=Slit1 PE=1 SV=1	110.844	127.401	141.238	94.0955	89.7622	119.195	128.874	103.563	98.497	107.499	175.601	73.1615	132.594	108.353	111.673	128.744	120.632	124.359	107.185	122.252	89.2776	81.8597	129.956	147.601	148.08	133.63	97.2386	117.484	127.9	128.958	136.096	103.109	96.9242	137.492	112.961	112.901	134.694
E9Q2S0	Protocadherin 7 OS=Mus musculus GN=Pcdh7 PE=1 SV=2	118.536	117.474	113.82	122.474	143.78	117.054	114.815	122.448	219.1	124.288	116.768	112.159	119.457	121.876	122.617	109.62	119.875	97.305	144.364	124.421	126.4	112.324	118.582	128.531	125.661	125.999	115.241	107.862	132.025	128.85	138.188	124.302	95.1069	109.743	104.534	121.539	132.603	159.063	107.22	126.561	118.408	117.724	116.731	119.393
E9Q2U6	Casein kinase I isoform alpha OS=Mus musculus GN=Csnk1a1 PE=1 SV=1	130.494	102.042	98.1821	138.659	1548.4	61.3764	99.2417	143.367	579.43	83.9091	54.0136	213.964	103.155	94.7506	132.003	138.657	118.255	112.693	113.553	134.974																		429.585	72.4706	149.541
E9Q2V5	CDNA sequence BC037034 OS=Mus musculus GN=BC037034 PE=1 SV=1			125.912	109.958			106.107	134.145									168.344	111.607	92.7653	97.1861																					118.507	117.621	106.803	129.165
E9Q2W8	BLOC-1-related complex subunit 5 OS=Mus musculus GN=Borcs5 PE=1 SV=1	122.247	112.685	92.3832	144.661	79.1752	119.614	119.484	116.177	35.6031	129.712	136.143	92.2561	66.2969	142.089	106.96	140.171	86.9091	141.929	117.326	128.235	225.035	86.8646	146.07	112.074	138.551	104.967	118.16	117.289	125.68	133.747	112.005	86.1747	143.573	136.808	105.743	106.388	153.342	48.7206	165.233	79.7115	120.565	115.483	112.718	123.343
E9Q2W9	Alpha-actinin-4 (Fragment) OS=Mus musculus GN=Actn4 PE=1 SV=1	119.919	115.689	120.457	115.604	87.19	119.297	122.053	112.725	78.195	121.08	112.008	127.196	110.296	118.51	130.039	110.474	125.06	129.571	108.117	108.921	108.59	116.412	115.915	128.856	107.519	104.189	139.095	115.972	111.287	116.857	107.714	137.383	125.372	103.889	118.071	124.141	111.751	117.483	115.308	120.681	108.878	127.625	106.959	129.013
E9Q317	Histone deacetylase complex subunit SAP18 OS=Mus musculus GN=Sap18b PE=1 SV=1	103.584	136.77	132.393	103.25	377.658	107.783	108.768	130.571					143.503	98.1859	123.672	118.725	111.504	80.2704	185.187	118.295	58.3901	85.5689	142.816	127.493						130.295	123.786	98.8605	102.431	149.698									138.782	97.6863
E9Q390	Myoferlin OS=Mus musculus GN=Myof PE=1 SV=2	81.3278	165.491	142.725	92.5571	107.528	118.491																													109.559	120.515	127.786	599.689	71.5146	146.128			108.902	127.1
E9Q3B9	Monoglyceride lipase OS=Mus musculus GN=Mgll PE=1 SV=1	113.222	124.332	152.593	82.3435	206.224	114.578	114.082	123.432	127.538	139.025	110.963	104.679	133.206	93.5282	143.98	106.598	116.589	133.561	105.8	115.717	133.238	135.287	86.139	148.547	110.746	133.162	127.938	110.582	107.847	97.0385	113.41	116.148	128.382	135.792	159.69	83.3668	119.307	123.53	131.504	106.685	99.3975	137.474	98.8385	137.006
E9Q3G8	Nucleoporin 153 OS=Mus musculus GN=Nup153 PE=1 SV=1	121.473	113.684	102.169	134.533	74.3231	119.807	113.167	124.662	146.154	113.827	123.896	120.037	121.592	121.411	109.249	124.437	113.424	93.2947	163.741	118.839	162.143	125.048	125.17	103.646	135.269	124.992	107.265	123.217	118.753	129.37	121.739	143.87	83.9897	111.942	112.6	102.595	150.288	96.1366	111.352	124.593	130.682	104.973	107.682	128.301
E9Q3H6	Coenzyme Q10A OS=Mus musculus GN=Coq10a PE=1 SV=1	118.068	118.078	89.5037	147.642	404.81	106.707	82.7892	165.467	198.872	169.284	64.885	115.642					130.349	89.6415	126.2	140.135	413.301	206.535	66.8196	82.8041	87.1889	59.242	171.35	108.596	122.683	115.932	100.187	168.411	115.033	82.1838	85.5006	168.148	88.0642	153.265	76.6756	152.817			98.3366	137.5
E9Q3I3	Spermatogenesis-associated protein 13 OS=Mus musculus GN=Spata13 PE=1 SV=1	91.7441	152.049	123.297	112.665					159.098	99.463	160.05	97.2406
E9Q3L2	Phosphatidylinositol 4-kinase alpha OS=Mus musculus GN=Pi4ka PE=1 SV=2	110.841	127.405	133.689	101.909	98.9392	118.831	123.764	110.428	129.25	129.992	110.068	116.439	127.271	126.06	117.081	106.527	113.636	126.36	135.759	100.136	120.582	113.287	117.724	129.018	123.536	148.057	104.958	124.267	105.949	88.119	120.563	153.718	114.217	99.3083	118.987	111.415	129.297	93.9755	128.171	110.269	101.598	135.188	105.631	130.32
E9Q3M9	RIKEN cDNA 2010300C02 gene OS=Mus musculus GN=2010300C02Rik PE=1 SV=1	114.985	122.057	93.8196	143.175	179.69	115.63	126.106	107.282	172.164	133.076	105.822	115.552	120.68	124.903	98.74	133.549	130.803	107.207	108.222	132.807	137.133	129.174	119.912	107.944	115.011	95.0125	139.796	114.322	116.667	122.064	120.033	125.946	105.309	121.429	118.407	116.474	122.593	115.928	104.018	130.371	125.18	110.689	125.999	110.27
E9Q3Q6	CD166 antigen OS=Mus musculus GN=Alcam PE=1 SV=1	131.817	100.335	141.72	93.5967	92.73	119.077	107.65	132.073	71.8113	110.46	132.687	117.631	111.815	111.856	133.766	112.373	105.632	152.679	99.8253	108.164	81.4531	102.149	107.09	158.016	110.373	141.364	94.4491	129.953	132.325	124.397	122.498	104.731	124.793	126.078	110.564	135.633	104.31	78.6879	122.634	115.383	112.033	124.347	100.557	135.314
E9Q3T0	Uncharacterized protein OS=Mus musculus GN=Gm10073 PE=1 SV=1	111.625	126.393	146.631	88.5136	30.2422	121.554	119.905	115.611					27.5143	139.257	155.745	110.972									154.424	99.7671	121.475	115.39	117.044	146.212	163.765	89.5543	68.9979	141.125	105.478	92.1329	174.619	68.3393	132.879	106.882	122.327	113.653	115.938	120.174
E9Q3V9	Adhesion G protein-coupled receptor L1 OS=Mus musculus GN=Adgrl1 PE=1 SV=1	122.284	112.637	104.264	132.365	145.581	116.982	125.186	108.518	135.857	136.337	99.8248	119.727	107.697	113.22	117.515	132.606	119.925	115.917	116.718	125.49	100.059	112.144	133.692	109.217	119.409	107.707	126.194	115.931	123.174	136.179	135.063	112.544	103.718	115.052	116.196	124.474	113.62	118.606	116.947	119.252	129.983	105.698	106.397	129.565
E9Q3X0	Major vault protein OS=Mus musculus GN=Mvp PE=1 SV=1	107.134	132.189	135.873	99.6492	56.1014	120.529	119.619	115.996					141.063	141.252	104.424	95.9478	112.714	130.746	138.589	92.4502	86.9668	108.021	124.177	127.627	126.042	144.583	85.5602	136.543	125.087	103.498	139.793	85.3031	121.704	150.065				224.507	134.518	101.597
E9Q3Y4	Lipopolysaccharide-responsive and beige-like anchor protein OS=Mus musculus GN=Lrba PE=1 SV=1	131.338	100.953	103.231	133.434	345.092	109.074	105.105	135.492	66.104	89.4233	155.85	117.842	154.331	94.5587	146.979	88.3632	108.376	135.189	119.539	109.915	38.015	180.784	77.5604	116.964						109.419	90.0656	159.528	119.284	104.559	124.135	145.485	72.7658	499.182	88.5674	134.049	117.916	118.235
E9Q401	Ryanodine receptor 2 OS=Mus musculus GN=Ryr2 PE=1 SV=1	114.098	123.201	127.487	108.328	81.7731	119.511	114.923	122.304	104.36	135.767	115.99	104.085	123.468	100.401	130.554	121.129	117.126	134.407	110.813	109.061	119.874	112.909	126.264	117.592	131.571	129.814	109.075	125.225	110.164	125.07	114.049	118.111	128.177	113.954	123.301	115.844	117.363	84.4505	127.876	110.758	107.594	128.958	100.6	135.272
E9Q444	Zinc finger and BTB domain-containing 21 OS=Mus musculus GN=Zbtb21 PE=1 SV=1	142.96	85.955	66.0984	171.867	755.316	92.8131	123.769	110.421					104.441	125.007	160.996	70.8381
E9Q446	E3 ubiquitin-protein ligase RNF25 OS=Mus musculus GN=Rnf25 PE=1 SV=1	109.035	129.735	136.368	99.1364	88.2192	119.256	130.019	102.026	63.8555	124.272	127.235	107.329	134.962	132.556	117.959	93.4698	132.151	89.9252	131.66	132.321	82.7792	103.542	118.121	141.105	47.9089	91.4806	188.243	92.5885	109.076	122.99	129.35	112.026	122.212	112.9				86.1655	86.7151	145.903			127.437	108.854
E9Q447	Spectrin alpha chain, non-erythrocytic 1 OS=Mus musculus GN=Sptan1 PE=1 SV=1	123.143	111.529	116.314	119.893	107.403	118.495	117.359	119.031	107.149	120.459	116.69	121.597	114.227	118.779	120.053	119.368	119.225	131.187	105.682	115.971	130.653	113.531	117.199	128.912	115.125	113.914	128.075	117.164	114.575	120.039	111.457	125.549	123.063	115.322	119.055	127.927	104.952	108.934	122.482	114.761	114.222	122.073	110.431	125.595
E9Q452	Tropomyosin alpha-1 chain OS=Mus musculus GN=Tpm1 PE=1 SV=1	132.952	98.8704	131.936	103.724	68.5007	120.037	113.906	123.669	87.6658	117.562	116.493	126.12	114.6	117.299	126.123	113.618	113.36	130.493	110.179	119.531	100.822	104.111	112.399	147.42	116.186	125.178	113.564	122.14	121.523	124.293	111.012	115.833	127.232	121.497	126.509	126.517	97.6463	66.7244	127.097	111.865	114.865	121.404	111.888	124.16
E9Q453	Tropomyosin alpha-1 chain OS=Mus musculus GN=Tpm1 PE=1 SV=1	134.338	97.0827	126.69	109.153	69.2222	120.009	116.324	120.421	90.3673	123.069	112.778	123.449	110.413	117.961	125.27	116.593	114.443	129.882	109.348	119.893	101.268	106.832	111.707	145.428	113.438	119.98	117.171	122.892	121	126.265	111.483	113.455	127.226	122.757	122.204	129.138	99.2112	67.5588	127.059	111.876	117.224	118.954	114.734	121.359
E9Q456	Tropomyosin alpha-1 chain OS=Mus musculus GN=Tpm1 PE=1 SV=1	135.237	95.9225	123.079	112.89	75.3374	119.766	114.876	122.367	84.9987	124.017	110.921	124.566	108.158	119.829	123.926	117.585	116.069	131.695	102.672	121.928	110.582	109.926	110.047	143.877	113.459	119.046	117.808	122.626	121.163	124.112	111.739	115.508	126.825	121.668	123.37	131.623	94.0942	67.5114	127.209	111.749	118.281	117.855	111.903	124.146
E9Q496	Vesicle transport protein USE1 OS=Mus musculus GN=Use1 PE=1 SV=1	104.783	135.222	104.17	132.462	69.4794	119.999	105.592	134.838																						91.1389	107.591	99.7348	169.506	127.779
E9Q4D5	GTP-binding protein REM 2 OS=Mus musculus GN=Rem2 PE=1 SV=1	116.564	120.019	113.997	122.29	79.405	119.605	107.767	131.916	118.073	113.434	157.76	84.6948	164.26	99.7277	116.647	111.931	119.574	110.449	147.329	103.807	68.068	98.8497	140.948	115.252	140.593	162.528	81.0206	125.1	122.008	159.063	126.948	94.2794	113.604	122.316	106.43	108.126	149.924	84.5085	112.413	123.975	129.695	105.998	125.587	110.675
E9Q4K0	Actin-binding LIM protein 2 OS=Mus musculus GN=Ablim2 PE=1 SV=1	117.235	119.154	104.999	131.604	189.776	115.23	118.371	117.672	87.227	121.618	119.826	117.623	147.441	115.612	120.173	101.306	121.775	106.667	139.554	113.931	100.11	104.134	140.499	108.366	130.022	135.765	104.932	110.592	133.929	117.057	135.332	111.364	104.169	128.71	112.984	116.567	129.278	101.178	122.608	114.846	118.484	117.645	143.37	93.17
E9Q4K3	Branched-chain-amino-acid aminotransferase OS=Mus musculus GN=Bcat1 PE=1 SV=1	111.345	126.754	131.747	103.919	54.499	120.592	119.916	115.596	99.7638	115.609	120.863	123.179	109.914	113.635	117.549	130.687	115.984	132.139	111.039	113.32	49.1875	114.678	117.068	132.504	136.379	124.928	97.4177	126.2	131.575	105.798	120.859	111.144	142.121	115.463	125.195	112.522	119.861	83.9001	124.927	113.293	118.729	117.39	132.153	104.212
E9Q4K7	Kinesin family member 13B OS=Mus musculus GN=Kif13b PE=1 SV=1	98.86	142.866	106.305	130.252	400.762	106.867	118.766	117.141					105.951	119.662	118.056	126.074	106.236	124.109	133.796	113.912	47.5381	99.1026	157.24	93.4996	104.326	165.986	93.9707	125.418	118.928	156.856	150.232	79.2132	111.177	121.216							145.519	89.558	134.816	101.591
E9Q4M2	Hormone-sensitive lipase OS=Mus musculus GN=Lipe PE=1 SV=1			110.285	126.133	44.7514	120.979	118.528	117.461	64.6471	106.404	134.085	121.281	108.442	130.215	102.18	131.599	122.225	108.494	133.04	117.187					160.246	131.863	91.5925	121.608	125.763												106.478	130.118
E9Q4M4	MICOS complex subunit OS=Mus musculus GN=Chchd6 PE=1 SV=1	139.065	90.9823	103.604	133.048	154.681	116.621	126.05	107.357	141.3	123.401	105.715	128.606	120.255	115.312	107.94	133.479	116.993	121.171	119.981	118.574	98.429	116.118	125.56	116.342	119.523	98.6713	129.317	123.07	116.218	128.5	116.16	122.447	116.287	115.194	126.94	110.385	120.806	131.049	125.596	111.549	123	112.953	114.616	121.475
E9Q4N7	AT-rich interactive domain 1B (SWI-like) OS=Mus musculus GN=Arid1b PE=1 SV=1	128.384	104.766	92.3022	144.745	149.604	116.823	127.864	104.92	88.1662	136.188	102.62	118.876	112.907	118.464	98.0822	146.34	113.44	105.553	144.519	120.544	148.071	118.096	136.084	96.7526	83.2709	72.8568	162.946	107.116	128.908	128.837	148.525	122.084	78.9928	117.187	97.7057	123.135	138.846	134.165	98.9238	134.272	141.674	93.5533	135.949	100.475
E9Q4P1	WD repeat and FYVE domain-containing protein 1 OS=Mus musculus GN=Wdfy1 PE=1 SV=1	113.553	123.905	124.255	111.673	82.8021	119.471	128.639	103.879	20.549	117.942	125.708	118.443	131.114	120.247	128.144	97.4094	95.5683	88.6867	189.778	121.16	63.1493	88.2022	131.601	139.981	131.594	147.766	65.5133	156.268	125.812						127.139	100.429	135.183	199.896	118.61	115.809	114.149	122.149	95.3838	140.407
E9Q4R1	Protein FAM102B OS=Mus musculus GN=Fam102b PE=1 SV=1	130.485	102.054
E9Q4S1	High affinity cAMP-specific and IBMX-insensitive 3',5'-cyclic phosphodiesterase 8B OS=Mus musculus GN=Pde8b PE=1 SV=1	107.74	131.407							293.632	132.149	106.324	110.962									90.7812	106.54	144.11	101.29
E9Q4S7	Receptor-type tyrosine-protein phosphatase eta OS=Mus musculus GN=Ptprj PE=1 SV=2	120.193	115.336	100.434	136.329	229.96	113.637	105.508	134.95					108.011	129.052	114.769	118.372	108.01	145.956	77.786	135.935	127.451	108.08	122.936	126.981											91.9578	129.448	136.802	142.966	93.9779	138.281	125.881	109.96	99.8702	135.99
E9Q4Z6	Double zinc ribbon and ankyrin repeat-containing protein 1 OS=Mus musculus GN=Dzank1 PE=1 SV=1	118.787	117.15	121.074	114.966	123.775	117.846	120.061	115.402	101.187	97.2114	140.439	123.834	117.016	147.008	101.902	108.107	120.847	115.405	109.334	132.249	131.686	125.208	122.183	109.363	120.892	118.62	119.714	103.228	141.315	125.563	123.734	118.926	113.47	116.481	108.072	136.843	105.667	68.1222	120.536	117.439			126.391	109.884
E9Q512	Thyroid hormone receptor interactor 11 OS=Mus musculus GN=Trip11 PE=1 SV=1	116.421	120.204	121.06	114.98	115.265	118.184			158.17	105.823	137.401	114.387	109.103	102.23	130.14	128.864	121.392	129.957	90.2852	130	267.552	104.332	115.366	133.55	122.367	134.076	112.432	111.17	126.352	127.684	113.829	135.761	108.412	108.505	117.839	118.675	120.075	371.977	82.181	142.672	118.181	117.96	112.934	123.13
E9Q548	Uncharacterized protein OS=Mus musculus GN=Gm20518 PE=4 SV=1	145.338	82.8865	94.773	142.188			138.7	90.3651
E9Q5C9	Nucleolar and coiled-body phosphoprotein 1 OS=Mus musculus GN=Nolc1 PE=2 SV=1	137.301	93.258	59.0937	179.117	110.442	118.375	141.382	86.7622					70.153	146.822	105.062	134.758					166.408	142.318	102.351	116.553	115.827	128.471	115.379	123.356	113.382	85.1873	109.982	130.768	141.668	115.776	109.464	151.165	82.8733	35.059	108.873	128.231	129.127	106.588	118.905	117.253
E9Q5D6	Ran-binding protein 9 OS=Mus musculus GN=Ranbp9 PE=1 SV=1	120.214	115.309	105.651	130.929	83.0403	119.461	113.014	124.868					128.588	109.965	121.451	118.092	115.486	118.775	121.13	122.548	94.554	102.156	116.512	144.161	147.825	130.957	85.8095	135.083	125.923	126.386	128.66	105.104	112.244	129.795	126.163	96.3059	142.469	122.168	132.186	106.136	112.203	124.17	120.719	115.467
E9Q5D9	Insulin-like growth factor-binding protein 7 OS=Mus musculus GN=Igfbp7 PE=1 SV=1	78.6646	168.928	173.049	61.1704	25.749	121.732	137.013	92.6307	60.4587	117.448	87.1906	159.433	156.466	151.707	45.2783	144.04	153.071	112.306	95.1198	112.058	92.4023	175.929	77.0888	119.742	157.921	111.639	138.178	123.484	60.6984	70.8067	111.773	138.817	86.458	165.875	184.744	95.51	69.9518
E9Q5F9	Histone-lysine N-methyltransferase SETD2 OS=Mus musculus GN=Setd2 PE=1 SV=1	116.304	120.355	105.353	131.237	123.378	117.862															122.794	87.8601	134.939	132.308
E9Q5J9	Tropomyosin alpha-3 chain OS=Mus musculus GN=Tpm3 PE=1 SV=1	123.199	111.457	133.66	101.939	68.6006	120.034	121.031	114.098	77.043	121.496	113.485	125.131	114.556	117.218	125.58	114.372	112.856	133.631	105.229	120.598	98.0687	106.27	111.692	146.237	113.413	119.515	115.039	123.375	124.646	125.312	114.16	114.157	122.689	124.021	122.575	130.78	96.3326	63.6885	121.312	116.886	114.273	122.02	111.296	124.743
E9Q5K9	YTH domain-containing protein 1 OS=Mus musculus GN=Ythdc1 PE=1 SV=2	100.701	140.49	124.208	111.722	182.165	115.532	115.812	121.109	307.763	128.994	98.4198	122.791	118.062	130.431	104.849	122.042	137.516	97.262	121.298	125.885	140.269	105.568	166.796	67.9719	136.79	123.934	114.48	119.561	111.045	116.133	120.332	112.452	119.155	129.307	118.302	111.764	129.646	197.685	123.622	111.579			128.164	108.139
E9Q5L4	RIKEN cDNA C530008M17 gene OS=Mus musculus GN=C530008M17Rik PE=1 SV=1	93.5363	149.736	102.315	134.382	83.4074	119.447	116.898	119.65	126.017	98.3557	154.599	105.931	158.073	113.03	104.979	115.105	114.962	98.3632	167.475	106.42	73.2421	109.475	145.386	97.3584	124.924	113.872	113.899	107.255	148.096	126.861	155.855	109.266	83.8666	122.747	104.387	116.243	140.567	79.8751	117.169	120.025	133.679	101.859	143.983	92.5672
E9Q5M4	Zinc finger RNA-binding protein 2 OS=Mus musculus GN=Zfr2 PE=1 SV=1	127.112	106.407	92.8601	144.168	330.955	109.634	117.686	118.591	601.716	140.268	70.1138	127.698	121.991	122.255	108.616	124.003	143.537	93.811	121.497	123.305	549.457	196.946	61.7831	92.3585	89.8156	100.998	155.302	114.87	98.6426	91.7641	121.578	155.98	129.14	78.6303	104.961	138.521	107.115	170.414	95.8289	136.017	98.188	138.731	112.14	123.912
E9Q5X2	Cytoplasmic polyadenylation element-binding protein 2 OS=Mus musculus GN=Cpeb2 PE=1 SV=1	108.031	131.031	135.788	99.7362	153.814	116.656	125.239	108.446	69.9982	110.267	127.512	123.595	137.36	117.691	109.916	117.562	119.013	109.096	129.063	124.016	156.283	100.64	138.204	112.113	138.839	149.138	79.7017	137.185	121.572	118.241	106.878	99.1447	131.382	147.475	123.356	110.842	124.643	142.737	113.341	121.735	126.081	109.753	129.732	106.596
E9Q616	AHNAK nucleoprotein (desmoyokin) OS=Mus musculus GN=Ahnak PE=1 SV=1	114.054	123.258	122.682	113.302	30.242	121.554	119.27	116.464	44.4915	115.97	119.078	127.042	133.332	133.226	105.666	108.211	109.847	104.105	151.839	119.713	73.5954	122.344	131.697	102.528	134.629	110.519	128.835	108.379	116.3	103.762	126.62	84.9382	116.512	169.095	122.806	114.904	119.366	46.5159	112.759	124.624	97.9601	138.967	158.057	78.7129
E9Q634	Unconventional myosin-Ie OS=Mus musculus GN=Myo1e PE=1 SV=1	134.158	97.3145	82.9399	154.435			116.228	120.55									133.866	81.4618	151.992	122.264					42.5722	81.0298	190.629	91.5287	120.442	147.823	91.4512	153.083	124.056	81.0795	125.311	132.763	89.9767
E9Q6A0	Roundabout homolog 2 OS=Mus musculus GN=Robo2 PE=1 SV=1	106.949	132.428	114.62	121.646	177.821	115.704	122.303	112.389	83.9979	177.639	71.5317	103.214	96.5882	113.333	118.99	137.901	113.371	109.868	133.936	124.928	90.7208	120.815	127.803	108.611	128.653	104.638	131.102	109.085	121.127	124.079	145.641	155.039	83.6612	76.3859	104.307	128.868	122.12	126.948	97.5382	135.636	116.361	119.851	107.206	128.77
E9Q6B2	Coiled-coil domain-containing protein 85C OS=Mus musculus GN=Ccdc85c PE=1 SV=1	130.431	102.124	96.8611	140.027	607.215	98.6836	47.0497	213.474	116.533	131.506	127.641	95.9563	95.0202	121.632	128	119.294	127.785	118.42	95.315	133.438	204.307	171.286	108.906	74.1201	104.377	97.3578	134.221	124.286	117.062	98.8295	102.775	143.664	130.79	107.881	135.926	122.841	91.2022	271.592	105.854	124.931	127.735	108.035	99.0134	136.834
E9Q6E5	Serine/arginine-rich-splicing factor 11 OS=Mus musculus GN=Srsf11 PE=1 SV=1	151.568	74.8472	88.6249	148.551	100.22	118.78	107.273	132.579	203.177	106.926	139.287	109.09	65.6131	154.781	113.295	119.346	93.0606	128.325	153.898	104.275	170.776	100.534	92.6583	174.725						83.205	103.178	132.038	91.7332	170.254	118.323	132.316	99.4239	87.4302	102.101	132.718			102.039	133.855
E9Q6H8	Pleckstrin homology domain-containing, family A member 5 OS=Mus musculus GN=Plekha5 PE=1 SV=1	120.837	114.505	101.621	135.1	147.349	116.912	122.713	111.839	198.555	154.083	82.3181	114.871	113.283	117.474	125.714	114.756	121.415	114.898	121.982	120.031	178.678	127.602	121.009	105.741	112.715	133.386	107.066	117.08	134.662	119.106	122.842	121.809	106.806	124.392	126.984	130.978	90.4943	144.937	110.661	123.971	128.673	107.059	116.826	119.3
E9Q6J5-3	Isoform New of Biorientation of chromosomes in cell division protein 1-like 1 OS=Mus musculus GN=Bod1l	132.299	99.714	83.429	153.929	188.829	115.268	116.589	120.066	545.742	131.075	78.4296	132.033	61.5614	126.762	113.404	152.359	135.962	108.409	102.704	130.375					90.6422	66.8022	201.918	73.3752	108.495	125.837	118.348	135.404	107.79	106.074	128.944	124.752	97.1775	96.0792	75.1738	155.522	103.569	133.14
E9Q6P5	Tetratricopeptide repeat protein 7B OS=Mus musculus GN=Ttc7b PE=1 SV=1	122.426	112.454	143.47	91.7858	47.4695	120.871	115.284	121.818	124	116.938	102.587	140.525	137.066	113.146	130.251	98.8439	113.342	129.305	132.378	99.7006	56.2067	103.626	111.243	152.091	130.97	119.7	93.6547	159.411	99.0956	116.364	118.756	105.989	129.893	128.896	135.221	107.231	115.024	145.765	156.658	84.6293	88.9155	148.364	101.734	134.156
E9Q6R7	Utrophin OS=Mus musculus GN=Utrn PE=1 SV=1	125.393	108.626	135.05	100.501	50.11	120.766	114.384	123.027	85.5655	137.878	113.941	104.586	131.59	110.583	111.476	127.191	82.9927	137.602	131.917	124.715	104.115	128.654	108.12	126.781	116.442	130.346	119.391	127.502	97.7899	143.37	133.335	78.4159	121.439	139.183	121.786	105.807	134.015	94.3022	126.118	112.016	117.981	118.167	123.928	112.308
E9Q6T9	BTB/POZ domain-containing protein KCTD1 OS=Mus musculus GN=Kctd1 PE=1 SV=1	117.94	118.243															115.352	128.997	103.715	125.487										170.869	137.485	85.4769	107.334	120.718				60.9091	132.693	107.225	123.519	112.414	125.028	111.225
E9Q6Y8	Ubiquitin-specific peptidase 31 OS=Mus musculus GN=Usp31 PE=1 SV=1	112.958	124.673	106.513	130.036	563.054	100.434	137.885	91.4591	225.643	76.51	36.8097	256.672	90.5501	152.244	100.305	121.305	120.086	97.8338	126.49	140.744	122.667	148.787	101.998	112.579	82.1331	105.963	134.416	102.61	154.392	110.355	122.504	144.201	109.139	99.4778	110.947	92.3192	167.466	196.238	95.3201	135.81	110.812	125.615	133.847	102.544
E9Q6Y9	BTB/POZ domain-containing protein 10 OS=Mus musculus GN=Btbd10 PE=1 SV=1	59.3773	193.818
E9Q720	Regulator of G-protein-signaling 20 OS=Mus musculus GN=Rgs20 PE=1 SV=1	89.3464	155.143	145.998	89.1694	59.1191	120.409	114.877	122.365	67.0962	120.389	139.165	98.821					99.7416	129.377	164.891	84.261					134.975	191.983	81.4138	124.08	96.7552	130.761	116.488	95.6151	133.94	131.13	119.857	117.126	119.812				113.745	122.568	114.855	121.24
E9Q777	A kinase (PRKA) anchor protein 11 OS=Mus musculus GN=Akap11 PE=1 SV=1	124.755	109.449
E9Q7E9	Phosphofurin acidic cluster sorting protein 2 OS=Mus musculus GN=Pacs2 PE=1 SV=1	98.4168	143.438	136.795	98.6939	97.0022	118.908	108.263	131.25	201.001	179.616	108.909	55.0275					113.632	119.648	131.459	113.546	186.686	105.808	124.207	124.282	144.244	108.964	90.2993	139.289	136.333	124.212	120.075	99.4556	124.925	135.424	99.9049	95.9098	176.08				132.923	102.645	135.141	101.27
E9Q7G0	Nuclear mitotic apparatus protein 1 OS=Mus musculus GN=Numa1 PE=1 SV=1	120.48	114.966	101.294	135.438	110.99	118.353	121.652	113.264	118.298	134.146	101.328	121.464	97.4813	119.552	120.942	128.257	132.009	116.13	101.201	125.884	137.276	133.098	120.275	103.21	126.561	118.123	122.202	110.96	122.284	123.831	115.784	117.101	121.304	120.839	121.089	123.424	109.009	107.879	111.352	124.302	120.724	115.318	132.439	103.931
E9Q7L0	Oxoglutarate dehydrogenase-like OS=Mus musculus GN=Ogdhl PE=1 SV=1	119.362	116.408	131.703	103.965	97.4114	118.891	118.145	117.975	171.942	118.199	120.847	117.019	124.071	103.706	124.863	123.816	108.127	137.775	120.833	105.396	124.819	116.11	111.98	133.727	111.738	141.415	107.84	129.162	108.257	103.013	106.06	118.449	145.777	119.89	128.43	111.431	117.396	109.082	133.907	104.99	105.365	131.274	121.703	114.499
E9Q7M2	TSC22 domain family, member 2 OS=Mus musculus GN=Tsc22d2 PE=1 SV=1	120.262	115.248	93.4263	143.582			58.5398	198.04					124.829	93.333	117.803	142.916	140.839	107.475	82.2912	145.635															108.917	122.85	125.162	354.578	104.164	124.312	128.656	107.077
E9Q7P2	Voltage-dependent T-type calcium channel subunit alpha OS=Mus musculus GN=Cacna1i PE=1 SV=1	105.669	134.08	107.2	129.325			98.5089	144.351	55.7409	115.666	130.01	114.982					113.786	94.4088	173.879	107.062	132.794	88.9937	145.928	115.24	140.035	160.841	94.3364	108.091	124.666						108.949	114.737	137.042
E9Q7Q7	Rhophilin-1 OS=Mus musculus GN=Rhpn1 PE=1 SV=1	119.489	116.245
E9Q7V2	Protein NDRG1 OS=Mus musculus GN=Ndrg1 PE=1 SV=1	108.347	130.623	99.1768	137.63	44.8298	120.976	109.824	129.152	52.2236	104.991	116.536	142.685					112.402	138.573	90.7556	128.34					126.901	104.795	115.303	129.175	121.589	132.919	134.923	87.4202	135.99	119.023	114.994	134.79	99.9769	35.2898	137.851	103.453	113.918	122.389	159.181	77.6065
E9Q7X7	Neurexin II OS=Mus musculus GN=Nrxn2 PE=1 SV=1	129.816	102.918	127.907	107.893	78.7159	119.633	122.319	112.368	118.718	144.268	87.3001	124.612	114.448	137.089	103.787	118.358	130.37	120.416	106.492	116.805	225.308	153.997	96.1768	109.217	86.5427	91.5312	152.993	108.992	123.126	114.832	106.334	128.601	133.075	110.679	120.201	115.09	122.371	164.888	117.272	117.823	128.533	107.205	110.778	125.253
E9Q800	MICOS complex subunit MIC60 OS=Mus musculus GN=Immt PE=1 SV=1	134.358	97.0562	130.987	104.705	97.426	118.891	114.573	122.774	99.7706	113.548	122.008	124.403	111.98	108.649	132.038	117.79	107.897	152.459	99.8788	105.73	99.8153	111.97	106.584	147.107	114.377	125.77	125.189	117.36	108.027	110.316	106.623	127.907	143.729	104.136	124.868	131.091	92.9911	141.099	125.662	111.242	108.904	127.598	109.642	126.371
E9Q827	cAMP-regulated phosphoprotein 19 OS=Mus musculus GN=Arpp19 PE=1 SV=1	117.826	118.39	80.4524	157.01	198.397	114.889	115.135	122.018	78.5436	183.662	63.3802	105.115	108.87	134.858	121.705	103.354	99.6881	135.323	65.6595	172.187	46.3012	160.449	82.0588	132.111	124.803	85.4202	137.113	115.059	123.588	209.69	144.49	82.2902	89.2262	108.714	61.9025	164.841	122.606	108.994	117.996	118.594	136.33	99.1044	137.73	98.7224
E9Q828	Calcium-transporting ATPase OS=Mus musculus GN=Atp2b4 PE=1 SV=1	118.458	117.576	125.031	110.87	98.7111	118.84	115.74	121.205	88.8943	102.476	142.216	116.088	132.971	115.392	120.221	110.8	105.448	137.065	117.6	112.681	129.681	118.712	113.265	128.864	133.478	142.962	94.8941	126.748	119.056	113.309	108.575	134.626	122.625	111.554	123.142	115.723	117.74	122.678	117.97	118.276	113.955	122.35	110.252	125.771
E9Q835	Calcium-dependent secretion activator 2 OS=Mus musculus GN=Cadps2 PE=1 SV=1	127.322	106.136	101.818	134.896	103.849	118.636	120.67	114.583	104.695	93.128	153.67	114.134	140.195	110.894	122.956	107.845	119.152	139.929	99.4682	110.034	136.618	125.886	122.229	108.289	120.876	123.985	119.076	118.113	115.448	115.943	126.763	108.763	126.188	120.758	113.998	126.455	113.474	96.062	129.877	108.758	124.836	111.046	114.138	121.946
E9Q842	Neuron navigator 2 OS=Mus musculus GN=Nav2 PE=1 SV=1	145.226	83.031					125.899	107.559					80.7691	161.313	99.0134	119.233																			103.061	132.566	118.253
E9Q8A3	Phosphatidylinositol 4-kinase beta OS=Mus musculus GN=Pi4kb PE=1 SV=1	127.592	105.787	84.039	153.298	177.977	115.698	134.33	96.2342	318.195	139.361	70.4465	140.459	152.684	94.5225	125.907	114.187	120.913	115.411	113.949	127.694					115.747	99.9111	127.298	111.066	138.577	119.049	128.265	122.428	112.978	112.065				70.1042	104.332	131.242	112.779	123.572	62.1141	173.157
E9Q8I0	Complement factor H OS=Mus musculus GN=Cfh PE=1 SV=1	81.1802	165.682	174.071	60.1135	121.28	117.945	143.997	83.2501	73.5136	180.702	55.8577	117.107	115.286	181.778	74.4305	103.564	107.001	147.54	102.329	111.194	77.627	166.75	87.5464	115.918	93.2229	160.999	132.064	114.165	78.777	63.579	81.5891	60.1647	168.981	225.09	123.717	161.765	49.372	41.3802	56.2075	173.096	39.6735	199.522	169.109	67.833
E9Q8I7	Nuclear transcription factor, X-box-binding-like 1 OS=Mus musculus GN=Nfxl1 PE=1 SV=1	127.748	105.586	39.3475	199.554	680.615	95.7741	87.6612	158.922	565.468	160.779	63.6937	111.605	90.5005	163.63	96.5715	113.31	153.881	94.604	97.1422	133.518	327.836	207.386	82.3901	65.113	167.641	122.635	108.109	105.531	123.565	153.135	123.426	121.198	113.002	95.7939				235.141	69.7612	156.692	177.49	56.343	77.1954	158.311
E9Q8I9-2	Isoform 2 of Protein furry homolog OS=Mus musculus GN=Fry	104.38	135.742	141.39	93.939	37.8235	121.253	117.06	119.432	49.8383	107.163	133.246	121.915	150.845	111.496	114.463	110.3	120.401	120.532	131.909	103.866	105.833	96.6389	130.435	130.094	120.918	173.964	93.9267	116.81	112.304	119.799	117.76	101.001	121.49	142.094	126.859	106.574	126.508	86.8565	115.2	121.535	116.529	119.676	116.409	119.71
E9Q8N8	Anion exchange protein OS=Mus musculus GN=Slc4a4 PE=1 SV=1	107.701	131.457	117.808	118.346	102.869	118.675	115.99	120.869	117.544	115.344	119.678	124.037	113.678	117.302	122.192	118.822	108.062	123.762	116.67	128.801	160.92	130.743	117.093	108.82	96.6168	99.599	134.127	132.83	107.769	113.463	109.813	133.043	128.473	106.617	104.548	116.029	140.68	111.704	118.766	117.869	111.314	125.094	137.763	98.6894
E9Q8P8	Protein FAM131B OS=Mus musculus GN=Fam131b PE=1 SV=1	134.231	97.2202	109.971	126.457	254.241	112.675	115.821	121.097	229.225	149.781	87.2527	113.347	117.072	136.298	109.469	110.865	138.535	105.84	101.631	131.9	110.649	161.122	99.0586	104.083	92.389	75.1909	177.504	98.6655	106.336	115.411	102.052	205.863	71.2093	74.0554	120.107	134.814	93.51	123.53	88.7474	143.236	124.578	111.314	117.24	118.892
E9Q8S5	Microtubule-associated serine/threonine-protein kinase 3 OS=Mus musculus GN=Mast3 PE=1 SV=2	98.4581	143.385	95.357	141.583	131.659	117.534	112.335	125.779	231.505	132.138	95.5539	125.381	148.504	111.888	118.736	106.366	119.044	122.998	113.048	120.335	88.5999	94.6215	134.661	127.371	130.996	125.007	102.292	136.142	111.848	100.032	114.209	143.383	108.101	117.137	130.121	118.883	104.32	142.829	123.134	113.36	125.208	110.66	112.901	123.163
E9Q8T1	Transforming acidic coiled-coil-containing protein 2 OS=Mus musculus GN=Tacc2 PE=1 SV=1	98.8712	142.852	126.536	109.313	33.8818	121.41	109.239	129.938	141.444	110	141.741	105.335	137.923	107.985	128.651	105.794	116.37	103.976	142.362	121.329	32.7848	116.296	136.895	104.133	125.912	162.545	89.7832	109.959	137.951	126.636	138.089	82.9632	103.977	156.25	106.831	100.761	160.24	55.4393	124.42	114.434	115.862	120.369	142.978	93.5558
E9Q8V6	DENN/MADD domain-containing 4A OS=Mus musculus GN=Dennd4a PE=1 SV=1	98.1377	143.798	99.2859	137.517	77.2269	119.692	117.775	118.473	106.547	110.264	138.636	109.892	126.655	111.766	121.705	117.074	126.37	117.123	112.5	120.269										76.2555	101.472	222.132	88.8565	63.1084				186.737	85.0021	144.866			125.746	110.519
E9Q912	RAP1, GTP-GDP dissociation stimulator 1 OS=Mus musculus GN=Rap1gds1 PE=1 SV=1	120.707	114.673	120.48	115.58	132.019	117.52	117.88	118.331	106.618	117.154	96.6456	147.495	107.824	114.448	120.946	127.16	107.371	132.012	119.072	115.934	256.449	130.339	110.412	113.097	116.732	114.962	111.754	136.125	114.467	77.0244	90.776	159.367	135.031	110.752	132.659	118.785	101.271	173.641	102.313	130.394	116.65	119.551	107.464	128.516
E9Q918	Multiple epidermal growth factor-like domains protein 11 OS=Mus musculus GN=Megf11 PE=4 SV=1	143.006	85.8957
E9Q947	Nucleolar protein 4 OS=Mus musculus GN=Nol4 PE=1 SV=1	126.295	107.461	72.7635	164.968																																							133.373	103.011
E9Q969	Cytoplasmic polyadenylation element-binding protein 2 OS=Mus musculus GN=Cpeb2 PE=1 SV=2	108.031	131.031	130.742	104.959	153.814	116.656	123.098	111.323	86.4343	109.497	127.35	124.001	137.36	117.691	109.916	117.562	119.013	109.096	129.063	124.016	130.079	103.315	135.934	113.885	136.296	149.553	79.5733	136.966	123.409	112.812	122.922	91.9433	124.175	150.522	120.571	108.665	131.344	162.166	119.806	115.724	133.419	102.129	129.732	106.596
E9Q986	Catenin delta-1 OS=Mus musculus GN=Ctnnd1 PE=1 SV=1	129.7	103.067	128.132	107.66	82.2695	119.492	119.414	116.271	120.418	120.957	123.128	113.4	108.441	125.17	124.601	110.79	125.336	117.994	127.838	105.449	113.226	118.521	118.389	122.883	110.746	114.858	133.6	117.707	105.764	110.78	111.714	127.36	116.72	124.989	121.891	115.866	119.104	121.84	120.585	116.061	111.955	124.428	114.507	121.583
E9Q9B0	Kinesin-like protein KIF1C OS=Mus musculus GN=Kif1c PE=1 SV=1	131.386	100.891			152.552	116.706	110.535	128.197					146.548	103.408	107.428	130.135	97.6892	150.544	102.896	117.552										135.206	155.18	96.0958	114.448	105.661				268.329	113.948	118.093	103.517	133.194	106.548	129.417
E9Q9B3	SPRY domain-containing 3 OS=Mus musculus GN=Spryd3 PE=1 SV=1	129.82	102.912	95.944	140.976					62.0519	170.554	78.0016	105.59
E9Q9B7	Kinase D-interacting substrate 220 OS=Mus musculus GN=Kidins220 PE=1 SV=1	138.727	91.4177	104.915	131.691	198.349	114.89	127.195	105.819	148.134	163.243	70.5785	118.833	119.777	121.967	110.862	123.107	126.007	103.111	122.142	130.663	94.7531	135.441	109.67	117.858	114.409	113.053	129.261	114.1	118.225	131.071	139.387	103.696	107.798	121.491	151.02	83.5235	129.982	144.585	105.346	128.523	133.502	102.043	122.446	113.768
E9Q9C2	Actin-binding LIM protein 1 OS=Mus musculus GN=Ablim1 PE=1 SV=1	121.163	114.084	112.759	123.572	50.7371	120.742	116.821	119.754	87.8428	130.901	91.6949	137.182	118.893	119.031	122.438	113.293	128.903	118.543	107.632	120.021	93.077	124.466	121.164	113.779	108.184	131.06	115.621	109.524	135.531	123.338	124.501	120.179	109.512	119.335	119.104	125.031	109.144	74.3487	124.738	113.692	124.452	111.445	149.918	86.7248
E9Q9C3	Afadin OS=Mus musculus GN=Afdn PE=1 SV=1	122.932	111.802	111.888	124.473	133.059	117.478	124.175	109.876	105.06	133.146	89.4308	136.227	103.523	131.962	111.623	121.78	130.307	106.24	111.372	131.679	116.397	152.917	98.5627	113.271	110.572	84.153	153.934	105.543	117.771	130.745	127.251	125.475	105.948	108.046	117.853	124.25	111.865	96.6723	117.054	119.705	127.168	108.623	119.496	116.672
E9Q9C7	Actin-binding LIM protein 1 OS=Mus musculus GN=Ablim1 PE=1 SV=1	123.224	111.424	120.715	115.338	50.7371	120.742	116.196	120.593	78.8202	126.941	96.0383	137.578	121.146	117.505	124.402	111.2	128.311	118.695	107.751	120.398	102.977	122.202	117.907	120.178	107.475	133.112	114.633	108.585	137.084	120.215	125.375	121.034	110.195	118.761	122.225	120.314	112.149	67.6068	127.751	111.283	113.247	123.086	148.963	87.6651
E9Q9F1	Potassium voltage-gated channel subfamily KQT member 5 OS=Mus musculus GN=Kcnq5 PE=1 SV=1																	103.154	140.218	148.076	81.5598					47.8908	56.9587	195.16	108.372	108.565	164.074	133.339	109.831	83.88	120.558							102.52	134.23
E9Q9H0	Disks large homolog 1 OS=Mus musculus GN=Dlg1 PE=1 SV=1	126.245	107.526	127.311	108.51	132.197	117.513	105.011	135.617	156.391	119.627	112.067	125.558	107.311	115.806	123.757	122.712	114.248	142.518	88.4672	122.933	202.844	105.621	98.3961	159.447	95.6853	122.135	130.378	119.622	111.563	102.76	97.8891	154.631	131.295	95.7067	138.337	127.34	81.5593	196.567	96.9908	134.373	115.149	121.11	104.013	131.912
E9Q9J4	Inositol hexakisphosphate and diphosphoinositol-pentakisphosphate kinase 2 OS=Mus musculus GN=Ppip5k2 PE=1 SV=1	126.888	106.696			294.933	111.062	114.247	123.211																	118.313	153.635	89.0505	121.869	136.098									124.97	72.6978	156.921	115.232	121.023	147.397	89.206
E9Q9K8	A kinase (PRKA) anchor protein 6 OS=Mus musculus GN=Akap6 PE=1 SV=1	98.869	142.855	91.9014	145.16	322.583	109.966	71.2984	180.902					102.211	132.182	103.425	132.004	126.414	109.301	124.12	119.741					129.323	136.219	101.893	107.115	144.487						102.366	146.937	98.0127	329.718	85.3528	141.011	135.97	99.4787
E9Q9M1	Cytosolic purine 5'-nucleotidase OS=Mus musculus GN=Nt5c2 PE=1 SV=1	149.808	77.1184	112.601	123.736	164.286	116.241	123.151	111.251	115.601	105.138	107.986	149.161													112.183	91.2714	153.854	129.484	74.8845	92.2887	96.706	143.603	151.374	99.0514	130.645	126.844	91.9644	115.269	138.618	100.809	102.636	134.11	90.42	145.293
E9Q9N7	Immunoglobulin superfamily-containing leucine-rich repeat protein 2 OS=Mus musculus GN=Islr2 PE=1 SV=1	144.663	83.7576	131.053	104.638	146.768	116.935	128.56	103.985	271.294	193.56	82.1912	64.4836	122.118	114.383	102.011	140.249	116.867	125.314	114.276	118.538	84.2632	128.804	107.502	128.611	80.9516	99.879	171.13	95.49	105.191						108.45	152.249	82.5563	100.737	128.922	109.459	131.782	103.83	84.4756	151.145
E9Q9Q2	R3H domain-containing 1 OS=Mus musculus GN=R3hdm1 PE=1 SV=1	113.838	123.537	156.189	78.6209	73.6456	119.834	93.165	151.529																											96.1572	121.364	143.397				129.408	106.296	158.679	78.1001
E9Q9Q6	Cadherin 18 OS=Mus musculus GN=Cdh18 PE=1 SV=1	101.32	139.692			703.817	94.8544	134.675	95.7715					207.423	113.025	99.7853	89.4499	85.7397	124.51	117.413	153.527					163.712	112.301	103.847	115.104	130.472						239.122	7.72531	130.528	135.179	107.339	127.053			83.6786	151.929
E9Q9T1	Leucine-rich repeat flightless-interacting protein 1 OS=Mus musculus GN=Lrrfip1 PE=1 SV=2	122.871	111.88	116.95	119.235	297.769	110.95	127.3	105.678	149.4	151.345	72.3504	131.142	164.354	108.316	100.601	121.338	112.474	108.798	139.979	121.616	142.328	110.795	128.393	115.626	95.9497	85.8208	143.8	118.246	125.805	109.412	110.79	171.55	114.17	72.2444	118.134	132.668	99.144	193.406	115.884	118.301	122.503	113.47	119.168	116.994
E9Q9U8	Coiled-coil domain-containing 74A OS=Mus musculus GN=Ccdc74a PE=1 SV=1	136.258	94.6039															154.791	97.8012	111.45	114.186
E9Q9Y2	Nuclear receptor corepressor 1 OS=Mus musculus GN=Ncor1 PE=1 SV=1	123.963	110.471	73.7842	163.912	99.4301	118.811	125.752	107.757					132.681	106.129	119.321	122.137	138.712	94.3974	112.574	136.856	134.637	96.4896	138.545	117.337	122.819	143.089	101.357	124.183	118.097	137.466	134.354	100.918	93.2469	139.938	101.664	104.178	161.718	214.449	79.8396	148.59	95.2882	141.743
E9QA15	Caldesmon 1 OS=Mus musculus GN=Cald1 PE=1 SV=1	139.685	90.1815	70.4742	167.338	165.199	116.204	129.896	102.19	73.2888	136.016	106.424	115.558	100.275	119.077	114.159	134.936	135.874	103.812	93.5228	145.697	76.8418	180.361	92.3641	94.6237	86.0356	70.1535	167.305	108.965	119.211	118.772	111.394	159.387	106.389	88.4597	109.054	154.307	78.7732	100.567	87.4896	144.882	118.381	117.752	107.545	128.436
E9QA74	Unconventional myosin-XVIIIa OS=Mus musculus GN=Myo18a PE=1 SV=1	129.171	103.75	116.542	119.657	103.751	118.64	116.125	120.688	289.34	137.144	106.916	104.494	101.485	111.05	137.937	115.005	116.033	132.912	106.87	116.232	135.949	110.395	112.742	138.179	112.731	124.69	121.415	113.119	123.213	131.298	126.685	104.893	112.123	128.95	125.787	114.82	115.741	104.321	114.105	122.036	118.28	117.857	118.529	117.623
E9QAD8	IQ motif and SEC7 domain-containing protein 2 OS=Mus musculus GN=Iqsec2 PE=1 SV=1	111.535	126.509	111.38	125	185.596	115.396	118.405	117.625	205.909	129.354	104.089	120.486	109.612	124.919	121.301	114.183	120.021	119.426	107.893	129.086	186.298	121.98	123.335	108.121	134.285	109.08	115.457	121.44	123.251	112.571	107.748	145.297	106.681	114.355	120.373	119.596	115.533	137.969	109.516	125.123	124.18	111.728	117.428	118.707
E9QAE3	B-TFIID TATA-box-binding protein-associated factor 1 OS=Mus musculus GN=Btaf1 PE=1 SV=1	129.583	103.219															134.233	64.9171	134.493	161.551
E9QAE4	Histone-lysine N-methyltransferase OS=Mus musculus GN=Nsd1 PE=1 SV=1	103.741	136.567																							136.853	171.703	92.8467	79.2474	160.381
E9QAJ9	Rho GTPase-activating protein 17 OS=Mus musculus GN=Arhgap17 PE=1 SV=1	110.85	127.393	108.227	128.262	465.684	104.294	134.33	96.2342					25.8919	172.762	103.658	136.619	124.739	87.6038	63.3422	210.437	11.3726	87.7009	149.456	118.648											74.9695	215.205	32.1732	247.86	68.1277	157.772	140.888	94.3695
E9QAQ5	Glycogen synthase kinase-3 beta OS=Mus musculus GN=Gsk3b PE=1 SV=1	112.629	125.097	133.162	102.454	48.3702	120.835	118.337	117.718	122.839	122.618	123.537	110.854	143.246	109.833	124.418	105.322	127.333	112.596	114.844	123.091	133.684	107.829	128.81	118.728	131.595	124.82	115.892	115.528	116.932	137.957	131.026	102.437	110.272	124.874	106.623	117.683	135.64	72.5568	120.468	117.387	121.043	114.986	120.518	115.665
E9QAQ7	AT-rich interactive domain-containing protein 1A OS=Mus musculus GN=Arid1a PE=1 SV=1	122.961	111.764	73.6252	164.076	327.896	109.755	119.571	116.06	199.083	151.181	47.1688	156.747	106.434	119.114	107.886	138.293	143.519	94.3576	93.6697	149.508	129.007	118.022	139.672	92.9296	109.276	87.676	132.307	117.244	137.255	147.128	134.294	135.398	87.0064	94.9423	98.1966	136.08	119.21	90.767	114.352	122.162	132.063	103.538	125.818	110.448
E9QAS5	Chromodomain-helicase-DNA-binding protein 4 OS=Mus musculus GN=Chd4 PE=1 SV=1	126.611	107.054	103.61	133.041	55.0305	120.571	111.674	126.667	140.52	127.555	109.432	119.585	120.805	107.712	121.793	125.154	117.293	119.425	113.948	126.462	267.613	208.741	65.0111	91.2514	99.28	100.106	142.527	115.311	115.688	108.81	120.866	148.422	109.139	96.779	113.399	109.995	138.412	151.255	107.125	126.836			125.086	111.169
E9QAS7	Inositol polyphosphate-5-phosphatase A OS=Mus musculus GN=Inpp5a PE=1 SV=1	138.529	91.6737	118.422	117.711	151.507	116.747	124.432	109.53	182.032	138.232	75.6522	141.905	105.426	121.105	119.422	123.236	119.131	119.676	102.164	135.342	276.836	139.564	108.784	104.276	120.659	128.292	115.077	117.477	119.403	106.189	123.541	131.025	117.027	110.678	108.844	139.777	100.385	155.668	115.911	119.216	104.175	132.511	116.918	119.209
E9QAT0	Synaptic functional regulator FMR1 OS=Mus musculus GN=Fmr1 PE=1 SV=1	123.134	111.54	113.378	122.931	49.558	120.788	95.3397	148.608	92.1914	145.346	95.8681	115.078	100.181	104.57	137.885	122.967	118.684	133.671	115.74	103.458	122.347	107.995	135.637	109.705	108.377	134.682	110.759	126.407	116.037	146.866	129.963	93.398	112.527	129.523	110.642	125.371	119.29	219.273	92.4778	137.666	124.323	111.579	139.336	97.1414
E9QAU4	Enhancer trap locus 4 OS=Mus musculus GN=Etl4 PE=1 SV=1	110.968	127.241	108.867	127.601	87.3876	119.289	113.5	124.215	84.7737	113.981	131.346	114.315	112.192	118.611	120.045	120.87	116.001	128.12	124.155	106.139	87.673	117.268	128.155	112.11	117.405	112.287	135.666	95.1721	132.867	100.38	109.252	132.492	130.131	115.122	104.562	136.919	109.97	140.171	118.838	117.099	133.687	101.851	118.093	118.052
E9QAU9	Leucine-rich repeat and calponin homology domain-containing protein 3 OS=Mus musculus GN=Lrch3 PE=1 SV=1	125.906	107.964	137.98	97.4677	21.9787	121.882			226.733	95.2987	156.757	102.972	151.336	83.9158	130.294	121.465																											124.083	112.156
E9QAX2	Unconventional myosin-XVIIIa OS=Mus musculus GN=Myo18a PE=1 SV=1	128.57	104.526	112.547	123.791	799.845	91.048	101.979	139.691	426.262	103.11	125.383	119.401	95.9943	136.742	124.044	106.842	115.689	124.721	118.54	116.626	235.939	113.873	113.167	128.148	115.201	124.948	118.272	114.708	124.68	125.207	126.402	112.887	118.53	116.897	125.89	111.675	120.232	710.839	106.118	113.783	94.9042	142.142	117.509	118.627
E9QAZ2	Ribosomal protein L15 OS=Mus musculus GN=Gm10020 PE=3 SV=1	145.975	82.0652	95.1461	141.802	443.667	105.166	140.611	87.7982	206.792	146.449	83.1668	122.769	72.9582	136.596	113.692	133.971	113.759	109.067	162.044	98.3633	553.084	174.568	71.3796	102.88	73.1522	58.7302	205.337	92.7772	94.0365	62.0566	119.961	179.318	126.632	72.5342	122.276	123.834	106.913	399.793	102.33	124.756	118.243	117.896	94.8767	140.906
E9QB01	Neural cell adhesion molecule 1 OS=Mus musculus GN=Ncam1 PE=1 SV=2	123.413	111.181	121.26	114.774	91.378	119.131	115.802	121.123	119.57	114.592	125.818	118.145	103.672	116.665	125.702	121.835	112.814	128.958	112.523	120.024	136.12	111.986	107.457	143.807	106.146	109.615	143.674	108.045	109.937	131.919	122.382	112.641	116.488	118.861	120.218	120.803	113.955	82.8758	119.829	117.677	115.94	120.288	112.549	123.509
E9QB02	Methionine--tRNA ligase, cytoplasmic OS=Mus musculus GN=Mars PE=1 SV=1	122.593	112.239	122.762	113.219	74.0987	119.816	119.144	116.634	73.1177	96.18	144.602	121.716	124.95	100.781	134.603	115.01	117.311	132.584	121.091	101.403	169.813	114.141	126.354	113.296	141.899	137.868	92.5469	122.274	129.302	107.074	123.438	118.117	125.945	118.346	127.228	120.934	104.945	118.56	108.164	126.761	113.363	122.965	114.72	121.373
E9QJT5	Acylphosphatase OS=Mus musculus GN=Acyp1 PE=1 SV=1	102.251	138.49	126.445	109.406	56.7691	120.503	124.043	110.052	197.616	110.98	122.042	123.299	156.96	116.086	104.298	113.291	102.415	97.7649	169.362	120.299	103.644	98.6123	146.688	105.499	159.369	156.219	77.938	122.084	125.753	124.399	139.322	87.5045	125.216	130.322	121.506	95.3159	149.781	55.7044	131.87	108.059	119.871	116.204	127.103	109.183
E9QJT6	Non-canonical poly(A) RNA polymerase PAPD5 OS=Mus musculus GN=Papd5 PE=1 SV=1	116.214	120.47	105.982	130.587									101.38	123.716	118.611	123.948	113.561	94.5365	129.204	150.396																					114.395	121.893
E9QJU8	Transformation-related protein 53-binding protein 2 OS=Mus musculus GN=Trp53bp2 PE=1 SV=1	129.622	103.168	88.01	149.188	217.319	114.139	128.733	103.752	85.3342	151.606	83.1932	121.698													128.703	141.969	109.093	115.725	113.552	154.748	148.694	102.366	93.0557	111.642									151.689	84.9815
E9QK04	Neogenin OS=Mus musculus GN=Neo1 PE=1 SV=1	119.471	116.268	110.149	126.274	135.277	117.391	127.218	105.788	94.2281	117.007	127.945	113.994	120.417	122.393	115.368	116.943	108.052	114.138	118.09	140.693	157.861	145.82	104.405	110.417	139.494	139.397	116.331	82.9194	143.428	121.653	133.975	112.184	117.104	113.634	112.96	126.543	114.651	147.121	112.771	122.113	127.437	108.344	121.39	114.807
E9QK39	Ribosomal protein S6 kinase OS=Mus musculus GN=Rps6ka6 PE=1 SV=1	107.117	132.211	85.8956	151.376	294.933	111.062							87.1801	149.154	145.886	73.3596									96.9959	85.5202	154.032	112.065	115.851	96.6246	128.473	138.745	105.048	113.409	105.665	145.208	96.4038	164.253	91.9664	139.472	124.647	111.243	129.69	106.637
E9QK41	Actin-binding LIM protein 1 OS=Mus musculus GN=Ablim1 PE=1 SV=1	121.163	114.084	112.759	123.572	56.2504	120.523	116.494	120.193	87.8428	130.901	91.6949	137.182	118.569	119.188	122.628	113.107	130.023	117.614	107.207	120.382	93.077	124.466	121.164	113.779	108.184	131.06	115.621	109.524	135.531	123.338	124.501	120.179	109.512	119.335	118.377	125.04	110.046	78.5124	122.725	115.309	123.313	112.628	149.57	87.0674
E9QK48	Echinoderm microtubule-associated protein-like 2 OS=Mus musculus GN=Eml2 PE=1 SV=1	127.218	106.27	131.53	104.144	71.3508	119.925	109.703	129.315	59.5796	108.165	122.533	132.005	104.947	120.128	108.063	137.937	125.394	106.564	131.452	117.623	81.8087	107.45	140.364	106.031	134.243	119.495	107.073	111.91	141.76	105.103	121.908	113.344	123.208	130.047	122.238	113.862	121.612	128.715	108.121	126.545	126.467	109.351	137.717	98.7354
E9QK62	Ephexin-1 OS=Mus musculus GN=Ngef PE=1 SV=1	108.117	130.921	125.034	110.867	112.332	118.3	110.366	128.425	57.8391	112.085	120.608	129.471	118.389	119.543	129.395	104.897	123.299	116.553	114.271	122.981	77.9846	102.664	117.076	143.774	154.998	167.969	73.974	122.446	123.454	123.43	116.607	108.978	130.066	122.373	112.377	108.709	141.586	107.801	132.089	106.576	121.499	114.513	101.131	134.749
E9QK82	Myelin protein P0 OS=Mus musculus GN=Mpz PE=1 SV=1	182.063	35.4941	36.6334	202.363	94.5587	119.005	61.3289	194.293									100.774	99.0612	142.749	146.219					5.86841	52.9373	246.536	108.21	48.0273	30.2708	86.094	80.2885	374.508	20.5578	137.695	99.2276	123.67	287.311	56.8258	166.452
E9QK83	Small subunit processome component 20 homolog OS=Mus musculus GN=Utp20 PE=1 SV=1	84.5767	161.299	142.415	92.8773													124.048	149.931	77.3842	111.829															105.934	73.7846	201.003
E9QKB2	Intracellular hyaluronan-binding protein 4 OS=Mus musculus GN=Habp4 PE=1 SV=1	134.01	97.5047	82.0715	155.334	391.174	107.247	122.401	112.259	357.282	119.31	126.156	102.017	76.6995	140.715	136.038	100.855	111.897	97.4627	155.166	123.21	280.716	103.272	134.289	107.631	123.142	101.781	129.568	109.311	130.161	105.584	111.86	156.055	106.266	101.252	126.454	104.647	129.848	77.3178	117.916	119.45	111.716	124.677	157.329	79.429
E9QKC0	Glutamate receptor 2 OS=Mus musculus GN=Gria2 PE=1 SV=1	119.944	115.657	130.538	105.171	118.397	118.06	113.61	124.066	72.3673	108.35	129.185	123.97	131.932	111.902	117.695	118.236	108.572	139.055	114.295	109.435	119.444	103.909	121.356	134.121	126.9	153.377	96.9107	130.41	103.968	125.162	112.267	120.528	125.143	115.532	119.393	109.785	131.181	61.2497	130.491	109.099	111.343	125.064	107.439	128.54
E9QKC6	Tripartite motif-containing protein 2 OS=Mus musculus GN=Trim2 PE=1 SV=1	122.247	112.685	126.584	109.263	84.197	119.415	117.153	119.307	86.7688	110.562	127.831	122.18	122.582	118.459	122.103	111.934	115.889	131.267	115.746	110.078	117.05	108.682	122.388	127.69	132.641	124.297	108.798	120.364	122.584	122.556	117.451	113.649	122.122	123.629	112.327	114.972	132.448	101.165	121.039	116.187	121.403	114.612	110.032	125.987
E9QKE4	Rab3 GTPase-activating protein non-catalytic subunit OS=Mus musculus GN=Rab3gap2 PE=1 SV=1	116.288	120.376	95.4973	141.438	469.212	104.154	115.202	121.929	562.082	97.2792	126.625	119.286	125.377	114.573	124.793	111.215	109.959	143.123	117.752	98.841	489.751	158.988	93.5057	92.4868	59.1177	77.0563	180.174	108.171	108.136	107.1	91.5733	149.661	125.527	111.322	100.746	135.382	117.028	198.711	99.9891	131.757	125.982	109.855	117.963	118.181
E9QKG3	tRNA (guanine(10)-N2)-methyltransferase homolog OS=Mus musculus GN=Trmt11 PE=1 SV=1	102.122	138.656			33.771	121.414
E9QKH0	CLIP-associating protein 1 OS=Mus musculus GN=Clasp1 PE=1 SV=1	119.046	116.816	124.943	110.962	41.9873	121.088	115.982	120.881	69.555	110.514	140.933	108.651	126.385	127.557	113.767	109.354	115.912	121.334	126.998	112.837	146.103	109.842	125.807	120.031	117.348	118.857	109.366	130.686	122.335	118.173	120.473	98.5046	131.881	133.653	122.271	115.053	119.821	76.1163	125.489	113.006	121.496	114.515	130.517	105.822
E9QKH8	Catenin delta-2 OS=Mus musculus GN=Ctnnd2 PE=1 SV=1	127.719	105.624	97.627	139.234	200.197	114.817	123.816	110.358	105.092	122.852	105.22	131.343	84.6778	140.957	113.934	121.393	129.679	121.238	88.6727	133.739	194.512	137.431	113.162	105.177	105.64	100.656	130.16	117.092	130.676	130.89	121.268	138.3	99.3649	103.929	115.192	123.073	116.941	127.982	100.646	132.954	127.691	108.079	122.712	113.505
E9QKI2	Potassium voltage-gated channel subfamily C member 3 OS=Mus musculus GN=Kcnc3 PE=1 SV=1	101.973	138.849	114.406	121.868	104.445	118.613	125.556	108.021	331.511	117.732	118.708	113.145	75.063	120.831	131.697	128.67	119.366	88.0699	136.787	145.077															115.622	121.971	118.02	113.106	134.421	104.45	130.171	105.503	151.207	85.4562
E9QKI4	Proline-rich AKT1 substrate 1 OS=Mus musculus GN=Akt1s1 PE=1 SV=1	97.415	144.731	103.213	133.452	355.954	108.643	149.538	75.8062	166.024	129.009	103.673	123.048					128.165	80.565	134.571	147.123	62.0075	98.3586	138.933	118.928	186.116	143.28	78.6412	122.973	118.333	117.714	119.759	83.5711	121.412	163.986				66.6818	123.547	114.901	130.641	105.015
E9QKR0	Guanine nucleotide-binding protein G(I)/G(S)/G(T) subunit beta-2 OS=Mus musculus GN=Gnb2 PE=1 SV=1	107.605	131.581	123.92	112.021	93.6753	119.04	113.522	124.186	132.495	105.547	142.234	110.527	141.375	110.603	123.597	106.651	114.42	126.691	125.699	108.487	169.412	106.647	111.916	141.452	133.702	151.051	99.3571	115.406	119.106	110.681	115.714	112.463	127.885	129.451	124.536	111.094	122.789	154.231	120.829	115.047	104.714	131.951	107.529	128.451
E9QL53	Citron Rho-interacting kinase OS=Mus musculus GN=Cit PE=1 SV=1	119.711	115.958	126.199	109.661	92.073	119.103	121.592	113.345	80.3983	118.434	129.761	110.882	135.727	116.984	112.004	116.933	109.073	120.173	137.751	112.141	170.081	113.225	119.012	124.473	126.189	125.86	110.722	119.616	122.933	106.938	116.217	108.705	124.263	139.751	115.217	117.135	125.635	104.021	129.44	108.934	122.276	113.705	123.977	112.26
E9QL65	Conserved oligomeric Golgi complex subunit 3 OS=Mus musculus GN=Cog3 PE=1 SV=1	118.869	117.045																												136.432	104.423	78.4224	135.453	160.698	95.9053	105.543	166.957	469.4	119.464	108.378
E9QL80	Acyl-CoA:lysophosphatidylglycerol acyltransferase 1 OS=Mus musculus GN=Lpgat1 PE=1 SV=1	120.235	115.282	140.054	95.3213	132.651	117.495	111.904	126.358	200.034	75.2318	125.607	162.26	179.615	84.5945	121.811	112.482																			118.98	131.382	99.9695	40.5692	155.406	88.315	100.052	136.794	95.3815	140.409
E9QLA5	Inverted formin-2 OS=Mus musculus GN=Inf2 PE=1 SV=1	125.245	108.816	128.823	106.945	84.4497	119.405	115.577	121.424	267.569	137.323	104.563	107.774	130.755	113.254	124.897	109.07	124.123	119.646	100.211	131.353	163.517	106.887	119.346	131.199	129.11	124.195	124.621	116.012	102.721	148.152	118.242	136.319	109.696	88.1931	122.906	103.191	136.45	161.296	119.031	116.409	122.933	113.023	98.5496	137.29
E9QLH4	E3 ubiquitin-protein ligase TRIM9 OS=Mus musculus GN=Trim9 PE=1 SV=1	104.768	135.242	123.662	112.287	131.779	117.529	118.214	117.883	1394.69	114.462	94.676	98.2108	120.138	119.519	112.475	123.65	114.871	106.114	140.524	121.941	121.827	131.362	111.675	117.916	137.932	113.841	124.205	101.524	129.057	127.769	126.721	112.927	101.209	131.328	107.722	111.576	143.23	131.145	120.824	115.625	129.312	106.396	124.032	112.206
E9QLH9	PEAK1-related kinase-activating pseudokinase 1 OS=Mus musculus GN=Prag1 PE=1 SV=1	137.891	92.4967	103.363	133.297	140.127	117.198	108.344	131.141					84.6817	123.766	116.762	136.807	125.658	93.8742	156.91	110.143	307.39	129.158	119.209	99.2335	101.51	64.3601	132.174	125.559	154.216									210.74	96.541	134.405	150.481	84.4029	116.335	119.783
E9QLK7	Transformation/transcription domain-associated protein OS=Mus musculus GN=Trrap PE=1 SV=1	114.793	122.305	147.397	87.7211	67.1756	120.09	113.39	124.362	83.661	108.446	143.302	107.949	127.603	115.726	129.135	103.431	90.1922	136.832	103.28	144.955					163.724	160.471	80.6917	111.807	128.462	97.8117	129.123	106.784	109.186	149.255				206.837	137.768	99.2586
E9QLT0	Hydroxypyruvate isomerase OS=Mus musculus GN=Hyi PE=1 SV=1	74.5322	174.261							74.8248	93.1598	131.799	139.263	67.2874	158.623	73.945	160.252	106.272	134.651	129.9	103.122	35.0133	113.895	143.808	96.977
E9QLZ1	TSC22 domain family protein 1 OS=Mus musculus GN=Tsc22d1 PE=1 SV=1	86.6329	158.645	140.047	95.3283	61.3835	120.32	132.482	98.717	129.651	124.558	108.27	124.918	114.304	111.948	120.087	126.723	119.57	89.0797	154.165	126.624	92.6597	111.535	137.623	104.828	137.154	130.718	100.212	123.956	123.398	162.481	138.817	88.7258	107.605	120.505	126.024	109.929	122.628	175.893	119.459	115.68			134.542	101.861
E9QLZ9	Protein enabled homolog OS=Mus musculus GN=Enah PE=1 SV=1	123.133	111.542	113.115	123.204	304.936	110.665	123.479	110.811	148.811	162.938	66.753	123.352	94.1126	132.215	104.162	136.315	118.879	113.372	121.909	125.212	129.982	163.09	97.2777	103.34	93.204	69.3939	161.724	115.502	115.787	113.97	134.628	129.469	106.735	105.689	131.906	129.948	85.8178	188.056	104.552	128.121	123.907	112.011	108.084	127.905
E9QM38	Solute carrier family 12 member 2 OS=Mus musculus GN=Slc12a2 PE=1 SV=1	103.092	137.405	145.352	89.8376	122.927	117.88	118.433	117.589	171.129	113.835	130.66	111.575	104.385	131.591	110.777	122.623	112.304	130.433	112.504	118.617	248.662	118.828	105.295	133.038	105.987	94.8265	154.079	108.858	104.978	107.481	110.563	123.087	137.144	114.43	114.3	113.405	132.267	120.737	78.1364	152.376	111.127	125.289	110.285	125.739
E9QM77	Ataxin-2 OS=Mus musculus GN=Atxn2 PE=1 SV=1	134.566	96.7882	99.5472	137.247	337.159	109.388	117.173	119.28	153.57	136.016	107.537	110.933	104.922	120.742	126.65	115.477	131.24	109.846	117.342	119.826	157.714	122.874	126.929	103.792	107.429	97.3238	131.867	110.138	139.847	146.549	114.14	129.29	102.363	109.638	112.716	130.837	108.649	118.853	120.786	115.963	140.554	94.7168	133.687	102.702
E9QM90	RIKEN cDNA 2310035C23 gene OS=Mus musculus GN=2310035C23Rik PE=1 SV=2	108.762	130.088	133.72	101.877	60.401	120.359	109.784	129.207	85.872	106.19	137.713	116.674	117.303	122.737	120.697	112.32	121.11	105.311	140.039	116.117	111.521	123.958	110.601	127.961	133.89	139.871	106.5	118.9	112.283	105.105	125.866	120.873	114.799	124.21	128.115	103.999	128.711	108.34	117.579	118.967	111.218	125.194	111.287	124.752
E9QMB7	N-alpha-acetyltransferase 30 OS=Mus musculus GN=Naa30 PE=1 SV=1	120.627	114.776	33.4785	205.629			136.171	93.7615					55.0663	113.804	144.526	134.143					100.425	153.662	121.745	81.1487	87.592	46.9917	135.764	126.202	173.684	146.747	130.415	152.938	72.7173	90.2462				121.57	98.6539	134.816	143.36	91.8016	126.768	109.513
E9QMD2	Ubiquitin-conjugating enzyme E2Q-like protein 1 OS=Mus musculus GN=Ube2ql1 PE=3 SV=1							118.895	116.968	112.282	126.113	107.72	124.386	87.4814	119.906	131.998	121.335																											94.3869	141.388
E9QMF5	Neuron navigator 3 OS=Mus musculus GN=Nav3 PE=1 SV=1	140.935	88.5692	83.1837	154.183	529.367	101.769	123.826	110.345					104.479	116.004	122.357	125.961	96.7092	133.61	149.432	96.9926	25.7567	78.4947	176.374	90.3055	80.5823	77.6422	185.717	96.4332	100.147	102.727	99.8328	115.308	166.75	110.63				54.1428	145.302	96.6152	126.351	109.472	88.6393	147.046
E9QMI9	Serine/threonine-protein kinase WNK2 OS=Mus musculus GN=Wnk2 PE=1 SV=1	116.818	119.691	112.688	123.646	112	118.313	110.614	128.091	125.301	138.643	83.5318	135.209	118.974	104.252	121.427	130.532	121.334	107.072	123.111	129.811	145.333	136.676	111.921	110.518	115.58	114.506	123.275	114.325	126.483	127.003	129.48	127.853	103.597	107.402	114.898	133.097	102.584	101.466	116.574	119.996	114.609	121.671	117.652	118.487
E9QMK9	RIKEN cDNA 9030617O03 gene OS=Mus musculus GN=9030617O03Rik PE=1 SV=1	94.9145	147.958	119.177	116.93	112.816	118.281	129.812	102.304	39.1731	122.645	131.425	105.753	167.106	118.773	103.015	105.339	98.6268	110.289	129.863	145.777					140.06	152.796	111.285	94.9622	121.153	141.407	116.082	86.9039	123.173	145.932	101.41	113.74	147.989
E9QML5	Zinc finger protein 638 OS=Mus musculus GN=Zfp638 PE=1 SV=2	115.928	120.84	108.223	128.267	90.2584	119.175	118.429	117.593	135.13	123.623	113.99	119.557	144.648	115.47	111.971	112.882	124.284	94.0618	155.658	112.726	87.4125	118.641	137.456	97.7153	110.482	123.232	128.212	113.9	112.755	133.117	137.457	108.383	106.356	117.459	113.348	98.6406	155.158	102.294	110.087	125.522	119.695	116.387	129.286	107.034
E9QMN5	Transcriptional repressor p66 alpha OS=Mus musculus GN=Gatad2a PE=1 SV=1	111.73	126.258			131.22	117.551							123.742	139.959	110.874	100.933																			136.637	120.359	93.9552				113.321	123.009	88.1776	147.5
E9QMN8	Solute carrier family 15 member 2 OS=Mus musculus GN=Slc15a2 PE=1 SV=1	94.3374	148.702	163.916	70.6236	51.3942	120.716	88.826	157.358					176.032	75.4628	142.493	100.473	115.062	135.028	121.113	100.685					157.107	118.723	100.361	126.474	118.217	133.891	122.747	107.553	121.714	118.736	150.6	78.5392	137.834	224.507	84.2372	144.581
E9QMP6	Non-specific serine/threonine protein kinase OS=Mus musculus GN=Mark2 PE=1 SV=2	121.998	113.006	95.9159	141.005	203.18	114.699	118.833	117.051	148.156	220.306	44.4744	78.785	90.1473	130.829	119.867	121.95	128.172	126.926	100.814	115.942	535.645	196.119	69.5225	83.2753	93.1266	79.5052	173.688	95.0893	113.579	106.599	116.247	175.324	92.5289	84.2125	107.52	128.603	118.467	211.405	93.1767	137.265	113.836	122.474	123.738	112.495
E9QMU3	Ensconsin OS=Mus musculus GN=Map7 PE=1 SV=3	121.882	113.157	96.5881	140.309	451.998	104.836	117.648	118.643	170.029	117.935	75.9471	166.484	115.639	120.772	99.6583	140.217	126.555	92.0182	156.178	112.345	286.787	150.689	92.2506	114.729	101.801	69.8872	180.245	98.461	100.721	95.1234	84.6934	182.181	95.0764	113.638	108.034	152.218	83.125	87.4302	104.517	130.653	131.267	104.364	118.407	117.744
E9QMX4	Ribosomal protein S6 kinase delta-1 OS=Mus musculus GN=Rps6kc1 PE=1 SV=1	110.26	128.154	117.619	118.542	99.0447	118.827	122.536	112.078	153.037	104.627	148.367	104.058	144.936	111.74	117.746	109.985	124.711	121.256	108.072	120.83	120.762	109.898	111.572	141.208	124.604	118.795	114.887	114.847	130.523	109.244	127.317	103.244	119.93	137.781	109.374	114.352	137.073	221.721	109.633	122.94	132.001	103.603	113.952	122.128
E9QN12	Platelet-derived growth factor receptor beta OS=Mus musculus GN=Pdgfrb PE=1 SV=1	142.798	86.1651	70.0524	167.774	109.815	118.4							117.947	136.182	103.091	117.911
E9QN14	SLIT-ROBO Rho GTPase-activating protein 3 OS=Mus musculus GN=Srgap3 PE=1 SV=1	118.086	118.056	120.015	116.062	206.679	114.56	114.854	122.396	100.187	108.745	141.062	109.336	103.98	127.558	122.024	114.083	108.447	118.683	148.943	104.101	113.056	126.595	111.545	123.723	95.2774	108.865	119.183	130.022	130.431	105.58	114.979	141.672	112.838	110.291	107.473	119.021	132.605	157.56	121.193	114.653	125.595	110.258	120.959	115.231
E9QN31	Probable 28S rRNA (cytosine-C(5))-methyltransferase OS=Mus musculus GN=Nop2 PE=1 SV=1	147.263	80.4022	73.9322	163.759	131.277	117.549	125.71	107.814	122.512	102.513	148.76	107.466	136.458	121.02	119.062	103.783	108.799	98.9802	161.962	118.216					142.361	164.403	79.5803	116.309	134.295	118.959	148.116	87.5306	100.518	148.323	127.65	100.275	134.767	139.397	136.637	101.902	115.405	120.843
E9QN38	Protein shisa-9 OS=Mus musculus GN=Shisa9 PE=1 SV=1	134.344	97.0748	91.3125	145.77	836.972	89.5763	134.887	95.486					101.668	124.328	105.575	138.39	122.025	118.463	105.837	130.025	137.146	106.307	112.471	142.886	117.433	76.965	180.753	92.3897	90.9687	115.079	131.47	142.443	112.243	86.2335	110.165	151.491	81.5126	195.095	75.1879	153.048	124.044	111.869	110.536	125.491
E9QN47	MAP kinase-activating death domain protein OS=Mus musculus GN=Madd PE=1 SV=2	116.898	119.588	109.729	126.708	85.5427	119.362	115.208	121.92	141.244	125.079	113.208	118.402	113.628	123.359	110.887	125.517	123.682	127.254	99.5116	122.076	148.966	117.838	114.889	126.447	143.575	116.482	109.785	120.792	120.744	138.3	110.975	129.145	118.426	103.342	118.588	123.755	111.67	85.6137	115.319	121.463	116.819	119.375	99.8327	136.027
E9QN63	Arf-GAP with SH3 domain, ANK repeat and PH domain-containing protein 1 OS=Mus musculus GN=Asap1 PE=1 SV=2	110.47	127.884	106.427	130.126	176.671	115.75	122.791	111.735	104.163	123.115	114.566	120.854	118.737	124.895	104.951	127.521	139.684	116.415	96.1329	121.295	160.315	125.26	121.806	108.2	134.214	115.414	116.166	108.435	134.487	141.824	136.639	117.313	98.4959	108.438	121.004	103.674	138.133	64.8665	118.212	119.507	123.987	111.928	136.664	99.7717
E9QN70	Laminin subunit beta-1 OS=Mus musculus GN=Lamb1 PE=1 SV=1	133.438	98.2435	98.3264	138.51	141.73	117.135	111.468	126.944	250.983	87.7615	138.428	131.03					134.885	99.7564	91.7265	154.193	244.651	162.494	90.2851	107.166	94.8743	163.616	115.108	118.163	99.921	117.408	94.9658	214.912	83.9542	56.2738				114.703	113.6	122.21	139.467	95.8461	181.975	55.1685
E9QN77	Transmembrane and ubiquitin-like domain-containing protein 1 OS=Mus musculus GN=Tmub1 PE=1 SV=1	127.764	105.565					130.117	101.894	134.454	144.788	68.4976	143.865	97.6499	133.701	109.445	126.22	141.968	102.482	95.6436	138.247	225.192	147.505	114.92	90.1461	91.2046	83.6254	186.828	85.5386	100.771	118.226	105.677	160.76	121.137	78.9538	83.9226	119.27	161.863	201.474	84.3852	145.027	130.032	105.648	115.772	120.337
E9QN92	Metalloreductase STEAP3 OS=Mus musculus GN=Steap3 PE=1 SV=1	121.312	113.892	99.3706	137.429	109.621	118.408	121.83	113.025	166.95	109.974	149.306	96.0168	159.643	124.034	102.912	104.529	90.4437	156.224	122.123	99.7136	143.425	93.8901	131.13	129.941											139.47	80.8688	148.411	134.84	115.175	120.363	119.139	116.964	102.638	133.266
E9QN99	Protein ABHD14B OS=Mus musculus GN=Abhd14b PE=1 SV=1	118.585	117.411	123.35	112.611	79.405	119.605	120.864	114.323	106.366	110.452	130.964	118.058	122.718	84.2463	106.298	167.675	82.8838	104.111	177.883	126.474	93.3094	95.7498	144.009	112.892	133.983	152.143	97.4686	118.755	116.371	133.708	118.519	83.5566	121.283	154.681	107.478	110.101	145.704	71.6836	145.011	96.4272	132.338	103.252	131.955	104.407
E9QNE9	Mitogen-activated protein kinase kinase kinase kinase OS=Mus musculus GN=Map4k3 PE=1 SV=1	118.395	117.656					131.469	100.078	118.221	124.433	97.3469	137.489									22.9571	181.538	80.7663	112.555	89.0695	61.7818	163.153	125.641	108.956	100.136	116.213	164.264	107.078	88.982	105.319	128.933	120.751	151.191	105.101	128.568	134.271	101.244	106.083	129.874
E9QNF7	Contactin-associated protein-like 2 OS=Mus musculus GN=Cntnap2 PE=1 SV=1	116.969	119.496	119.584	116.508	103.888	118.635	119.127	116.656	135.558	127.229	112.436	116.904	121.874	120.776	109.405	124.764	126.106	126.455	95.2706	124.407	133.366	127.603	109.49	124.339	105.795	103.62	152.965	103.68	105.748	114.273	117.324	145.033	118.938	91.8359	104.347	154.185	84.873	60.2926	116.118	121.41	119.09	117.016	119.908	116.266
E9QNG6	Sorting nexin-13 OS=Mus musculus GN=Snx13 PE=1 SV=2	139.34	90.6275			72.1922	119.891	112.655	125.35	176.775	167.957	65.9149	117.049									201.458	143.362	121.045	87.4397	111.761	107.448	149.477	116.762	85.1997						91.6572	95.6107	186.894	263.58	117.298	115.347
E9QNH7	Acyl-CoA-binding domain-containing protein 5 OS=Mus musculus GN=Acbd5 PE=1 SV=1	114.411	122.798	104.463	132.158	76.2758	119.729	120.159	115.269					124.671	88.3566	134.3	129.084	107.202	114.416	137.415	122.612										133.453	115.274	99.7073	132.758	126.435	95.6889	114.656	153.841	106.121	151.245	90.2419
E9QNN1	ATP-dependent RNA helicase A OS=Mus musculus GN=Dhx9 PE=1 SV=1	129.955	102.738	134.486	101.085	148.641	116.861	113.349	124.417	174.728	105.532	134.073	117.671	123.034	111.659	122.475	118.618	112.756	115.379	125.23	126.495	115.554	124.553	119.066	115.321	125.024	125.399	110.597	130.705	108.312	115.976	109.79	119.013	137.516	114.439	117.641	120.831	117.156	118.073	122.022	114.926	101.282	135.517	121.478	114.72
E9QNR5	Thrombospondin type-1 domain-containing protein 7A OS=Mus musculus GN=Thsd7a PE=1 SV=2	109.038	129.731	120.395	115.669	59.0924	120.41	118.793	117.104	98.543	109.947	128.349	121.853	107.019	118.994	119.283	124.675	118.728	99.6937	143.04	123.773	74.9035	104.057	130.522	123.757	124.229	135.203	115.547	110.911	118.698	133.433	130.378	114.25	94.3085	128.576	114.905	119.614	122.385	93.5383	114.153	122.263	131.037	104.604	118	118.144
E9QNR6	Expressed sequence AI837181 OS=Mus musculus GN=AI837181 PE=1 SV=1	119.142	116.692	129.069	106.691	37.4481	121.268	115.51	121.515	42.2088	97.5663	161.12	103.312	146.757	115.099	114.185	109.331	113.348	107.969	150.079	111.944	74.4667	97.9959	139.639	117.626	136.862	150.874	95.0633	112.144	129.677	106.517	151.469	86.1313	100.1	155.38	118.695	91.8693	158.381	145.907	125.024	111.668	123.938	111.978	137.71	98.7423
E9QNX7	Sodium/potassium-transporting ATPase subunit alpha OS=Mus musculus GN=Atp4a PE=1 SV=1	136.925	93.7442	122.895	113.081	210.889	114.393	96.6904	146.794	208.595	94.6235	120.736	143.916	130.657	107.572	116.944	124.657	115.713	122.643	112.715	125.096	333.152	90.1088	112.979	148.428	58.2285	60.8475	176.435	117.481	118.382	70.5156	93.6273	169.798	138.53	95.3306	132.994	126.454	89.5823	279.58	96.1729	133.008	89.2477	148.019	113.539	122.535
E9QNY8	Sacsin OS=Mus musculus GN=Sacs PE=1 SV=1	129.488	103.34	114.345	121.93	46.8856	120.894	115.188	121.948	115.743	101.384	125.427	134.607	76.0387	130.984	105.037	148.259	98.4843	123.9	114.374	142.193	205.338	130.597	121.244	100.674	139.846	117.698	115.007	119.071	115.059						77.2259	168.219	98.3686	143.195	110.788	123.905			120.573	115.611
E9QP00	Transformer-2 protein homolog alpha OS=Mus musculus GN=Tra2a PE=1 SV=1	104.876	135.103	91.1405	145.948	253.836	112.691	134.448	96.076	266.578	122.688	107.62	122.062	100.066	6.71444	161.517	201.952	130.026	115.686	103.416	126.704	433.889	191.637	79.0719	80.6206						108.543	86.2895	156.228	125.687	107.246	146.248	123.459	77.31	140.378	80.2407	150.089	138.304	97.054	86.2015	149.446
E9QP44	Arf-GAP with Rho-GAP domain, ANK repeat and PH domain-containing protein 2 OS=Mus musculus GN=Arap2 PE=1 SV=1	124.519	109.753	88.6458	148.53	49.3907	120.795	119.047	116.763	81.6443	149.953	78.9163	128.515	113.387	135.39	94.8615	131.364	126.065	101.261	112.622	142.357					105.174	73.5657	137.292	124.429	134.82	145.106	120.02	127.238	92.0155	116.986	101.799	148.811	95.9747	80.5714	115.769	121.204	131.253	104.379	125.341	110.917
E9QP54	Jouberin OS=Mus musculus GN=Ahi1 PE=1 SV=1	105.857	133.836	121.172	114.864	161.751	116.341	114.701	122.602	193.371	129.183	99.8925	125.81	102.571	122.027	118.373	125.3	104.352	139.093	118.396	110.418	97.834	131.652	109.563	121.908	118.084	117.189	119.898	110.166	134.242	119.338	125.181	101.485	126.021	129.69	96.2265	127.456	134.358	151.081	112.056	122.625	122.947	113.008	134.572	101.831
E9QP62	LIM and senescent cell antigen-like-containing domain protein OS=Mus musculus GN=Lims1 PE=1 SV=1	116.648	119.911	128.521	107.258	74.6216	119.795			26.3747	148.398	82.4659	128.85	87.0802	151.936	110.287	112.162	158.779	94.7774	103.948	120.883	226.806	142.024	104.481	110.465											107.302	167.382	61.7664				109.228	127.262	116.242	119.874
E9QP68	Protein FAM189A2 OS=Mus musculus GN=Fam189a2 PE=4 SV=1	85.1965	160.499
E9QP87	Membrane protein MLC1 OS=Mus musculus GN=Mlc1 PE=1 SV=1	110.295	128.109	129.247	106.507	133.483	117.462	116.188	120.604	188.112	152.483	61.0088	140.524					130.235	116.454	96.7448	131.854	143.615	128.976	122.519	104.162						120.276	103.643	83.9476	194.975	108.408	123.838	101.024	138.462	171.669	128.949	107.673	106.838	129.744	136.568	99.8656
E9QP94	Coiled-coil domain-containing protein 136 OS=Mus musculus GN=Ccdc136 PE=1 SV=1	121.161	114.087	143.4	91.8583	149.626	116.822	100.983	141.028	161.285	97.697	146.902	113.638	89.1589	113.425	116.875	145.062	124.393	99.6316	137.865	122.15	191.607	104.599	91.2941	171.061	107.364	125.461	96.7455	144.328	125.403						74.9786	167.727	101.918	249.591	112.524	119.776			131.516	104.839
E9QP99	Golgin subfamily A member 3 OS=Mus musculus GN=Golga3 PE=1 SV=1	125.492	108.498	125.598	110.283	119.383	118.021	126.182	107.179	289.3	102.912	147.984	100.755	95.8659	120.718	126.498	121.508	122.54	128.074	103.892	118.06	130.857	108.089	140.924	101.767	117.753	132.9	114.654	111.591	126	124.327	120.706	120.037	106.045	126.132	99.3744	150.765	96.1528	119.297	127.808	109.95	118.065	118.08	106.207	129.752
E9QPD7	Pyruvate carboxylase OS=Mus musculus GN=Pcx PE=1 SV=1	114.385	122.832	120.949	115.095	110.673	118.366	120.73	114.503	129.026	103.695	140.104	115.227	129.441	110.466	125.437	112.32	116.722	133.549	109.341	112.146	163.867	123.775	110.294	125.6	115.514	118.275	110.973	131.393	120.215	97.9111	102.374	140.389	134.815	109.304	131.068	119.94	101.576	131.909	120.784	115.641	120.417	115.636	121.231	114.963
E9QPE7	Myosin-11 OS=Mus musculus GN=Myh11 PE=1 SV=1	134.483	96.8951	125.162	110.735	73.6398	119.834	116.011	120.842	90.2253	125.613	114.075	118.979	112.277	129.354	114.092	116.092	117.242	126.499	104.322	126.097	108.571	132.316	102.76	130.04	116.5	109.801	142.112	102.83	113.2	111.609	123.454	115.818	135.773	108.869	113.488	140.956	92.8109	89.6365	117.24	119.722	120.043	116.025	104.143	131.784
E9QPI5	Sister chromatid cohesion protein PDS5 homolog A OS=Mus musculus GN=Pds5a PE=1 SV=1	113.985	123.347					127.25	105.744	128.762	161.451	63.516	129.526	70.5833	144.728	114.852	125.276					414.297	181.092	65.6609	111.726	73.7844	47.5958	191.942	116.723	94.3693														126.577	109.701
E9QPJ5	DNA segment, Chr 5, ERATO Doi 579,-expressed OS=Mus musculus GN=D5Ertd579e PE=1 SV=2					2351.27	29.5516			55.3465	118.269	145.751	94.6709
E9QPQ8	39S ribosomal protein L48, mitochondrial OS=Mus musculus GN=Mrpl48 PE=1 SV=1	103.995	136.24	135.47	100.066			113.945	123.617	57.8181	104.558	145.635	111.169	157.579	112.751	117.124	101.478	110.622	114.956	148.014	107.555										126.759	122.281	95.0194	107.998	153.294							118.073	118.073	132.432	103.937
E9QPR7	Down syndrome cell adhesion molecule-like protein 1 homolog OS=Mus musculus GN=Dscaml1 PE=1 SV=1	108.866	129.954			774.199	92.0646	80.0061	169.205					158.105	94.5863	117.512	120.478																											98.6386	137.203
E9QPU1	von Willebrand factor OS=Mus musculus GN=Vwf PE=1 SV=2	112.21	125.638	113.465	122.841	595.538	99.1465	132.18	99.1231									242.269	93.0129	45.6965	80.6785	125.079	69.6075	164.12	111.239	132.579	126.334	135.242	102.261	98.9584	133.545	105.702	90.1854	110.043	170.367	107.168	118.2	134.194
E9QPX0	Amyloid beta A4 precursor protein-binding family B member 2 OS=Mus musculus GN=Apbb2 PE=1 SV=1	135.757	95.2507			507.672	102.629	82.8628	165.368	69.9461	93.8796	148.336	120.534	61.0808	157.704	112.974	119.454	134.052	97.7625	116.899	133.562	747.082	129.208	91.9001	112.081	147.125	107.544	106.785	87.4193	181.277												50.3747	188.404
E9QPX1	Collagen alpha-1(XVIII) chain OS=Mus musculus GN=Col18a1 PE=1 SV=1	114.146	123.139	107.606	128.905	75.4703	119.761			113.094	139.208	114.209	101.524	159.057	81.5245	128.189	121.573	120.837	116.988	115.679	123.939	111.542	102.785	142.355	106.585	117.062	127.339	115.233	123.037	114.426	113.067	130.836	84.6723	137.903	138.356	133.162	114.84	106.434	53.9575	101.227	134.298	111.445	124.958	139.808	96.6765
E9QPX3	NADH dehydrogenase [ubiquinone] iron-sulfur protein 4, mitochondrial OS=Mus musculus GN=Ndufs4 PE=1 SV=1	149.635	77.3417	115.569	120.664	76.0548	119.738	113.842	123.755	102.391	107.81	141.666	109.705	118.073	131.511	117.566	105.936	123.151	128.443	124.506	96.8749	323.481	139.572	87.916	130.622	142.7	128.802	85.597	127.562	142.843	89.2023	118.637	142.794	117.607	111.466	122.422	122.759	108.31	174.519	79.1866	150.141	122.797	113.164	108.057	127.932
E9QQ10	A-kinase anchor protein 9 OS=Mus musculus GN=Akap9 PE=1 SV=1	126.779	106.836	138.992	96.4207	55.6073	120.549	119.775	115.786	170.668	94.2212	162.553	100.313	120.883	110.084	132.55	109.897	130.36	85.0812	153.649	119.833	96.9584	105.727	129.136	122.63	133.418	144.241	84.3181	135.727	123.919	156.107	109.702	118.496	95.6713	128.187	68.7557	66.1787	258.943	241.496	125.382	108.986	108.606	127.907	121.932	114.273
E9QQ25	Striated muscle-specific serine/threonine-protein kinase OS=Mus musculus GN=Speg PE=1 SV=1	131.324	100.972	105.995	130.573	58.084	120.45	125.967	107.468	44.7628	111.621	131.006	119.221	128.876	111.558	114.539	124.28	120.284	127.888	101.465	123.342	98.2601	107.963	129.317	119.9	115.364	77.5939	138.863	112.616	138.214	129.617	109.873	154.306	103.346	92.2319	82.4369	156.574	108.922	121.735	129.593	108.363	130.239	105.433	98.7526	137.091
E9QQ33	E3 ubiquitin-protein ligase SH3RF1 OS=Mus musculus GN=Sh3rf1 PE=1 SV=1	108.567	130.34	141.616	93.7041	173.977	115.857	111.055	127.499	209.526	103.607	157.067	93.3789	107.521	112.869	131.038	117.235									119.433	121.768	107.426	114.126	145.542									347.68	131.464	101.146	129.581	106.116	97.8107	138.018
E9QQ68	TBC1 domain family member 12 OS=Mus musculus GN=Tbc1d12 PE=1 SV=1	135.693	95.334							198.033	163.673	72.303	114.314	105.797	126.057	123.295	113.058									162.764	126.346	89.526	107.082	154.481
F2Z3U3	Ras association (RalGDS/AF-6) and pleckstrin homology domains 1 OS=Mus musculus GN=Raph1 PE=1 SV=2	110.831	127.417	94.5062	142.464	92.4969	119.086	117.625	118.674	98.1524	143.738	101.65	110.44	102.86	123.843	116.417	125.43	129.257	110.365	108.892	129.643	95.4922	111.956	139.808	101.177	114.819	107.915	120.037	114.121	139.818	139.853	122.154	123.426	102.681	113.024	116.021	102.707	145.821	60.1789	112.689	124.345	142.986	92.1894	129.36	106.962
F2Z3U4	Matrilin-4 OS=Mus musculus GN=Matn4 PE=1 SV=1	162.668	60.5219	175.556	58.5756	116.64	118.129	120.848	114.345	145.049	100.268	155.736	101.583	152.328	93.1462	166.75	67.994	105.842	146.185	108.819	108.154	74.4032	71.4456	112.342	184.14						98.3631	100.302	140.415	138.955	107.183	116.369	95.0167	156.683	64.8195	116.986	120.556	90.5829	146.632	85.6724	149.966
F2Z4A9	Probable global transcription activator SNF2L2 OS=Mus musculus GN=Smarca2 PE=1 SV=1	120.892	114.435	117.688	118.47	93.1928	119.059	120.984	114.162	119.98	124.094	129.166	103.051	108.35	108.917	123.346	130.034	119.096	126.833	114.947	113.154	99.7259	108.618	128.195	120.671	131.935	184.97	66.9718	126.816	128.067	126.175	124.086	144.695	107.226	88.3851	90.6491	153.106	103.689	105.869	119.539	117.352	125.853	109.99	117.573	118.564
F6Q537	Dynein regulatory complex subunit 3 OS=Mus musculus GN=Drc3 PE=1 SV=1	142.802	86.1591
F6Q750	Microtubule-actin cross-linking factor 1 (Fragment) OS=Mus musculus GN=Macf1 PE=1 SV=1	123.834	110.637	123.782	112.163	159.423	116.433	114.647	122.674	96.7313	114.033	127.427	118.029	118.935	121.125	120.151	113.666	111.795	131.105	118.589	112.405	92.8683	114.894	122.598	122.094	122.159	123.814	117.863	117.115	118.406	116.324	116.815	116.299	125.395	121.933	120.112	117.277	119.269	98.4549	122.514	114.993	116.946	119.243	116.448	119.671
F6Q8A4	Ribosomal protein S6 kinase alpha-1 (Fragment) OS=Mus musculus GN=Rps6ka1 PE=1 SV=1	111.8	126.168	125.772	110.103	435.982	105.471	120.586	114.696	41.2545	132.695	102.017	125.724	102.514	130.073	111.428	124.717	125.568	121.328	113.82	114.15	166.413	155.487	102.693	101.911	117.256	126.836	122.926	119.424	106.119	114.381	120.557	116.872	122.212	121.624	117.637	119.902	118.525	69.9039	127.097	111.786	119.097	117.008	136.177	100.251
F6Q8D3	Phospholipid-transporting ATPase OS=Mus musculus GN=Atp11c PE=1 SV=1	117.008	119.446	95.3592	141.581			108.575	130.83																											134.146	113.356	107.378
F6QC57	E3 ubiquitin-protein ligase UBR3 OS=Mus musculus GN=Ubr3 PE=1 SV=1	106.114	133.505			156.602	116.545	111.907	126.355	82.6542	116.386	140.293	101.738	101.548	144.614	117.934	101.86	127.227	95.5641	145.001	117.483	276.713	107.376	109.816	137.47						144.448	149.89	82.6707	107.221	129.222	119.783	94.4175	153.268	213.765	101.036	130.488			155.846	80.8893
F6QD74	Cytoplasmic FMR1-interacting protein 2 (Fragment) OS=Mus musculus GN=Cyfip2 PE=1 SV=1	117.847	118.364	144.819	90.3897	69.2126	120.009	120.98	114.167	117.78	113.657	121.545	124.015	133.19	105.447	129.988	110.037	107.994	143.485	130.189	88.6341	84.6384	109.517	119.824	132.204	111.927	139.39	123.371	127.083	85.0744	104.899	107.28	106.38	151.402	127.562	120.753	110.667	128.175	98.0077	149.688	91.7747	113.024	123.318	96.9876	138.828
F6QQP6	Disabled homolog 2-interacting protein (Fragment) OS=Mus musculus GN=Dab2ip PE=1 SV=1	122.78	111.997	111.236	125.148	139.446	117.225	129.19	103.14	84.1862	118.345	113.792	128.279	111.855	119.781	116.083	124.461	128.302	105.697	111.05	135.115	79.442	111.956	135.142	108.579	107.246	142.679	106.121	128.465	114.117	117.196	117.309	121.926	125.882	113.098	118.863	119.792	117.144	131.005	110.623	124.35	121.763	114.238	119.597	116.572
F6RCJ3	Microtubule-actin cross-linking factor 1 (Fragment) OS=Mus musculus GN=Macf1 PE=1 SV=1	112.141	125.727	111.856	124.507	65.796	120.145	113.918	123.653	288.824	129.897	112.93	106.653	132.594	121.367	120.348	104.382	115.7	106.281	123.643	137.068	116.262	106.501	144.012	100.014	118.515	121.997	119.362	118.802	117.525	98.1805	123.457	110.979	117.708	141.382	104.506	113.728	144.113	218.647	122.952	111.631	127.504	108.274	148.403	88.2158
F6RDB7	Transcriptional regulator ATRX (Fragment) OS=Mus musculus GN=Atrx PE=1 SV=2	117.881	118.319	105.234	131.361	172.284	115.924							91.9018	127.289	122.112	122.044	138.626	102.845	109.583	128.22	1162.48	192.736	64.7773	57.7761	100.678	95.8838	129.057	118.893	138.213	150.94	116.036	122.59	120.028	96.4936	118.798	115.026	124.229	147.937	121.557	114.582	119.58	116.506
F6RPJ9	Insulin-degrading enzyme (Fragment) OS=Mus musculus GN=Ide PE=1 SV=1	127.058	106.477	146.154	89.0072	137.635	117.297			245.085	96.087	125.656	135.233	95.4798	146.039	94.7604	131.401	110.862	85.0092	170.57	126.678	75.8951	189.862	61.6176	127.207	172.799	166.05	79.4438	122.11	104.037	127.174	131.996	85.8861	116.106	146.907	114.065	106.533	142.662	100.36	129.899	108.633	119.04	117.067	127.453	108.839
F6RT34	Myelin basic protein (Fragment) OS=Mus musculus GN=Mbp PE=1 SV=1	113.925	123.425	88.6007	148.576	105.267	118.58	113.812	123.795	103.293	131.701	86.1144	141.663	127.478	139.792	95.6562	116.567	143.814	83.1161	125.852	133.489	98.2207	139.106	126.634	90.1346	143.088	87.4157	145.716	102.434	112.054	120.803	134.35	114.514	112.463	115.234	108.21	115.727	136.518	75.4978	115.703	121.387	138.153	97.2109	170.082	66.8756
F6RT95	Solute carrier family 24 (sodium/potassium/calcium exchanger), member 2 (Fragment) OS=Mus musculus GN=Slc24a2 PE=1 SV=8	134.786	96.5037	167.82	66.5835	227.066	113.752	77.2604	172.893	206.985	76.3975	104.112	184.053	76.7349	82.9626	130.398	170.386	137.438	130.516	91.0528	109.457	192.973	164.224	89.4671	109.388	72.3987	79.8137	180.913	100.005	106.954	73.5016	107.113	195.706	98.147	84.3144	169.591	98.7116	84.3084	174.349	108.775	124.851	81.3791	156.193	132.966	103.412
F6RWZ9	Calcium/calmodulin-dependent protein kinase type II subunit delta (Fragment) OS=Mus musculus GN=Camk2d PE=1 SV=1	133.726	97.872	127.047	108.783	151.804	116.735	114.712	122.587	36.2657	119.178	111.103	132.25	96.1331	123.272	141.889	100.494	108.972	160.234	77.2524	115.648	89.6384	127.007	90.1731	154.33	112.986	107.917	82.5185	154.259	150.721	133.115	122.085	96.6051	126.458	129.558	110.368	126.886	117.408						115.108	120.991
F6S1X8	Receptor-type tyrosine-protein phosphatase F (Fragment) OS=Mus musculus GN=Ptprf PE=1 SV=1	107.364	131.891	141.235	94.0986	87.2208	119.295	99.319	143.263	118.434	112.467	128.475	117.845	127.64	108.155	133.286	106.788	117.808	117.89	132.693	109.82	95.3349	100.385	119.778	141.48	128.371	157.714	92.3207	121.409	119.971	115.772	122.57	110.287	118.888	130.26	134.528	99.6488	127.035	131.985	119.774	116.502	98.9399	137.949	109.234	126.773
F6S200	Pleckstrin homology domain-containing, family G (with RhoGef domain) member 1 (Fragment) OS=Mus musculus GN=Plekhg1 PE=1 SV=1	148.115	79.3031	60.8979	177.249			130.148	101.852									110.481	101.19	167.514	107.804	10.9029	93.9027	137.696	128.355						92.0782	119.574	162.357	82.418	116.884	113.181	139.855	94.8143	290.581	94.4495	134.208	162.613	71.7992	102.967	132.942
F6S5Z6	Serine/threonine-protein kinase MRCK alpha (Fragment) OS=Mus musculus GN=Cdc42bpa PE=1 SV=1	132.558	99.3794	98.2288	138.611	149.887	116.811	116.795	119.789	140.706	117.632	126.579	112.763	155.156	117.93	100.994	116.318	115.431	101.224	149.91	118.927	72.5773	90.3648	154.116	105.814	123.152	132.485	97.2392	121.586	139.826	120.788	141.497	113.141	97.1999	124.112	114.207	102.134	148.945	295.873	103.556	126.291	126.928	108.872	128.236	108.068
F6SEU4	Ras/Rap GTPase-activating protein SynGAP OS=Mus musculus GN=Syngap1 PE=1 SV=2	118.464	117.568	123.337	112.624	129.576	117.617	117.174	119.28	116.453	130.005	115.379	111.163	123.665	112.445	121.131	118.932	112.861	130.481	114.818	115.65	166.399	122.82	113.448	122.098	109.316	117.774	126.067	119.772	114.418	121.336	109.897	134.028	117.834	110.126	119.432	119.812	116.4	147.321	115.865	119.463	123.388	112.55	107.092	128.882
F6SHS0	Microtubule-actin cross-linking factor 1 (Fragment) OS=Mus musculus GN=Macf1 PE=1 SV=1	119.47	116.27	118.807	117.313	84.4581	119.405	119.003	116.823	109.058	124.088	118.606	115.061	115.244	127.194	118.073	111.868	113.155	127.463	114.935	119.344	89.8745	131.187	111.453	120.234	132.32	123.469	113.051	114.614	124.282	127.293	143.709	105.431	103.905	120.985	120.609	129.719	100.364	123.847	111.383	123.878	120.89	115.146	107.64	128.342
F6SPK0	Ubiquitin-conjugating enzyme E2 J1 (Fragment) OS=Mus musculus GN=Ube2j1 PE=1 SV=1	115.24	121.728	128.136	107.656	48.3875	120.835	126.861	106.268	313.939	111.993	98.769	142.577	117.762	124.198	98.2905	136.723	117.721	101.642	170.466	95.737	109.863	163.246	71.1116	140.699														31.5849	133.668	107.121	121.655	114.351
F6SW83	Uncharacterized protein OS=Mus musculus GN=Gm10477 PE=4 SV=1	104.487	135.605			171.094	115.971							100.595	116.39	140.902	106.28																						81.9758	69.3847	160.822
F6SZ47	Serine/threonine-protein kinase B-raf (Fragment) OS=Mus musculus GN=Braf PE=1 SV=1	109.467	129.178	108.941	127.523	201.746	114.756	111.9	126.363	210.898	115.649	119.864	119.505	133.381	120.013	121.851	103.588	125.214	116.059	110.049	125.476	92.0619	112.5	121.063	126.849	128.358	130.175	104.083	117.274	132.535	115.411	117.443	136.473	110.147	110.394	119.756	112.295	127.036	105.65	116.772	119.723	115.484	120.761	117.775	118.366
F6T4M4	Serine/arginine repetitive matrix protein 1 (Fragment) OS=Mus musculus GN=Srrm1 PE=1 SV=1	121.083	114.187			533.93	101.588	106.963	132.995													452.04	191.668	40.3418	133.401	94.121	76.0858	229.914	81.1043	34.8577						88.5015	152.732	106.939	488.271	92.3123	131.119
F6TFF2	Pituitary tumor-transforming gene 1 protein-interacting protein (Fragment) OS=Mus musculus GN=Pttg1ip PE=1 SV=1	116.652	119.906	96.0286	140.888					171.291	104.061	141.046	111.964
F6TQQ9	Cysteine-rich PDZ-binding protein (Fragment) OS=Mus musculus GN=Cript PE=1 SV=1	95.7504	146.879
F6TRJ8	Coiled-coil domain-containing protein 85A (Fragment) OS=Mus musculus GN=Ccdc85a PE=1 SV=1	113.002	124.616	98.2979	138.54			114.69	122.617	253.013	125.111	113.014	113.833					95.6923	136.374	135.926	107.464	153.844	150.03	117.333	88.1442	84.7243	69.5315	200.56	72.3366	113.67	67.3582	125.388	191.441	118.148	55.7398									120.165	116.013
F6TYB7	Myelin basic protein (Fragment) OS=Mus musculus GN=Mbp PE=1 SV=1	114.504	122.678	88.202	148.989	113.189	118.266	113.422	124.32	110.216	130.619	84.9635	143.927	130.389	140.976	94.2956	115	147.639	81.6928	126.05	130.722	99.5789	143.278	122.571	91.2178	143.005	87.057	147.804	101.511	110.029	121.194	133.714	113.708	113.974	115.235	109.439	117.557	132.282	77.5629	115.395	121.599	137.83	97.5461	169.993	66.9633
F6U2S8	Serine/threonine-protein kinase WNK1 (Fragment) OS=Mus musculus GN=Wnk1 PE=1 SV=1	124.094	110.301	127.84	107.963	92.5338	119.085	70.2182	182.353					107.262	114.513	93.3782	159.796	125.143	76.1499	142.685	148.933	108.337	102.206	149.852	96.9671	126.388	126.356	117.395	110.611	123.285	119.295	172.889	114.224	116.627	72.335	102.465	106.479	157.331	154.859	132.425	105.119	94.1377	142.938	148.485	88.1349
F6U329	Sodium channel protein OS=Mus musculus GN=Scn8a PE=1 SV=2	115.268	121.691	130.288	105.429	64.8318	120.183	121.738	113.149	79.4236	113.711	132.077	114.068	131.893	136.024	106.484	105.129	110.809	136.797	102.34	121.462	297.542	117.18	111.048	124.025	113.26	127.296	110.782	120.786	128.346	122.854	128.083	114.666	116.803	116.071	104.286	109.652	150.379	88.5664	142.732	97.9558	125.644	110.207	141.732	94.783
F6U3S2	Major facilitator superfamily domain-containing protein 6 (Fragment) OS=Mus musculus GN=Mfsd6 PE=1 SV=1	119.158	116.672	92.115	144.939	45.2087	120.961	125.72	107.8	27.1059	156.82	86.4365	114.359	104.046	113.609	108.578	145.017					36.0374	105.767	125.049	131.744	93.4818	73.0716	175.857	105.373	100.993	156.098	114.417	118.079	119.046	101.486	106.52	111.678	144.591	26.841	119.681	119.196			142.879	93.6539
F6U6A7	Neuron navigator 3 (Fragment) OS=Mus musculus GN=Nav3 PE=1 SV=8					491.555	103.268																			68.7709	76.8252	191.079	99.5276	94.6943
F6V035	Coiled-coil domain-containing 149 OS=Mus musculus GN=Ccdc149 PE=1 SV=1	111.01	127.187	41.6969	197.123			136.115	93.8367					83.3515	133.154	126.15	116.417
F6V2U0	Type I inositol 3,4-bisphosphate 4-phosphatase OS=Mus musculus GN=Inpp4a PE=1 SV=1	118.512	117.505	109.115	127.343	59.1825	120.407	111.822	126.468	117.193	129.416	95.1514	133.944	104.648	138.196	108.632	117.774	121.875	122.672	107.901	122.409	100.041	119.34	127.929	109.49	133.06	120.958	106.621	125.558	122.083	120.546	122.195	125.355	114.389	112.282	109.165	121.777	126.427	88.0411	119.571	117.769	128.795	106.932	120.984	115.207
F6V3Y9	Autophagy-related protein 2 homolog A (Fragment) OS=Mus musculus GN=Atg2a PE=1 SV=1	125.062	109.053	119.652	116.438	138.25	117.273	118.958	116.883					103.005	113.584	120.467	131.765														80.4371	84.9807	172.936	116.29	114.89	117.523	97.2616	151.933
F6V513	Sorbin and SH3 domain-containing protein 2 (Fragment) OS=Mus musculus GN=Sorbs2 PE=1 SV=8	148.443	78.8795	55.5853	182.748	400.448	106.88	126.778	106.379	187.2	172.856	76.8655	98.7528	91.9402	148.58	119.42	101.976	139.385	91.8643	117.091	135.175	420.643	157.044	82.1819	114.261						89.1392	104.756	181.41	100.066	92.905	118.252	116.137	123.283	316.576	80.7998	145.23	140.794	94.467	140.735	95.7645
F6V8M6	Ataxin-2 (Fragment) OS=Mus musculus GN=Atxn2 PE=1 SV=2	129.052	103.903	103.693	132.955	248.406	112.906	114.867	122.379	234.94	155.367	86.9011	106.776	101.462	142.093	99.9258	125.791	133.089	103.774	118.489	124.887	232.548	126.489	127.689	94.5801	97.133	72.2433	159.237	99.2959	138.297	149.234	114.521	136.854	93.3921	106.232	106.014	137.065	107.93	114.801	116.646	119.603	142.27	92.9339	130.837	105.508
F6VJ09	Breast carcinoma-amplified sequence 3 homolog (Fragment) OS=Mus musculus GN=Bcas3 PE=1 SV=1	147.565	80.013	92.8601	144.168			94.1811	150.165
F6VQ81	Tumor protein D54 (Fragment) OS=Mus musculus GN=Tpd52l2 PE=1 SV=1	120.147	115.396	119.311	116.791	189.988	115.222	123.364	110.965	159.067	106.747	145.226	104.687	123.572	93.2765	125.307	134.982	119.474	124.404	126.415	104.951	166.161	134.476	99.9278	128.371	99.9223	115.524	153.272	102.469	98.8484	118.699	116.696	112.288	125.741	125.311	131.297	114.367	109.476	95.0975	123.198	114.492	120.81	115.228	129.227	107.092
F6VQZ6	Protein shisa-6 homolog (Fragment) OS=Mus musculus GN=Shisa6 PE=1 SV=1	105.498	134.299	106.465	130.086	59.1895	120.407	121.068	114.049	102.498	135.47	87.1071	136.083	142.534	110.06	106.129	126.993	129.531	102.569	115.128	134.019	73.8763	113.898	154.47	79.935	134.674	146.809	102.289	126.126	101.877	128.977	128.463	117.792	97.4731	125.978	100.234	118.937	141.834	110.243	115.189	120.963	127.431	108.35	157.463	79.2973
[truncated: 7,473 more rows]

## Sheet: COMMON
PROTEIN	DESCRIPTION	infected_COH1 Δiag_16	infected_COH1 Δiag_16	infected_COH1 Δiag_16	infected_COH1 Δiag_16	infected_COH1 Δiag_16	infected_COH1 Δiag_38	infected_COH1 Δiag_38	infected_COH1 Δiag_38	infected_COH1 Δiag_38	infected_COH1 Δiag_38	infected_COH1 Δiag_62	infected_COH1 Δiag_62	infected_COH1 Δiag_62	infected_COH1 Δiag_70	infected_COH1 Δiag_88	infected_WT COH1_16	infected_WT COH1_16	infected_WT COH1_16	infected_WT COH1_16	infected_WT COH1_16	infected_WT COH1_38	infected_WT COH1_38	infected_WT COH1_38	infected_WT COH1_38	infected_WT COH1_38	infected_WT COH1_62	infected_WT COH1_62	infected_WT COH1_62	infected_WT COH1_70	infected_WT COH1_88	uninfected_uninfected_16	uninfected_uninfected_16	uninfected_uninfected_16	uninfected_uninfected_16	uninfected_uninfected_16	uninfected_uninfected_38	uninfected_uninfected_38	uninfected_uninfected_38	uninfected_uninfected_38	uninfected_uninfected_38	uninfected_uninfected_62	uninfected_uninfected_62	uninfected_uninfected_62	uninfected_uninfected_62
[truncated: 3,245 more rows]

[truncated: 6 more sheets: WTvU_16, WTvU_38, WTvU_62, Wtviag_PBSnorm_16, Wtviag_PBSnorm_38, Wtviag_PBSnorm_62]
