# Supplementary material for: Multidimensional Proteome Profiling of Blood-Brain Barrier Perturbation by Group B Streptococcus
Source: mSystems. 2020 Aug 25;5(4):e00368-20. doi: 10.1128/mSystems.00368-20 (PMC7449606; doi:10.1128/mSystems.00368-20)
Supplement: DATA SET S2 [file mSystems.00368-20-sd002.xlsx]

## Sheet: ALL
datarest$ProteinID	WT1	WT2	WT3	WT4	WT5	WT6	iag1	iag2	iag3	iag4	iag5	iag6	uninfected1	uninfected2	uninfected3	uninfected4	uninfected5	uninfected6
A0A023T778	225.355	242.845	230.253	251.403	196.336	278.848	296.413	254.971	274.812	199.949	203.586	268.33	262.6	311.513	234.553	272.655	299.325	279.438
A0A087WNU5	145.205	394.242	191.9	173.768	249.827	239.331	179.547	401.565	144.221	187.443	181.465	174.359	701.395	177.553	237.381	301.196	364.11	185.319
A0A087WNW8	232.742	251.872	287.32	249.473	212.313	239.638	228.602	303.699	251.116	264.123	260.457	424.597	266.97	228.824	204.228	235.352	200.063	384.757
A0A087WNZ5	232.829	369.82	433.745	321.725	380.009	164.436	333.322	300.108	271.669	376.066	274.742	139.273	253.901	329.209	248.963	269.418	209.265	323.291
A0A087WP33	174.728	221.946	198.122	248.713	269.93	247.353	160.11	230.138	226.474	228.231	216.562	172.135	173.582	143.216	226.912	235.368	295.683	222.089
A0A087WP80	161.786	249.808	190.666	133.695	290.794	244.736	213.227	232.777	148.433	158.644	163.014	120.486	322.918	200.346	216.072	281.539	629.231	125.586
A0A087WPD1	213.984	238.397	231.091	222.244	270.083	335.421	166.749	210.027	206.019	316.432	341.229	326.317	162.626	164.906	197.628	285.699	343.413	307.546
A0A087WPR1	173.805	380.918	158.812	186.821	172.785	202.765	161.597	324.955	131.713	206.823	128.788	134.116	503.733	221.219	288.768	320.654	308.894	137.732
A0A087WPX3	176.212	323.59	211.222	179.928	238.418	224.337	205.265	218.968	148.01	198.803	175.893	201.625	493.75	191.09	244.683	282.522	412.129	190.758
A0A087WQ31	232.742	251.872	287.32	249.473	212.313	239.638	228.602	303.699	251.116	264.123	260.457	424.597	266.97	228.824	204.228	235.352	200.063	384.757
A0A087WQE8	219.415	247.172	244.028	195.721	234.324	322.295	160.071	243.255	233.852	292.186	364.031	353.536	164.998	141.682	244.524	246.986	223.835	327.919
A0A087WQS2	316.043	264.59	235.507	258.66	207.989	348.756	207.368	208.044	226.598	335.875	514.477	329.183	192.565	198.034	560.594	298.213	143.131	307.606
A0A087WR50	246.594	232.988	311.567	300.037	431.357	233.167	253.911	339.145	314.951	212.901	260.785	214.003	157.563	258.014	185.322	238.871	205.892	240.426
A0A087WR52	224.998	275.219	188.328	309.47	246.175	300.151	193.325	279.987	231.553	321.941	352.447	293.788	254.33	221.892	269.83	270.941	258.806	287.15
A0A087WRM7	214.148	283.672	244.557	158.373	196.839	375.934	157.957	241.559	225.224	383.848	394.651	294.984	156.506	192.941	212.12	249.63	178.798	324.74
A0A087WS16	247.061	241.875	281.737	276.916	294.857	197.461	295.466	312.918	299.952	193.667	203.134	241.631	237.658	297.46	317.231	280.946	293.739	294.143
A0A087WS96	222.479	290.495	191.931	273.139	235.277	326.988	185.291	220.792	237.331	304.9	337.278	250.886	294.257	193.506	251.331	294.255	229.284	296.126
A0A087WSN6	239.278	231.707	312.392	298.053	420.91	233.496	249.458	334.52	317.164	211.665	262.193	215.085	156.058	255.87	184.295	239.544	207.038	247.269
A0A087WSP5	301.767	220.211	273.472	191.683	631.131	223.677	144.349	159.695	298.092	211.686	179.008	226.169	140.256	105.779	196.134	177.47	185.853	205.268
A0A0A0MQ68	308.82	261.488	278.242	260.986	274.249	270.308	315.491	247.899	285.961	209.923	222.536	248.072	289.697	312.463	265.418	249.686	316.585	291.255
A0A0A0MQ83	175.693	299.017	149.706	261.861	184.96	256.372	268.798	242.305	178.332	287.273	308.372	190.574	394.922	255.532	255.726	223.284	210.409	260.93
A0A0A0MQA3	335.237	238.367	258.536	348.462	329.365	257.855	321.77	284.838	347.784	257.44	221.095	204.98	295.553	223.44	236.73	232.002	288.14	209.966
A0A0A0MQA5	217.188	231.207	246.095	209.479	226.599	323.972	126.508	222.911	208.287	338.115	370.724	395.832	181.999	150.847	225.509	253.743	228.597	364.871
A0A0A0MQD5	283.283	287.507	284.85	211.812	257.978	193.602	314.565	286.073	239.78	226.385	176.61	164.294	376.716	265.353	244.994	212.241	398.5	148.016
A0A0A0MQE5	236.244	233.15	192.58	194.936	273.897	340.874	292.817	171.302	235.684	350.133	373.562	373.2	268.342	282.654	232.417	246.662	198.069	297.168
A0A0A0MQF2	263.314	249.958	230.736	273.078	202.657	223.77	284.567	213.473	293.345	234.233	214.951	234.049	272.899	303.88	303.255	221.063	268.874	219.119
A0A0A0MQF6	178.66	221.231	249.421	229.048	292.063	236.627	180.821	206.081	199.428	279.348	320.083	288.827	184.117	244.718	190.892	267.309	330.78	258.683
A0A0A0MQH5	325.852	259.728	238.23	243.076	231.874	227.509	243.495	283.949	245.277	262.289	214.62	163.191	472.827	239.74	244.904	224.012	269.133	152.305
A0A0A0MQN4	236.101	219.292	230.731	NA	NA	NA	161.945	265.384	187.399	NA	NA	NA	223.607	198.977	243.28	NA	NA	NA
A0A0A6YVS2	228.468	254.13	208.032	277.551	302.605	218.738	286.699	239.86	263.162	226.716	216.668	187.919	253.871	284.531	186.581	222.829	262.803	194.04
A0A0A6YVV8	262.45	209.587	274.786	242.311	187.776	246.609	179.507	213.963	198.354	257.075	329.403	257.839	163.081	283.492	257.653	247.946	190.475	289.838
A0A0A6YW36	191.392	244.912	209.069	178.726	285.189	317.052	184.009	220.874	184.236	277.049	295.988	265.359	222.218	169.952	204.489	269.143	448.434	273.172
A0A0A6YW53	171.45	241.215	216.126	235.439	192.111	267.533	208.168	254.994	227.087	270.978	302.655	302.638	239.278	221.021	197.575	241.207	198.053	301.84
A0A0A6YW77	155.709	214.915	445.613	NA	NA	NA	142.495	224.035	702.265	NA	NA	NA	127.149	121.08	119.432	NA	NA	NA
A0A0A6YWG7	227.216	254.938	247.168	196.204	222.233	331.399	166.555	263.942	218.863	332.441	371.894	305.751	225.854	172.211	188.172	251.835	211.95	312.025
A0A0A6YX18	177.601	222.992	219.496	172.507	300.385	311.889	185.618	225.545	187.339	280.966	340.743	290.836	173.27	158.245	173.438	262.504	419.619	281.025
A0A0A6YX71	231.871	221.288	259.39	194.855	210.025	270.289	132.876	209.187	193.554	298.886	315.328	376.633	142.279	149.187	254.27	223.045	149.578	352.579
A0A0A6YXH3	136.04	193.683	268.688	NA	NA	NA	180.088	237.88	216.663	NA	NA	NA	265.081	223.127	212.937	NA	NA	NA
A0A0B4J1E2	319.426	260.986	291.935	331.137	229.498	217.297	304.908	279.996	241.989	208.19	214.103	291.316	358.677	292.537	430.295	233.167	191.872	229.617
A0A0B4J1E7	265.899	260.31	231.782	232.437	257.131	268.967	275.446	276.269	306.351	290.179	346.094	323.778	217.993	251.89	258.783	255.419	229.317	289.887
A0A0F6AIX5	340.734	268.553	256.085	341.041	308.083	212.686	290.968	251.267	304.621	224.487	221.781	309.937	572.851	262.872	382.043	338.95	277.757	257.033
A0A0G2JDJ5	560.096	158.249	178.644	337.809	192.747	209.719	131.027	169.033	293.513	284.697	299.039	276.523	124.395	101.01	288.63	281.93	254.452	384.663
A0A0G2JDU6	301.508	225.518	294.63	NA	NA	NA	172.517	161.929	290.347	NA	NA	NA	377.053	127.145	478.382	NA	NA	NA
A0A0G2JE00	182.828	231.232	247.564	201.055	277.029	335.358	219.676	260.708	217.576	218.198	254.347	232.467	314.656	195.371	244.606	305.283	392.674	218.306
A0A0G2JEC4	186.158	231.689	220.231	177.195	236.055	319.386	138.168	201.837	187.549	299.974	344.906	294.592	193.004	199.642	184.413	307.848	296.941	238.046
A0A0G2JEG8	204.347	238.639	219.678	176.482	223.559	380.118	100.015	161.241	187.073	312.465	387.103	285.365	109.774	112.056	195.029	269.335	256.531	309.87
A0A0G2JEW9	638.135	172.286	373.521	279.104	193.378	243.42	253.595	237.092	235.112	242.836	188.904	264.323	333.434	185.487	810.255	229.438	298.182	267.496
A0A0G2JEX1	287.206	301.059	274.901	339.957	254.915	220.921	253.833	284.575	306.669	232.748	220.642	196.057	272.24	239.792	371.941	237.273	256.213	260.554
A0A0G2JFT8	225.021	259.218	258.972	213.803	225.669	301.422	147.097	260.523	225.319	338.93	414.85	325.968	157.33	153.466	223.409	311.396	194.039	303.721
A0A0G2JGL0	150.114	260.218	333.362	227.812	235.85	372.478	112.267	181.227	214.832	332.793	484.2	311.818	90.148	121.282	194.458	310.265	208.401	391.053
A0A0G2JGM8	244.136	254.359	211.559	384.922	463.731	384.271	300.409	285.336	272.487	241.647	399.892	357.23	276.809	229.214	228.221	247.211	465.517	316.18
A0A0G2JGX4	177.994	261.821	189.703	160.915	309.93	220.445	261.353	265.412	156.993	159.429	158.272	146.797	398.839	223.1	194.607	289.678	584.877	147.412
A0A0J9YTW6	114.07	283.927	171.799	140.286	269.546	276.335	196.184	241.74	116.791	178.809	182.394	182.492	579.47	184.899	182.063	310.199	610.425	158.982
A0A0J9YUD5	249.957	264.909	254.794	320.831	275.514	271.384	281.053	275.211	272.123	253.467	251.325	281.25	260.746	285.824	271.683	284.521	255.77	284.2
A0A0J9YUL3	217.829	241.401	249.063	232.358	236.672	309.641	186.049	219.725	224.102	285.03	281.667	271.611	234.662	223.632	212.282	285.011	292.256	277.023
A0A0J9YUN4	216.028	239.223	278.082	202.037	220.548	349.824	114.556	226.438	246.38	389.518	411.292	314.051	104.122	129.129	188.888	283.057	218.486	289.1
A0A0J9YUQ8	326.895	251.87	272.372	317.176	305.751	243.513	258.213	243.842	275.431	210.564	224.891	222.417	244.562	269.738	235.326	229.522	299.571	282.939
A0A0M3HEP7	236.005	224.181	207.576	255.967	248.679	239.556	276.492	240.12	229.022	243.279	230.637	211.947	314.152	261.215	197.536	241.217	374.296	224.523
A0A0M3HEQ0	327.315	289.288	370.447	252.193	276.311	273.083	303.088	221.132	304.436	259.06	306.408	308.858	275.989	332.049	428.869	260.161	302.352	285.711
A0A0N4SUH6	292.449	249.316	260.121	243.732	272.365	261.45	281.186	244.067	265.545	186.58	246.088	211.203	280.282	313.697	332.081	225.134	246.326	246.889
A0A0N4SUH8	NA	NA	NA	211.68	250.904	195.699	NA	NA	NA	170.165	202.556	271.464	NA	NA	NA	196.095	285.255	177.66
A0A0N4SUZ3	257.338	338.856	299.679	259.369	239.142	268.793	196.211	280.101	384.864	402.413	401.446	250.087	678.468	379.579	338.68	275.04	165.526	187.006
A0A0N4SVL0	247.787	239.125	258.554	256.991	234.026	314.849	178.037	238.514	232.63	337.4	352.529	318.654	164.863	158.681	204.859	261.653	187.281	315.967
A0A0N4SVP8	270.696	258.385	235.919	242.41	260.16	277.514	269.937	249.595	262.562	251.862	287.794	293.397	234.094	268.215	246.091	248.723	228.708	307.11
A0A0N4SVX9	310.584	253.695	271.824	308.775	222.142	257.968	291.349	268.94	280.469	257.634	235.414	240.134	244.127	259.247	269.554	282.951	267.452	169.237
A0A0N4SW28	271.46	244.666	426.583	NA	NA	NA	132.015	272.463	267.822	NA	NA	NA	220.07	250.885	594.454	NA	NA	NA
A0A0N4SW73	341.505	277.916	258.536	276.429	262.352	247.351	323.377	250.179	251.093	281.636	238.551	288.016	362.339	259.058	280.855	257.549	291.295	242.72
A0A0N4SW93	NA	NA	NA	280.573	238.702	295.601	NA	NA	NA	197.023	225.132	258.65	NA	NA	NA	241.434	300.815	241.093
A0A0R4IZW9	274.196	228.358	206.988	268.645	323.637	271.438	262.806	268.005	224.214	213.431	239.94	299.914	263.289	314.38	309.38	267.437	309.921	236.305
A0A0R4IZX5	197.832	224.918	189.194	160.412	281.596	243.366	243.264	222.53	182.246	168.248	200.554	203.183	320.183	183.1	192.424	263.285	542.346	187.183
A0A0R4IZY0	226.457	242.434	234.065	214.561	238.351	322.381	113.188	223.421	299.198	359.886	454.824	373.086	56.4038	188.89	194.057	267.043	182.526	369.816
A0A0R4J000	165.037	302.346	257.618	NA	NA	NA	243.864	250.905	349.012	NA	NA	NA	177.98	281.457	125.328	NA	NA	NA
A0A0R4J007	329.798	289.721	257.971	307.176	286.155	243.275	268.83	280.687	279.984	280.465	337.259	320.983	313.1	301.888	275.809	297.868	147.654	306.653
A0A0R4J008	299.8	296.421	289.855	319.502	205.64	215.528	305.257	251.479	315.995	274.567	265.652	248.764	314.928	306.092	321.445	255.784	172.958	258.304
A0A0R4J023	207.111	223.151	213.018	215.173	268.189	259.161	307.566	212.5	220.282	204.045	222.683	207.475	182.798	222.91	178.925	265.073	539.215	186.512
A0A0R4J025	NA	NA	NA	361.863	377.538	374.216	NA	NA	NA	286.509	411.086	489.611	NA	NA	NA	397.935	304.541	326.628
A0A0R4J038	506.43	328.351	268.402	NA	NA	NA	280.16	258.03	341.565	NA	NA	NA	218.392	199.667	159.998	NA	NA	NA
A0A0R4J044	205.667	225.729	171.61	261.443	223.648	280.31	184.972	183.356	157.575	315.741	386.594	340.437	132.775	221.552	196.008	274.621	167.538	341.174
A0A0R4J078	218.177	253.014	234.131	282.132	285.865	213.429	283.83	261.163	257.768	232.765	224.392	234.603	287.601	294.628	259.298	259.84	259.82	285.169
A0A0R4J079	247.575	275.272	286.937	NA	NA	NA	262.575	334.387	290.574	NA	NA	NA	262.803	306.876	287.88	NA	NA	NA
A0A0R4J083	310.684	236.084	242.98	266.288	274.342	243.844	363.459	247.579	292.071	224.573	246.51	244.611	328.805	298.642	339.522	245.38	274.529	249.996
A0A0R4J093	194.966	245.859	194.279	209.111	283.284	383.07	95.1141	192.65	193.365	312.521	492.133	351.166	110.755	110.21	239.92	281.549	196.958	348.553
A0A0R4J094	250.052	231.004	242.147	250.549	311.565	268.013	234.275	224.121	254.868	240.333	246.673	296.771	225.151	240.307	243.887	267.26	361.727	258.72
A0A0R4J098	376.789	205.724	228.092	280.98	262.107	279.311	235.986	158.628	167.192	241.561	334.189	392.93	186.784	270.508	225.789	261.132	297.789	438.875
A0A0R4J0A4	403.708	249.658	238.548	263.365	246.595	244.065	275.449	244.684	276.112	255.301	246.181	213.421	275.557	266.544	418.16	218.339	222.703	188.926
A0A0R4J0A6	NA	NA	NA	113.355	398.12	283.803	NA	NA	NA	192.657	236.278	233.184	NA	NA	NA	246.849	800.267	214.463
A0A0R4J0B4	369.187	212.508	308.57	223.66	185.205	348.712	144.614	218.324	257.009	310.228	342.012	361.838	153.348	161.387	251.574	244.752	164.254	300.15
A0A0R4J0B5	303.373	265.558	264.723	243.344	272.969	244.431	293.646	304.974	232.754	222.067	228.253	211.369	309.195	230.898	276.06	237.236	373.935	250.315
A0A0R4J0B6	311.268	288.051	250.913	234.085	263.906	255.09	324.18	229.726	256.857	246.154	236.678	220.569	402.257	304.107	346.143	239.457	300.245	200.038
A0A0R4J0B8	216.915	285.986	230.063	202.382	230.469	328.258	144.122	240.913	234.4	250.075	340.137	400.377	138.407	146.233	209.603	265.1	264.288	307.391
A0A0R4J0D1	274.393	252.512	256.804	229.858	245.185	220.874	283.479	265.939	284.636	204.602	216.603	217.294	278.117	275.631	259.503	279.721	256.918	250.053
A0A0R4J0D3	276.186	258.987	247.213	275.593	289.305	237.469	270.662	307.993	277.96	227.837	216.489	208.471	271.723	271.675	232.593	236.817	253.389	220.803
A0A0R4J0E9	169.44	247.802	199.007	NA	NA	NA	315.636	247.758	249.253	NA	NA	NA	298.484	251.854	205.268	NA	NA	NA
A0A0R4J0F6	252.668	237.093	235.855	251.769	239.174	239.697	199.318	250.808	226.215	309.332	313.807	330.004	269.075	219.832	214.982	248.37	264.838	278.121
A0A0R4J0G0	339.798	256.677	271.333	276.458	321.163	218.181	240.792	204.572	256.954	244.374	226.426	273.663	261.466	263.36	327.338	202.223	227.464	221.107
A0A0R4J0H8	289.45	129.484	144.663	NA	NA	NA	445.521	558.934	339.052	NA	NA	NA	287.894	290.213	522.461	NA	NA	NA
A0A0R4J0I9	296.59	233.346	249.84	252.595	272.583	247.631	273.179	247.427	281.304	231.044	218.582	234.177	269.068	281.537	247.577	266.98	312.189	254.793
A0A0R4J0J0	993.037	230.069	293.64	205.256	191.276	317.87	356.554	330.992	255.452	233.721	204.264	156.268	383.912	287.907	430.497	229.816	226.001	208.908
A0A0R4J0J5	262.328	263.398	341.465	278.442	189.867	183.069	260.153	289.035	338.03	224.319	197.908	316.628	260.491	234.547	238.867	218.614	172.786	298.75
A0A0R4J0J6	266.199	273.049	284.97	NA	NA	NA	329.059	339.553	364.466	NA	NA	NA	381.479	347.157	272.944	NA	NA	NA
A0A0R4J0J8	384.041	309.244	278.549	317.486	238.333	219.836	324.548	306.318	326.962	279.138	211.566	216.63	297.618	321.172	292.631	261.586	232.417	180.735
A0A0R4J0K1	262.059	252.021	242.514	259.792	331.515	235.154	260.5	277.695	286.039	265.97	221.52	194.56	259.155	255.033	214.414	233.301	277.709	220.371
A0A0R4J0M9	246.295	217.797	231.088	210.063	258.985	372.421	137.254	225.137	210.049	345.209	407.62	368.427	120.086	147.62	269.323	261.433	213.421	354.427
A0A0R4J0P1	288.308	260.373	279.95	248.196	270.815	248.795	290.547	238.092	288.242	220.488	214.989	221.792	272.615	282.91	279.647	249.039	327.706	250.42
A0A0R4J0Q4	191.395	371.442	429.901	302.459	166.075	296.587	218.277	462.784	387.566	226.694	358.614	217.722	164.511	189.244	198.855	143.646	219.655	359.44
A0A0R4J0Q5	278.75	271.495	238.982	249.251	248.123	257.652	268.947	268.314	285.055	227.811	245.898	237.062	269.987	280.495	305.34	255.084	268.288	250.835
A0A0R4J0S1	222.451	310.087	242.641	260.054	289.872	302.663	251.843	280.136	278.138	268.093	263.916	264.51	333.649	246.855	255.885	293.141	315.795	239
A0A0R4J0S3	452.604	155.797	270.888	NA	NA	NA	201.693	172.134	314.398	NA	NA	NA	202.022	143.519	489.592	NA	NA	NA
A0A0R4J0S4	196.061	228.258	213.784	182.841	215.892	248.265	201.831	300.125	214.481	229.534	265.955	251.209	267.604	235.79	234.275	229.399	231.666	299.183
A0A0R4J0S7	275.086	312.351	301.519	336.592	189.597	222.003	327.866	303.812	303.815	262.929	243.073	204.682	344.606	311.447	306.888	249.861	248.141	218.819
A0A0R4J0T5	190.38	211.031	214.633	NA	NA	NA	179.841	185.425	211.54	NA	NA	NA	163.353	233.916	200.173	NA	NA	NA
A0A0R4J0T8	201.12	254.827	224.937	225.431	247.769	322.355	183.543	259.654	238.428	309.002	363.06	238.053	205.852	184.463	206.395	286.029	264.204	252.308
A0A0R4J0U4	349.428	240.701	287.344	NA	NA	NA	314.964	229.128	216.669	NA	NA	NA	307.197	278.597	237.816	NA	NA	NA
A0A0R4J0Z1	255.113	232.815	247.554	266.519	367.228	238.519	249.904	233.932	264.896	230.448	219.789	209.718	232.002	234.996	229.533	224.59	252.337	221.475
A0A0R4J0Z3	313.038	254.693	318.117	239.401	221.48	279.467	253.979	232.006	354.077	220.423	163.153	107.309	313.547	295.456	233.204	335.825	298.998	146.342
A0A0R4J101	518.405	194.702	345.625	394.297	259.451	265.88	293.546	348.693	225.997	394.509	292.947	299.481	251.62	224.615	572.382	252.331	308.457	288.533
A0A0R4J102	186.007	299.3	221.607	216.27	212.693	275.677	125.748	275.599	199.784	365.601	357.168	279.633	321.736	152.933	217.039	290.85	211.311	281.355
A0A0R4J104	307.936	291.873	339.841	337.862	236.385	192.878	286.959	324.874	313.82	261.691	234.936	176.386	300.508	296.25	312.441	234.905	202.454	199.026
A0A0R4J124	279.319	270.48	236.978	271.068	209.353	350.614	241.774	238.625	233.413	373.887	324.855	578.938	204.665	226.719	244.328	205.753	212.475	527.827
A0A0R4J127	255.66	183.44	281.737	NA	NA	NA	202.109	210.444	271.727	NA	NA	NA	175.706	218.747	200.425	NA	NA	NA
A0A0R4J131	NA	NA	NA	314.23	227.533	225.981	NA	NA	NA	211.392	196.845	404.328	NA	NA	NA	287.698	185.258	346.323
A0A0R4J138	254.114	226.492	239.528	300.862	266.29	270.22	266.982	238.364	276.92	290.259	270.303	246.11	197.622	316.449	245.668	309.27	294.706	247.603
A0A0R4J170	325.272	278.609	291.578	291.134	242.129	244.08	325.675	301.82	296.045	263.156	301.667	236.379	299.246	324.271	289.528	244.723	192.065	212.806
A0A0R4J194	120.091	225.893	199.569	183.177	213.852	178.571	212.39	241.066	167.273	175.868	155.119	254.952	361.627	180.241	177.435	220.156	330.319	222.978
A0A0R4J1C0	286.58	263.038	246.327	NA	NA	NA	292.597	286.092	274.447	NA	NA	NA	259.942	289.632	229.083	NA	NA	NA
A0A0R4J1E2	267.008	256.245	287.612	311.198	259.64	265.632	251.163	251.528	265.626	242.509	258.051	236.445	252.557	342.214	298.916	266.196	233.502	243.91
A0A0R4J1G5	275.272	266.09	220.106	316.219	271.056	231.626	300.897	299.127	268.334	218.025	212.848	286.279	251.474	270.933	300.377	293.575	251.195	362.418
A0A0R4J1N0	205.453	230.099	225.902	185.719	208.281	374.074	86.9179	201.868	211.633	412.075	482.904	352.377	83.7715	110.254	201.051	294.056	171.65	318.97
A0A0R4J1N6	257.116	280.312	270.949	247.749	223.595	339.714	166.111	219.779	272.951	318.595	425.984	305.28	158.02	180.46	257.198	236.148	186.937	299.407
A0A0R4J1N7	119.769	242.745	199.435	194.551	257.498	285.394	289.071	225.616	171.656	174.887	201.017	188.525	315.999	185.207	143.916	282.598	449.74	285.523
A0A0R4J1Q7	372.876	298.601	242.757	363.341	188.27	185.838	230.45	325.59	329.057	233.367	187.165	209.562	284.591	285.655	262.429	282.833	248.792	283.269
A0A0R4J1T1	316.377	283.824	302.088	325.876	213.666	198.737	255.879	311.968	293.136	222.941	216.056	167.022	274.544	260.471	382.448	261.382	249.613	241.364
A0A0R4J1W7	205.561	269.769	233.829	322.999	224.277	229.368	250.455	267.038	265.835	278.356	217.186	343.792	240.838	205.283	215.35	272.792	209.798	344.575
A0A0R4J242	232.719	263.345	223.434	220.071	283.907	387.514	203.016	261.66	234.185	292.664	326.775	350.608	217.862	192.281	220.136	264.843	290.448	292.772
A0A0R4J263	211.69	295.923	278.468	NA	NA	NA	285.864	362.885	267.613	NA	NA	NA	327.381	290.246	206.89	NA	NA	NA
A0A0R4J275	189.98	245.047	202.256	186.413	322.54	226.588	235.961	203.451	239.061	162.438	214.944	157.774	221.107	235.519	200.968	204.051	608.249	167.329
A0A0R4J293	387.89	226.801	456.324	NA	NA	NA	432.812	337.96	300.976	NA	NA	NA	299.691	269.913	373.158	NA	NA	NA
A0A0R4J2B2	190.53	216.818	197.455	234.287	246.603	285.241	182.202	251.597	242.576	274.826	244.774	363.826	323.457	216.759	241.304	289.936	299.411	251.216
A0A0R4J2C1	298.818	210.472	243.105	301.413	260.301	263.487	261.038	294.024	248.944	323.835	317.891	399.927	265.496	295.485	369.954	271.807	221.331	357.084
A0A0R4J2C2	134.411	180.678	220.851	116.977	363.205	254.803	260.367	190.245	135.164	132.304	168.874	170.18	283.739	164.108	162.968	238.424	824.939	147.773
A0A0U1RNF2	219.085	239.078	212.361	239.408	312.035	332.46	87.6593	254.05	242.85	271.303	397.433	330.396	104.672	188.21	311.886	289.732	198.987	358.137
A0A0U1RP81	253.491	230.344	239.676	223.313	323.104	240.838	290.683	195.334	232.17	210.827	214.231	201.228	239.519	258.259	223.231	249.464	442.136	214.726
A0A0U1RPA0	226.916	232.557	260.052	157.513	280.349	381.434	226.031	242.657	264.913	264.625	304.847	278.419	201.305	211.595	184.503	360.936	255.234	427.124
A0A0U1RPB2	318.788	276.032	312.815	361.902	260.836	230.907	372.347	283.303	276.385	240.713	236.789	222.48	357.166	286.415	372.005	234.86	236.373	248.138
A0A0U1RPL0	277.314	265.815	296.135	NA	NA	NA	280.997	577.58	226.118	NA	NA	NA	790.683	242.607	343.129	NA	NA	NA
A0A0X1KG67	189.374	253.684	252.664	NA	NA	NA	171.08	165.019	230.396	NA	NA	NA	300.549	193.249	202.897	NA	NA	NA
A0A140LHG8	208.336	280.935	193.583	182.948	292.023	259.757	233.416	223.721	282.183	230.906	208.077	253.969	236.027	274.058	187.402	220.613	296.593	176.602
A0A140LHN0	386.891	250.564	235.044	NA	NA	NA	381.541	281.799	291.624	NA	NA	NA	290.438	227.642	346.704	NA	NA	NA
A0A140LHQ9	289.116	263.347	273.082	314.591	239.399	270.069	262.875	304.389	253.705	234.008	273.533	252.767	326.997	272.272	305.96	237.468	247.932	275.739
A0A140LHU0	282.04	244.301	213.57	227.018	302.887	223.592	265.13	217.507	264.424	241.426	219.598	203.908	231.998	245.524	199.591	230.668	246.69	210.008
A0A140LIF8	250.552	415.243	164.094	188.137	874.074	360.094	160.131	118.102	400.085	179.712	102.937	162.456	82.3903	86.0858	131.251	91.2442	109.409	94.4974
A0A140LIJ1	NA	NA	NA	350.725	279.681	264.701	NA	NA	NA	555.943	430.538	140.865	NA	NA	NA	304.759	251.26	426.158
A0A140LIT2	225.275	238.275	203.684	217.687	212.304	228.784	336.239	262.189	273.963	203.918	176.095	188.258	304.886	282.084	248.923	197.875	308.791	203.965
A0A140LIV1	149.302	108.63	555.62	NA	NA	NA	146.516	276.805	399.353	NA	NA	NA	195.635	151.521	167.528	NA	NA	NA
A0A140LJ04	216.38	193.429	302.876	NA	NA	NA	259.847	289.897	315.804	NA	NA	NA	170.439	283.505	329.708	NA	NA	NA
A0A140LJJ5	182.491	247.544	246.253	NA	NA	NA	497.411	284.947	311.043	NA	NA	NA	383.053	391.484	242.433	NA	NA	NA
A0A140T8J4	252.974	243.06	220.976	290.055	230.965	278.419	156.941	203.681	221.079	255.937	372.99	325.192	181.386	195.315	263.78	265.376	203.919	327.415
A0A140T8S5	269.696	304.519	263.295	233.559	248.83	127.812	315.701	353.044	240.665	342.509	246.572	224.558	270.816	346.918	192.796	317.617	189.384	207.361
A0A140T8T4	274.459	300.837	271.115	339.339	182.587	127.07	328.084	338.782	298.972	232.941	168.496	310.695	325.328	336.292	273.874	226.277	137.28	246.505
A0A171EBK8	285.091	250.632	288.403	260.278	252.875	316.454	141.375	247.526	239.277	360.668	416.459	361.748	140.548	140.07	283.103	298.912	175.341	407.675
A0A1B0GQZ3	259.464	209.021	252.103	294.436	294.504	260.748	241.786	259.651	271.36	189.151	306.715	236.513	242.364	255.209	237.204	165.11	208.674	228.073
A0A1B0GR11	168.04	237.057	202.513	216.15	251.328	362.983	132.002	185.304	203.782	325.766	465.607	360.928	122.821	223.224	219.615	292.943	222.439	344.29
A0A1B0GR85	NA	NA	NA	316.525	269.403	269.383	NA	NA	NA	261.675	255.262	192.706	NA	NA	NA	283.554	346.043	194.238
A0A1B0GRA5	284.814	250.647	253.114	313.856	287.874	269.011	254.158	275.235	260.236	241.054	247.696	265.577	238.705	266.797	270.753	252.644	296.713	266.037
A0A1B0GRP7	170.802	231.93	237.434	193.722	256.663	287.765	153.119	219.62	226.482	229.692	339.998	293.398	154.474	217.782	198.628	301.767	289.142	355.149
A0A1B0GRV0	185.574	233.966	242.033	237.776	255.152	296.965	173.234	203.82	227.146	291.482	357.021	321.436	166.944	170.913	198.339	251.385	248.891	311.551
A0A1B0GS68	287.17	284.76	267.798	299.268	278.927	204.417	319.878	352.474	255.629	230.215	241.388	229.953	303.753	311.288	235.45	212.354	246.167	220.533
A0A1B0GS91	299.627	259.089	226.971	313.624	293.977	248.17	303.786	246.237	233.184	238.596	236.603	254.901	261.694	280.52	266.348	231.622	262.228	225.818
A0A1B0GSG5	256.436	228.731	232.279	241.362	233.528	246.46	198.22	217.727	251.519	275.077	298.854	341.901	195.698	205.088	251.127	237.184	204.381	318.259
A0A1B0GSX0	157.17	229.543	204.088	220.186	247.646	283.619	157.712	194.149	200.612	310.022	390.407	326.756	162.741	236.234	185.542	242.631	222.019	327.507
A0A1B0GSX7	259.168	276.176	265.091	226.011	238.509	270.962	272.618	270.295	268.205	264.795	255.351	235.471	277.472	276.35	288.257	282.542	234.008	277.332
A0A1D5RLF1	301.129	236.757	157.82	NA	NA	NA	228.54	237.944	193.88	NA	NA	NA	335.321	214.416	239.608	NA	NA	NA
A0A1D5RLG3	306.161	340.475	227.58	232.003	254.767	278.46	236.936	318.654	265.709	331.309	376.471	280.608	322.276	249.813	307.554	286.029	283.489	331.82
A0A1D5RLL3	235.51	238.995	243.944	254.241	326.103	232.982	355.955	254.878	227.256	184.571	217.376	197.324	334.288	315.021	253.026	252.303	396.217	226.457
A0A1D5RLL4	412.171	282.074	291.277	NA	NA	NA	309.787	336.965	350.298	NA	NA	NA	305.255	281.456	379.082	NA	NA	NA
A0A1D5RLQ9	265.068	250.609	279.871	272.092	231.878	239.989	227.534	258.02	281.474	263.764	249.02	240.533	221.466	243.8	226.971	268.143	230.009	263.344
A0A1D5RM85	269.686	282.825	215.482	292.656	255.925	195.047	324.113	303.841	250.633	255.935	222.524	220.047	296.114	290.315	228.244	215.981	246.897	209.607
A0A1D5RML8	217.968	250.707	224.44	NA	NA	NA	248.125	295.11	272.986	NA	NA	NA	281.715	241.407	257.064	NA	NA	NA
A0A1L1SQ51	288.864	263.915	277.424	285.715	241.393	239.486	257.791	266.182	266.537	262.806	253.66	228.487	253.976	271.567	249.784	248.849	231.983	236.126
A0A1L1SQR4	342.756	258.708	265.255	305.019	253.573	233.812	304.908	279.678	260.305	262.617	239.033	183.962	299.451	290.127	295.431	245.28	256.532	205.973
A0A1L1SRX2	169.219	207.679	175.649	263.996	251.317	294.478	187.969	253.214	211.778	346.075	360.427	276.91	128.992	211.557	220.305	274.294	233.516	348.359
A0A1L1SSF2	231.516	294.984	220.757	239.93	298.414	241.336	300.181	270.979	296.575	211.9	228.446	218.662	282.817	256.682	267.662	243.34	237.642	220.321
A0A1L1SSH9	246.733	250.717	275.227	235.839	307.203	239.359	288.56	263.246	293.835	280.314	235.551	320.505	270.623	279.086	254.571	295.01	274.444	194.613
A0A1L1SSL9	224.266	258.682	123.377	NA	NA	NA	356.927	290.249	272.985	NA	NA	NA	242.183	353.657	222.95	NA	NA	NA
A0A1L1STC6	263.387	247.289	242.92	230.933	254.078	286.552	235.226	275.009	232.211	265.892	265.897	301.1	241.608	261.059	251.137	269.16	275.56	345.929
A0A1L1STE6	200.816	203.067	258.196	209.354	335.89	257.813	285.072	189.646	221.537	205.989	218.186	217.487	209.624	223.89	191.602	249.955	536.041	220.219
A0A1L1SVG6	217.051	252.964	208.451	225.211	255.094	265.325	252.098	247.307	260.238	269.715	195.897	204.294	338.18	281.89	213.958	257.592	332.754	198.153
A0A1S6GWJ4	369.8	257.647	374.326	NA	NA	NA	720.768	343.117	293.655	NA	NA	NA	318.547	508.19	402.671	NA	NA	NA
A0A1W2P6J7	205.371	245.128	250.319	221.417	211.119	250.513	180.26	214.765	209.215	265.803	260.968	203.554	255.691	210.027	182.988	255.251	259.807	240.404
A0A1W2P6X3	306.324	337.39	277.813	198.562	282.178	237.979	198.172	290.353	253.403	248.841	263.398	223.523	272.125	239.957	209.449	202.57	266.123	221.835
A0A1W2P711	271.432	251.839	235.371	286.169	288.485	225.29	255.086	217.494	241.192	269.528	251.714	392.934	246.106	264.85	249.329	287.424	277.944	284.981
A0A1W2P768	255.408	303.393	236.44	321.251	267.369	209.14	250.882	354.898	244.17	375.933	325.625	147.702	166.053	293.667	182.475	232.676	210.177	237.61
A0A1W2P772	242.792	167.284	268.819	NA	NA	NA	249.298	287.336	210.287	NA	NA	NA	275.377	178.214	243.698	NA	NA	NA
A0A1W2P7A1	197.016	260.409	294.042	320.4	284.907	233.454	292.501	187.123	304.169	274.667	303.165	239.234	312.273	603.016	209.024	182.237	202.56	250.461
A0A1W2P7I2	303.289	258.201	253.329	256.358	250.293	198.531	268.531	278.029	252.66	242.806	195.55	197.99	320.677	295.982	298.625	224.135	219.566	184.394
A0A1W2P7N3	228.709	268.848	238.988	239.664	226.983	209.527	307.356	260.504	290.786	244.736	242.936	195.75	317.857	278.263	280.87	223.273	232.594	223.332
A0A1W2P7W3	246.175	240.217	280.571	272.736	243.65	224.654	285.328	273.416	254.957	236.112	237.633	247.933	301.73	268.308	296.128	221.073	234.853	227.2
A0A1W2P7Y1	295.454	277.794	225.75	229.182	281.335	246.453	313.004	257.653	281	221.385	212.534	191.642	281.002	275.343	253.967	219.324	365.161	192.34
A0A1W2P7Y9	265.226	255.098	245.68	178.988	281.825	288.886	185.454	299.405	242.105	237.124	306.503	271.513	248.672	186.127	242.089	282.124	337.621	241.598
A0A1W2P845	309.982	217.031	308.305	622.441	313.849	187.669	316.143	301.038	291.545	285.124	266.062	280.196	193.018	317.908	289.239	413.095	299.871	138.98
A0A1W2P8A8	255.403	264.951	194.154	234.171	288.439	216.944	286.6	270.988	254.735	218.367	210.534	243.537	345.301	280.068	267.908	207.225	218.622	188.421
A0A1Y7VJE9	394.37	145.236	267.063	NA	NA	NA	297.088	241.827	133.256	NA	NA	NA	105.867	596.139	259.755	NA	NA	NA
A0A1Y7VJW9	176.846	266.457	442.102	354.772	179.502	278.363	195.618	411.868	301.006	202.695	269.006	248.928	122.62	132.244	204.453	259.824	241.915	340.561
A0A1Y7VKY1	186.856	226.758	183.617	253.087	327.425	238.737	219.505	235.071	179.442	237.635	364.391	229.108	268.739	283.635	177.877	228.168	226.62	237.838
A0A1Y7VL34	375.422	312.437	302.451	304.673	192.546	167.087	241.114	306.001	353.422	263.335	195.949	140.211	323.295	369.06	284.21	315.723	197.192	164.568
A0A1Y7VL44	242.662	303.765	248.843	257.731	253.944	213.306	317.405	264.305	232.395	224.091	219.902	243.208	329.314	260.044	255.615	231.187	323.367	219.997
A0A1Y7VM69	374.646	283.204	276.489	229.688	253.25	283.903	342.506	289.659	273.084	342.4	302.889	295.325	349.411	308.204	308.145	288.194	277.922	291.895
A0A1Y7VMN0	280.773	222.728	256.764	267.607	251.841	304.836	192.979	226.825	229.429	333.809	353.249	295.596	197.184	188.59	285.168	297.033	247.846	277.138
A0A1Y7VN19	212.627	244.464	238.187	286.476	270.804	222.103	238.551	287.363	267.482	241.573	216.408	206.623	246.074	241.161	244.701	233.654	243.843	257.399
A0A1Y7VNZ6	233.945	267.765	243.23	270.687	232.748	265.524	244.175	281.539	254.861	310.8	285.366	341.138	271.624	240.314	245.079	275.748	220.035	310.347
A0A286YCS7	261.796	238.223	155.464	306.62	193.145	250.32	230.445	189.488	227.415	213.682	182.922	187.669	277.88	297.025	250.693	232.164	278.165	259.563
A0A286YCV9	462.255	275.369	328.157	234.678	232.334	272.575	250.977	262.251	266.763	258.69	304.032	304.479	348.443	309.57	350.642	232.116	241.855	267.496
A0A286YCW8	161.204	245.97	214.01	166.209	275.393	214.811	216.092	287.302	189.494	269.246	275.863	196.543	243.15	167.457	188.502	250.619	487.606	143.388
A0A286YD34	257.499	231.21	247.604	262.549	211.464	189.381	249.682	275.938	259.976	242.878	188.241	138.709	224.849	281.855	302.215	234.081	219.451	182.575
A0A286YD76	247.776	278.066	266.997	249.733	248.562	234.138	269.515	299.388	246.634	265.426	225.406	209.734	390.208	258.839	283.924	252.701	281.333	180.555
A0A286YDF5	277.967	258.789	287.703	282.23	261.759	225.528	295.48	288.556	272.432	233.286	225.101	222.245	247.847	305.375	229.185	238.46	252.247	238.864
A0A286YDH6	190.574	228.658	228.306	200.801	230.307	340.394	118.351	234.064	214.145	377.086	456.832	359.73	107.33	120.771	164.412	280.972	210.979	378.487
A0A2C9F2C1	191.104	247.772	204.399	189.928	318.765	248.415	285.225	240.641	178.64	209.519	220.159	219.07	380.076	223.273	188.953	283.372	508.947	170.829
A0A2C9F2D2	208.194	230.041	200.279	261.166	249.379	311.417	165.909	205.886	241.845	311.42	328.445	302.645	149.007	198.126	192.69	268.607	207.689	326.488
A0A2I3BPG9	183.507	271.128	241.417	251.87	233.015	180.541	300.727	255.369	217.942	310.827	281.942	208.111	471.345	279.84	259.62	197.898	159.466	214.236
A0A2I3BPQ5	609.552	379.965	372.766	NA	NA	NA	449.301	349.502	379.856	NA	NA	NA	428.933	392.663	557.84	NA	NA	NA
A0A2I3BPX3	268.578	263.37	272.166	315.366	268.307	275.8	261.988	242.924	273.437	239.522	231.494	271.61	242.421	235.637	314.713	204.357	252.496	227.804
A0A2I3BPY7	356.451	278.817	263.443	294.938	277.918	236.131	310.954	259.314	294.954	242.262	218.75	180.09	292.918	315.009	347.94	234.245	229.044	194.189
A0A2I3BQ39	250.402	232.674	213.22	189.99	270.028	319.597	146.889	213.493	182.84	283.977	395.665	355.94	128.634	153.791	280.603	216.463	212.649	310.663
A0A2I3BQI5	301.296	227.39	187.025	NA	NA	NA	223.839	297.984	243.97	NA	NA	NA	235.643	292.679	200.641	NA	NA	NA
A0A2I3BQK1	154.623	248.187	206.205	221.519	213.024	363.582	90.9781	233.641	232.019	427.738	502.202	365.115	98.8478	133.926	158.486	269.885	160.174	393.87
A0A2I3BQV5	239.753	272.722	304.102	244.082	200.665	255.639	291.322	345.543	324.817	273.233	279.882	306.846	287.472	270.352	315.572	234.09	205.65	275.675
A0A2I3BRL8	227.365	264.574	290.009	277.065	209.82	166.108	347.549	313.21	154.369	232.355	301.997	270.694	329.503	360.102	277.529	269.146	195.829	262.412
A0A2I3BRM6	155.54	215.371	192.951	233.958	254.341	294.03	182.113	209.447	187.428	216.711	307.671	248.038	273.216	322.525	299.955	204.38	353.032	335.775
A0A2I3BRX8	NA	NA	NA	230.741	183.251	213.511	NA	NA	NA	206.876	229.933	267.349	NA	NA	NA	221.563	170.181	264.702
A0A2I3BRX9	334.289	259.058	288.962	297.941	225.83	236.683	273.837	258.371	269.531	293.821	250.172	211.173	288.303	259.944	330.056	255.847	227.292	177.786
A0A2R8VHF9	323.412	239.16	270.987	326.904	265.564	238.149	245.331	277.565	269.457	224.757	238.142	264.535	203.296	244.449	268.704	222.433	294.685	309.136
A0A2R8VHP3	568.701	204.452	459.209	262.21	134.544	143.542	734.16	322.426	187.326	180.345	169.497	302.765	167.77	230.101	334.773	198.362	272.935	295.369
A0A2R8VK70	172.358	275.18	277.907	177.754	277.968	219.61	210.665	232.344	208.758	181.114	187.697	126.704	326.891	312.129	366.608	227.704	480.171	176.394
A0A2R8VK76	818.801	279.583	695.904	300.967	262.542	172.63	416.707	328.032	280.45	250.322	217.178	251.818	330.268	261.012	1164.68	238.813	170.92	259.608
A0A2R8VK79	NA	NA	NA	205.398	338.142	219.329	NA	NA	NA	277.089	240.102	352.48	NA	NA	NA	295.731	159.585	337.787
A0A2R8VKI7	381.115	272.553	263.793	197.626	131.96	202.248	207.355	129.824	222.963	213.332	223.774	401.898	210.057	259.201	292.65	177.056	113.111	287.768
A0JNY3	210.361	235.613	227.324	177.439	297.065	257.962	209.841	224.26	207.632	234.18	273.334	236.31	278.247	196.679	186.204	286.134	473.022	277.928
A1BN54	292.382	282.755	300.007	339.537	237.64	211.767	265.467	297.284	295.395	214.437	216.897	198.502	300.741	272.812	333.502	253.071	263.304	247.156
A1L3P4	243.177	250.275	240.986	419.246	532.162	444.055	268.725	264.519	236.512	258.123	550.121	588.768	250.75	264.834	212.871	336.677	390.452	552.955
A2A432	276.848	243.383	287.583	250.015	266.149	263.881	223.507	239.766	237.062	284.602	325.129	278.66	203.51	239.096	241.309	266.301	227.921	310.339
A2A484	337.076	367.376	390.315	346.808	276.246	174.19	403.443	357.842	306.233	267.617	267.743	139.964	444.792	330.957	337.006	222.486	197.939	184.874
A2A517	237.916	258.286	234.419	214.174	255.107	302.79	175.243	236.804	210.573	285.432	363.282	298.446	210.577	197.163	209.626	243.101	221.238	276.902
A2A5R2	541.487	244.86	224.43	261.206	254.763	276.463	202.192	206.435	214.834	335.755	355.364	296.768	183.273	231.495	198.452	273.622	230.596	259.643
A2A5Y6	188.925	196.229	289.38	199.775	235.309	357.361	79.3174	188.594	200.214	417.333	563.33	206.487	70.6976	108.077	188.266	268.796	160.766	278.693
A2A690	226.12	272.169	343.169	222.612	214.413	258.917	209.806	310.19	276.107	301.565	296.9	316.587	194.851	202.267	262.995	223.398	239.857	278.632
A2A7A7	237.069	275.543	268.92	NA	NA	NA	288.607	309.785	377.144	NA	NA	NA	366.582	262.073	319.189	NA	NA	NA
A2A7F6	NA	NA	NA	225.357	370.812	268.274	NA	NA	NA	244.374	207.361	228.067	NA	NA	NA	282.324	454.01	190.636
A2A7S7	227.592	236.38	238.787	243.968	213.797	328.87	185.68	199.436	246.189	279.561	436.602	361.562	170.26	196.696	233.717	232.07	174.818	397.992
A2A7Z6	181.149	236.841	191.449	206.245	276.724	263.316	241.436	216.365	204.803	235.357	274.143	234.686	255.084	212.434	200.306	246.292	366.551	238.143
A2A841	213.753	277.737	240.583	278.194	252.516	255.054	240.512	292.921	255.67	238.042	219.546	236.805	327.807	253.94	267.016	244.05	236.521	321.087
A2A863	287.47	293.124	271.942	287.814	245.641	246.506	252.891	254.149	320.783	241.002	226.94	262.376	216.88	315.8	300.454	256.618	252.476	251.779
A2A864	287.305	290.7	271.81	290.218	244.244	245.424	252.725	253.135	322.979	241.731	225.411	263.507	217.119	315.349	298.842	253.968	251.187	251.218
A2A8D1	NA	NA	NA	242.81	357.906	249.046	NA	NA	NA	239.796	223.467	187.819	NA	NA	NA	240.972	510.23	225.931
A2A8L5	179.582	242.902	220.442	194.339	301.137	234.442	241.651	268.501	236.881	188.936	174.417	169.066	284.351	290.321	197.013	291.165	470.743	173.57
A2A8U2	252.499	239.003	265.545	226.468	361.446	242.382	208.504	283.311	262.822	244.446	564.583	471.167	234.463	223.31	211.915	252.961	253.492	362.234
A2A933	301.733	264.969	304.258	NA	NA	NA	305.68	294.991	245.451	NA	NA	NA	294.536	302.111	251.332	NA	NA	NA
A2A9M4	417.229	271.599	404.583	253.924	158.012	240.93	326.366	195.879	330.355	192.555	128.736	550.496	549.386	213.02	609.831	237.544	156.057	313.327
A2A9Z2	371.784	319.984	312.484	319.471	226.369	170.222	258.745	273.065	369.867	264.39	204.852	155.202	368.253	359.857	270.183	328.376	214.533	155.124
A2ACM0	312.101	265.896	275.084	NA	NA	NA	255.231	306.91	278.268	NA	NA	NA	310.201	256.976	275.688	NA	NA	NA
A2ADH1	268.816	236.278	293.758	256.913	297.377	265.77	267.575	300.451	289.195	264.302	231.652	289.997	249.111	270.456	241.403	239.796	276.956	231.897
A2AE27	261.992	263.676	288	255.352	189.43	268.845	224.379	295.277	268.266	351.634	304.922	323.974	220.117	224.415	243.27	268.501	179.803	302.924
A2AEG6	159.029	224.133	194.489	127.661	277.012	211.893	183.614	212.201	121.131	177.338	138.992	100.176	401.507	197.782	135.916	237.973	714.969	88.797
A2AEM2	287.174	284.48	234.826	259.483	302.201	251.87	242.095	215.861	254.391	233.902	246.347	225.777	274.462	295.731	291.704	243.019	266.384	274.283
A2AEW8	260.076	320.281	304.25	224.977	269.396	215.355	269.955	309.752	273.287	247.779	233.659	225.187	269.2	312.278	298.891	265.122	223.124	197.713
A2AEX6	250.729	239.783	266.153	272.646	253.917	305.514	139.217	223.918	200.326	228.874	346.848	274.448	173.32	214.328	230.643	275.189	236.542	296.911
A2AF47	285.07	249.584	228.981	245.571	232.07	217.357	325.653	243.339	254.385	237.582	246.145	190.235	284.597	302.626	289.992	249.574	286.106	200.58
A2AFF6	258.9	294.813	274.393	313.815	243.554	227.151	323.589	309.585	307.793	238.019	235.703	192.84	314.98	355.629	292.184	247.146	221.536	213.397
A2AFP5	212.612	184.463	154.872	262.606	282.028	246.775	213.642	177.715	241.718	264.46	270.571	231.536	233.644	243.867	292.504	246.598	305.353	239.134
A2AFQ0	236.666	244.107	276.766	275.713	242.026	275.355	254.76	267.298	234.355	278.983	288.504	318.701	228.102	244.791	240.598	253.941	235.01	323.467
A2AFQ2	245.473	253.363	308.123	278.623	277.501	229.339	272.633	245.807	288.907	217.495	227.933	241.553	272.493	270.838	264.136	263.736	297.348	253.478
A2AG50	321.791	235.818	343.533	230.156	310.183	405.87	144.381	247.016	235.545	392.005	423.387	219.243	234.483	175.679	251.248	356.29	193.787	292.468
A2AG58	363.255	245.822	267.795	NA	NA	NA	309.853	282.741	240.393	NA	NA	NA	268.769	297.875	379.574	NA	NA	NA
A2AG68	298.834	236.461	269.705	290.729	448.54	625.177	283.444	263.979	333.015	271.089	259.081	279.446	240.957	261.202	307.516	212.071	265.487	211.576
A2AGI2	194.993	278.601	196.534	267.778	245.417	256.958	256.749	293.689	198.99	192.514	134.888	419.302	361.458	214.919	211.874	233.488	400.232	267.417
A2AGQ4	148.879	193.563	183.451	200.055	275.738	274.772	120.872	187.031	170.764	288.005	331.137	313.689	138.22	110.315	179.77	266.031	274.122	331.852
A2AH25	248.119	213.916	238.519	249.593	230.772	242.478	215.094	198.656	209.367	300.379	264.284	306.164	214.739	229.947	210.521	250.934	261.533	262.694
A2AH85	306.346	298.527	304.198	323.624	222.822	177.419	330.45	306.762	318.974	225.684	192.43	230.535	304.056	331.961	317.72	230.94	176.721	230.545
A2AHK0	266.671	223.712	234.245	237.614	241.786	290.317	160.159	257.856	216.976	335.954	324.297	421.503	147.773	157.955	199.321	220.4	187.375	425.987
A2AI21	146.778	182.834	243.02	230.355	210.33	229.249	320.478	177.617	151.36	249.115	161.974	238.433	471.141	200.392	166.32	226.989	368.246	209.393
A2AIM4	356.668	408.979	363.71	355.537	202.638	102.515	167.081	178.855	243.637	420.741	260.834	104.813	206.814	227.356	349.877	459.944	154.443	168.954
A2AIX1	276.121	278.46	270.499	255.748	261.671	250.969	262.025	310.48	269.852	261.722	269.873	222.838	258.074	277.765	239.46	219.099	264.043	241.105
A2AJA9	224.435	239.72	210.249	NA	NA	NA	241.971	272.738	183.409	NA	NA	NA	363.703	211.437	214.919	NA	NA	NA
A2AJI0	245.483	232.427	301.873	306.206	201.951	224.086	199.433	322.762	229.954	250.896	243.641	353.736	300.367	239.068	261.362	297.527	231.272	321.047
A2AJQ0	231.949	264.373	269.445	243.248	278.534	249.712	273.867	238.058	286.862	235.11	261.964	225.53	281.474	270.004	246.889	278.489	351.262	212.48
A2AJQ3	219.595	212.988	174.444	203.84	221.267	186.464	337.578	347.984	285.252	282.533	194.44	237.338	270.268	288.624	265.651	248.808	288.399	245.697
A2AKW0	150.521	243.891	237.102	257.598	366.491	256.281	207.246	250.816	213.831	224.135	255.784	242.847	197.45	207.489	198.72	257.781	415.882	247.234
A2AL50	327.476	216.178	328.596	269.18	395.463	281.195	272.65	254.585	303.573	238.497	249.9	229.307	212.856	232.444	387.697	240.681	234.003	255.143
A2ALS4	228.434	206.408	167.079	243.339	229.826	358.534	125.908	207.27	181.402	432.228	470.469	381.241	115.734	131.584	165.252	327.417	187.421	346.909
A2ALS7	249.703	224.017	237.297	224.056	201.043	329.233	126.519	248.867	192.066	436.453	467.77	335.24	139.089	130.725	176.591	314.293	163.501	314.727
A2ALV3	251.936	236.253	217.237	196.266	208.924	355.412	119.036	190.206	203.223	335.539	384.109	325.542	109.42	111.368	211.055	263.861	226.624	314.702
A2AMH4	229.306	328.139	207.193	263.891	240.159	244.453	205.64	263.111	208.574	254.572	213.512	172.196	403.493	271.415	226.862	299.853	362.952	186.968
A2AMW0	284.761	260.215	244.51	285.968	285.182	253.423	259.572	257.375	251.589	238.931	288.888	271.847	303.248	251.465	254.483	253.917	265.753	275.249
A2AN08	284.586	298.679	283.315	311.588	267.279	238.119	236.454	305.559	254.705	291.795	263.371	274.144	315.774	239.917	310.437	260.568	237.568	292.47
A2AN37	NA	NA	NA	195.252	214.61	258.513	NA	NA	NA	274.383	306.815	340.819	NA	NA	NA	194.041	172.471	296.92
A2AP18	287.095	220.989	273.938	199.214	182.194	319.327	178.208	272.421	210.485	273.485	265.339	341.933	152.911	168.719	239.2	229.153	177.492	308.213
A2APV2	284.373	305.047	276.044	313.762	206.833	177.645	301.01	282.364	292.431	260.527	192.908	189.615	348.459	322.397	293.307	253.163	216.251	163.581
A2APX8	122.191	265.885	184.92	143.494	278.209	280.121	213.992	225.537	121.807	180.782	188.27	197.035	525.975	191.853	185.472	305.946	613.397	162.227
A2APY7	236.056	247.158	271.016	NA	NA	NA	267.262	215.924	274.153	NA	NA	NA	240.958	235.176	274.967	NA	NA	NA
A2AQC3	384.291	324.636	166.164	218.338	255.113	256.947	382.257	328.706	215.207	198.035	227.897	259.524	380.432	203.624	280.252	272.478	293.879	241.489
A2AQJ6	233.926	226.232	249.449	313.481	377.908	286.593	249.118	224.336	281.788	244.502	280.903	211.521	278.649	242.734	261.564	253.914	265.701	182.849
A2AQN4	223.146	238.006	236.15	209.166	259.751	322.728	131.393	221.153	234.308	395.437	455.116	489.72	124.448	146.629	301.255	294.203	212.58	310.732
A2AQR0	254.558	263.269	228.509	249.538	258.503	218.893	314.888	221.348	262.098	232.43	242.054	212.397	300.346	273.828	376.41	245.701	315.133	220.385
A2AR02	215.131	158.089	149.525	272.87	143.702	135.905	241.816	269.973	164.984	247.905	133.068	227.158	1009.53	255.603	200.555	263.053	130.954	212.764
A2ARA8	249.199	271.626	273.662	330.568	245.153	261.08	211.098	225.589	264.659	204.35	285.725	218.169	213.591	235.79	304.209	262.114	232.951	236.087
A2ARP8	195.857	262.248	229.629	199.361	247.827	267.863	171.751	265.873	194.87	212.098	253.279	440.589	290.343	185.139	204.409	233.412	309.423	400.761
A2ARS0	282.132	199.23	327.014	226.154	227.009	213.873	192.774	290.254	217.496	308.446	262.698	453.434	382.948	192.886	382.835	266.638	205.086	301.3
A2AS55	371.295	282.956	392.028	NA	NA	NA	340.791	207.27	275.453	NA	NA	NA	394.389	180.13	430.054	NA	NA	NA
A2AS98	204.349	244.066	272.162	238.847	227.853	339.049	174.706	238.209	235.842	325.489	328.246	291.479	191.963	180.8	175.435	270.389	233.177	326.66
A2ASQ1	313.338	253.536	255.21	269.885	247.048	241.091	249.16	253.667	290.227	266.176	278.98	210.119	250.176	335.173	256.527	238.712	283.018	264.834
A2AT37	287.174	161.496	233.117	298.481	193.228	258.636	186.974	212.493	209.805	293.51	301.624	320.379	129.642	238.577	168.438	258.184	198.881	300.63
A2ATK9	268.463	204.594	209.7	251.387	241.95	227.404	287.019	243.267	216.562	216.732	248.128	233.509	261.084	239.175	275.695	245.61	383.314	180.061
A2AUD5	541.107	226.69	301.054	235.305	323.785	287.744	186.28	304.969	254.626	259.087	343.521	235.815	319.936	225.702	451.24	264.108	346.352	215.246
A2AUK8	241.303	267.655	240.733	213.697	231.891	289.237	173.835	235.685	196.044	255.472	287.426	302.38	282.13	177.273	210.457	247.744	284.095	342.578
A2AVJ7	366.062	265.251	281.524	274.976	309.549	224.426	251.269	353.585	255.289	265.683	265.993	243.655	287.86	267.478	221.991	236.531	265.809	210.126
A2AVR6	246.979	267.208	231.127	209.074	301.315	249.516	228.174	270.93	303.491	272.251	272.669	399.425	246.379	175.383	290.828	284.607	306.53	401.674
A2AWI7	194.519	240.494	186.318	164.419	220.102	328.43	113.411	176.447	165.598	334.17	392.721	317.747	104.301	151.008	238.286	288.976	274.221	241.259
A2AWT5	378.621	335.105	354.112	227.108	241.972	189.966	329.359	353.698	289.11	183.468	149.824	209.733	364.113	330.978	321.681	191.383	363.636	153.08
A2BFF9	262.955	255.197	246.233	300.936	198.121	221.221	254.801	297.769	264.292	247.622	202.062	293.593	261.737	252.334	257.382	257.449	219.314	298.579
A2BGI8	208.982	228.459	250.041	249.731	307.587	244.717	250.409	236.325	213.162	248.331	345.421	256.326	222.439	276.545	332.402	246.439	214.689	179.175
A2CEK3	134.629	265.413	240.938	209.532	224.091	295.918	122.761	201.142	206.923	271.356	391.758	355.208	116.621	174.745	229.191	235.989	172.311	334.111
A2CG35	236.69	236.633	194.463	252.645	281.072	267.048	285.976	239.003	236.435	254.908	254.594	236.136	275.501	262.672	230.711	257.822	329.919	248.58
A2CG49	221.397	242.966	262.08	240.042	263.633	262.021	228.306	252.063	270.945	252.716	262.106	269.666	235.049	253.809	219.192	253.117	299.015	234.148
A2RT62	160.827	251.367	209.386	214.232	210.058	322.054	100.731	224.066	208.179	367.607	430.214	403.686	95.1192	117.661	129.85	271	196.684	367.437
A3KGU5	291.839	305.736	234.961	243.193	225.759	212.658	297.294	281.385	233.379	234.236	215.272	155.902	424.314	278.628	268.035	266.334	275.371	169.231
A3KGV1	NA	NA	NA	220.851	276.164	349.154	NA	NA	NA	255.226	269.307	361.452	NA	NA	NA	320.733	256.062	407.595
A3QM89	266.517	235.828	192.691	169.631	224.408	307.783	264.908	192.616	165.827	199.56	220.323	200.964	291.099	235.54	208.61	258.76	446.337	181.091
A5D6P2	342.971	286.047	304.287	259.365	220.299	248.654	316.806	266.767	284.564	208.623	236.201	292.692	296.473	279.821	320.778	216.302	183.544	229.317
A6H5Z3	242.523	272.719	231.426	206.991	236.138	322.351	203.761	232.759	256.471	345.954	315.927	257.73	196.76	232.403	218.581	264.093	239.744	244.064
A6H611	583.38	287.36	320.497	NA	NA	NA	314.567	229.578	325.959	NA	NA	NA	397.633	220.581	578.162	NA	NA	NA
A6H644	292.85	299.212	296.633	313.439	242.912	242.669	221.461	278.912	270.336	274.189	231.013	230.726	278.579	285.071	317.027	255.236	200.372	216.087
A6H6E2	279.282	256.803	271.774	369.031	332.494	203.455	257.997	350.736	316.046	243.201	216.91	189.643	207.107	308.129	215.831	263.497	219.803	174.03
A6H8H2	284.523	304.42	244.936	353.452	292.53	232.973	348.576	269.353	305.146	325.514	246.647	223.08	246.134	296.994	272.897	284.881	222.495	191.301
A6X8Z5	266.13	320.29	289.306	257.709	202.691	186.577	313.169	305.859	286.447	246.533	208.686	173.058	337.167	312.912	303.483	215.994	215.679	208.929
A6X919	223.152	256.902	217.512	228.882	215.781	243.952	314.655	305.194	288.056	195.577	197.562	228.253	306.585	306.533	250.927	252.813	250.677	245.812
A6X940	268.038	256.615	217.027	288.736	248.5	336.974	249.139	235.236	227.643	258.187	309.254	312.449	246.025	284.452	212.262	273.157	266.788	303.108
A6ZI44	205.083	236.891	215.509	199.558	249.112	343.783	118.511	191.649	204.138	339.952	455.43	367.521	118.946	157.019	218.738	256.041	216.462	345.899
A6ZI46	236.151	237.119	227.792	205.455	251.703	331.281	130.693	200.245	209.09	323.454	460.821	346.735	124.803	162.912	228.837	249.636	213.29	341.443
A7E1Z5	249.18	234.55	237.251	183.755	259.605	235.535	259.595	243.395	269.219	167.72	152.37	156.737	270.67	272.56	203.982	305.562	415.033	157.216
A7TU71	318.121	260.775	268.068	NA	NA	NA	237.616	279.555	265.941	NA	NA	NA	239.004	264.446	288.768	NA	NA	NA
A8DUK4	172.68	158.113	167.651	343.531	357.015	260.591	1278.53	275.584	184.2	195.443	196.522	384.695	209.19	97.5053	216.052	161.593	161.823	814.722
A8Y5T6	421.975	253.453	333.919	288.891	375.768	235.591	333.488	237.283	286.867	225.632	223.078	247.465	223.539	276.237	332.508	221.029	374.818	221.742
A9DA50	352.065	224.283	287.736	203.752	260.592	220.184	442.508	286.264	182.757	184.275	195.541	279.909	369.114	228.299	269.222	205.982	380.15	277.658
B0QZN5	275.653	264.066	254.41	212.358	309.947	300.566	162.005	187.164	165.015	278.454	325.401	323.368	261.256	193.865	218.241	257.291	295.898	292.889
B0QZW1	228.483	250.371	249.776	176.682	331.662	224.078	263.583	240.677	185.279	158.372	156.835	182.32	446.333	210.108	224.657	294.717	635.237	171.129
B0V2N1	194.351	234.644	221.624	174.236	271.309	230.354	230.575	260.824	191.203	180.609	162.719	213.06	333.3	250.248	201.064	262.381	472.273	175.527
B0V2P5	184.603	229.519	239.832	191.833	233.393	300.595	131.163	234.521	205.242	372.705	392.71	370.233	137.528	139.551	163.059	269.23	264.486	335.09
B1AQ77	854.865	229.794	395.606	258.687	132.369	119.775	534.02	271.383	185.612	173.11	181.048	324.847	164.32	257.48	557.615	183.314	232.784	299.088
B1AQF4	228.86	232.662	203.234	221.413	246.656	365.764	129.838	190.38	201.845	333.901	450.232	366.344	149.898	132.707	226.035	264.304	215.301	319.255
B1AQX7	170.766	286.087	206.725	166.691	281.189	238.288	193.002	269.227	156.403	228.154	191.514	233.491	435.312	180.241	224.325	293.654	446.514	196.201
B1AQX9	170.766	286.087	206.725	168.453	277.658	237.408	193.002	269.227	156.403	233.475	191.078	232.657	435.312	180.241	224.325	293.933	443.82	199.554
B1AQY2	335.994	311.905	301.33	108.29	153.704	231.346	277.252	336.014	240.284	322.861	290.647	323.094	308.829	282.585	364.227	303.725	215.266	362.234
B1AQZ0	218.342	251.868	220.517	250.344	267.138	306.007	201.296	234.169	210.587	260.398	270.587	265.893	301.984	234.824	220.351	305.287	331.53	276.947
B1AR74	234.977	255.996	253.589	188.586	238.915	361.464	185.699	262.352	233.718	393.149	431.336	338.349	196.66	197.925	186.824	265.545	202.865	323.423
B1ARB3	267.449	285.03	258.951	262.613	234.128	233.941	253.82	225.032	250.127	235.795	222.002	218.228	290.441	273.645	230.242	236.89	282.094	179.194
B1ARU1	269.262	278.762	253.879	266.368	242.245	233.172	278.261	288.764	241.862	264.877	223.837	191.131	388.294	262.09	271.941	251.312	270.203	190.243
B1ASK8	265.218	266.448	257.163	NA	NA	NA	245.997	232.301	299.475	NA	NA	NA	287.264	243.577	263.301	NA	NA	NA
B1ASP2	294.845	259.812	231.314	278.126	301.42	226.603	262.458	251.707	293.05	262.964	228.713	208.576	239.084	264.034	227.001	225.877	218.781	220.79
B1AT82	190.327	233.475	246.789	294.514	335.44	342.04	159.69	249.703	237.04	324.413	364.319	372.247	192.753	196.919	204.54	333.483	344.893	350.219
B1ATI0	268.827	257.327	239.687	253.624	319.538	219.433	287.333	254.751	268.094	207.36	231.323	175.015	279.16	281.927	234.02	227.296	262.391	210.313
B1ATV0	189.641	281.808	239.162	239.827	294.167	229.028	298.235	282.672	252.321	196.93	213.923	162.931	297.274	260.677	210.489	260.21	353.432	172.748
B1AU74	284.124	252.222	270.822	275.675	245.562	226.094	300.289	282.909	269.461	230.637	219.768	228.924	294.61	298.172	325.779	243.606	264.733	220.215
B1AUF1	381.814	342.914	342.066	NA	NA	NA	423.553	396.589	325.133	NA	NA	NA	376.605	395.128	354.843	NA	NA	NA
B1AUN2	302.133	255.466	318.343	295.149	258.57	291.81	234.429	335.022	269.052	260.462	271.011	357.05	220.001	298.866	222.422	237.255	225.048	360.239
B1AV35	444.642	314.143	310.87	324.001	186.902	193.859	277.21	260.899	303.547	271.007	213.277	143.872	459.506	352.32	267.813	291.785	215.102	148.916
B1AV75	365.65	256.365	249.159	NA	NA	NA	230.288	196.243	215.902	NA	NA	NA	211.777	213.136	244.083	NA	NA	NA
B1AVH5	174.696	237.081	210.555	417.52	231.343	150.799	338.786	296.409	520.353	201.305	169.579	193.587	269.491	258.597	350.324	280.476	204.018	216.417
B1AVK5	217.411	234.592	334.904	230.851	335.18	252.504	326.766	298.315	279.643	225.041	349.689	232.741	199.775	279.39	193.905	169.561	225.352	376.026
B1AWC9	NA	NA	NA	136.303	213.334	331.416	NA	NA	NA	268.756	279.038	269.283	NA	NA	NA	328.07	307.797	359.117
B1AWD9	247.458	249.523	242.415	185.03	342.702	194.269	251.369	201.038	193.393	187.064	218.625	126.036	282.335	220.309	259.131	254.187	599.776	167.304
B1AWS8	297.493	264.158	281.72	329.145	258.867	233.175	312.411	297.994	285.307	254.935	230.589	225.763	295.375	243.336	224.339	224.629	229.077	223.658
B1AX58	227.93	232.153	251.677	245.481	247.539	285.629	189.578	239.135	213.047	295.03	347.747	320.567	215.229	238.779	275.097	257.546	214.717	438.148
B1AXI6	187.061	241.831	212.834	237.426	203.802	233.959	177.641	251.316	243.247	291.499	263.687	355.68	133.081	162.491	177.055	264.558	178.382	198.549
B1AY10	425.904	221.697	399.908	NA	NA	NA	210.12	297.727	189.615	NA	NA	NA	249.875	272.134	189.774	NA	NA	NA
B1AZ14	308.205	279.246	263.423	343.637	218.122	214.179	329.974	275.479	259.844	257.861	188.252	205.379	388.746	327.108	295.201	243.997	231.882	196.45
B1AZI6	319.009	288.231	287.868	374.139	223.363	162.638	347.172	346.007	298.415	271.426	178.93	158.64	307.864	324.131	313.366	248.902	146.29	151.411
B1B0C7	305.201	254.651	292.843	279.705	249.201	218.82	289.304	303.324	280.86	267.648	263.745	223.458	250.758	304.265	235.887	223.709	254.515	275.55
B1B1A8	300.995	233.03	277.255	416.533	227.904	222.321	230.762	254.112	266.994	276.632	177.214	240.97	195.489	289.921	249.353	302.173	318.226	276.344
B2M1R6	279.211	240.937	328.787	249.031	235.156	346.966	183.094	210.257	240.738	293.082	429.099	433.95	175.275	255.812	282.077	274.166	142.045	392.9
B2RQ80	173.97	222.524	220.838	237.945	195.862	268.523	201.159	242.377	228.676	272.284	299.435	311.654	209.575	210.239	200.784	246.08	199.98	305.99
B2RQC6	234.59	267.035	184.87	272.818	241.324	275.339	312.803	230.204	297.763	249.061	277.401	306.627	252.816	261.591	194.888	268.031	276.798	266.356
B2RQE8	287.039	224.404	254.423	269.728	263.591	267.59	361.335	259.639	286.874	308.334	213.347	284.123	310.53	305.582	282.169	304.663	297.225	281.563
B2RQG2	NA	NA	NA	419.136	226.643	162.483	NA	NA	NA	271.54	186.663	346.196	NA	NA	NA	228.965	170.64	238.411
B2RQR5	NA	NA	NA	222.596	251.429	375.161	NA	NA	NA	329.656	363.508	345.267	NA	NA	NA	295.358	250.861	347.86
B2RR82	284.813	276.638	262.86	285.536	249.86	206.568	279.934	284.135	260.34	246.838	218.694	193.144	313.959	276.918	328.109	245.763	253.615	191.756
B2RRE7	232.045	249.35	403.882	272.636	170.782	185.077	271.639	326.905	231.327	262.203	242.826	402.918	286.398	299.949	259.382	190.769	147.804	320.836
B2RSH2	258.097	289.656	243.34	261.437	283.55	264.932	308.653	242.645	240.036	250.419	234.632	235.79	358.969	305.019	253.198	266.508	371.488	245.488
B2RSU6	327.819	274.693	288.67	324.443	280.275	240.123	326.009	287.566	267.928	260.084	273.789	213.553	295.814	185.525	253.111	212.934	250.705	225.181
B2RXC1	279.833	243.287	221.104	272.104	198.821	275.693	294.507	237.752	247.15	284.311	245.921	228.067	287.639	256.76	241.628	236.926	284.154	185.365
B2RXQ2	243.968	264.553	262.82	197.91	279.909	324.363	224.285	267.564	220.448	344.955	354.868	354.125	212.632	251.706	207.776	224.323	292.009	273.981
B2RXQ9	326.846	285.226	310.128	334.064	216.105	200.27	259.052	308.578	299.562	224.823	218.656	168.924	253.482	265.518	392.695	262.803	248.834	244.066
B2RXS4	290.11	254.258	286.078	277.727	308.792	259.166	266.031	262.638	284.075	222.232	226.736	231.71	252.852	278.267	298.989	251.559	266.415	268.171
B2RXT3	219.372	195.698	258.065	190.219	362.683	227.489	314.227	188.994	206.9	180.857	194.651	206.805	210.253	218.587	176.274	248.216	606.777	179.096
B2RY56	293.066	293.401	305.824	340.516	202.701	194.514	417.656	303.543	294.598	253.739	199.531	238.916	312.337	414.215	340.217	252.194	165.328	234.666
B7ZBV9	244.035	284.744	206.646	299.209	310.335	250.917	334.498	327.504	166.1	379.048	254.28	325.809	581.727	287.073	308.551	361.458	395.178	328.228
B7ZMP1	391.984	261.217	231.479	NA	NA	NA	326.265	221.647	281.532	NA	NA	NA	292.62	270.912	410.322	NA	NA	NA
B7ZNL2	235.765	233.541	275.452	237.228	257.572	319.899	206.173	222.313	234.222	287.276	326.797	368.996	194.072	278.176	253.567	283.682	255.303	344.89
B7ZNX6	294.356	285.537	282.533	271.16	302.174	245.21	288.058	289.268	280.988	223.536	232.68	217.639	307.508	267.856	284.854	252.659	318.506	238.763
B7ZWM6	315.93	286.827	299.871	331.205	217.428	200.303	255.859	311.616	292.068	223.134	218.261	169.836	272.272	262.79	383.257	262.303	251.414	243.783
B8JJ69	236.355	260.532	242.308	237.042	346.532	294.349	325.956	185.967	230.271	228.286	272.815	289.115	268.163	198.619	212.138	236.712	438.441	234.172
B8JJN0	277.647	260.598	205.951	NA	NA	NA	251.676	277.255	325.069	NA	NA	NA	158.096	160.583	185.518	NA	NA	NA
B8JK39	522.868	297.211	290.906	308.149	230.556	273.684	316.27	338.231	266.734	217.075	215.48	280.332	331.564	193.135	539.018	226.539	260.183	267.363
B8QI34	235.849	251.275	255.821	206.012	267.866	317.957	198.947	259.682	204.494	329.544	324.13	334.66	223.767	225.112	188.757	227.175	281.023	255.225
B9EHJ3	317.107	276.633	279.304	307.137	262.594	214.63	340.845	274.311	225.029	249.168	249.278	186.558	318.987	284.863	288.984	223.414	245.657	211.284
B9EJ80	207.604	268.383	211.199	270.373	268.813	252.443	229.206	277.449	261.397	252.449	219.36	237.56	329.514	274.293	204.314	236.813	318.668	251.331
B9EJ86	223.442	289.88	278.432	229.288	310.727	227.264	220.409	267.735	266.666	219.052	244.193	197.939	343.682	228.355	261.206	243.557	344.746	195.583
B9EK12	NA	NA	NA	19.9843	10.7157	9.48748	NA	NA	NA	342.237	1631.42	29.8126	NA	NA	NA	81.899	573.244	27.0576
B9EKI3	299.181	230.416	219.469	223.473	238.295	271.319	228.846	224.241	217.224	321.157	419.441	289.655	269.408	222.061	253.887	227.646	211.012	292.267
B9EKR1	163.353	235.169	221.729	170.804	267.564	306.026	216.574	186.169	192.473	212.044	341.429	291.748	251.052	175.153	182.969	283.474	375.928	302.337
C0HK80	243.008	255.792	251.208	240.939	278.279	272.317	210.354	273.388	243.005	216.963	216.253	212.254	253.478	251.897	345.354	346.036	296.694	258.325
C0HKD9	284.74	288.552	240.406	256.161	271.344	192.253	341.891	277.622	265.573	201.058	205.186	222.915	277.977	536.124	316.799	236.519	180.095	205.716
D3YTQ3	193.298	223.819	264.327	306.813	206.94	199.563	224.807	218.09	288.735	225.496	289.066	310.144	245.021	409.493	304.762	233.232	144.054	282.501
D3YTS1	338.894	264.329	262.941	258.868	282.849	253.167	308.555	271.178	304.659	255.483	222.033	258.189	227.784	279.79	267.245	249.133	241.443	224.115
D3YU56	337.482	248.244	241.635	352.162	200.093	218.665	240.972	249.192	252.092	193.173	230.106	225.152	252.17	191.74	187.717	225.189	271.894	287.671
D3YUD2	332.433	289.689	293.508	350.67	194.953	211.29	341.503	309.468	263.095	256.079	210.344	158.062	393.802	335.845	314.918	265.345	200.932	222.465
D3YUP1	NA	NA	NA	269.637	162.221	222.638	NA	NA	NA	244.22	229.951	390.696	NA	NA	NA	253.681	165.467	358.959
D3YUV1	179.997	248.667	233.473	NA	NA	NA	185.193	302.856	232.518	NA	NA	NA	160.879	216.309	181.327	NA	NA	NA
D3YUV9	149.181	225.108	252.018	212.958	215.109	285.988	200.734	206.314	222.552	344.335	275.922	341.978	189.034	239.808	176.118	278.439	247.806	339.474
D3YUX2	401.691	231.222	320.642	269.179	230.279	190.132	289.881	286.884	269.704	214.997	211.211	217.972	329.204	237.768	350.289	247.971	213.022	261.959
D3YV00	NA	NA	NA	245.152	259.363	269.844	NA	NA	NA	201.392	229.489	281.099	NA	NA	NA	250.77	268.375	229.347
D3YV69	227.972	243.78	192.17	231.365	277.971	262.896	254.482	230.456	231.769	250.023	271.735	265.488	267.437	240.685	219.084	246.793	311.153	237.804
D3YVL0	NA	NA	NA	278.815	371.047	268.286	NA	NA	NA	119.272	363.222	296.459	NA	NA	NA	184.047	259.915	278.184
D3YVV7	210.104	236.49	253.152	240.48	170.01	244.454	151.717	210.887	217.612	212.041	252.719	369.263	202.824	200.386	258.713	218.312	158.523	368.085
D3YVW2	320.891	301.023	266.549	287.383	244.498	256.809	334.317	258.279	252.515	250.558	259.812	176.017	279.943	305.264	230.262	282.533	290.572	224.3
D3YWD3	254.123	293.19	242.598	313.407	229.323	256.878	240.776	280.264	251.891	253.087	247.011	175.448	330.135	297.072	311	250.563	277.41	227.77
D3YWX2	346.896	268.475	260.141	339.734	227.943	157.565	344.529	300.691	257.708	248.857	228.69	223.518	280.645	294.872	272.403	291.775	186.364	235.887
D3YXG0	421.909	207.163	505.883	242.405	180.198	252.393	278.96	196.602	225.129	313.078	251.371	193.137	343.471	189.187	441.66	308.27	243.348	242.422
D3YXN0	327.449	254.826	243.739	290.376	208.805	298.99	286.773	198.692	265.011	285.609	288.556	329.908	382.634	198.422	486.981	236.88	225.148	313.481
D3YXR8	210.927	226.092	242.362	NA	NA	NA	209.065	220.736	162.142	NA	NA	NA	325.479	162.298	195.251	NA	NA	NA
D3YY86	277.755	298.146	276.805	NA	NA	NA	244.243	250.44	223.689	NA	NA	NA	356.174	257.716	304.042	NA	NA	NA
D3YYS6	178.791	256.027	267.947	171.915	226.287	328.275	150.19	253.385	227.488	294.279	323.266	370.738	184.299	149.531	224.73	235.617	317.367	274.224
D3YYT1	274.587	274.782	241.09	272.591	217.384	220.971	295.768	279.963	224.397	265.333	241.112	192.364	294.743	278.042	256.087	252.186	220.966	223.035
D3YZP9	374.054	268.911	326.246	NA	NA	NA	225.025	204.201	216.407	NA	NA	NA	190.469	212.424	340.518	NA	NA	NA
D3YZU1	190.842	145.579	170.747	113.911	296.322	197.228	277.466	197.59	139.882	147.195	150.766	155.201	284.812	151.698	149.945	203.589	630.331	114.597
D3YZZ5	272.039	244.753	237.158	265.02	285.397	256.187	282.604	256.599	263.568	214.16	229.352	227.333	282.576	242.775	293.615	246.851	262.578	235.515
D3Z041	242.298	274.341	272.462	284.116	258.075	219.004	291.143	278.938	291.325	238.756	225.56	211.3	305.376	290.908	277.118	245.196	293.169	229.836
D3Z0M6	240.438	244.141	262.242	236.611	208.848	266.299	233.008	271.63	248.41	323.71	332.102	352.317	204.584	258.118	254.749	259.602	249.254	277.284
D3Z0M9	433.03	326.93	337.673	350.765	200.118	153.906	455.012	316.758	358.126	229.748	198.493	195.414	356.638	343.653	432.789	232.787	117.494	177.356
D3Z0X5	475.477	325.52	330.792	NA	NA	NA	364.909	356.836	310.399	NA	NA	NA	398.083	372.046	438.063	NA	NA	NA
D3Z1J5	338.901	265.904	312.179	400.244	234.8	202.875	264.548	257.893	279.8	254.184	219.471	241.587	201.474	254.734	338.968	299.37	298.48	274.999
D3Z230	248.464	257.865	221.824	246.73	241.302	319.13	160.36	261.26	225.125	358.671	377.696	384.293	153.499	153.411	193.277	286.65	195.704	375.47
D3Z286	268.582	285.893	244.901	336.507	351.349	257.231	297.2	286.8	261.307	230.086	301.62	326.173	308.87	283.058	271.531	265.473	303.442	285.393
D3Z2H9	386.036	396.349	371.129	360.529	180.972	127.212	154.082	174.505	242.935	442.1	264.492	111.572	172.552	239.91	305.595	425.291	167.963	150.275
D3Z2J4	303.406	268.972	303.489	282.075	247.081	400.719	199.674	262.752	249.622	355.519	399.763	366.191	221.67	206.925	277.031	341.094	178.763	239.06
D3Z344	305.839	268.082	322.023	281.159	253.464	228.583	207.313	338.461	279.229	336.019	257.519	138.937	232.545	283.394	223.914	286.674	219.766	290.263
D3Z357	430.262	395.497	386.428	NA	NA	NA	393.988	448.486	452.557	NA	NA	NA	451.554	413.513	343.884	NA	NA	NA
D3Z3A8	135.84	220.76	160.906	NA	NA	NA	167.487	231.427	209.497	NA	NA	NA	318.234	161.269	222.688	NA	NA	NA
D3Z3N4	379.601	216.743	305.321	295.761	198.7	178.846	215.833	235.501	237.086	246.032	228.217	296.056	259.59	343.967	420.37	277.8	163.642	251.253
D3Z3Q3	334.197	300.19	322.212	361.87	220.208	213.504	252.817	358.521	311.893	217.767	229.534	190.562	242.827	246.384	371.849	258.184	261.496	221.443
D3Z4B2	219.181	253.237	240.374	208.898	275.552	305.334	199.63	215.309	219.429	265.377	338.537	268.082	220.866	201.84	219.257	275.867	350.831	297.754
D3Z4E5	NA	NA	NA	322.894	265.36	271.546	NA	NA	NA	266.183	289.413	270.337	NA	NA	NA	305.889	286.865	296.211
D3Z4J3	183.662	303.37	195.277	183.741	284.162	243.125	217.993	316.221	164.168	206.267	199.934	214.538	473.284	194.81	218.936	296.201	455.576	209.105
D3Z4M4	386.121	273.074	265.808	274.372	286.716	272.61	284.021	266.495	267.578	290.674	269.752	188.403	326.218	269.713	370.117	258.434	268.646	185.492
D3Z5F7	329.253	261.241	262.079	264.722	216.894	150.56	272.79	297.576	286.853	205.165	222.841	242.463	268.844	373.583	353.497	217.755	136.772	205.753
D3Z5I1	375.672	307.462	341.2	275.536	263.829	286.646	404.926	295.982	310.455	239.127	241.404	189.793	357.302	319.975	300.199	226.569	210.227	216.032
D3Z5J3	310.868	262.648	259.801	301.988	227.281	196.884	286.331	273.252	276.242	266.842	209.262	147.431	307.327	311.297	318.209	267.893	230.973	197.857
D3Z5M6	285.931	317.549	299.833	196.623	318.82	254.866	366.975	276.224	222.484	220.331	238.549	187.858	402.061	257.78	296.46	271.151	468.174	177.677
D3Z5N6	366.246	337.235	391.688	NA	NA	NA	315.667	317.565	362.995	NA	NA	NA	361.321	335.196	393.924	NA	NA	NA
D3Z656	215.24	235.368	263.701	214.826	209.254	339.173	118.638	227.535	235.91	398.175	442.19	279.17	99.3029	136.61	161.319	278.154	165.32	293.33
D3Z689	382.898	283.785	358.426	584.865	441.406	390.811	379.403	255.744	366.556	207.113	357.367	163.74	301.007	351.318	288.296	465.879	285.387	375.768
D3Z780	373.997	247.014	307.67	NA	NA	NA	266.753	210.24	316.524	NA	NA	NA	280.06	218.105	439.611	NA	NA	NA
D3Z7D3	204.484	255.417	250.648	255.747	221.275	276.89	200.581	244.901	206.496	275.396	311.076	339.819	223.591	174.199	217.427	266.962	196.543	377.611
D3Z7P0	279.27	287.065	216.111	237.028	266.657	285.038	263.168	269.616	261.661	279.441	322.607	307.607	278.914	291.063	287.96	257.701	261.429	283.287
D3Z7P3	181.38	195.695	237.581	178.649	342.883	230.438	296.149	190.814	221.773	194.762	191.494	208.428	183.728	216.836	175.076	212.642	613.921	201.134
D4AFX6	173.012	260.223	222.183	212.642	242.491	320.44	184.4	321.195	244.136	341.089	340.044	360.203	190.357	206.868	198.599	279.9	256.625	302.626
D4AFX7	258.343	269.12	264.93	319.875	315.873	265.343	284.327	269.108	267.378	241.009	230.66	237.463	254.496	260.505	223.624	255.9	279.159	242.274
D6RH77	276.301	273.919	274.669	284.414	274.95	225.49	289.165	286.565	288.289	228.137	211.489	250.733	311.446	295.452	269.537	265.676	269.886	223.146
D6RHN1	541.14	176.413	140.923	NA	NA	NA	269.447	92.9395	201.448	NA	NA	NA	411.556	131.507	340.639	NA	NA	NA
E0CXB9	214.698	264.874	241.737	210.312	266.7	234.948	248.471	243.993	241.227	206.968	215.781	161.073	358.811	232.07	227.294	260.011	379.786	195.432
E0CXC2	291.018	185.464	222.848	308.029	132.053	124.376	149.236	165.574	200.085	148.602	118.714	253.198	141.298	141.146	180.025	209.12	67.6996	298.058
E0CXT7	387.018	273.101	326.583	NA	NA	NA	350.582	314.366	314.142	NA	NA	NA	279.644	278.878	340.407	NA	NA	NA
E0CY16	NA	NA	NA	235.303	213.136	127.803	NA	NA	NA	150.073	135.357	157.663	NA	NA	NA	179.157	337.468	164.693
E0CYB9	307.375	228.565	236.661	193.769	313.253	239.211	297.863	256.759	244.46	184.512	207.068	197.028	260.857	294.179	259.929	218.728	438.479	179.066
E0CYH7	279.829	258.861	333.212	282.818	277.426	207.605	233.256	268.853	304.72	217.83	184.89	193.945	223.83	269.149	337.977	253.136	278.527	214.615
E0CYV0	221.499	262.97	254.252	189.857	207.771	321.148	160.1	215.804	229.737	319.521	446.43	269.322	151.642	170.585	266.654	238.278	205.054	271.781
E0CZ50	NA	NA	NA	187.066	196.213	275.602	NA	NA	NA	294.035	341.368	366.103	NA	NA	NA	272.153	231.321	319.929
E0CZ72	208.503	222.804	243.824	205.94	232.13	398.324	162.033	185.823	193.679	295.315	370.34	434.384	140.257	162.756	167.168	230.202	213.099	457.45
E5FYH1	427.192	295.044	330.069	238.806	183.098	243.697	361.857	175.626	306.873	118.261	99.3244	436.156	577.25	195.466	483.963	175.892	188.851	371.677
E9PU87	231.016	223.936	189	293.611	347.88	302.526	138.028	246.301	212.186	310.538	532.137	399.947	196.99	177.121	149.961	304.167	264.879	378.615
E9PUA3	205.7	282.477	223.009	195.93	249.561	238.158	204.805	277.105	200.473	250.968	259.9	225.383	338.719	194.571	209.291	253.517	330.992	201.701
E9PUC5	247.212	253.432	231.558	193.125	205.273	321.756	124.919	212.746	193.646	305.351	328.009	489.451	256.344	125.784	257.128	250.276	184.022	431.273
E9PUD2	199.37	257.992	250.411	231.922	245.825	322.804	134.607	250.738	238.891	337.668	412.701	337.698	121.23	139.538	199.245	279.08	200.958	320.216
E9PUF7	209.435	235.946	253.221	257.846	229.923	284.148	208.246	255.236	272.821	267.55	268.327	248.965	226.775	243.742	201.128	212.811	199.889	239.703
E9PUI5	253.863	255.442	236.748	212.496	251.318	286.558	185.127	233.508	225.714	291.96	286.215	245.192	218.282	212.8	235.625	271.171	178.226	220.176
E9PUL5	78.4513	206.075	210.205	114.532	394.798	217.98	181.175	310.797	121.523	181.407	122.739	140.349	261.957	122.921	115.978	216.794	870.473	125.302
E9PUQ5	288.698	248.545	263.257	260.141	321.204	318.936	224.198	211.803	255.602	357.009	406.976	351.619	243.229	214.076	277.289	318.014	284.978	280.89
E9PUQ8	220.78	201.907	235.732	362.383	327.034	429.331	182.949	262.155	224.953	550.371	554.159	593.697	100.242	138.484	215.826	300.896	291.864	438.076
E9PV04	275.396	254.961	237.45	242.41	260.16	277.514	267.454	249.175	258.43	251.862	287.794	293.397	227.078	265.193	252.947	248.723	228.708	307.11
E9PV14	207.123	265.868	232.643	199.596	235.701	303.993	164.837	240.439	187.706	265.706	306.773	322.601	267.679	159.285	197.191	253.688	289.67	358.973
E9PV22	304.292	231.045	243.559	235.059	324.51	378.323	130.783	193.702	231.488	273.669	359.743	342.138	126.429	129.994	244.343	190.719	141.817	357.348
E9PV24	111.546	113.058	168.907	340.714	808.559	215.249	198.237	118.164	879.009	91.8064	266.799	103.677	61.7703	61.2841	86.063	137.021	75.8823	173.128
E9PV45	232.31	226.548	192.905	249.963	292.394	251.699	299.589	204.81	233.124	230.413	236.309	242.092	205.474	253.983	162.746	242.744	428.664	243.795
E9PV48	NA	NA	NA	142.435	715.884	224.5	NA	NA	NA	166.262	139.156	212.484	NA	NA	NA	164.639	179.902	141.422
E9PVA6	283.602	248.975	297.373	312.15	292.175	303.461	241.811	267.535	260.707	324.292	375.283	269.595	261.067	233.436	248.758	290.125	251.933	303.999
E9PVA8	270.423	254.216	311.809	260.548	190.249	258.302	218.769	268.302	261.615	257.759	260.774	189.77	181.988	210.18	279.214	242.784	216.145	290.514
E9PVE8	245.618	263.549	209.927	NA	NA	NA	274.465	220.974	277.822	NA	NA	NA	291.252	282.404	221.76	NA	NA	NA
E9PVM1	214.401	219.451	193.851	281.069	226.911	295.056	254.755	237.773	275.895	319.735	180.431	267.645	239.045	291.923	226.844	289.622	270.082	321.156
E9PVN6	323.322	298.229	235.678	219.968	239.641	187.309	194.756	292.775	302.318	197.653	192.384	155.517	172.872	247.01	273.549	179.255	206.254	175.588
E9PVP0	187.864	249.231	178.386	195.109	212.385	368.578	90.6717	233.667	215.314	335.391	407.88	355.07	94.6861	129.569	168.552	259.303	186.996	282.816
E9PVU0	277.177	256.502	228.641	250.495	256.393	243.323	286.164	266.032	267.093	246.781	244.793	188.407	334.793	277.324	264.443	254.124	306.902	214.19
E9PVU7	160.41	239.975	216.232	291.756	264.073	357.91	153.053	266.063	193.028	464.239	309.522	393.458	337.782	156.567	183.304	334.785	366.432	316.017
E9PVZ8	353.796	241.752	251.743	273.592	331.891	235	309.032	279.173	281.848	235.05	230.29	208.84	240.913	246.289	362.452	249.147	232.593	231.819
E9PW37	206.423	307.336	285.346	252.863	213.416	238.066	202.16	284.882	237.077	270.762	220.867	246.442	345.159	217.37	251.099	228.533	289.855	245.761
E9PW66	185.963	213.751	206.559	193.314	223.503	289.645	180.408	191.622	218.431	297.157	305.128	380.735	161.327	253.093	219.196	251.044	232.654	342.893
E9PWB2	338.89	272.785	334.719	371.242	197.528	231.965	275.63	337.17	328.484	220.931	190.933	278.377	284.935	307.347	315.121	187.109	152.913	347.609
E9PWD2	NA	NA	NA	240.705	238.252	244.299	NA	NA	NA	215.824	225.475	203.804	NA	NA	NA	289.166	336.174	225.488
E9PWE8	220.875	220.777	242.582	216.996	204.481	354.734	110.919	204.636	219.047	349.629	462.918	332.969	106.837	121.641	219.649	304.403	204.683	294.973
E9PWG2	285.751	305.72	274.793	264.235	256.867	276.114	280.045	275.935	255.258	296.566	267.635	223.871	349.112	302.367	240.265	281.338	288.057	215.011
E9PWQ3	247.75	241.226	281.912	277.912	294.076	197.865	295.886	312.832	299.625	193.391	203.003	241.647	237.904	297.383	317.449	281.233	294.162	295.041
E9PWR4	NA	NA	NA	220.311	230.15	306.824	NA	NA	NA	304.537	366.277	341.47	NA	NA	NA	253.509	255.243	332.977
E9PWW2	230.922	253.682	245.602	276.084	325.39	251.595	224.779	231.275	261.532	238.868	230.52	221.011	237.514	264.446	230.424	233.882	239.367	231.036
E9PWW5	186.968	265.361	291.556	NA	NA	NA	187.279	381.229	302.902	NA	NA	NA	230.266	259.696	268.505	NA	NA	NA
E9PWW9	317.585	302.336	371.533	NA	NA	NA	315.509	333.411	298.351	NA	NA	NA	324.531	291.061	285.23	NA	NA	NA
E9PWX1	153.904	256.914	189.662	140.178	290.422	220.952	249.532	262.91	146.48	152.289	152.934	155.232	437.355	212.966	200.084	297.152	616.433	150.215
E9PX29	224.077	346.474	202.616	212.426	213.415	226.255	254.08	320.176	198.899	253.185	208.999	173.283	525.09	243.071	257.021	271.833	294.006	175.557
E9PX52	246.664	246.987	268.46	252.777	250.229	336.277	147.205	237.741	209.075	350	389.685	315.241	189.772	179.765	179.384	300.728	255.852	300.597
E9PXE2	258.443	301.92	291.12	289.121	224.103	230.344	306.03	278.059	294.456	314.459	254.719	186.137	331.095	291.703	276.912	270.356	258.451	197.221
E9PXF8	238.174	241.202	159.152	263.115	158.989	213.154	172.169	209.287	184.436	251.492	177.96	231.668	191.263	189.694	219.472	235.582	199.118	185.202
E9PXQ7	313.647	261.706	81.4311	207.917	175.874	316.709	350.613	243.486	179.077	327.024	198.926	232.213	358.752	314.431	287.6	280.404	324.849	219.787
E9PXY8	211.485	253.598	293.7	243.046	205.788	287.931	196.507	230.268	219.649	296.687	323.426	313.087	208.511	211.346	194.749	236.218	186.795	316.193
E9PY16	200.514	241.383	206.629	191.619	217.95	332.163	133.961	193.8	199.964	282.022	354.029	426.071	146.824	129.997	203.121	243.114	207.992	350.388
E9PY39	302.385	271.186	213.304	214.743	245.375	329.101	192.319	212.876	254.499	299.972	412.773	408.28	239.436	165.358	380.737	261.271	191.228	329.688
E9PY58	264.478	234.804	259.444	254.299	281.438	259.589	308.636	221.872	256.171	189.721	210.029	282.544	240.937	295.253	255.524	256.442	317.912	238.716
E9PYF4	372.456	293.548	286.483	295.924	243.202	228.628	318.727	286.093	268.446	237.392	216.893	237.141	392.057	296.157	326.255	276.722	289.47	229.114
E9PYG6	142.715	292.358	174.802	315.974	255.681	343.956	200.968	150.833	233.284	351.967	384.226	408.52	280.867	178.711	229.315	288.764	201.447	353.483
E9PYH2	156.709	230.839	212.035	183.316	214.777	343.978	112.738	187.751	205.532	355.334	452.142	402.634	118.42	119.537	199.685	257.985	197.475	366.691
E9PYH6	307.954	213.759	212.748	NA	NA	NA	349.103	290.671	261.831	NA	NA	NA	282.186	310.87	259.1	NA	NA	NA
E9PYK0	294.901	254.199	269.525	272.229	434.256	246.877	260.549	215.164	318.397	239.609	218.947	196.697	249.224	274.57	274.295	215.441	271.604	180.059
E9PYK3	394.219	369.634	288.94	270.467	322.655	231.756	297.863	298.68	376.29	272.378	202.953	239.274	369.4	233.902	281.605	255.293	226.321	199.658
E9PYL1	294.4	278.825	312.809	316.938	179.434	185.179	312.781	345.012	301.771	254.122	186.65	239.704	300.401	325.853	346.537	222.986	144.131	264.532
E9PYN1	218.28	315.167	211.428	234.109	271.127	216.306	232.956	253.909	221.863	178.285	182.096	241.295	357.049	247.501	272.421	250.477	506.755	203.149
E9PYT0	265.723	270.921	243.495	226.697	239.864	355.845	168.933	250.935	219.811	360.213	383.98	353.178	171.954	129.254	228.226	239.574	184.663	352.955
E9PYV1	317.727	253.893	263.953	NA	NA	NA	291.171	293.381	237.623	NA	NA	NA	282.238	244.697	334.513	NA	NA	NA
E9PZ16	304.739	254.918	293.133	280.401	249.883	218.98	289.147	303.825	281.127	267.688	263.198	223.702	250.842	304.565	236.169	224.131	254.637	276.182
E9PZ43	266.993	233.875	254.453	284.676	273.721	298.256	197.791	237.232	224.284	322.498	341.766	252.082	251.166	221.291	217.901	281.274	232.369	247.188
E9PZC3	265.639	225.194	256.431	195.824	212.768	244.649	225.799	193.732	232.087	149.064	213.895	425.383	759.063	244.948	332.747	255.863	181.004	300.021
E9PZD8	501.572	284.001	469.099	184.066	416.515	148.708	426.44	163.362	366.871	264.682	133.651	366.859	146.114	182.307	199.021	309.452	146.172	396.794
E9PZF0	198.44	248.3	278.394	238.362	259.593	263.545	195.237	249.626	273.896	251.442	303.248	248.619	230.068	233.099	261.259	250.52	269.668	260.154
E9PZM4	258.748	309.911	306.981	NA	NA	NA	325.787	369.339	332.794	NA	NA	NA	357.838	295.762	319.947	NA	NA	NA
E9PZM8	205.54	190.263	136.736	292.147	256.481	244.202	184.446	272.813	178.343	240.742	246.449	325.496	184.284	196.301	298.006	265.91	345.414	260.046
E9PZS8	183.074	224.721	193.873	259.75	289.825	216.428	217.043	206.659	225.144	206.595	196.438	278.583	234.18	231.353	210.053	218.309	363.544	260.626
E9PZS9	2156.18	1358.5	1001.2	NA	NA	NA	2085.04	739.196	761.392	NA	NA	NA	4505.36	751.268	5192.91	NA	NA	NA
E9PZW8	420.441	305.085	327.71	319.729	269.853	201.159	284.713	444.764	318.443	268.182	251.873	246.59	292.201	263.903	506.41	207.334	212.073	219.6
E9PZY8	333.065	286.498	246.046	219.128	236.818	426.201	377.37	281.13	306.794	430.482	531.66	439.662	293.999	317.129	324.557	277.452	195.491	383.508
E9Q035	302.849	250.342	242.894	291.164	299.764	236.406	309.292	257.94	266.679	212.209	296.283	175.993	277.872	226.157	203.384	206.674	261.099	183.737
E9Q0B5	735.668	241.87	414.479	240.465	127.929	125.784	490.113	397.267	262.784	206.361	180.067	387.76	207.162	252.497	450.113	211.778	202.649	301.773
E9Q0B6	169.423	245.175	256.549	NA	NA	NA	245.129	213.921	351.666	NA	NA	NA	216.731	258.96	310.555	NA	NA	NA
E9Q0F0	567.461	236.907	296.97	226.906	178.749	192.435	377.025	256.385	348.985	198.139	199.944	262.59	197.046	220.944	299.561	226.925	261.43	252.959
E9Q0H6	293.127	241.907	301.407	227.089	253.705	259.325	139.267	205.88	236.104	235.237	485.335	258.864	130.348	104.081	365.353	217.666	163.314	281.78
E9Q0J2	305.755	282.613	263.422	312.058	222.067	228.634	315.685	314.993	303.234	270.825	239.66	229.674	301.484	306.471	286.099	244.89	227.897	192.294
E9Q0J5	245.228	237.959	267.327	197.021	226.715	373.083	140.364	229.791	214.762	317.3	409.03	345.825	124.269	133.311	208.071	249.123	210.422	358.406
E9Q0N0	287.512	270.309	278.496	296.807	264.886	245.773	273.826	295.089	264.027	257.865	280.569	228.809	303.626	290.201	301.958	266.523	274.016	238.214
E9Q0S6	339.192	278.304	277.027	300.644	228.558	214.574	332.393	286.906	298.218	254.599	234.791	175.003	313.621	317.966	296.94	224.357	244.745	220.536
E9Q0V4	231.742	303.359	254.65	174.372	417.478	266.293	312.275	211.271	288.064	174.877	202.405	154.167	259.654	239.464	203.979	239.05	660.129	123.823
E9Q0V6	NA	NA	NA	313.702	202.277	312.939	NA	NA	NA	253.105	330.234	260.647	NA	NA	NA	316.08	304.308	322.583
E9Q0W6	276.047	313.08	206.835	214.993	259.863	291.361	254.029	258.696	231.531	215.515	218.274	195.683	436.941	223.66	325.947	307.123	354.214	228.074
E9Q0Y4	346.296	298.812	263.504	274.697	190.381	188.06	374.169	352.27	335.089	260.635	205.423	204.896	350.295	373.416	379.449	248.863	202.752	201.951
E9Q137	214.722	286.916	325.217	293.913	314.636	242.51	277.171	331.336	330.487	192.931	203.863	190.77	263.218	310.989	313.355	234.93	257.942	230.226
E9Q1G8	213.418	231.601	239.533	238.28	207.86	318.942	186.327	213.008	217.822	261.091	242.707	263.449	260.194	221.992	215.699	281.505	318.396	262.491
E9Q1T1	178.353	266.329	229.973	176.066	297.802	180.364	210.114	264.286	199.398	271.237	304.816	216.174	312.705	169.258	178.56	261.108	507.488	148.258
E9Q1U2	399.981	300.658	333.354	316.592	233.319	221.554	293.016	328.812	257.115	227.42	242.025	209.149	265.961	207.33	439.205	225.437	223.584	223.705
E9Q1Y9	1110.39	62.2271	64.1229	307.372	122.389	131.174	58.1091	55.9667	249.31	209.058	629.177	79.0556	66.4334	60.1165	81.1117	100.8	858.904	87.2414
E9Q1Z0	409.657	210.112	422.503	248.054	171.298	230.063	353.055	271.748	359.707	160.391	160.032	253.685	177.74	225.237	396.466	315.686	283.502	322.36
E9Q236	265.633	277.935	231.064	252.446	251.931	249.263	322.649	257.373	292.956	249.589	251.898	207.598	272.055	277.733	272.78	214.289	231.051	223.117
E9Q264	228.108	207.95	192.324	252.488	234.47	228.144	224.426	216.818	227.311	213.075	218.272	210.268	209.032	250.443	183.452	194.614	238.322	241.928
E9Q2E4	202.068	226.24	321.191	178.17	186.928	272.933	185.363	220.781	266.878	238.45	259.187	313.215	180.816	175.277	202.231	224.086	192.442	264.059
E9Q2L2	238.385	256.066	258.749	159.004	272.886	283.625	234.637	262.64	210.47	239.824	278.12	265.184	348.835	208.757	288.59	268.873	440.767	247.556
E9Q2V5	484.839	276.317	540.039	NA	NA	NA	334.556	365.349	351.397	NA	NA	NA	280.997	254.591	436.198	NA	NA	NA
E9Q2W8	335.205	220.96	251.365	225.462	252.65	194.27	328.95	273.782	266.02	244.993	270.562	173.388	287.495	318.363	307.301	214.556	291.947	257.922
E9Q2W9	285.705	279.623	297.471	330.808	257.443	208.062	288.827	294.8	289.447	211.8	221.033	200.856	331.889	306.857	318.323	259.582	261.994	233.36
E9Q3C1	253.866	281.885	228.811	269.801	309.623	232.836	276.821	293.682	249.271	222.757	222.712	217.524	290.829	283.034	257.727	227.293	290.651	217.545
E9Q3E2	268.64	311.818	261.643	269.433	248.653	205.668	225.015	311.023	199.635	197.713	195.761	181.459	452.257	237.909	282.288	266.619	329.32	208.444
E9Q3G8	369.356	291.179	255.756	248.264	198.634	184.1	292.23	306.364	274.182	200.253	195.252	202.078	305.141	289.744	330.075	201.323	208.535	215.558
E9Q3J1	184.01	250.26	298.131	242.627	213.124	341.948	70.9959	240.902	289.256	377.427	446.735	310.39	92.3163	172.032	201.193	277.835	178.294	273.284
E9Q3L2	234.924	272.24	231.082	264.091	240.3	231.575	279.604	229.865	236.141	214.148	206.393	229.047	313.449	250.64	270.417	233.334	352.878	220.968
E9Q3M9	260.699	247.551	300.117	244.714	261.305	371.266	137.804	231.846	211.43	327.762	443.574	298.331	233.68	182.998	213.174	265.857	198.849	322.778
E9Q3X0	266.712	266.193	264.396	272.91	370.994	226.617	274.928	274.102	310.067	248.501	204.3	205.13	282.431	281.431	233.93	252.606	239.147	203.186
E9Q401	151.072	289.785	211.709	182.21	260.632	207.209	202.886	296.424	164.241	155.195	159.01	217.202	511.85	185.128	228.52	261.501	435.225	214.72
E9Q411	216.586	249.336	260.64	483.122	361.563	289.352	259.356	267.876	238.128	270.537	271.062	417.945	280.718	221.018	274.596	290.607	317.981	352.366
E9Q448	396.872	391.349	368.381	362.53	177.846	120.751	153.921	169.353	242.315	436.802	259.494	108.634	169.585	240.758	322.974	430.895	163.477	149.788
E9Q452	391.803	391.046	365.564	355.476	179.185	119.944	158.44	169.948	241.211	431.132	256.699	114.063	173.905	240.684	322.374	431.324	161.389	148.039
E9Q453	392.793	391.288	368.472	360.109	180.401	122.749	153.442	168.858	241.834	437.539	260.549	115.58	168.782	240.094	320.535	428.114	164.412	148.849
E9Q496	NA	NA	NA	254.372	261.77	226.886	NA	NA	NA	163.774	333.804	176.32	NA	NA	NA	214.647	263.908	233.082
E9Q4K0	275.95	308.067	207.266	214.993	259.863	291.361	254.478	251.31	231.841	215.515	218.274	195.683	433.219	226.298	328.21	307.123	354.214	228.074
E9Q4M2	251.21	219.964	149.839	NA	NA	NA	331.549	150.054	212.807	NA	NA	NA	196.196	217.224	217.002	NA	NA	NA
E9Q4N7	331.154	309.231	346.009	433.66	312.9	266.598	275.362	303.784	290.777	360.653	331.494	262.351	320.027	280.791	273.277	303.971	196.753	303.046
E9Q4P1	233.738	247.688	189.436	246.655	233.769	182.265	254.822	236.65	202.996	241.718	242.538	185.822	422.172	268.054	226.553	241.389	254.174	215.949
E9Q4S1	284.669	265.976	274.405	213.398	257.015	243.216	291.342	242.861	251.004	285.277	242.731	228.634	299.226	242.873	232.268	264.369	288.035	212.66
E9Q4X2	208.876	235.115	201.474	230.208	293.969	219.041	230.7	192.58	237.112	219.931	181.136	193.146	232.529	254.915	204.513	173.541	253.445	166.117
E9Q555	419.085	336.478	248.175	NA	NA	NA	253.751	348.036	302.54	NA	NA	NA	590.382	260.569	233.02	NA	NA	NA
E9Q557	582.681	237.418	476.295	240.501	150.996	131.75	422.503	473.571	209.946	242.892	202.198	387.956	179.134	274.736	363.064	179.862	241.976	265.033
E9Q5D6	257.85	235.92	230.766	305.995	295.187	259.458	270.346	274.814	271.728	243.638	257.176	307.006	229.753	232.862	253.994	304.22	259.878	241.463
E9Q5D9	195.14	286.693	245.021	284.608	391.752	273.221	222.247	327.191	372.338	261.231	240.672	148.117	199.34	229.831	170.435	183.352	193.545	134.839
E9Q5F4	322.493	243.418	245.255	272.372	248.535	247.478	274.35	266.232	296.193	258.34	226.643	252.632	276.914	267.782	275.308	247.838	275.368	235.253
E9Q5K9	386.339	307.579	524.223	NA	NA	NA	315.18	308.455	290.657	NA	NA	NA	331.573	256.246	408.941	NA	NA	NA
E9Q616	264.607	256.173	321.558	328.265	231.476	247.852	233.89	232.921	286.199	247.921	239.308	205.55	281.37	282.159	295.105	276.419	262.888	236.451
E9Q634	283.022	255.307	248.351	285.692	265.661	219.075	300.501	311.416	271.471	244.876	235.537	239.511	294.092	267.344	260.365	239.518	241.807	233.374
E9Q652	267.275	237.399	232.485	284.262	307.408	314.132	191.058	223.99	264.476	363.219	313.555	361.699	247.644	212.041	260.349	400.992	413.157	253.887
E9Q6E5	268.476	276.834	300.34	323.978	167.734	209.725	335.328	333.989	299.195	236.043	268.997	321.052	340.501	389.636	309.488	197.831	115.149	257.53
E9Q6L9	267.153	219.498	215.872	174.47	311.945	203.956	234.882	204.85	158	169.721	154.171	159.516	331.039	185.507	227.07	239.937	519.914	150.898
E9Q6R7	318.208	292.493	274.232	312.753	165.591	226.465	303.259	283.974	313.33	262.396	227.151	187.159	327.589	311.955	292.778	255.427	229.189	206.838
E9Q7G0	322.446	285.814	271.009	315.465	267.255	208.116	310.364	297.66	261.414	264.148	264.073	196.841	304.511	305.285	273.813	244.426	223.045	217.528
E9Q7Q3	378.695	395.827	366.608	358.642	178.235	125.223	155.012	172.964	240.236	438.522	264.362	109.206	176.918	238.803	303.191	424.53	163.99	148.222
E9Q828	249.928	235.848	223.66	238.252	263.618	232.098	281.807	258.304	224.011	207.99	179.913	212.466	318.701	258.021	240.6	251.8	448.98	218.297
E9Q835	206.973	240.209	251.395	219.128	231.331	344.558	126.53	238.931	213.791	372.537	457.414	385.677	98.6203	118.951	170.781	290.823	224.603	396.943
E9Q852	328.09	307.545	315.068	265.265	205.223	157.59	310.388	301.962	273.654	209.544	159.773	155.015	416.602	339.918	352.506	210.642	156.047	207.128
E9Q8I0	276.824	282.704	291.757	316.798	351.499	314.272	289.46	289.906	299.342	245.046	290.234	233.092	210.219	235.94	214.861	246.96	224.818	237.171
E9Q8I7	274.338	271.55	317.444	270.679	305.218	217.166	237.629	348.624	250.057	230.318	215.837	238.072	252.304	299.652	251.396	242.598	256.07	170.436
E9Q8I9	280.269	222.079	299.608	312.155	272.974	291.85	283.885	282.168	243	220.623	264.533	286.263	262.513	259.276	282.825	279.76	268.52	289.28
E9Q8L9	222.729	256.595	262.026	200.832	224.94	212.806	213.173	258.299	232.079	186.622	223.579	164.671	299.206	284.891	319.679	251.226	287.246	202.871
E9Q8N8	243.724	237.345	230.293	190.876	265.355	240.01	255.301	237.773	263.617	172.48	157.275	163	273.362	268.603	195.827	308.598	418.287	163.563
E9Q8Q6	266.503	282.937	236.135	269.753	270.847	246.334	303.685	243.45	255.188	250.313	280.317	197.147	295.551	265.401	285.143	211.481	225.857	193.279
E9Q8S5	178.523	262.744	210.523	195.158	234.119	324.964	203.717	238.291	205.217	306.893	404.598	487.293	194.355	191.894	189.961	247.418	177.318	289.447
E9Q8T7	477.634	376.712	259.082	NA	NA	NA	459.558	319.466	372.187	NA	NA	NA	585.954	416.954	355.935	NA	NA	NA
E9Q8Z5	302.675	293.585	292.088	296.464	280.039	201.879	314.447	285.024	269.893	248.141	245.231	177.333	338.928	299.282	278.254	232.764	241.828	195.662
E9Q912	164.973	230.124	197.088	212.241	219.214	326.116	111.855	196.493	194.374	319.761	427.377	336.022	127.785	130.213	179.741	245.871	193.605	334.907
E9Q969	206.935	276.935	219.283	217.444	206.82	272.165	135.948	281.39	193.335	353.25	338.5	300.76	309.38	161.744	218.388	300.023	194.716	273.49
E9Q9B7	324.43	259.827	255.55	259.391	285.931	260.307	246.968	271.884	248.327	260.983	245.947	271.965	275.676	307.859	297.267	295.632	290.429	274.468
E9Q9C7	306.64	324.474	280.216	290.459	205.039	190.589	336.961	277.143	233.462	261.459	219.9	145.224	407.099	311.145	349.213	243.674	250.206	150.446
E9Q9H0	215.441	272.867	264.009	232.921	268.273	244.309	248.994	269.697	224.861	225.932	236.166	217.187	330.684	266.242	252.83	265.785	358.659	212.767
E9Q9J4	224.845	244.263	250.091	251.472	194.733	229.587	112.827	181.99	193.049	359.4	217.955	298.814	139.318	159.126	141.304	306.87	163.717	393.705
E9Q9K8	289.581	293.99	233.866	216.691	252.342	278.326	241.529	372.182	250.186	275.644	213.942	273.68	369.955	241.94	292.295	240.972	250.448	284.388
E9Q9M1	200.151	211.863	212.513	329.327	275.411	264.929	136.116	210.866	212.898	325.994	367.934	339.395	166.634	255.246	229.427	314.787	244.885	337.485
E9QA15	499.456	294.606	401.989	426.876	190.244	153.71	324.386	322.484	347.858	232.921	135.729	127.445	304.97	326.619	412.622	246.901	195.024	153.941
E9QAC6	234.815	191.916	189.976	224.864	216.273	285.869	229.082	251.29	169.805	340.103	393.856	320.111	144.751	208.307	224.717	246.735	185.949	382.113
E9QAD8	183.996	262.31	258.078	192.164	358.471	254.297	232.209	280.389	189.217	230.996	263.04	213.257	328.214	206.835	206.421	283.444	574.05	197.774
E9QAQ5	224.699	250.403	349.978	225.632	219.57	342.598	111.257	214.523	225.797	384.15	442.395	330.702	108.757	114.948	179.206	263.1	156.912	323.43
E9QAQ7	374.516	341.979	352.694	246.442	199.806	162.567	380.562	362.672	349.691	255.929	205.567	157.676	354.08	342.936	411.887	216.322	129.717	165.739
E9QAS5	295.247	290.918	295.269	325.465	196.414	190.633	310.809	304.749	304.703	242.637	216.442	206.322	303.948	313.524	304.916	216.576	150.15	210.231
E9QAS7	254.798	272.605	261.192	259.768	238.822	244.647	269.32	274.45	254.658	212.264	195.311	223.687	300.811	294.905	264.981	221.395	318.431	220.953
E9QAS8	388.82	299.915	401.539	311.382	242.971	151.124	336.063	304.258	298.461	241.072	207.462	257.664	355.781	313.771	290.859	237.323	188.706	231.466
E9QAU4	264.452	266.732	239.455	243.181	245.777	258.436	300.519	260.382	218.326	251.856	200.231	191.706	393.925	242.574	304.606	258.467	365.334	237.424
E9QAX2	257.947	268.705	240.775	260.258	247.07	262.734	261.044	295.592	259.055	260.918	250.31	303.739	331.349	252.873	259.029	261.539	261.685	274.875
E9QB02	229.811	275.959	306.917	279.239	252.238	280.658	238.216	268.174	250.009	250.488	307.17	318.144	297.716	272.34	253.784	239.369	192.651	273.988
E9QJS7	166.6	266.335	258.549	345.623	347.867	272.848	192.334	315.006	364.214	304.443	167.184	230.027	239.516	295.018	332.567	261.341	292.337	219.446
E9QJT5	226.457	266.972	200.942	154.097	281.152	400.245	220.418	173.003	264.967	355.326	486.175	257.709	126.321	193.424	202.535	252.477	211.062	236.64
E9QJU8	302.229	307.459	273.075	NA	NA	NA	269.897	294.106	241.091	NA	NA	NA	298.176	245.935	382.462	NA	NA	NA
E9QJW0	240.546	261.756	273.806	266.637	308.515	342.425	214.85	271.746	371.665	234.048	233.427	210.977	130.187	279.237	178.074	201.44	264.517	247.853
E9QJY0	251.219	257.137	256.205	290.386	227.532	246.797	285.06	265.794	289.933	256.798	185.137	290.996	278.134	299.391	248.751	260.51	335.464	267.748
E9QK41	303.054	322.727	279.985	288.606	203.067	189.047	332.995	279.77	230.682	262.591	219.402	142.316	408.008	306.425	348.567	242.252	248.919	148.926
E9QK48	260.045	245.069	317.144	352.996	243.044	306.261	203.809	266.277	244.133	312.737	282.609	307.633	214.207	309.188	204.194	289.242	250.992	367.693
E9QK62	204.495	244.032	217.322	259.789	262.755	275.807	184.122	249.859	164.224	306.482	296.756	266.407	251.625	227.146	191.585	251.622	277.183	239.395
E9QKC6	270.435	247.463	256.436	188.775	221.147	389.814	120.175	185.278	215.588	299.518	404.497	353.084	128.658	117.922	200.189	246.412	181.398	368.039
E9QKE4	196.372	229.885	218.606	224.215	252.351	272.144	205.249	258.198	222.198	309.95	345.093	300.997	198.805	216.111	158.629	271.596	270.329	299.12
E9QKK8	292.304	240.218	228.906	299.95	253.771	247.205	323.647	265.606	264.867	244.434	247.434	261.037	283.558	291.836	298.37	261.219	258.493	251.188
E9QKR0	252.8	267.616	232.916	242.991	280.194	248.999	293.931	248.839	244.301	231.558	227.498	215.429	334.35	282.264	272.372	261.112	379.834	221.654
E9QKY4	309.237	252.493	280.375	284.351	223.863	229.967	338.76	296.768	240.011	290.813	212.038	220.581	393.162	297.342	314.388	263.645	231.44	164.868
E9QL53	275.152	274.514	345.43	185.76	287.022	271.4	378.884	244.47	217.856	273.81	272.931	425.552	311.475	219.675	297.705	273.192	345.114	299.533
E9QL80	NA	NA	NA	222.421	345.337	294.598	NA	NA	NA	196.618	223.8	210.335	NA	NA	NA	313.113	472.02	195.337
E9QLA5	252.705	273.8	271.051	290.673	232.678	251.065	247.526	296.608	243.829	274.209	223.004	269.054	338.455	216.514	230.141	263.371	242.89	249.189
E9QLB8	203.322	219.043	302.255	NA	NA	NA	240.846	307.638	282.93	NA	NA	NA	198.309	127.248	191.949	NA	NA	NA
E9QLL2	245.49	238.99	276.179	199.441	210.765	323.195	135.367	224.317	234.656	372.983	400.608	289.454	116.001	140.391	187.984	277.09	191.008	289.432
E9QLZ9	272.523	264.625	288.173	314.982	251.391	275.801	253.223	227.837	252.349	209.837	266.389	207.432	228.224	245.481	299.284	276.353	295.48	280.588
E9QM38	293.564	249.599	213.925	270.28	286.845	252.029	306.473	289.72	252.668	207.327	240.998	224.327	314.279	326.156	260.321	270.125	247.099	219.436
E9QM77	282.151	233.142	278.187	226.235	210.141	323.178	177.392	211.499	183.53	350.111	331.296	254.167	147.231	189.681	203.263	240.671	203.418	271.853
E9QM90	258.084	229.986	329.452	234.975	256.217	316.721	241.25	266.376	210.757	360.813	430.261	321.824	163.907	200.853	256.34	293.374	219.14	286.048
E9QMB7	NA	NA	NA	147.218	178.524	237.63	NA	NA	NA	186.107	287.115	273.68	NA	NA	NA	190.993	153.078	343.452
E9QMK9	223.534	232.052	230.532	199.132	255.333	263.925	325.314	261.751	221.171	280.3	181.08	257.637	224.857	259.366	244.628	291.249	277.668	290.589
E9QML5	396.166	276.236	329.89	346.857	176.732	132.672	321.682	306.311	304.456	263.844	177.353	143.461	288.783	309.401	283.843	215.709	107.168	170.267
E9QMN5	2753.71	142.205	407.996	NA	NA	NA	171.329	148.059	190.905	NA	NA	NA	244.854	174.658	802.035	NA	NA	NA
E9QMN8	NA	NA	NA	211.182	279.689	339.646	NA	NA	NA	277.392	199.417	275.613	NA	NA	NA	302.44	596.136	227.339
E9QMP6	240.727	281.571	270.312	272.113	237.316	248.98	261.479	290.144	264.123	298.181	276.589	349.737	289.746	253.165	257.529	270.318	225.103	327.252
E9QN12	289.348	261.322	255.419	303.709	241.363	221.84	290.1	275.486	288.38	244.427	211.98	291.024	277.622	281.589	300.577	225.116	239.737	260.703
E9QN59	206.608	272.744	212.273	181.951	239.768	344.764	125.989	213.605	217.921	354.618	453.132	372.678	136.131	120.046	204.469	264.445	223.258	324.251
E9QN63	190.058	234.661	293.793	289.225	242.799	312.536	137.762	257.425	236.837	302.609	325.47	289.846	171.339	192.436	213.326	266.337	245.534	276.055
E9QN70	283.194	244.066	260.507	259.699	257.434	223.962	352.943	270.207	271.602	230.568	229.311	248.814	265.688	275.089	265.651	260.754	250.453	229.938
E9QN98	302.014	245.378	295.188	147.572	312.987	217.335	234.774	259.848	169.919	153.115	147.471	153.153	356.604	232.965	427.509	264.734	577.94	149.781
E9QNE5	160.217	283.247	156.057	403.222	338.148	267.031	157.882	124.762	450.125	209.371	218.2	197.658	181.911	120.781	271.851	534.656	437.311	208.716
E9QNF7	186.501	310.009	209.09	181.743	272.996	211.201	232.575	277.63	164.073	178.103	149.461	155.189	450.648	208.819	285.82	293.7	472.747	149.685
E9QNN1	240.342	221.071	225.532	255.353	273.446	262.266	276.357	242.888	246.204	233.845	267.399	317.651	262.979	272.577	355.843	237.929	264.123	335.68
E9QNP0	189.717	249.297	192.969	236.335	240.507	245.468	227.565	230.397	235.869	253.37	286.362	186.308	230.822	256.755	208.666	240.094	274.805	223.887
E9QNV2	178.648	254.453	242.715	253.043	189.795	246.698	230.474	223.76	266.785	249.845	276.252	361.761	257.473	225.654	213.902	284.893	171.538	163.146
E9QP00	262.808	251.382	305.888	291.289	299.748	205.233	275.658	255.863	259.687	218.883	288.345	267.624	263.842	336.758	378.498	285.689	233.585	284.59
E9QP54	177.912	273.551	187.966	220.846	253.215	286.015	162.17	263.99	228.984	272.182	387.226	334.715	175.682	230.493	180.729	248.643	208.536	386.716
E9QP62	266.85	226.115	219.872	335.022	278.845	323.683	222.062	219.131	237.231	242.204	232.98	224.751	242.179	302.113	230.959	292.75	289.344	262.845
E9QP87	232.724	237.251	210.769	226.547	261.634	335.266	236.9	266.121	320.482	252.326	226.225	175.508	179.623	283.835	200.593	295.274	343.401	188.481
E9QP94	266.869	322.393	206.372	198.409	278.22	248.756	327.578	287.305	235.381	183.774	190.446	223.539	367.054	236.327	291.105	293.598	402.805	201.151
E9QP99	235.588	212.125	198.071	339.734	372.743	625.298	156.473	188.696	209.981	531.831	333.637	510.713	193.053	167.338	198.906	323.356	382.463	774.889
E9QPD7	227.92	238.601	253.038	239.949	300.71	245.804	286.112	231.064	286.929	206.869	257.482	192.154	234.994	282.169	227.038	249.005	387.569	194.437
E9QPI5	336.275	302.881	343.061	304.507	182.093	152.892	281.928	296.771	297.67	217.005	199.414	158.899	320.4	300.002	361.824	235.046	129.376	198.508
E9QPR6	693.739	236.88	495.664	253.432	125.492	124.532	262.838	301.045	199.891	299.437	184.538	492.515	139.75	230.914	257.582	187.17	137.146	283.788
E9QPU1	327.5	269.924	351.433	398.702	271.427	280.106	273.359	354.066	301.496	274.393	215.834	261.623	187.025	268.857	267.683	202.875	253.106	251.373
E9QPX0	227.96	254.161	254.525	NA	NA	NA	289.887	297.736	278.185	NA	NA	NA	264.544	262.783	219.806	NA	NA	NA
E9QPX1	318.772	255.95	275.644	188.383	254.989	222.764	269.182	273.546	295.448	245.435	260.734	226.597	227.344	275.602	333.824	261.965	313.965	308.748
E9QPX3	226.908	232.74	242.419	212.782	339.409	231.443	271.638	220.765	243.679	174.69	218.356	183.636	212.396	253.847	209.833	272.157	540.076	176.407
E9QQ93	327.662	246.246	327.797	245.454	260.961	217.209	221.985	294.106	317.111	227.972	206.273	256.948	187.557	217.256	321.75	218.874	266.582	260.32
embl-cds:CDN66584	350.847	259.145	313.411	NA	NA	NA	357.608	249.447	272.814	NA	NA	NA	269.602	263.678	448.557	NA	NA	NA
embl-cds:CDN66838	385.242	195.574	298.429	232.47	160.705	170.866	243.254	149.708	232.407	139.955	107.885	419.525	1102.92	146.624	586.62	171.478	105.694	289.721
F2Z3U3	195.568	220.497	227.628	230.694	164.442	207.307	263.504	218.785	210.572	240.432	217.284	195.291	160.377	153.083	195.056	181.09	152.49	230.541
F6Q750	263.976	279.633	243.548	258.562	244.165	236.815	271.695	282.492	233.971	267.012	226.999	194.056	390.032	253.336	267.934	254.144	272.696	191.057
F6Q8A4	191.432	257.714	236.713	208.557	252.33	317.185	193.178	228.759	216.047	304.587	386.245	444.072	188.198	198.895	201.969	248.502	187.51	283.991
F6QYE1	273.089	203.572	215.17	220.751	166.324	223.072	227.961	341.896	249.825	285.099	273.826	235.347	340.43	336.09	405.323	275.946	288.294	226.199
F6R7E8	766.185	265.853	462.729	218.202	121.845	147.798	514.25	399.634	334.914	210.794	124.329	359.723	245.369	319.469	518.013	207.564	140.161	356.589
F6RDM4	335.764	257.647	213.718	280.24	346.491	241.626	377.293	305.757	396.636	332.429	247.624	250.694	350.006	281.716	334.419	212.511	240.109	246.433
F6RT34	170.937	273.374	270.209	205.868	234.513	186.663	144.804	329.108	119.115	269.539	254.889	411.309	357.905	178.413	272.15	317.349	238.263	348.393
F6S200	503.829	411.972	306.477	241.743	257.236	232.91	452.69	490.507	412.273	216.221	258.999	155.188	402.611	345.503	423.189	226.257	254.254	213.344
F6SEU4	150.414	243.207	236.42	144.6	349.603	225.348	259.015	254.088	172.154	164.152	167.523	184.736	409.954	200.66	211.147	256.32	688.495	157.171
F6SLR4	364.964	364.866	250.775	257.274	254.226	208.779	378.728	296.899	207.765	241.647	224.443	155.418	461.456	257.146	298.627	225.598	274.135	183.928
F6SRV1	NA	NA	NA	259.154	184.822	212.996	NA	NA	NA	256.244	312.08	314.403	NA	NA	NA	248.843	190.386	325.915
F6T4M4	530.8	191.254	364.341	274.116	210.188	279.238	425.188	298.398	219.796	346.289	215.331	517.502	156.623	250.675	282.248	275.575	227.977	493.779
F6TFN2	378.347	295.887	299.009	295.57	243.359	231.566	333.701	279.589	268.53	234.135	217.152	239.953	393.151	302.726	338.756	274.172	285.974	228.852
F6TVX7	305.197	255.891	300.638	234.819	287.038	210.752	312.654	247.629	267.445	227.433	195.241	291.611	278.523	267.021	325.214	196.293	353.962	192.94
F6U775	195.482	202.212	227.515	203.777	343.434	238.336	323.883	203.531	190.091	174.713	200.287	183.771	203.847	228.031	180.769	260.021	578.976	184.049
F6VAL0	398.96	223.64	274.908	223.896	243.017	244.194	324.184	342.523	269.511	285.557	256.941	289.13	293.277	299.942	278.814	250.3	335.414	230.361
F6VW30	193.089	240.972	212.307	216.334	226.621	277.658	151.1	199.932	202.78	316.426	337.912	277.085	177.468	194.505	189.004	250.81	272.277	268.637
F6WMJ3	254.199	245.678	274.673	279.112	203.81	259.687	272.435	264.026	248.146	287.586	293.813	320.13	168.022	232.197	283.182	233.234	223.927	237.375
F6WR04	290.248	226.899	223.489	NA	NA	NA	149.827	244.8	438.458	NA	NA	NA	110.729	193.626	168.455	NA	NA	NA
F6XCT0	275.992	290.694	237.898	268.284	236.296	255.473	287.888	271.518	231.437	281.353	231.56	236.603	400.759	254.194	271.557	256.124	273.177	209.697
F6XD63	317.632	283.785	282.12	289.282	217.701	323.13	303.439	235.059	254.419	302.65	267.079	322.298	216.07	287.442	217.416	263.698	285.004	304.289
F6XLV1	188.952	123.138	225.434	197.857	275.058	335.212	91.4491	211.054	196.419	262.891	286.002	599.023	71.0906	118.525	164.946	376.942	186.199	632.073
F6ZDS4	323.449	281.861	315.54	306.009	226.267	216.931	294.865	281.174	276.874	246.749	215.168	245.968	298.835	301.457	317.4	252.53	211.047	239.691
F6ZHD8	NA	NA	NA	198.562	330.514	484.633	NA	NA	NA	281.583	269.969	314.387	NA	NA	NA	353.298	304.047	318.321
F6ZQA3	303.549	281.419	283.802	300.453	247.697	201.315	291.827	292.666	234.34	255.587	254.793	190.748	290.503	295.833	276.831	249.016	226.007	221.062
F6ZYH6	164.253	218.751	203.435	95.0562	384.336	249.337	290.112	205.372	156.306	131.62	143.246	139.322	399.072	178.8	230.583	234.743	810.724	92.3715
F7AA26	379.182	317.884	281.389	312.222	231.252	172.782	344.571	294.917	279.864	222.642	187.754	137.844	434.854	337.354	325.387	249.35	193.94	134.742
F7ASU3	218.347	236.428	270.026	275.092	308.218	257.667	254.515	210.227	227.679	220.177	241.476	265.5	249.064	246.058	210.566	247.93	437.466	201.329
F7BJK1	246.762	246.457	230.084	252.789	275.829	251.408	267.687	253.525	221.368	213	226.612	217.091	330.896	247.513	264.481	231.927	417.059	286.281
F7C846	219.869	248.63	224.42	256.893	336.374	255.99	309.16	201.87	230.419	222.272	246.251	201.217	213.962	270.808	212.756	284.68	445.616	197.357
F7CZ64	1272.7	309.924	235.217	NA	NA	NA	532.591	421.225	520.895	NA	NA	NA	558.801	255.823	691.671	NA	NA	NA
F7D3W5	174.407	270.701	245.26	205.433	242.951	240.858	242.845	231.218	264.941	298.836	252.174	274.852	328.928	261.008	237.881	283.604	353.45	284.613
F7D6J5	102.976	278.309	197.881	151.67	286.973	293.607	206.321	226.659	122.828	186.242	204.987	201.65	595.558	202.359	202.763	320.458	639.936	176.761
F7DBB3	NA	NA	NA	235.355	176.175	247.024	NA	NA	NA	217.301	175.127	621.181	NA	NA	NA	200.81	179.492	243.305
F7DCH5	251.765	256.536	271.907	245.087	204.981	259.552	212.636	259.679	234.533	266.112	272.282	433.422	251.859	207.493	233.406	238.999	195.638	388.513
F8SLQ1	166.793	264.498	230.646	231.67	293.807	254.355	245.532	264.187	195.631	239.904	240.598	331.583	316.367	213.215	247.046	330.301	462.562	307.679
F8VPK0	294.768	274.043	144.032	NA	NA	NA	342.768	275.233	273.799	NA	NA	NA	305.187	277.068	295.239	NA	NA	NA
F8VPL2	173.249	147.678	250.866	265.729	238.777	245.145	266.235	290.509	282.398	254.066	238.282	236.506	303.391	278.782	277.416	247.751	238.288	213.934
F8VPM7	249.24	244.529	258.474	225.209	272.847	219.122	257.168	217.813	210.601	227.585	189.745	185.228	350.015	205.36	277.937	286.069	442.217	193.296
F8VPN7	250.677	238.212	224.499	253.891	253.822	264.968	272.889	246.804	247.788	290.321	276.664	184.458	340.966	269.107	232.97	276.127	312.269	193.394
F8VPQ4	250.126	266.728	317.511	176.837	190.988	305.945	200.536	275.483	289.128	327.117	330.624	313.268	170.536	189.997	238.566	240.642	173.181	286.827
F8VPR1	342.462	289.397	399.912	369.563	254.686	165.645	220.934	332.046	330.254	266.763	204.303	204.386	231.652	281.461	314.967	266.235	220.706	208.034
F8VPR5	197.399	315.833	478.204	NA	NA	NA	216.757	388.392	387.705	NA	NA	NA	372.206	343.45	338.363	NA	NA	NA
F8VPU2	355.314	251.403	255.602	296.222	241.557	222.569	297.786	268.732	308.13	232.732	231.074	230.251	333.122	286.579	317.631	233.75	245.819	257.175
F8VPV0	435.824	242.223	283.353	264.022	172.799	201.148	289.158	294.528	248.033	237.044	132.649	422.828	296.767	303.509	322.35	219.17	179.767	356.156
F8VPZ3	270.725	253.179	368.558	NA	NA	NA	305.324	382.007	300.092	NA	NA	NA	188.997	169.674	308.744	NA	NA	NA
F8VQ05	353.1	243.838	311.864	267.908	278.384	290.162	327.816	271.295	232.735	247.087	301.155	248.269	295.704	270.116	322.135	234.8	218.118	280.112
F8VQ28	303.161	241.142	278.177	248.182	236.345	206.427	184.507	334.736	289.795	232.267	198.736	170.309	208.318	319.575	265.27	261.575	178.57	185.933
F8VQ40	270.336	252.079	269.516	282.391	260.833	225.145	289.608	293.293	318.13	265.498	208.832	248.725	207.335	317.929	222.717	224.448	269.275	259.885
F8VQ52	215.354	258.316	232.801	256.558	259.306	235.257	252.872	274.087	272.17	269.895	249.304	257.951	252.648	243.479	262.032	219.922	237.16	228.404
F8VQ70	349.715	288.792	264.13	276.239	234.054	275.801	293.28	255.513	216.499	255.86	284.851	419.957	348.908	237.711	264.491	208.565	183.481	258.382
F8VQ93	336.131	300.146	221.1	249.273	239.813	266.698	369.002	328.171	248.166	241.176	265.812	286.05	314.394	314.337	304.895	259.76	254.009	348.025
F8VQ95	259.602	259.065	335.414	346.04	263.107	308.57	243.14	238.665	267.26	319.17	287.244	221.238	359.698	215.572	472.256	324.663	342.98	230.541
F8VQB6	NA	NA	NA	316.547	239.809	208.973	NA	NA	NA	302.989	249.161	194.955	NA	NA	NA	243.915	277.53	224.123
F8VQC1	272.662	194.748	290.715	218.43	245.926	340.321	233.485	209.82	209.862	307.921	384.443	406.553	204.175	177.678	523.075	273.693	186.013	369.399
F8VQC7	292.093	262.634	254.475	275.903	309.034	245.538	278.013	269.335	264.298	242.684	243.577	231.374	277.848	281.705	259.467	247.737	284.095	230.549
F8VQC9	161.15	203.387	176.699	NA	NA	NA	308.872	249.216	152.373	NA	NA	NA	347.238	203.116	221.514	NA	NA	NA
F8VQD1	422.67	330.568	339.46	262.794	481.672	242.405	410.362	355.574	309.406	197.208	186.409	290.673	377.518	375.8	377.569	146.473	170.165	261.106
F8VQD7	260.163	257.482	255.607	260.107	254.524	234.496	286.901	253.585	263.118	230.069	224.103	197.133	313.647	281.158	278.694	241.586	269.773	221.985
F8VQE9	243.447	181.744	250.294	198.545	198.549	293.646	176.975	223.258	169.756	348.293	369.017	348.091	167.256	125.849	1058.41	248.317	180.528	305.469
F8VQH0	238.809	249.893	246.872	NA	NA	NA	231.936	294.995	256.346	NA	NA	NA	170.386	219.415	261.129	NA	NA	NA
F8VQJ3	341.548	254.26	277.703	277.126	240.02	222.038	291.087	288.321	283.017	263.976	238.173	217.838	252.784	292.848	236.607	219.358	256.645	262.541
F8VQK3	263.369	261.817	327.666	300.39	245.206	221.063	259.078	269.642	288.1	292.354	218.196	246.418	327.507	287.467	284.723	270.629	231.605	282.555
F8VQK5	321.599	223.391	258.928	NA	NA	NA	166.489	147.395	228.882	NA	NA	NA	289.288	199.605	306.61	NA	NA	NA
F8VQN6	485.032	263.362	247.649	259.312	228.497	266.611	310.242	267.17	275.904	267.171	252.566	236.174	309.499	251.87	245.403	259.72	272.265	251.832
F8WGF2	251.401	281.124	279.458	272.593	328.643	322.465	202.612	231.669	293.258	264.524	357.988	350.475	166.503	204.969	222.468	277.186	213.835	318.088
F8WGQ9	NA	NA	NA	266.54	302.794	233.318	NA	NA	NA	281.217	280.835	216.723	NA	NA	NA	240.972	251.961	240.586
F8WHB1	175.318	207.797	192.646	156.054	312.706	214.806	296.624	227.601	159.625	140.311	140.545	148.207	344.865	215.815	199.911	246.929	682.896	141.643
F8WHL2	297.414	247.262	277.19	296.353	225.073	255.736	260.901	270.737	245.178	278.759	278.914	260.289	240.05	274.123	304.182	253.563	195.695	275.798
F8WHU5	310.854	315.285	319.779	377.532	161.23	151.808	343.222	360.554	335.322	246.589	207.362	214.741	360.925	351.801	331.809	232.674	112.736	198.993
F8WHW6	257.68	319.306	304.842	219.371	221.904	262.45	174.83	245.983	241.51	307.216	305.154	312.139	224.529	180.243	250.471	238.026	201.243	337.287
F8WIA1	288.994	277.219	304.279	295.156	220.496	299.267	246.446	261.859	236.201	288.873	253.446	278.162	267.89	241.51	315.129	334.064	262.265	232.117
F8WID5	393.06	387.003	365.607	360.089	176.669	119.452	156.801	168.966	240.705	432.77	258.347	109.306	172.495	240.328	321.861	429.455	162.613	148.889
F8WIJ0	251.241	271.677	240.753	228.111	273.153	221.312	285.067	272.684	258.418	217.168	179.346	224.377	297.507	271.064	239.047	247.079	331.524	205.428
F8WIJ5	170.057	193.7	210.127	212.621	264.844	324.038	158.901	195.987	181.877	331.26	370.478	443.502	140.41	308.021	338.876	338.473	252.092	409.524
F8WIK0	152.443	281.51	334.65	258.44	246.902	381.473	138.218	202.529	229.06	373.177	551.841	434.412	155.752	211.109	270.649	398.034	202.916	322.807
F8WIS9	152.933	248.906	202.14	153.535	299.347	181.394	213.305	254.493	170.266	264.112	275.191	200.94	317.54	145.837	154.343	256.723	595.418	125.457
F8WIU1	180.519	250.098	228.903	223.476	204.312	375.548	121.738	218.623	205.47	364.779	511.545	346.633	112.119	144.856	198.665	295.135	148.041	428.541
F8WIV2	210.239	239.241	217.199	259.274	226.089	268.72	199.839	208.155	232.22	298.282	324.736	313.975	192.657	206.156	200.711	244.554	237.266	302.074
F8WIZ7	496.817	216.081	323.857	208.048	215.938	394.241	149.638	254.272	197.387	389.343	390.328	441.82	152.217	168.926	281.015	269.228	185.16	383.215
F8WJ98	NA	NA	NA	201.373	221.909	211.587	NA	NA	NA	234.24	190.698	204.321	NA	NA	NA	229.886	348.293	135.321
F8WJD4	308.797	282.618	294.822	290.588	250.905	178.408	310.352	308.343	305.477	269.018	226.444	174.92	315.77	298.733	314.874	264.409	193.663	193.597
G3UVU2	258.065	292.785	310.301	320.854	212.826	172.001	301.703	281.366	325.06	239.789	205.166	184.001	303.296	329.408	333.812	233.537	146.436	198.37
G3UVW1	186.077	279.347	280.929	NA	NA	NA	265.811	244.387	257.654	NA	NA	NA	246.54	304.191	236.399	NA	NA	NA
G3UWC2	295.015	243.515	241.73	240.072	244.119	217.89	247.685	211.468	266.678	245.489	257.969	213.304	330.04	326.703	272.165	296.957	267.139	241.538
G3UWG2	281.018	282.883	257.771	236.792	220.371	312.313	277.511	282.463	232.64	315.748	328.796	277.795	294.57	218.074	219.155	246.826	209.871	267.927
G3UX33	289.837	324.758	178.784	NA	NA	NA	297.501	314.494	263.083	NA	NA	NA	313.515	254.331	243.828	NA	NA	NA
G3UXA6	221.49	244.646	292.169	319.143	226.067	195.341	236.364	255.41	285.914	200.864	227.927	252.063	303.416	336.055	267.704	221.69	187.035	234.626
G3UXL2	257.107	273.045	191.043	237.075	234.668	290.217	242.592	230.136	222.838	292.011	324.082	331.633	203.881	264.511	240.557	248.954	251.605	325.129
G3UXW9	185.299	272.337	235.703	191.703	199.828	299.108	130.826	215.119	238.929	322.757	327.639	292.714	151.298	147.898	192.156	244.896	203.131	302.323
G3UYW1	NA	NA	NA	333.888	236.29	223.054	NA	NA	NA	239.208	215.188	383.09	NA	NA	NA	211.004	193.49	281.395
G3UYZ1	186.601	290.044	180.493	213.361	296.142	243.951	213.756	292.207	159.943	173.908	174.577	164.447	469.265	215.225	250.729	317.994	488.161	188.101
G3UZA7	349.598	277.877	338.911	262.207	234.011	208.454	318.676	315.25	267.55	316.035	349.616	298.343	233.667	292.262	333.616	254.281	252.122	279.197
G3UZL6	228.25	202.556	273.754	NA	NA	NA	280.707	289.958	369.931	NA	NA	NA	182.543	228.463	152.392	NA	NA	NA
G3UZM4	119.245	267.644	198.853	131.159	355.658	217.224	221.49	235.159	116.997	141.371	138.571	112.233	470.051	179.994	168.117	291.869	730.338	74.8187
G3X8Q5	500.323	285.271	471.208	179.068	419.608	144.377	427.056	164.353	368.054	265.587	129.763	366.962	146.222	183.358	199.425	309.654	142.294	399.825
G3X8T2	410.006	288.693	347.624	310.318	202.851	170.764	397.803	351.278	152.415	256.685	201.307	190.953	390.201	417.547	348.66	264.321	155.039	162.507
G3X8T3	258.005	241.56	251.606	368.898	423.93	262.793	266.713	249.1	368.244	215.292	280.431	360.167	246.557	274.337	252.954	240.972	291.84	363.444
G3X8T9	216.955	225.613	174.529	253.733	758.324	375.976	189.079	193.778	237.895	204.891	270.059	142.996	195.368	221.449	216.185	123.011	86.6115	116.248
G3X8V6	288.826	306.4	272.042	265.05	294.993	319.047	258.177	194.397	378.916	286.727	244.946	230.711	213.047	194.923	203.861	191.448	257.451	204.756
G3X8X0	267.738	253.689	240.065	283.43	243.623	333.946	336.712	212.874	263.656	280.319	325.09	289.568	220.68	285.644	301.297	256.54	182.375	266.297
G3X8X6	307.082	288.628	340.55	390.567	617.67	308.913	339.572	243.311	369.771	258.464	297.806	341.532	357.755	327.237	448.644	173.236	216.961	382.058
G3X8X7	449.32	318.408	244.475	242.146	247.577	516.336	248.219	293.046	371.28	392.398	396.665	587.769	239.912	260.848	315.129	281.403	286.126	547.345
G3X8Y3	247.886	262.259	289.955	221.725	215.775	373.988	172.663	263.848	227.664	280.515	431.674	372.646	194.453	183.397	235.9	238.032	166.219	393.776
G3X914	166.802	246.422	187.164	204.43	209.809	313.502	163.92	253.367	213.959	302.932	339.486	312.008	175.274	173.056	195.495	252.779	190.468	342.27
G3X928	327.423	220.29	299.091	NA	NA	NA	238.424	272.461	270.016	NA	NA	NA	217.627	228.396	257.261	NA	NA	NA
G3X932	245.75	212.628	495.5	152.328	261.611	165.072	193.371	182.072	165.95	215.312	245.125	191.016	284.204	153.816	266.891	243.582	343.064	119.562
G3X956	271.26	297.569	276.887	282.079	170.658	178.207	384.284	313.075	326.322	235.982	195.528	242.169	331.683	376.297	367.624	220.352	128.113	234.271
G3X960	255.605	399.298	203.53	343.754	296.858	305.778	404.672	305.564	356.645	275.101	286.284	361.668	344.512	345.726	355.876	219.584	273.447	235.161
G3X972	NA	NA	NA	261.856	291.748	335.726	NA	NA	NA	304.649	436.312	383.62	NA	NA	NA	297.817	245.332	339.677
G3X973	306.563	260.482	350.172	347.421	224.14	236.856	274.531	337.941	249.83	265.469	198.737	222.037	249	321.907	254.366	239.631	242.452	205.994
G3X981	308.162	201.688	300.779	312.542	220.523	263.72	231.312	263.095	342.299	174.746	176.103	246.611	195.864	239.272	276.234	286.685	266.13	298.012
G3X9A7	271.602	298.589	187.644	169.266	179.292	355.858	151.793	253.176	300.08	460.109	482.872	463.272	156.395	155.971	350.178	256.304	151.315	424.405
G3X9G2	212.721	236.16	264.701	235.76	198.713	266.837	172.396	246.751	233.374	274.089	298.755	323.313	207.431	194.68	202.402	252.402	208.763	311.462
G3X9G4	230.167	243.267	274.629	227.194	222.855	288.313	147.13	230.755	238.887	336.099	348.226	260.317	152.9	163.895	201.803	285.327	208.064	272.442
G3X9H5	246.088	233.593	293.561	217.39	211.335	343.178	174.299	224.476	234.089	282.313	373.416	342.759	164.253	172.854	241.962	257.687	246.432	392.445
G3X9J0	240.182	290.48	239.38	218.298	222.094	221.98	293.382	308.038	233.839	232.978	250.258	236.777	434.207	269.127	229.921	249.236	246.3	252.003
G3X9J1	190.196	231.889	197.838	213.082	302.392	264.871	253.547	224.589	184.692	179.057	170.639	182.96	365.905	213.284	203.283	287.9	505.383	202.547
G3X9K3	307.118	248.777	197.648	252.129	244.026	296.682	197.11	246.459	230.228	335.17	374.105	337.272	230.248	178.826	315.925	277.166	250.15	296.089
G3X9M0	244.496	214.835	216.353	NA	NA	NA	239.561	183.363	212.895	NA	NA	NA	219.03	284.24	207.302	NA	NA	NA
G3X9T7	286.314	252.308	241.476	356.192	353.302	206.385	238.217	290.571	257.91	247.08	225.991	197.297	275.889	278.644	246.42	248.474	300.17	234.457
G3X9V4	166.534	206.554	231.529	220.736	266.848	184.112	284.234	192.172	137.47	123.169	118.205	211.546	452.928	223.949	174.51	275.648	603.26	311.14
G3X9Y5	197.894	278.526	228.564	251.658	295.984	240.541	202.059	235.874	212.41	235.701	258.123	201.677	333.712	207.779	219.392	269.872	279.538	218.704
G3XA17	209.806	258.745	274.656	214.335	175.52	275.84	170.386	236.996	227.213	311.19	314.932	890.424	159.906	188.315	184.538	229.346	263.721	295.563
G3XA57	255.512	257.386	300.685	183.884	233.396	256.819	224.981	258.716	260.301	249.586	234.116	232.851	571.913	155.935	368.792	237.602	250.989	222.5
G3XA59	150.326	223.027	232.84	NA	NA	NA	217.253	366.561	406.068	NA	NA	NA	192.841	236.393	212.655	NA	NA	NA
G5DDB7	417.609	333.844	342.845	205.885	179.571	254.859	466.39	375.924	338.632	295.865	246.049	244.73	444.52	340.002	295.002	254.263	236.854	273.714
G5E814	243.118	212.345	223.45	214.895	311.618	256.04	379.093	243.08	271.398	225.494	211.923	250.258	238.201	265.918	251.757	248.215	510.474	220.718
G5E829	198.816	226.447	199.498	184.955	304.85	222.562	287.033	244.527	189.542	165.25	165.017	165.166	349.577	234.36	218.357	254.346	596.479	163.757
G5E866	282.761	298.013	286.951	329.333	241.108	185.863	330.484	314.435	315.311	247.373	217.07	227.56	323.799	335.649	291.142	241.568	185.313	229.733
G5E869	179.404	226.803	260.014	223.85	309.884	211.862	289.871	215.727	233.226	173.558	179.861	164.115	220.247	228.569	183.25	236.92	490.261	194.12
G5E870	288.651	352.93	319.139	411.877	190.954	225.423	291.101	373.765	293.057	294.201	199.705	144.889	292.728	284.181	260.199	236.719	297.683	277.611
G5E881	NA	NA	NA	280.82	301.85	185.139	NA	NA	NA	215.655	229.761	296.68	NA	NA	NA	285.644	355.089	225.848
G5E895	225.977	186.393	183.491	232.404	284.387	334.56	205.963	172.78	216.519	282.699	363.994	319.276	154.428	188.923	173.576	284.572	295.473	335.691
G5E896	308.326	273.608	272.286	262.422	271.213	233.495	303.791	318.193	278.043	259.426	253.054	213.729	307.078	283.445	273.885	219.095	266.382	221.054
G5E897	237.342	278.828	297.001	385.758	316.542	184.338	217.192	307.432	287.447	232.137	209.514	249.057	197.997	265.786	241.155	238.48	226.833	245.307
G5E8C4	265.142	265.663	276.712	246.232	212.643	211.752	301.445	277.619	270.759	197.322	177.54	254.143	254.831	260.298	278.507	208.217	211.508	217.615
G5E8D6	201.199	412.775	246.828	NA	NA	NA	445.754	673.898	233.478	NA	NA	NA	214.252	214.603	150.181	NA	NA	NA
G5E8F8	248.691	236.484	251.893	287.237	252.841	239.111	253.731	264.54	303.89	246.032	205.26	250.687	231.951	307.43	230.863	282.243	248.864	244.982
G5E8G5	220.72	340.543	296.312	NA	NA	NA	208.504	278.446	266.235	NA	NA	NA	299.111	237.479	303.384	NA	NA	NA
G5E8I8	293.426	266.402	364.542	318.95	256.535	201.229	368.734	270.843	391.401	236.189	218.84	246.848	296.396	292.688	359.051	215.93	180.907	295.469
G5E8J3	271.002	274.748	212.663	349.502	130.859	176.719	221.228	285.723	255.486	229.154	138.812	300.105	243.741	235.193	221.751	212.642	172.862	278.822
G5E8Q8	292.429	266.941	274.55	288.736	260.688	207.657	303.144	271.485	248.998	237.706	251.08	197.973	327.905	288.264	300.615	250.338	265.37	231.845
G5E8R1	390.867	387.979	366.725	360.759	175.553	119.087	156.283	169.467	241.007	435.235	259.538	105.847	172.895	239.97	321.16	431.503	162.036	146.992
G5E8R2	393.763	392.101	369.508	363.976	177.584	119.689	153.055	169.666	242.487	438.471	260.238	106.178	169.711	240.245	321.556	433.506	162.887	148.095
G5E8S0	229.075	293.887	302.664	277.07	247.025	251.79	338.467	376.007	388.58	250.546	204.515	277.593	276.959	324.826	317.32	283.61	198.057	243.062
G5E8S8	272.572	315.528	313.956	363.196	225.455	208.675	260.918	346.236	275.527	214.181	251.737	335.17	261.375	351.544	249.739	250.558	218.639	292.761
G5E8T6	365.679	281.12	233.099	249.263	240.354	244.944	336.556	271.465	253.68	269.117	251.85	188.802	343.304	296.928	320.379	230.87	276.896	173.546
G5E8T9	196.957	207.041	215.854	195.292	258.186	366.94	201.703	211.731	212.917	294.027	408.961	290.534	157.964	151.937	258.948	243.94	274.191	270.727
G5E8V5	468.214	208.735	357.148	320.461	239.846	261.704	257.953	271.389	239.412	223.197	236.004	244.984	235.432	200.922	639.925	229.552	279.285	265.847
G5E8Z3	358.354	176.124	618.865	296.151	98.3705	148.476	512.768	377.876	231.246	225.416	167.295	314.08	187.471	338.263	224.35	193.81	250.822	261.4
G5E902	226.522	224.043	266.054	234.532	310.124	225.209	322.887	223.233	246.237	202.193	218.027	211.01	231.903	261.727	226.631	237.874	476.427	205.178
G5E924	246.039	242.747	301.615	325.122	239.539	187.676	251.186	274.504	315.798	207.279	276.535	280.335	313.16	341.994	278.323	212.679	154.494	267.808
H3BIV5	249.007	226.54	418.376	194.049	253.205	271.301	232.127	232.487	217.204	249.163	235.684	227.735	199.432	205.449	267.401	245.883	424.21	251.884
H3BIZ7	210.627	277.922	254.319	340.123	239.017	327.475	212.064	298.228	218.651	246.292	297.496	462.778	233.118	185.23	187.985	232.446	182.531	340.749
H3BJD6	182.844	269.191	199.643	171.005	276.253	205.449	202.281	270.337	165.814	182.763	162.165	131.939	520.714	181.778	225.7	225.541	409.995	138.295
H3BJN3	567.484	251.217	354.279	NA	NA	NA	327.269	415.093	373.217	NA	NA	NA	292.89	269.286	532.142	NA	NA	NA
H3BJW3	249.768	248.863	322.1	299.748	186.133	246.641	281.992	243.44	223.287	245.244	285.818	401.594	261.73	354.186	245.86	210.833	116.352	315.88
H3BJZ7	290.04	280.618	302.74	164.95	217.702	198.638	320.108	287.993	253.304	209.577	178.141	277.081	399.785	280.017	302.726	182.314	349.528	274.172
H3BKH6	163.017	203.364	245.76	286.72	257.565	194.055	124.432	236.684	227.49	287.088	553.193	313.586	171.285	159.902	173.965	323.158	222.739	335.294
H3BL37	688.021	295.579	227.831	386.333	205.769	175.563	269.317	583.165	167.784	280.025	247.501	245.788	444.694	306.317	331.769	217.77	137.983	306.291
H3BLH0	299.847	305.171	291.217	314.372	173.056	219.321	338.698	329.167	300.935	292.649	241.912	213.32	325.634	326.318	282.237	231.318	136.128	208.715
H3BLL2	198.864	223.35	228.626	222.439	219.638	296.816	165.82	214.947	215.442	350.441	299.512	316.963	164.114	174.824	204.822	300.892	269.538	270.75
H7BX08	214.201	245.426	336.266	234.583	233.786	318.86	219.196	240.541	272.208	329.36	355.161	337.751	204.848	150.022	537.678	251.714	224.617	297.312
H7BX15	NA	NA	NA	138.659	280.241	204.235	NA	NA	NA	169.28	161.423	116.685	NA	NA	NA	249.378	730.35	48.1374
H7BX95	266.633	269.71	331.956	351.659	205.654	169.774	324.97	304.674	314.566	233.022	200.792	237.659	344.528	472.867	337.464	241.996	124.862	208.658
H9KV00	287.443	265.561	260.855	290.418	266.567	247.199	286.799	295.585	277.541	241.751	254.391	208.857	263.706	257.801	266.701	219.164	262.161	250.949
I1E4X1	261.318	264.106	256.588	219.162	297.897	238.452	247.425	305.593	318.062	257.317	234.472	158.007	246.767	233.559	192.55	228.372	261.629	169.561
I1E4X8	216.333	217.245	255.015	NA	NA	NA	253.913	250.02	265.024	NA	NA	NA	264.972	260.972	226.914	NA	NA	NA
I3ITR1	186.187	209.846	204.896	NA	NA	NA	225.744	205.458	234.246	NA	NA	NA	242.941	207.457	173.289	NA	NA	NA
I7HJQ9	217.157	258.68	269.628	229.511	247.357	347.874	213.991	247.668	261.064	399.935	356.133	361.721	201.155	214.54	189.892	287.243	251.588	332.424
J3QN31	164.874	233.587	183.535	209.228	232.209	342.072	68.3408	173.966	255.615	318.528	400.321	297.493	90.8015	96.1623	216.543	223.138	186.805	351.198
J3QNK8	671.174	196.692	359.154	419.937	181.034	228.856	221.963	206.658	199.745	206.901	226.248	480.583	267.412	157.478	642.691	336.664	212.507	432.35
J3QNU6	214.162	266.092	229.28	282.538	218.947	377.596	174.622	264.695	243.494	354.689	380.449	430.151	169.995	193.266	229.147	324.346	211.125	417.475
J3QNW4	214.766	248.287	218.771	272.692	245.517	279.69	266.605	235.797	240.879	284.036	282.216	226.928	282.889	294.669	255.393	312.742	266.688	194.248
J3QPG5	289.236	311.163	392.831	319.511	361.985	220.171	175.561	241.071	264.098	295.571	273.163	185.692	268.638	311.323	187.661	290.877	271.714	203.806
J3QPR7	361.645	273.16	337.651	402.798	296.486	349.423	200.223	195.782	244.797	194.033	209.877	278.596	199.821	194.954	281.813	266.945	339.082	178.483
J3QPW1	192.895	237.914	231.211	220.491	224.033	352.703	119.272	210.397	208.294	339.373	412.69	400.035	121.82	142.169	233.522	296.938	185.87	357.627
K3W4M4	219.047	239.409	242.37	330.22	260.736	244.097	231.841	232.296	266.272	241.772	241.912	231.611	211.519	236.478	248.252	256.331	303.7	235.237
K3W4R2	301.619	239.489	269.323	299.96	260.385	232.683	250.303	274.675	259.706	226.481	240.134	230.665	218.139	258.73	233.93	224.664	277.155	271.808
K3W4R4	425.154	386.759	298.379	249.805	151.26	164.09	269.842	437.849	367.488	161.215	253.329	146.991	218.405	272.877	359.803	275.034	145.401	239.298
K3W4R5	249.655	260.037	306.862	253.84	221.987	265.512	212.62	274.691	262.182	264.838	287.044	288.142	271.108	227.067	255.612	232.694	184.752	304.204
K3W4S4	256.178	265.937	318.542	225.192	278.477	314.475	299.204	285.89	202.589	275.086	300.18	298.984	321.162	193.485	270.514	304.997	379.839	315.774
K3W4S6	249.184	224.861	228.452	241.472	271.36	272.451	183.69	209.904	228.549	292.005	350.142	325.726	199.282	186.175	254.033	273.102	270.158	402.305
K4DI58	154.471	281.359	337.498	125.56	333.276	197.612	206.486	293.112	142.792	130.976	148.663	153.468	449.7	160.481	170.149	291.518	647.753	126.429
K4DI61	378.796	361.986	414.556	NA	NA	NA	415.562	398.777	379.512	NA	NA	NA	337.861	405.148	396.564	NA	NA	NA
L7N451	711.879	184.16	350.573	280.138	683.281	127.318	512.303	335.305	64.0428	53.7829	205.789	178.376	84.7995	77.6981	73.0797	91.5424	146.358	78.6334
L7N466	243.663	240.295	241.476	308.326	296.679	248.791	250.631	191.734	268.77	248.794	254.603	209.316	232.461	274.14	224.584	274.934	251.589	266.379
M0QWC2	144.969	253.902	171.545	219.727	254.887	352.171	125.849	178.662	198.882	280.201	344.874	368.415	215.408	148.082	217.751	253.899	257.586	358.673
M0QWP1	314.339	253.342	256.35	278.434	253.082	245.916	254.163	257.74	293.377	266.467	281.439	220.71	253.45	331.579	260.947	241.777	285.369	270.071
M0QWR8	285.216	247.986	202.874	NA	NA	NA	343.163	220.579	203.836	NA	NA	NA	379.146	236.349	443.046	NA	NA	NA
O08529	231.14	241.475	225.611	262.14	221.326	304.792	221.409	215.694	245.753	292.93	345.699	314.677	210.123	232.955	233.848	281.455	221.869	337.31
O08530	179.008	279.076	173.179	225.524	365.44	282.881	209.788	188.7	269.815	219.588	255.714	178.114	273.874	237.882	154.598	225.73	360.911	154.08
O08532	213.282	253.308	219.309	236.767	274.492	224.655	237.077	241.538	237.272	208.475	206.525	244.249	307.609	261.71	274.582	238.074	392.271	205.373
O08539	222.633	250.968	219.388	170.79	232.907	356.093	131.317	197.984	176.24	313.609	360.491	290.276	182.456	144.43	214.41	307.736	295.914	281.997
O08547	279.121	282.612	305.235	252.348	291.423	281.865	269.002	268.934	306.507	241.357	262.303	197.383	297.738	282.306	342.339	243.557	330.178	224.436
O08553	250.916	235.035	248.899	197.246	213.894	357.87	111.2	202.962	227.117	385.734	431.977	326.763	117.677	133.661	246.683	288.177	191.766	322.814
O08579	300.937	253.553	263.329	265.025	277.127	225.716	245.694	256.848	222.942	222.196	241.186	197.995	254.455	275.362	257.489	223.163	286.018	235.109
O08582	307.863	257.036	255.718	228.071	252.625	375.586	241.275	266.457	263.278	333.43	416.295	363.393	162.963	183.337	274.198	259.591	175.777	438.997
O08583	246.021	285.751	356.535	444.578	167.271	180.787	295.584	378.158	392.417	287.041	216.252	330.852	336.23	462.006	247.268	234.385	125.465	209.386
O08586	NA	NA	NA	217.685	219.227	297.682	NA	NA	NA	316.28	422.02	379.986	NA	NA	NA	301.708	217.049	384.17
O08599	183.531	238.454	245.037	211	306.627	350.123	179.687	226.753	183.177	274.594	380.464	327.853	241.311	159.288	175.005	278.349	408.405	317.412
O08600	NA	NA	NA	377.704	298.28	308.614	NA	NA	NA	383.783	264.502	258.731	NA	NA	NA	316.908	316.553	259.174
O08638	323.942	239.175	270.801	326.871	265.566	238.137	245.243	277.603	269.327	224.669	238.212	264.563	203.136	244.285	268.541	222.426	294.686	309.207
O08688	180.136	288.473	206.67	265.323	343.389	248.983	167.237	265.066	218.099	218.33	203.113	176.667	362.438	206.835	242.866	265.687	370.678	248.054
O08692	189.786	183.114	275.33	NA	NA	NA	91.841	98.2412	1523.72	NA	NA	NA	122.282	116.64	154.845	NA	NA	NA
O08749	334.935	215.633	289.554	211.251	340.235	195.821	302.235	229.086	241.873	203.797	217.809	214.381	234.792	248.028	241.509	246.343	408.1	191.176
O08759	205.448	230.86	253.479	268.084	223.943	273.898	121.529	241.354	197.118	371.472	390.674	445.712	122.45	147.47	193.836	281.766	187.525	405.609
O08788	301.874	259.955	288.726	262.518	251.656	281.699	227.34	257.291	256.582	270.32	297.623	290.805	278.834	243.948	284.17	271.875	259.977	308.9
O08795	286.587	246.194	283.166	290.146	330.127	247.999	293.522	259.463	256.329	221.603	227.097	242.956	285.704	283.437	224.852	260.599	281.263	237.096
O08797	228.333	264.409	238.345	267.989	337.108	284.738	208.663	235.004	241.142	253.853	284.4	248.955	207.453	202.59	182.357	229.786	250.598	235.557
O08807	235.927	260.574	269.841	256.559	302.211	263.675	264.043	240.932	267.588	240.27	279.272	257.741	266.814	284.606	280.444	260.529	251.214	287.893
O08811	248.526	289.561	190.295	NA	NA	NA	306.562	226.838	220.522	NA	NA	NA	360.334	273.235	314.767	NA	NA	NA
O08842	229.647	285.069	211.247	328.264	308.227	225.286	300.197	278.505	313.877	284.149	210.828	231.594	240.994	355.564	276.955	277.214	272.763	258.766
O08848	169.453	217.077	194.399	265.588	169.137	352.83	106.597	221.473	234.566	445.621	397.632	542.698	98.8243	176.298	196.881	268.528	206.271	421.033
O08884	NA	NA	NA	334.336	179.273	246.905	NA	NA	NA	287.475	682.106	268.564	NA	NA	NA	202.687	395.396	243.746
O08915	242.751	296.72	315.495	233.745	248.848	302.031	155.752	254.829	253.343	320.443	374.996	336.865	182.481	221.265	266.96	269.487	204.897	350.592
O08917	238.341	228.392	244.501	263.822	257.998	239.461	207.936	237.783	250.291	220.515	197.185	227.521	262.594	234.291	237.504	265.056	335.8	233.951
O08919	310.7	289.956	264.843	252.306	228.585	216.596	218.202	243.767	256.69	248.765	271.534	264.35	269.215	216.423	300.053	233.81	198.991	252.949
O08967	237.916	258.286	234.419	209.704	252.589	285.014	175.243	236.804	210.573	295.065	364.648	287.426	210.577	197.163	209.626	233.49	207.004	262.756
O09005	218.829	245.843	248.035	284.824	311.296	262.362	224.806	271.395	248.721	260.6	238.232	182.844	264.763	245.438	185.435	233.753	354.921	213.192
O09048	612.986	17.0732	31.9859	113.833	72.8197	56.3039	16.3489	13.3409	15.1466	281.973	1186.46	54.1041	17.2396	12.9089	15.6282	64.4678	795.992	62.7245
O09061	220.416	260.763	261.524	242.213	239.69	268.748	202.634	204.569	255.977	272.739	281.973	359.709	199.07	286.925	253.127	244.56	261.965	325.262
O09106	299.279	300.345	295.432	316.317	234.779	206.759	329.297	296.421	324.845	251.189	217.969	190.47	345.62	339.197	343.342	239.472	199.055	208.778
O09111	177.411	243.594	183.439	168.81	347.298	242.706	244.329	209.214	232.734	215.385	249.514	123.429	227.071	219.837	168.381	216.249	597.25	143.878
O09114	219.726	242.879	257.079	308.088	208.34	296.367	254.75	309.036	221.983	256.085	263.141	185.495	243.194	328.352	324.854	331.631	321.607	280.739
O09117	232.424	264.909	264.451	227.151	211.539	225.653	259.17	245.33	249.77	224.412	247.572	149.081	352.794	329.447	289.274	197.432	292.841	174.934
O09126	NA	NA	NA	207.853	256.039	261.742	NA	NA	NA	242.82	185.43	335.216	NA	NA	NA	282.083	340.816	183.63
O09131	146.437	174.569	166.4	184.333	180.732	292.397	71.9835	141.933	177.943	296.094	343.833	291.328	111.213	107.398	208.591	238.999	225.843	251.694
O09159	316.285	214.637	276.825	NA	NA	NA	264.15	320.21	248.472	NA	NA	NA	228.969	255.017	314.746	NA	NA	NA
O09167	270.03	301.22	272.124	308.974	287.927	204.545	306.359	303.855	248.199	244.545	243.102	206.238	317.516	317.446	268.626	221.775	240.707	201.465
O09172	227.247	274.413	232.377	197.35	210.512	346.532	120.341	217.645	228.5	309.171	429.735	359.568	140.733	123.026	206.9	230.603	173.783	313.158
O09174	367.957	273.855	264.045	244.608	292	216.996	308.308	287.088	346.991	223.496	285.131	224.404	270.988	236.912	247.818	232.529	316.177	267.728
O35074	287.901	233.287	322.752	322.389	256.348	211.332	254.496	326.106	322.741	188.259	219.252	230.528	174.369	241.941	227.894	306.67	239.295	202.538
O35114	209.725	244.496	222.428	317.507	232.713	227.195	202.814	246.592	260.965	276.562	222.858	180.105	223.529	277.69	217.195	247.366	286.259	352.499
O35129	220.692	237.347	259.054	241.589	288.103	244.216	314.489	245.737	254.16	200.819	225.433	232.431	251.787	286.193	237.254	238.183	336.013	304.098
O35136	142.016	235.981	182.471	130.182	319.298	235.192	231.719	238.615	141.587	152.529	156.113	149.284	371.131	187.362	167.864	264.104	696.489	126.635
O35166	209.249	298.42	230.295	250.187	302.009	286.562	260.805	182.09	243.601	225.058	276.863	167.673	235.342	253.494	179.175	232.606	266.733	179.232
O35206	270.102	222.928	266.901	277.02	263.109	204.772	287.273	254.886	325.5	228.816	201.668	248.065	220.621	306.735	295.974	252.732	250.254	256.599
O35215	NA	NA	NA	209.019	263.912	331.216	NA	NA	NA	186.545	366.636	273.891	NA	NA	NA	254.328	237.128	347.056
O35218	347.042	281.301	263.95	258.375	276.55	192.282	315.995	322.842	299.703	263.154	208.528	194.954	306.105	298.959	268.237	250.013	200.68	175.588
O35250	217.455	244.374	250.1	245.308	225.616	320.989	195.759	255.948	262.994	302.892	344.777	301.371	207.186	209.014	217.869	267.593	218.977	303.271
O35280	221.401	250.596	233.019	234.141	228.729	460.136	281.872	242.985	262.031	457.831	471.961	347.53	305.768	282.023	232.333	331.84	168.375	386.277
O35286	275.66	258.285	282.481	258.485	209.85	250.349	269.212	259.53	265.724	270.479	285.098	261.249	219.555	265.08	246.804	229.71	164.351	259.251
O35295	187.908	214.457	241.196	223.285	271.313	243.033	178.49	222.873	244.387	227.751	297.913	266.681	180.348	211.546	229.43	231.301	202.998	263.057
O35316	212.414	228.981	203.604	263.508	259.372	261.132	225.757	206.646	245.474	182.409	179.03	180.295	216.558	209.301	168.333	260.922	359.93	218.909
O35344	223.441	241.133	235.185	236.351	257.329	283.477	226.463	259.995	272.153	318.114	331.447	326.961	209.135	213.096	234.919	260.625	208.433	328.447
O35345	219.296	226.73	245.297	237.251	222.023	254.05	214.547	227.161	247.329	297.366	287.892	290.928	237.647	220.065	263.48	242.747	208.17	285.137
O35350	286.734	212.442	284.226	285.638	254.341	268.507	247.489	219.656	280.253	291.761	301.068	356.071	214.437	254.961	258.181	280.569	238.019	303.975
O35379	189.696	190.565	214.362	276.435	289.053	264.52	258.469	324.489	242.283	232.49	232.442	239.968	230.704	225.635	274.757	225.338	251.769	261.585
O35382	216.192	228.78	351.298	246.204	226.333	309.339	206.8	265.092	261.405	294.349	303.256	276.437	186.329	202.921	205.673	264.606	206.709	288.764
O35387	234.96	218.931	244.06	226.937	189.856	214.267	285.48	281.081	316.294	188.921	144.879	185.867	266.342	245.082	322.918	206.404	240.867	169.552
O35405	221.759	207.332	190.042	258.092	247.934	269.734	230.135	217.783	180.403	295.471	286.428	235.686	211.221	238.068	187.334	272.994	329.427	227.429
O35409	255.293	208.612	195.998	331.479	337.095	400.203	232.891	211.555	245.721	423.533	259.483	494.499	261.608	303.586	240.519	551.758	425.811	274.698
O35435	273.975	211.634	385.813	226.071	273.352	203.651	257.453	212.335	324.505	201.822	227.134	215.42	193.215	197.179	458.656	225.16	370.557	220.765
O35452	237.037	210.802	282.947	270.42	223.088	219.618	230.755	298.824	264.942	262.042	296.482	265.063	222.911	227.21	236.856	335.766	245.021	250.963
O35457	366.196	402.454	321.445	175.862	152.163	219.161	420.748	340.576	353.687	141.192	153.619	158.007	473.061	399.634	357.061	133.873	136.132	140.7
O35459	249.649	279.168	246.928	287.723	283.501	267.822	299.532	241.034	257.831	232.534	239.611	190.371	298.245	275.42	277.482	237.729	261.908	221.467
O35465	208.943	234.275	212.958	246.072	366.345	237.063	235.617	237.453	218.8	221.636	225.295	238.813	235.353	232.113	179.868	266.565	359.64	227.736
O35495	390.758	225.246	255.27	157.693	191.219	324.436	96.5025	207.701	196.658	343.835	366.627	251.28	187.469	114.235	525.776	267.648	144.024	245.218
O35526	106.632	251.479	148.227	98.3869	323.768	238.53	191.444	208.096	108.392	165.098	135.11	113.566	386.607	161.131	134.798	250.389	864.731	141.43
O35551	NA	NA	NA	241.525	202.527	287.877	NA	NA	NA	441.992	375.386	275.98	NA	NA	NA	253.122	257.071	400.067
O35566	236.543	271.461	206.232	296.253	258.922	265.618	221.488	206.052	230.408	262.098	258.237	189.401	310.592	323.799	188.149	247.703	305.766	198.276
O35593	239.849	207.738	211.704	NA	NA	NA	228.94	180.442	220.939	NA	NA	NA	203.072	210.53	232.305	NA	NA	NA
O35598	297.275	269.082	252.076	260.344	246.772	230.489	283.667	254.28	255.6	236.225	256.17	214.581	308.04	272.442	265.653	244.212	269.857	222.188
O35607	278.666	254.33	263.696	258.373	242.929	250.826	287.772	267.781	229.225	242.291	231.787	240.843	312.43	247.923	268.161	240.487	263.158	245.251
O35621	174.875	225.331	187.238	176.583	191.276	312.26	110.163	189.055	162.394	309.437	395.832	367.735	108.649	83.8322	244.732	232.566	141.907	330.544
O35633	146.277	193.159	211.904	130.138	352.686	265.824	235.531	201.492	129.701	167.859	218.574	234.664	251.809	160.071	116.374	282.296	739.751	214.546
O35639	293.116	233.298	221.004	250.929	232.92	240.687	230.992	223.489	224.842	183.911	215.695	222.206	260.375	245.719	254.105	266.55	221.627	232.431
O35643	247.273	262.909	280.035	273.422	216.946	231.502	251.19	254.464	246.402	259.507	257.617	235.651	264.407	250.842	251.777	222.63	247.504	264.585
O35668	301.637	284.662	268.504	242.587	246.152	328.706	205.567	287.527	214.571	295.613	349.87	255.083	189.226	203.611	229.093	289.432	250.132	321.606
O35682	292.754	216.797	196.246	292.403	266.666	258.261	334.343	231.701	226.425	247.997	198.882	295.622	320.699	263.445	244.873	269.546	347.861	255.782
O35683	590.743	222.229	395.802	340.097	315.627	218.126	326.9	287.251	251.165	144.401	169.79	314.659	258.85	205.997	542.108	277.053	439.432	281.153
O35684	208.507	300.833	243.442	255.113	242.104	232.61	335.637	256.715	221.863	273.703	267.14	217.713	293.045	286.023	276.53	256.79	300.284	257.532
O35685	187.938	260.298	221.648	212.579	221.546	252.907	164.149	232.493	206.891	274.959	322.443	260.807	140.242	271.281	287.578	234.714	194.212	277.678
O35704	347.18	264.079	230.546	227.447	317.022	237.125	310.556	242.72	290.294	195.21	206.58	188.16	272.299	262.477	250.248	197.687	233.627	163.948
O35841	223.699	233.344	243.591	256.643	208.549	369.161	180.843	256.159	231.974	327.439	401.185	409.983	139.054	218.41	227.319	292.299	143.983	375.128
O35855	342.448	260.941	300.274	313.101	322.086	209.494	310.556	230.455	277.346	214.911	187.853	235.584	243.278	284.319	266.995	246.454	259.239	264.468
O35857	270.186	245.952	240.412	255.942	336.038	257.805	267.947	203.71	252.981	213.307	283.288	238.183	283.316	264.97	308.421	246.793	344.521	235.808
O35864	178.417	249.899	220.249	194.219	212.263	336.452	165.023	217.586	211.435	383.589	363.75	356.684	139.092	186.298	208.049	258.304	210.633	296.273
O35874	185.506	235.304	245.052	224.433	287.648	233.145	111.598	122.368	359.85	203.581	158.892	250.815	293.411	224.672	233.208	282.264	453.62	187.404
O35887	297.818	255.917	257.942	280.936	293.95	259.15	296.248	242.618	216.848	249.049	243.288	209.438	276.62	311.326	289.962	252.286	274.57	226.287
O35901	231.905	291.263	214.57	283.416	211.875	356.755	202.448	220.922	302.068	386.53	365.297	196.488	213.661	252.066	249.961	208.533	183.999	235.651
O35927	318.12	239.713	204.185	180.832	265.488	272.748	283.093	253.781	231.857	196.816	200.392	159.744	330.122	224.115	275.711	284.099	458.9	188.69
O35954	495.457	446.307	394.874	NA	NA	NA	570.632	400.838	313.396	NA	NA	NA	729.849	335.616	563.027	NA	NA	NA
O35963	236.368	232.733	179.768	217.369	281.617	269.463	270.03	218.909	213.89	235.604	263.713	232.792	275.779	242.605	234.27	245.662	347.388	235.195
O54692	196.076	191.17	188.046	279.865	328.703	342.092	130.263	190.614	189.978	356.037	364.665	320.928	131.921	148.744	168.737	279.041	217.579	331.725
O54724	352.418	254.443	277.411	289.33	261.861	261.344	265.366	245.774	258.592	255.783	250.173	272.008	270.675	282.474	327.138	269.169	281.651	280.225
O54734	295.183	232.382	247.432	274.787	276.324	234.893	295.886	281.724	272.49	216.659	215.733	254.067	257.015	278.63	276.843	230.782	247.987	235.782
O54774	202.029	221.714	231.603	223.7	206.8	312.496	177.524	245.701	218.001	301.813	348.78	405.578	159.644	160.049	187.287	226.849	183.536	383.139
O54784	241.184	295.091	252.002	242.684	197.773	202.511	254.021	267.369	253.351	191.295	197.523	180.22	270.497	252.426	224.801	197.159	211.65	235.941
O54833	276.664	332.717	309.926	256.67	191.313	203.406	296.701	319.424	299.645	267.084	225.253	186.853	316.698	326.82	304.036	213.961	166.516	207.178
O54865	247.756	268.813	271.01	299.408	237	260.887	277.227	250.336	304.424	261.413	218.821	246.985	266.556	270.365	273.091	279.956	273.175	262.223
O54890	319.123	201.794	186.458	NA	NA	NA	191.979	120.981	240.48	NA	NA	NA	201.325	164.585	172.924	NA	NA	NA
O54901	167.503	253.275	246.109	211.068	258.216	229.699	175.468	188.371	251.828	249.352	187.808	106.421	271.336	217.395	213.326	212.703	358.882	130.655
O54941	383.568	279.19	262.357	298.422	280.684	330.961	264.988	312.447	301.258	497.793	280.396	251.785	244.153	288.326	361.687	476.161	399.641	245.077
O54942	228.215	292.711	184.495	347.374	269.711	337.893	311.617	196.098	233.513	266.367	219.545	161.672	331.298	321.022	186.419	208.117	343.205	183.389
O54946	223.105	287.457	228.075	231.194	244.52	209.377	271.788	239.401	229.665	221.571	259.738	185.025	321.35	221.585	255.6	226.502	270.204	192.786
O54950	235.988	241.08	225.13	283.665	253.624	281.398	261.786	255.861	275.115	306.947	288.696	332.576	381.982	279.545	305.583	269.855	253.129	278.914
O54983	189.941	261.443	215.532	170.371	219.197	365.699	115.262	189.681	230.91	429.782	514.709	493.478	168.904	128.726	334.04	236.32	163.797	203.809
O54984	222.423	252.949	233.192	263.15	260.722	264.922	218.21	253.776	228.205	241.266	272.897	284.622	291.878	232.247	260.471	272.437	261.097	292.954
O54988	259.63	236.159	240.305	221.619	245.31	330.045	213.85	253.551	216.294	326.26	350.96	294.257	206.971	249.672	231.196	255.466	232.947	268.933
O54991	163.836	328.067	151.78	147.961	233.154	241.152	219.814	296.315	147.751	188.135	143.995	143.869	449.647	217.632	266.439	264.029	502.146	148.539
O55022	312.526	275.376	294.554	256.75	287.55	234.175	200.409	249.291	268.017	255.691	256.135	175	293.84	233.01	403.065	234.991	328.806	218.336
O55026	220.808	277.956	280.721	170.52	266.42	330.794	211.011	217.381	349.022	277.706	326.441	61.4025	255.709	186.543	218.374	296.581	541.358	135.34
O55028	222.759	248.837	254.281	319.883	261.261	199.467	241.994	248.838	323.023	257.584	217.76	217.006	217.572	276.778	249.075	255.998	297.632	249.536
O55029	269.35	254.927	322.756	277.446	248.182	257.315	263.536	292.69	276.776	298.559	294.01	287.568	257.78	300.678	246.871	247.673	212.544	283.07
O55033	389.769	224.5	383.038	205.839	199.313	320.677	172.737	145.687	180.993	289.29	283.881	239.992	163.549	153.874	384.66	214.197	219.619	238.107
O55042	145.28	266.901	255.373	261.12	215.606	388.758	58.7184	174.919	256.932	350.244	502.634	193.495	93.0115	94.4986	203.311	247.876	175.856	320.121
O55091	162.261	243.499	201.59	164.894	223.064	403.044	96.9201	198.504	231.16	361.438	562.926	406.935	213.365	131.841	207.259	264.735	138.651	347.005
O55100	165.323	182.169	171.509	250.997	327.902	274.718	193.654	165.001	152.225	232.705	257.255	408.477	242.781	149.989	148.151	235.217	446.388	434.99
O55106	269.672	265.258	244.156	250.02	243.363	240.74	237.026	266.285	232.078	254.909	256.73	248.349	287.661	259.663	232.416	236.322	288.956	239.263
O55125	254.174	234.467	360.801	200.92	344.824	229.872	290.432	199.862	275.558	195.766	245.606	266.197	236.354	257.481	248.073	250.839	599.303	211.324
O55126	291.376	244.227	298.766	265.201	273.925	247.461	303.064	239.738	261.66	229.44	241.12	244.565	219.841	267.155	254.868	275.51	372.478	253.594
O55131	213.418	231.601	239.533	239.642	206.042	316.865	186.327	213.008	217.822	260.403	240.25	262.347	260.194	221.992	215.699	281.831	317.962	262.312
O55135	278.849	253.925	253.63	215.353	286.505	257.524	296.94	229.778	250.025	292.535	291.794	481.895	215.189	395.851	393.506	227.362	208.131	374.097
O55142	252.209	249.507	287.056	245.311	246.528	182.002	275.102	286.865	252.614	240.6	238.226	198.136	293.012	295.796	233.214	195.6	214.04	202.431
O55143	296.623	244.275	231.359	249.25	242.06	233.098	276.722	271.849	234.74	220.881	212.778	204.595	295.495	269.35	247.529	244.274	335.215	237.906
O55201	864.576	162.646	464.299	335.52	162.699	213.028	343.741	247.415	235.564	297.543	262.832	255.922	329.512	201.988	929.113	255.228	151.231	183.29
O55222	268.802	256.31	252.067	252.978	266.609	200.478	244.488	248.007	279.96	198.903	253.052	170.488	279.523	273.019	240.922	227.466	292.817	249.57
O55229	NA	NA	NA	193.555	233.141	228.392	NA	NA	NA	353.289	370.734	368.254	NA	NA	NA	186.809	165.706	393.093
O55234	260.473	247.197	236.578	231.621	217.993	282.604	267.381	222.711	221.125	285.708	338.15	313.002	229.872	276.546	271.049	246.26	277.441	302.116
O55242	245.378	268.383	170.92	275.915	320.39	320.1	410.993	301.092	242.129	222.179	277.91	271.681	303.515	385.227	377.262	251.532	343.917	251.523
O70152	227.02	241.887	235.262	281.314	283.091	226.269	295.918	263.111	261.035	222.343	229.857	224.885	260.848	292.762	329.188	250.123	244.333	235.759
O70172	253.811	252.873	220.491	182.058	203.819	379.447	126.77	206.428	203.246	276.995	357.462	376.584	144.814	126.648	213.235	261.39	211.981	422.155
O70194	230.049	229.355	220.694	235.263	237.648	306.641	176.961	213.263	220.42	299.789	330.443	322.238	205.772	224.704	197.474	265.875	198.193	322.824
O70209	388.791	278.202	327.639	418.584	196.487	194.67	276.909	299.466	274.961	229.894	181.56	209.326	219.946	260.521	430.945	270.486	273.345	279.518
O70250	165.475	230.177	185.014	184.88	233.858	365.273	107.259	164.008	180.898	333.048	477.354	312.534	117.913	134.288	210.437	250.908	191.215	310.562
O70251	242.123	275.63	295.402	319.326	253.411	269.233	227.818	280.702	278.219	257.762	272.671	196.325	237.996	315.709	302.41	255.168	232.967	210.497
O70252	246.637	302.374	234.005	271.225	269.541	214.274	281.087	252.212	280.425	227.218	200.855	215.967	270.028	253.086	212.156	238.314	290.787	206.952
O70310	211.738	246.727	204.437	219.245	212.394	378.976	144.772	214.421	215.68	308.443	439.606	391.074	90.7135	152.773	177.729	226.204	158.447	421.734
O70311	285.755	242.141	252.409	189.873	193.973	383.522	110.299	201.696	189.055	336.437	439.395	417.625	124.996	112.563	222.903	228.006	168.477	401.922
O70318	263.145	280.247	249.571	238.602	241.093	227.117	251.18	282.961	238.597	250.02	205.978	192.463	360.987	281.96	287.442	262.212	265.173	202.202
O70325	225.595	209.082	185.092	250.728	280.9	292.742	165.255	204.191	183.346	286.211	344.261	319.76	142.384	170.436	217.362	281.533	270.278	272.465
O70378	265.506	269.174	246.514	289.233	277.402	261.164	279.111	260.285	295.425	235.027	238.134	215.314	285.876	264.446	256.595	265.002	314.901	208.92
O70400	276.995	259.007	303.3	397.792	230.261	202.331	257.074	267.336	278.671	208.533	188.582	235.585	224.624	300.238	328.625	285.924	268.766	236.506
O70423	359.239	229.051	331.083	323.533	267.026	276.631	220.838	276.358	274.014	226.564	224.472	247.717	224.975	255.247	328.134	254.797	265.2	315.133
O70433	267.82	252.257	229.872	230.7	188.418	241.953	281.905	240.831	270.761	254.095	219.308	207.698	272.229	353.161	290.592	238.742	193.028	237.834
O70435	183.401	255.896	253.788	244.509	258.625	250.525	202.392	215.776	246.839	266.802	265.868	206.055	205.464	278.938	256.595	220.451	271.993	274.309
O70443	214.245	249.92	241.07	149.497	373.21	220.697	232.601	240.288	207.611	142.977	147.095	148.635	345.78	239.129	205.89	267.287	676.849	125.255
O70475	NA	NA	NA	160.16	306.432	207.369	NA	NA	NA	139.767	287.988	54.3016	NA	NA	NA	180.729	466.853	275.988
O70494	293.677	427.607	295.837	NA	NA	NA	368.597	211.227	365.84	NA	NA	NA	423.758	462.912	303.421	NA	NA	NA
O70496	263.289	245.492	224.85	266.091	272.795	224.126	285.785	226.297	315.041	197.93	223.068	214.916	238.358	225.795	240.342	273.15	235.562	213.587
O70503	239.473	238.209	220.009	266.901	331.956	238.347	251.445	286.973	264.016	231.573	232.638	211.287	283.858	254.665	222.358	264.808	297.473	240.556
O70551	236.014	266.041	234.265	NA	NA	NA	320.681	241.862	244.96	NA	NA	NA	235.057	267.068	281.373	NA	NA	NA
O70572	242.53	193.411	349.493	252.362	252.025	221.464	238.586	200.66	306.004	202.576	218.152	258.895	230.259	212.546	609.063	243.749	277.244	260.709
O70585	396.415	275.152	322.064	302.426	182.303	171.24	229.31	286.723	310.254	254.286	183.37	149.382	302.564	320.199	342.414	337.873	200.131	173.72
O70589	287.117	249.331	282.884	231.418	250.64	232.532	233.793	246.395	248.012	242.399	252.705	226.807	243.798	250.569	230.763	265.826	315.362	259.268
O88207	415.155	312.373	338.636	307.433	251.082	202.19	339.32	456.859	339.458	244.226	346.692	280.249	234.462	380.317	332.038	215.711	202.325	386.811
O88322	344.665	252.373	285.432	258.151	223.488	229.779	298.701	265.988	269.463	246.786	246.381	213.067	283.763	302.563	284.371	216.019	258.084	255.26
O88325	275.288	247.769	238.894	302.317	279.344	197.468	229.821	240.436	271.48	280.025	202.149	200.842	210.895	227.694	391.331	186.699	199.552	180.884
O88342	240.931	233.947	260.045	268.093	241.37	266.272	203.24	227.778	239.736	289.731	314.868	294.969	225.813	243.715	247.398	261.88	267.525	286.562
O88441	231.238	242.821	260.327	245.278	301.412	237.109	292.041	241.498	240.225	235.872	207.963	208.092	232.463	261.745	215.477	262.486	405.603	232.542
O88456	184.298	257.987	220.378	219.457	224.331	257.929	172.721	193.558	228.892	242.383	282.288	214.579	177.745	206.059	177.586	246.802	192.902	273.762
O88492	339.479	336.853	324.981	NA	NA	NA	197.698	305.66	322.21	NA	NA	NA	206.365	226.134	347.184	NA	NA	NA
O88502	290.83	282.643	247.008	208.805	162.367	247.452	321.553	273.613	259.388	208.693	154.538	389.164	372.092	285.358	345.37	216.732	212.208	241.923
O88520	330.525	196.19	269.436	260.211	294.775	493.638	274.179	182.526	270.713	437.049	449.533	455.352	176.397	160.123	313.072	285.948	240.18	451.552
O88531	291.567	269.861	332.983	301.351	265.737	246.972	313.121	229.988	287.226	229.437	230.095	217.633	260.911	235.944	298.632	241.691	232.874	216.872
O88532	313.623	259.451	290.581	266.682	252.297	222.125	300.078	276.533	290.867	235.822	325.343	296.999	274.725	269.305	325.382	274.267	173.962	331.043
O88543	226.538	244.3	229.868	271.083	232.57	283.744	163.324	232.525	231.374	353.554	314.742	353.44	164.753	175.305	217.155	262.285	221.115	264.192
O88545	249.26	233.605	196.184	218.806	201.204	334.917	152.605	216.116	207.01	337.406	364.419	346.133	160.849	202.019	202.767	280.316	220.739	336.776
O88569	284.154	265.968	361.221	379.938	192.766	155.813	310.08	275.19	332.636	213.061	208.543	208.68	387.164	468.584	400.205	235.133	128.003	162.402
O88587	307.027	307.041	274.368	266.588	238.421	295.625	309.863	285.069	296.822	252.044	194.148	250.923	300.621	290.408	315.082	217.084	306.357	212.934
O88593	NA	NA	NA	303.512	502.702	268.97	NA	NA	NA	309.049	375.963	201.235	NA	NA	NA	322.477	306.297	130.891
O88630	280.064	393.059	291.19	NA	NA	NA	359.925	393.121	457.805	NA	NA	NA	320.051	263.306	226.509	NA	NA	NA
O88643	284.534	242.283	235.406	193.505	238.545	371.672	133.366	206.86	214.904	350.492	427.792	360.195	128.326	140.659	248.658	290.012	206.113	302.092
O88685	250.156	244.96	259.69	263.985	311.881	276.26	213.113	209.013	230.894	259.127	331.92	318.813	195.58	263.318	260.108	290.887	299.495	312.364
O88696	259.559	251.831	236.629	270.222	276.354	261.394	323.97	227.455	265.351	229.526	239.486	220.615	240.376	282.673	225.936	259.687	347.927	235.262
O88703	180.289	235.139	160.274	143.989	315.344	355.381	256.43	349.528	160.328	166.864	130.43	163.043	305.057	225.419	178.697	307.966	537.785	420.441
O88712	205.511	290.741	278.912	207.598	235.016	231.705	226.142	286.795	266.803	218.338	236.704	210.838	273.387	251.209	382.293	229.053	218.473	225.978
O88737	184.439	212.963	244.688	164.253	317.942	236.325	228.749	232.039	151.305	187.821	205.958	214.805	340.419	167.007	220.503	263.83	612.329	172.451
O88741	226.535	188.551	257.911	143.646	486.351	298.111	270.634	205.245	155.472	226.929	194.642	162.249	168.717	255.832	208.566	270.083	1004.72	177.818
O88792	272.378	261.676	212.131	306.156	271.824	251.098	286.94	235.312	289.805	271.088	255.114	198.439	265.991	280.377	280.111	242.896	280.284	165.986
O88839	283.011	250.08	275.093	361.628	439.226	329.026	236.207	241.479	313.4	287.568	394.699	439.239	219.156	222.653	218.115	295.116	333.878	441.581
O88844	206.885	249.787	242.583	218.939	240.49	307.199	198.752	212.043	233.815	284.761	362.644	331.372	184.261	214.784	268.575	262.461	234.655	301.989
O88851	177.196	233.963	226.08	203.876	216.244	350.45	137.928	198.419	250.739	388.761	483.151	351.738	139.389	150.285	254.504	254.299	200.472	333.633
O88909	265.818	235.96	135.663	243.678	173.569	244.372	366.873	286.523	211.105	245.239	244.103	218.376	418.982	306.411	272.508	220.261	306.741	203.693
O88935	204.196	224.906	264.036	196.819	199.811	344.645	85.5766	206.351	228.201	442.138	416.742	310.154	95.6209	134.424	186.06	315.626	188.064	263.006
O88939	379.508	404.503	432.431	NA	NA	NA	367.815	318.671	398.824	NA	NA	NA	407.717	384.077	382.162	NA	NA	NA
O88958	209.831	216.515	200.147	235.861	237.597	375.122	111.679	205.841	220.709	379.68	450.246	433.723	141.263	155.807	296.618	266.825	196.602	373.857
O88967	249.734	247.896	247.06	NA	NA	NA	261.421	202.1	243.955	NA	NA	NA	251.586	229.925	278.46	NA	NA	NA
O88998	146.494	265.322	220.62	130.414	343.988	227.233	238.818	231.407	154.36	167.059	167.993	130.586	441.321	204.993	199.93	267.963	732.679	149.679
O89001	262.108	258.458	263.16	352.359	319.002	259.709	221.704	252.697	236.529	223.534	252.516	267.585	303.172	250.294	298.225	278.702	281.279	184.088
O89023	209.838	263.109	227.246	299.544	242.379	198.449	233.887	267.147	294.652	252.438	278.391	249.33	264.657	203.283	260.316	250.105	205.137	236.389
O89051	252.197	244.588	201.157	259.331	279.134	274.553	241.826	214.219	249.994	268.884	223.776	270.26	279.278	267.852	228.134	270.847	306.049	252.845
O89053	268.333	268.339	262.296	221.31	214.539	351.436	180.738	222.697	237.159	276.281	353.219	364.701	170.534	175.133	214.96	211.779	208.917	360.247
O89079	336.345	287.351	349.383	276.687	258.788	265.932	181.592	281.618	353.646	263.462	245.273	200.236	260.141	253.511	270.832	251.283	320.025	246.027
O89090	334.889	361.225	354.168	289.282	148.979	139.074	328.372	202.81	327.474	181.379	168.519	151.589	365.621	471.118	314.482	179.286	156.631	151.835
O89103	340.917	274.556	280.323	345.667	367.534	229.431	336.06	320.95	296.282	203.672	240.793	259.542	265.619	306.005	251.447	223.944	230.932	204.778
O89112	199.436	251.479	264.735	213.734	264.167	300.612	132.023	220.85	212.273	330.876	454.568	296.608	142.149	159.424	202.09	263.937	194.312	343.517
P00397	198.67	232.046	178.917	234.823	275.153	279.372	366.425	245.24	250.944	243.781	194.754	230.323	254.44	244.04	225.672	243.603	555.281	205.649
P00405	167.285	244.047	298.554	212.341	334.681	212.85	292.153	249.663	261.603	235.596	210.513	222.204	227.55	224.926	193.496	253.697	525.761	175.355
P00416	427.044	278.857	231.022	310.353	483.439	444.559	650.461	232.072	327.554	228.637	351.966	399.616	416.273	342.959	475.207	278.068	909.728	297.404
P00493	175.777	213.839	188.718	210.522	273.509	394.415	103.376	174.233	197.009	351.149	508.725	381.13	123.349	157.334	224.691	254.674	228.551	372.149
P00520	238.809	249.893	246.872	NA	NA	NA	231.936	294.995	256.346	NA	NA	NA	170.386	219.415	261.129	NA	NA	NA
P00920	162.547	224.061	188.215	203.691	235.066	272.895	164.502	228.574	126.901	255.42	291.733	311.517	323.997	165.044	206.935	292.826	390.877	321.809
P01027	294.545	276.157	217.916	336.429	358.557	270.867	264.623	263.481	370.114	207.79	257.209	282.623	161.596	181.609	259.348	190.351	176.27	299.44
P01029	236.335	211.66	287.231	265.268	367.285	342.585	199.765	362.917	389.457	216.99	204.944	163.141	217.933	200.264	166.067	164.22	123.948	166.273
P01831	141.902	216.679	260.754	118.669	379.208	156.747	169.761	245.309	135.266	123.835	140.332	115.628	334.669	177.286	187.039	227.912	707.113	145.955
P01887	147.17	297.726	257.618	381.574	660.171	183.382	184.655	234.063	215.772	329.598	345.453	72.9065	266.524	191.335	228.21	151.595	200.4	121.31
P01897	303.106	388.319	86.6738	436.198	612.401	109.273	350.641	267.892	487.389	287.301	209.175	95.8309	147.715	139.498	225.796	60.322	124.476	102.498
P01898	292.568	285.784	181.948	300.762	765.388	267.741	243.723	187.315	381.144	261.476	213.571	146.567	122.379	121.67	221.388	96.1517	109.234	91.6965
P01899	220.193	262.554	206.185	363.344	696.704	220.821	239.476	178.093	327.628	253.194	220.46	155.901	168.586	99.6294	162.201	73.2776	126.542	101.585
P01900	551.893	260.947	389.708	397.824	625.771	155.565	244.59	191.402	343.25	297.504	230.094	158.095	183.415	242.907	228.267	82.5686	133.819	122.468
P01902	368.057	88.5544	424.612	81.4772	1291.91	474.586	101.941	65.9014	102.073	91.123	230.397	93.5005	173.823	126.531	157.78	102.956	111.36	61.6569
P01942	150.14	137.577	178.415	238.784	246.824	197.433	1185.73	271.542	255.14	221.391	158.868	229.696	303.104	126.842	287.872	152.013	126.496	569.373
P02088	147.807	170.999	150.026	242.741	374.923	291.32	1144.02	242.428	208.448	267.584	214.792	417.5	239	93.0127	187.105	153.64	165.027	1006.59
P02089	145.107	208.225	154.222	168.338	230.031	228.494	1258.31	221.902	244.312	353.838	196.845	246.072	301.483	105.838	214.245	171.551	159.678	1042.7
P02301	231.319	320.303	240.699	316.376	250.654	211.536	231.917	348.765	254.878	369.398	318.331	148.468	172.695	313.236	171.651	239.538	208.537	258.35
P02463	196.019	248.09	362.569	323.25	244.628	209.305	321.245	333.167	288.481	273.945	275.809	241.132	228.188	297.757	197.759	213.446	236.97	319.567
P02535	563.2	238.591	472.853	279.435	133.254	143.125	613.573	235.811	267.485	222.45	197.389	308.729	229.818	357.228	329.753	192.905	279.261	247.364
P03888	242.164	148.809	135.189	148.07	240.986	285.362	420.996	234.207	204.769	208.384	179.747	222.35	181.551	344.903	179.888	226.064	606.275	190.763
P03893	281.413	227.738	220.025	NA	NA	NA	355.284	232.788	240.533	NA	NA	NA	235.187	271.785	121.464	NA	NA	NA
P03903	379.96	237.655	288.87	145.099	299.656	277.927	304.211	260.923	288.058	224.695	210.425	203.599	275.084	302.596	327.546	205.873	542.189	181.218
P03911	232.188	213.413	195.357	283.582	319.819	314.953	307.304	237.982	261.242	242.58	206.657	244.128	217.371	303.003	195.421	244.875	523.914	200.286
P03921	366.656	337.599	294.078	221.334	249.247	261.533	551.811	291.457	313.793	226.798	189.615	240.224	427.067	359.844	329.409	245.596	328.043	234.354
P03930	NA	NA	NA	467.842	296.336	237.948	NA	NA	NA	192.24	255.81	248.574	NA	NA	NA	185.578	395.119	251.271
P03991	383.767	406.379	137.248	482.091	394.186	99.5475	375.322	314.752	569.749	294.306	226.688	114.523	149.752	155.859	290.932	66.8747	131.44	128.026
P03995	479.06	273.323	332.641	216.873	224.203	298.892	224.172	245.85	389.331	189.262	186.665	158.401	167.555	191.954	248.002	326.725	321.921	253.295
P04104	682.301	224.203	447.949	214.177	126.877	119.733	693.028	331.443	164.919	181.306	171.411	331.006	173.672	277.509	410.634	197.108	230.09	247.437
P04223	362.863	387.291	106.331	464.821	565.585	89.5328	350.777	285.987	540.91	327.02	215.197	104.261	126.233	157.873	261.31	62.5744	121.984	105.069
P04228	194.63	208.487	175.891	191.61	1166.24	177.577	225.28	163.856	332.029	86.0963	123.704	243.271	176.329	220.676	216.016	89.9629	91.1235	110.395
P04627	157.695	217.04	183.27	265.361	177.213	248.044	135.058	211.698	182.911	288.716	293.323	322.069	120.574	139.537	160.017	239.765	168.424	302.991
P04918	NA	NA	NA	431.201	226.746	197.965	NA	NA	NA	216.37	190.975	319.439	NA	NA	NA	266.459	240.951	256.748
P04925	238.876	274.077	231.857	210.86	268.093	251.559	180.552	264.018	163.021	239.6	231.653	199.364	309.352	237.427	202.842	304.493	444.299	218.96
P05063	165.819	223.637	205.983	186.257	247.576	334.432	106.575	177.165	191.287	340.568	447.436	340.969	107.608	140.532	199.768	254.617	225.029	330.734
P05132	222.321	233.537	209.847	205.721	260.543	263.874	208.696	215.819	235.681	248.51	296.97	251.621	249.453	196.422	210.525	244.871	319.666	242.096
P05201	153.03	232.502	216.905	186.104	244.934	289.007	106.113	188.272	199.276	329.186	501.417	362.258	106.725	127.551	174.5	242.564	214.907	345.729
P05202	215.454	224.27	248.754	227.075	204.076	246.538	290.49	215.922	242.127	215.955	225.706	217.481	224.462	257.001	233.394	258.222	485.9	208.544
P05214	214.966	231.657	248.611	212.393	228.324	318.36	124.439	221.719	207.313	337.059	376.951	385.07	182.029	150.243	225.216	253.905	225.98	359.734
P05480	231.998	298.276	229.129	252.462	272.543	253.956	285.342	237.057	255.881	271.563	281.567	274.781	277.834	259.378	272.834	263.403	299.47	256.296
P05784	375.47	156.19	323.473	221.215	107.794	157.251	641.451	147.536	145.457	146.755	145.255	451.248	181.727	716.498	710.154	184.346	168.391	316.919
P06339	377.958	417.376	188.165	112.736	1177.66	306.035	358.237	302.448	488.519	268.116	198.918	185.466	274.022	140.703	337.54	131.771	147.743	95.4826
P06745	143.833	229.47	215.665	234.001	223.235	283.571	122.361	188.913	206.216	305.203	389.55	296.616	135.03	167.566	195.261	243.09	240.185	309.984
P06795	263.649	274.577	204.758	247.95	213.234	236.056	345.996	237.018	248.724	237.509	227.793	209.845	334.974	287.404	276.252	233.596	282.864	208.557
P06800	317.646	224.525	315.209	261.31	723.863	197.611	207.555	213.745	304.399	191.99	144.264	143.739	208.446	248.2	154.164	166.655	191.573	192.38
P06801	119.149	229.469	201.604	189.316	252.573	317.423	103.539	219.958	213.834	338.193	419.911	322.767	119.563	121.537	184.541	263.826	248.199	286.838
P06880	50.1753	24.3934	46.9959	67.616	72.5123	540.256	35.9913	32.3066	1491.85	616.249	56.0119	288.017	817.876	31.8497	41.9088	82.1114	67.6682	200.945
P07356	376.328	215.485	318.538	292.241	292.785	209.443	340.714	257.297	335.513	206.231	214.822	267.185	196.555	474.887	279.83	276.53	223.001	241.745
P07724	330.824	234.707	269.791	261.343	235.707	207.414	280.048	197.121	302.553	178.275	177.502	351.628	372.804	282.604	473.192	254.105	215.739	297.929
P07759	240.193	233.723	197.881	281.059	403.762	250.383	326.953	327.001	293.726	274.498	220.804	165.489	265.742	253.369	200.758	227.336	209.204	199.91
P07901	189.127	210.864	226.904	217.705	250.859	297.534	196.102	214.742	198.001	309.579	374.851	355.708	146.622	210.066	219.898	262.21	247.085	339.98
P08071	316.029	390.991	422.02	NA	NA	NA	237.768	364.217	1231.92	NA	NA	NA	340.927	285.324	347.061	NA	NA	NA
P08074	282.595	249.692	428.151	299.218	364.196	207.264	238.24	316.469	229.654	173.377	118.349	378.165	169.74	291.611	342.351	296.895	174.493	159.56
P08113	274.137	239.71	258.029	306.765	341.037	221.689	289.117	256.613	265.248	220.454	211.487	227.227	235.698	275.858	242.125	221.57	235.007	229.471
P08121	207.975	286.722	290.692	285.453	239.868	176.526	177.619	410.298	228.933	216.797	311.285	270.949	116.607	340.616	158.014	211.668	184.031	280.764
P08122	220.342	235.234	326.87	252.51	290.312	223.669	324.15	329.732	278.652	242.056	311.113	211.505	210.138	303.096	184.512	185.867	228.417	330.683
P08228	127.576	233.932	198.394	216.169	355.447	230.761	177.014	207.094	214.874	211.138	258.271	171.356	300.188	232.365	237.779	224.94	459.838	186.82
P08249	235.329	219.417	259.957	215.768	315.589	235.308	288.846	204.074	232.508	208.059	237.641	214.462	213.601	240.352	217.461	238.72	435.203	208.603
P08414	182.12	224.129	197.307	215.524	238.39	368.084	140.489	224.854	203.708	399.424	428.222	396.849	118.787	131.581	184.688	263.376	219.682	350.168
P08551	178.629	395.3	126.695	150.905	162.335	267.926	132.204	410.82	159.327	203.565	164.837	138.844	658.54	194.41	305.23	327.093	197.782	200.972
P08553	170.042	402.782	130.414	159.944	166.19	264.645	137.038	390.572	152.851	198.047	174.513	146.72	660.18	193.372	295.139	320.153	195.167	210.637
P08556	203.67	252.969	219.066	222.854	271.322	247.245	226.701	261.096	222.504	251.52	216.473	226.668	298.101	252.825	219.361	265.54	340.035	211.518
P08730	540.461	229.875	464.989	255.645	130.156	124.128	593.267	278.429	194.607	171.559	179.766	323.926	214.322	284.251	451.108	186.739	236.289	284.952
P08752	267.767	273.543	240.2	275.707	270.192	252.185	297.587	244.361	250.167	253.432	234.298	234.175	318.211	299.311	254.87	256.975	326.432	241.507
P08775	324.583	257.513	281.531	290.438	254.286	222.702	299.257	294.277	279.549	247.399	239.563	223.666	283.756	264.721	280.501	249.787	232.603	267.102
P09055	190.377	261.626	225.166	278.249	229.881	269.338	223.937	216.548	261.336	260.456	254.875	193.295	256.974	285.355	229.84	244.41	259.912	189.001
P09103	265.377	246.753	262.013	263.435	335.227	219.175	267.074	229.986	262.813	230.263	205.288	189.098	253.575	268.621	233.745	232.646	261.129	204.185
P09242	267.561	260.674	242.893	263.539	147.082	213.934	279.308	225.245	289.753	249.107	259.761	210.539	304.518	402.819	304.456	250.982	263.705	240.236
P09405	202.887	182.369	215.371	241.212	320.973	292.909	194.363	193.168	201.409	211.12	342.971	282.396	196.783	299.74	222.917	229.726	234.477	286.164
P09411	153.756	225.76	221.521	187.346	259.487	328.384	129.741	172.491	199.206	317.728	465.937	339.077	121.581	198.602	224.873	261.76	218.269	296.088
P09470	267.299	251.363	281.414	308.838	213.406	210.9	248.258	282.087	273.287	210.979	207.268	196.123	220.33	311.551	239.123	323.766	311.248	318.038
P09528	248.832	290.793	259.44	253.754	356.268	246.259	198.917	228.137	252.001	234.636	330.673	220.041	184.816	215.74	232.383	250.6	295.259	238.859
P09535	NA	NA	NA	285.833	250.434	220.842	NA	NA	NA	218.07	189.797	408.755	NA	NA	NA	255.204	219.06	236.079
P09671	186.476	212.282	220.885	191.829	376.239	221.502	287.928	175.407	238.575	195.398	210.661	203.13	204.885	213.814	220.353	257.872	495.609	185.943
P0C0S6	116.476	295.275	528.592	213.42	372.765	235.58	216.175	303.19	271.949	287.568	273.14	293.772	209.421	240.567	481.33	270.323	339.921	254.422
P0C192	205.143	255.72	268.861	139.408	243.728	179.084	190.652	193.28	157.13	137.646	157.987	38.448	406.149	238.727	132.377	246.512	653.376	168.131
P0C605	277.734	260.001	293.54	349.353	224.4	275.395	272.231	272.137	292.662	216.839	199.118	250.759	239.27	288.57	296.943	220.04	301.588	259.682
P0C7M9	375.937	237.484	200.494	NA	NA	NA	220.591	287.837	133.761	NA	NA	NA	385.647	206.191	331.62	NA	NA	NA
P0C7T6	373.392	288.268	308.493	NA	NA	NA	267.826	284.531	294.041	NA	NA	NA	270.317	275.557	351.082	NA	NA	NA
P10107	191.814	266.893	300.706	360.751	312.636	222.552	196.819	196.924	368.899	225.624	230.776	221.473	147.688	198.617	244.654	230.419	187.004	325.271
P10126	269.905	217.801	314.569	215.598	227.796	333.587	174.63	187.013	200.687	293.453	386.09	352.712	124.627	214.009	196.929	237.446	178.558	335.441
P10493	293.729	249.903	280.505	287.71	234.757	233	291.887	275.194	279.098	248.986	235.233	246.039	258	292.036	279.691	235.522	267.815	266.129
P10518	209.785	239.188	221.274	207.842	258.989	304.844	225.23	191.237	205.108	193.233	302.938	275.997	234.479	213.093	216.157	241.528	328.447	330.166
P10605	234.075	256.958	248.265	323.71	361.864	271.609	214.952	261.125	286.7	259.947	285.409	233.607	228.936	248.546	227.237	261.785	294.661	249.264
P10630	219.423	250.158	223.85	236.094	219.614	308.089	166.555	250.372	232.651	320.917	398.226	364.015	139.387	198.502	227.931	265.146	175.053	354.317
P10639	183.754	219.533	243.753	237.574	232.635	347.18	144.773	228.934	255.851	343.054	460.573	273.953	116.947	182.839	214.759	240.943	227.419	300.329
P10649	189.428	241.455	214.324	219.582	219.59	299.381	141.931	180.077	228.513	313.09	425.127	313.571	133.438	164.071	203.716	270.736	226.158	331.547
P10810	152.057	304.728	459.821	NA	NA	NA	147.003	309.166	378.284	NA	NA	NA	74.5625	92.0806	89.1873	NA	NA	NA
P10833	240.931	237.674	209.693	285.175	256.31	250.902	262.494	258.955	266.143	270.302	225.431	216.721	259.013	283.433	252.479	254.994	280.969	246.622
P10852	230.613	284.407	231.302	215.203	232.344	256.589	293.319	250.228	227.917	231.382	268.46	169.741	319.203	274.994	263.098	236.747	304.357	198.165
P10853	298.255	250.562	305.395	236.118	243.142	170.1	214.509	269.033	206.852	342.876	232.886	202.182	660.139	267.957	459.211	199.471	161.328	283.723
P10922	293.211	204.044	207.573	215.665	174.102	139.121	203.89	237.974	162.042	346.255	234.644	266.455	669.855	251.562	374.099	224.582	174.361	259.244
P11087	255.584	289.713	298.533	310.805	231.379	195.633	220.993	422.881	262.257	223.196	371.108	273.626	128.022	307.682	163.785	237.28	210.31	385.59
P11103	275.365	296.687	334.11	336.337	151.412	192.267	401.749	308.747	309.53	205.527	212.36	407.587	285.303	397.615	396.789	162.891	114.703	349.818
P11152	403.114	298.176	298.504	320.78	235.476	224.274	297.723	337.259	199.427	198.557	375.694	435.86	354.091	277.074	289.884	290.012	250.266	359.268
P11214	195.629	266.912	266.443	366.681	272.992	233.851	217.318	281.698	364.327	260.873	180.614	193.013	224.074	295.093	317.452	241.658	208.727	282.01
P11247	265.973	164.519	252.678	175.622	516.804	146.531	201.574	185.444	944.671	124.168	152.577	237.676	222.003	178.495	269.646	122.662	79.8911	103.584
P11352	245.779	210.146	243.36	290.423	292.086	264.347	238.18	180.059	262.975	210.728	243.318	243.412	240.421	230.552	320.414	218.529	232.589	222.123
P11404	206.518	241.115	290.669	153.271	230.071	372.811	112.921	188.402	223.074	305.898	540.544	310.523	116.169	118.32	296.761	228.311	178.387	320.98
P11438	170.474	235.403	330.906	291.365	244.49	248.783	246.317	267.791	252.634	266.002	256.789	175.461	254.251	289.878	334.635	214.852	260.65	215.452
P11499	195.591	219.829	227.961	222.442	247.089	275.072	239.576	214.151	203.288	294.058	335.653	339.883	166.213	251.365	257.29	255.893	232.345	307.706
P11531	355.047	307.588	303.8	340.187	269.229	200.735	254.563	287.235	355.369	261.479	252.851	280.921	338.034	327.625	271.853	319.267	229.984	212.632
P11627	157.226	268.57	236.097	145.492	251.869	227.316	182.853	280.429	179.261	165.413	152.906	162.784	421.534	158.272	320.664	284.643	484.986	142.739
P11679	457.088	206.852	283.937	199.37	188.59	192.063	354.912	222.309	289.513	189.566	203.635	312.569	180.559	340.351	449.638	211.654	272.049	273.958
P11688	221.483	263.563	286.28	287.034	299.212	218.149	213.725	299.776	267.193	253.691	250.669	216.563	282.025	265.065	270.915	235.825	248.938	211.146
P11835	270.347	227.934	291.194	283.583	256.746	148.438	312.92	271.394	346.463	231.458	156.244	342.778	258.754	378.497	314.082	218.05	118.606	265.815
P11881	319.837	263.56	253.287	281.155	235.965	231.519	284.27	305.199	262.458	225.644	219.75	232.085	293.283	273.731	277.313	231.986	298.301	234.542
P11928	338.966	270.807	266.448	NA	NA	NA	327.889	299.965	379.314	NA	NA	NA	271.974	292.17	349.65	NA	NA	NA
P11983	288.685	294.824	329.928	294.925	207.909	237.21	248.603	297.256	272.887	260.945	309.65	250.448	228.048	331.96	273.392	240.685	187.33	271.505
P12023	295.557	308.698	265.113	289.638	292.771	250.295	304.291	274.317	252.985	236.706	241.138	211.701	288.603	265.3	246.81	225.928	283.349	212.577
P12265	269.472	277.756	327.992	NA	NA	NA	246.645	374.7	287.88	NA	NA	NA	309.461	379.9	378.763	NA	NA	NA
P12382	199.03	255.978	240.386	210.11	234.513	329.219	187.778	227.266	235.708	346.481	401.289	404.499	183.61	195.535	249.828	251.235	213.928	368.202
P12658	156.108	246.098	205.181	169.683	198.07	331.319	76.4684	201.203	204.414	344.348	471.104	316.119	89.0347	106.576	195.151	235.121	182.262	333.124
P12787	199.498	263.166	314.865	194.945	324.396	203.161	203.945	210.253	227.394	191.846	283.666	221.432	230.356	216.886	190.907	184.635	443.503	216.495
P12804	NA	NA	NA	330.928	519.56	207.315	NA	NA	NA	265.444	281.758	297.964	NA	NA	NA	260.807	204.184	271.155
P12815	159.883	241.245	277.123	200.813	222.93	300.377	155.646	233.713	341.901	276.655	350.653	272.476	166.54	221.028	200.265	162.239	251.331	210.407
P12849	173.172	211.251	204.722	192.255	278.952	263.165	196.085	229.225	173.874	215.888	206.767	201.814	297.177	195.641	204.991	277.204	424.712	201.034
P12960	147.874	282.885	181.485	141.366	313.27	223.105	231.568	261.975	152.146	168.443	192.862	158.034	402.555	216.604	225.723	300.647	599.857	164.087
P12970	277.307	264.92	254.43	276.362	247.114	194.121	305.393	318.287	229.919	231.239	222.533	213.791	281.788	295.09	285.434	207.21	224.974	206.27
P13020	328.383	257.289	274.707	317.925	293.91	243.793	257.763	244.452	280.359	211.082	220.142	221.555	246.284	277.504	255.287	226.673	292.52	283.151
P13542	228.108	207.95	192.324	252.488	234.47	228.144	224.426	216.818	227.311	213.075	218.272	210.268	209.032	250.443	183.452	194.614	238.322	241.928
P13595	139.176	256.855	209.108	145.628	306.21	256.829	201.451	225.769	165.997	160.044	182.716	148.617	340.576	200.206	162.312	289.747	619.896	146.978
P13597	284.523	304.691	317.983	303.429	474.805	312.335	268.409	294.467	365.868	258.968	167.649	232.935	108.149	145.795	210.077	107.276	118.165	119.878
P13707	168.463	231.433	254.619	211.256	262.682	327.129	114.325	197.937	205.746	282.741	406.16	296.886	158.383	119.324	214.867	264.811	213.909	361.435
P14094	176.041	234.358	204.225	138.763	357.103	179.725	228.528	263.308	127.461	157.24	139.617	146.594	389.641	198.159	184.469	273.425	582.637	121.513
P14115	233.604	242.94	214.13	222.689	233.282	210.639	278.97	257.57	213.762	261.893	260.747	195.15	255.845	275.462	191.094	217.541	243.29	211.214
P14131	228.457	254.509	213.101	258.112	307.977	237.5	260.363	251.904	223.595	259.656	332.979	285.979	281.298	296.534	216.955	222.225	228.729	258.751
P14148	267.47	296.995	263.911	313.725	279.354	194.893	323.913	378.785	260.06	256.141	236.529	192.372	297.365	309.46	216.325	223.342	234.729	210.405
P14152	172.386	219.189	213.745	204.159	240.208	322.803	107.14	192.832	205.703	339.885	446.139	342.61	116.797	135.45	205.227	262.791	228.52	307.649
P14206	220.119	217.237	266.384	244.283	220.472	226.151	273.598	223.357	252.126	236.248	252.461	361.941	187.031	606.217	336.02	208.997	187.042	303.59
P14211	244.772	236.133	247.391	292.521	373.367	215.772	270.386	254.461	278.568	217.943	207.751	179.788	235.093	253.145	227.565	207.843	257.462	182.759
P14231	219.019	264.662	211.294	240.224	290.721	281.603	244.473	239.469	262.418	213.862	225.473	150.364	301.823	269.75	238.519	303.426	456.557	162.211
P14602	209.877	189.718	245.935	256.181	311.148	238.409	287.131	211.243	247.305	197.449	221.749	270.413	255.977	245	257.971	251.5	270.654	285.118
P14685	216.997	233.741	209.255	236.838	242.272	288.633	212.436	219.488	211.675	303.465	343.212	337.907	186.841	222.753	212.478	258.275	227.498	323.423
P14733	324.621	247.956	254.588	267.288	255.156	236.371	293.948	264.906	253.985	230.887	241.935	217.857	273.857	280.211	268.669	256.674	248.156	240.531
P14824	217.66	242.709	228.982	271.855	283.356	281.104	197.925	237.13	266.177	258.904	303.384	295.483	196.927	237.269	210.583	247.481	221.518	292.677
P14869	226.978	262.354	247.783	262.513	280.691	212.04	280.484	256.459	280.129	219.373	228.941	198.859	273.963	306.885	238.766	216.593	235.196	203.017
P14873	208.524	293.891	245.889	217.186	221.303	290.524	161.356	285.567	208.443	235.68	257.369	269.674	345.714	182.678	237.777	232.264	267.108	267.826
P15105	199.561	250.725	259.537	182.221	285.128	298.808	144.051	208.716	187.982	265.659	352.357	259.871	190.438	142.036	196.47	252.343	351.69	260.822
P15116	215.469	235.165	244.455	219.106	384.806	338.551	207.239	263.824	222.311	201.008	244.08	212.93	324.819	209.862	263.038	296.622	495.969	217.387
P15208	212.486	233.88	231.857	258.555	311.574	260.952	281.911	256.018	305.448	244.632	230.224	219.498	318.342	289.251	236.802	213.218	268.682	200.029
P15209	105.151	235.059	198.57	177.966	255.824	288.969	290.411	193.006	148.658	284.968	281.706	285.26	358.304	228.865	173.883	255.147	303.275	289.659
P15306	264.549	225.99	243.986	250.104	206.995	210.818	276.891	264.606	279.291	262.338	238.059	178.957	324.221	307.628	251.344	243.995	279.676	176.679
P15532	158.972	258.751	269.227	231.155	290.366	283.968	159.105	231.03	231.125	248.134	355.799	244.907	197.239	224.318	242.053	250.677	281.285	263.96
P15626	221.918	226.966	217.663	223.338	226.809	289.399	157.051	192.612	227.847	277.686	450.593	266.108	157.666	174.527	240.682	241.162	260.353	318.75
P15864	269.693	174.828	262.42	202.521	185.695	107.424	214.687	224.23	164.565	210.584	182.163	150.216	1112.55	218.694	401.528	161.327	127.714	187.634
P15920	290.994	234.241	181.535	181.069	302.083	276.077	298.494	229.693	232.92	210.85	208.112	177.186	238.567	258.277	213.279	219.231	526.546	166.924
P16045	200.793	255.12	248.97	305.761	395.571	293.59	191.581	230.301	259.063	286.834	297.132	243.271	173.331	337.266	222.998	252.548	248.069	241.489
P16054	197.915	252.835	232.797	204.787	242.556	292.993	139.653	236.972	219.034	368.733	400.443	355.439	171.238	161.566	194.152	252.301	170.274	349.359
P16110	274.37	208.337	425.255	NA	NA	NA	374.11	270.68	413.471	NA	NA	NA	226.301	969.215	519.015	NA	NA	NA
P16125	163.303	223.639	197.938	189.025	258.542	318.579	127.88	180.58	183.699	293.615	400.966	342.68	141.524	192.668	192.698	267.984	281.976	351.724
P16330	127.979	378.753	145.562	169.747	223.474	209.526	150.473	326.451	119.77	202.772	155.015	148.627	578.953	205.966	221.992	322.928	388.96	174.457
P16332	272.509	245.419	231.255	233.36	301.765	241.45	260.002	234.969	265.236	250.508	244.679	213.883	227.541	245.584	252.553	276.291	307.862	228.204
P16388	180.921	330.507	162.906	148.003	239.953	225.618	223.721	296.48	127.172	166.503	130.932	140.564	471.222	175.779	256.009	286.458	532.496	148.534
P16406	298.577	252.136	231.133	274.944	227.649	246.074	277.25	240.991	288.88	242.161	242.957	222.298	297.229	312.931	299.945	263.38	257.83	218.428
P16460	140.672	204.675	179.737	172.391	207.46	268.8	217.854	164.02	192.357	342.07	428.628	302.099	83.9471	380.558	197.429	219.051	189.876	333.516
P16546	292.143	306.455	233.011	243.41	225.258	212.694	297.365	281.228	234.325	234.009	214.95	156.121	424.854	279.503	268.308	266.079	275.38	170.016
P16627	241.791	227.016	254.185	242.187	271.536	260.537	270.92	217.5	227.819	254.102	269.762	233.211	227.671	288.026	242.518	247.923	265.816	261.875
P17012	497.745	250.867	354.649	NA	NA	NA	658.433	581.61	380.961	NA	NA	NA	213.756	473.22	540.114	NA	NA	NA
P17047	196.282	271.684	321.91	336.381	357.884	242.282	240.018	273.035	269.043	286.95	240.386	224.425	308.277	382.494	296.68	202.85	214.914	200.682
P17095	286.231	223.778	446.477	265.562	144.254	149.326	241.109	415.469	230.435	196.575	204.797	379.106	284.405	438.93	873.637	153.395	85.5097	372.85
P17156	250.432	224.068	236.412	233.61	277.933	270.384	226.898	228.586	227.094	245.747	287.917	231.422	262.413	235.556	271.188	259.264	288.806	242.926
P17182	199.971	222.574	225.364	193.276	257.291	287.345	166.224	194.318	200.34	301.357	412.404	340.14	157.219	260.021	236.563	247.637	238.663	313.021
P17183	147.468	214.302	210.859	195.001	254.867	293.794	147.945	180.535	189.912	300.047	392.761	370.667	147.214	223.168	212.224	258.713	272.264	339.385
P17426	232.634	266.514	253.553	245.2	240.017	236.641	254.721	256.54	248.443	250.309	249.679	249.358	273.163	254.8	228.817	228.542	283.666	262.404
P17427	260.281	277.005	275.425	292.053	227.757	228.62	279.436	263.199	274.296	255.066	244.786	226.276	284.275	274.231	260.969	221.338	250.255	245.929
P17439	243.503	229.344	247.489	263.742	301.298	211.393	229.973	276.828	274.279	237.356	200.598	177.863	182.135	244.708	189.19	230.439	273.529	194.233
P17563	269.648	232.598	283.304	287.109	228.425	206.858	179.959	234.79	289.581	298.805	299.516	279.126	186.258	260.249	278.137	238.939	225.021	320.762
P17710	206.142	220.253	264.201	231.675	295.484	219.708	296.078	220.07	241.376	223.873	208.989	194.638	216.635	242.949	211.434	271.142	459.676	196.833
P17742	271.644	215.869	237.039	181.291	257.171	312.412	121.627	180.939	194.657	284.288	446.978	346.532	107.896	163.118	233.014	238.426	186.901	297.461
P17751	145.609	208.734	216.3	194.452	250.091	305.141	123.224	176.382	205.138	310.502	449.901	290.528	138.8	215.166	228.58	268.485	263.67	267.864
P17809	345.986	268.575	257.138	254.738	271.67	253.834	291.462	257.449	309.495	245.724	271.738	191.881	300.199	290.83	276.524	248.181	291.416	219.546
P18242	304	265.09	276.002	335.231	337.56	230.865	272.334	261.361	327.752	277.65	236.79	231.211	206.083	262.537	250.301	233.164	232.577	215.844
P18293	NA	NA	NA	358.66	262.662	340.043	NA	NA	NA	371.306	254.923	321.976	NA	NA	NA	325.187	318.121	378.17
P18572	183.686	322.493	183.031	257.762	179.825	218.445	215.483	270.371	165.534	282.583	303.885	129.136	343.358	277.86	249.195	172.987	340.409	140.829
P18760	195.877	216.975	206.456	206.749	229.469	314.702	153.321	174.277	197.885	287.735	406.613	284.562	151.27	208.879	230.99	241.618	229.424	316.886
P18872	186.215	256.1	242.209	213.959	305.102	255.129	269.448	240.792	171.26	219.919	199.885	184.178	373.608	244.516	203.726	266.762	500.175	203.832
P19001	510.669	241.758	393.786	244.77	126.096	124.714	564.271	251.13	188.021	151.13	163.48	364.165	185.112	294.766	622.342	181.796	204.527	308.227
P19096	179.384	232.636	221.591	204.628	263.073	297.896	167.105	233.735	212.558	318.335	399.078	318.395	151.798	171.216	184.604	266.645	260.689	315.604
P19137	265.542	254.6	273.991	278.26	262.313	222.952	293.316	288.238	312.751	262.641	214.357	247.047	209.952	312.39	231.88	222.43	267.058	261.627
P19157	261.886	325.094	252.85	197.096	272.137	424.098	159.866	195.718	214.636	268.033	283.389	293.582	185.677	112.795	263.781	251.298	235.966	422.018
P19221	416.315	289.71	257.618	293.365	336.764	249.614	417.008	267.578	397.874	225.289	222.89	234.23	230.315	371.988	767.122	274.35	276.515	244.753
P19246	193.645	385.423	155.236	191.165	195.906	265.767	171.018	404.938	199.39	193.979	178.986	158.553	612.71	216.123	337.071	328.744	212.548	233.37
P19324	244.667	236.129	260.085	269.699	390.255	223.745	274.304	270.361	277.164	226.77	226.595	231.312	237.052	246.641	229.842	217.678	243.195	193.09
P19783	251.12	262.832	304.978	225.327	313.495	273.77	340.981	216.3	241.487	207.999	220.184	231.566	274.209	227.689	293.601	240.092	602.25	206.764
P19788	192.667	331.927	322.101	428.065	264.169	237.569	267.022	437.412	339.083	205.705	334.524	377.755	638.001	258.385	264.88	280.342	184.264	433.806
P20029	268.469	227.361	291.828	264.756	362.363	220.943	258.73	248.731	275.548	225.253	202.871	209.382	215.099	248.099	228.842	212.992	246.758	205.235
P20060	220.415	286.622	300.646	255.145	302.437	238.462	221.875	245.005	260.891	281.346	193.118	308.751	198.616	263.645	237.195	208.983	236.402	222.296
P20108	229.72	235.696	310.359	255.832	310.843	223.155	292.173	255.407	277.238	212.629	220.185	264.803	254.215	270.759	255.08	253.978	358.513	237.54
P20152	354.547	242.657	266.926	266.237	267.022	266.496	225.394	264.197	309.747	205.369	216.324	207.126	246.268	244.122	261.213	269.121	267.059	243.6
P20357	234.501	209.907	271.243	219.389	267.805	347.723	105.366	213.305	197.826	366.719	387.741	357.298	130.21	131.68	200.415	255.873	207.632	297.094
P21278	231.036	267.401	212.05	265.785	227.12	245.785	291.633	233.41	237.002	233.734	214.056	198.574	329.014	293.661	253.012	245.575	336.331	214.465
P21279	221.629	274.247	220.165	256.843	239.537	246.819	287.705	245.05	233.47	230.48	210.859	188.641	334.625	289.047	234.763	259.698	367.941	211.084
P21447	265.831	287.826	218.671	259.23	229.904	247.426	350.948	246.083	250.503	231.195	238.775	228.03	332.233	284.842	259.908	247.146	286.29	228.005
P21460	185.679	298.731	323.983	233.848	271.319	251.105	201.416	307.716	261.369	248.114	317.825	254.206	181.951	196.306	216.724	238.918	221.375	323.495
P21614	270.467	305.221	255.177	NA	NA	NA	354.092	275.393	402.975	NA	NA	NA	307.559	258.664	215.32	NA	NA	NA
P21956	396.272	222.472	240.519	360.104	279.394	296.95	283.766	273.21	271.014	206.944	213.898	273.22	321.735	236.782	286.402	198.014	208.477	236.742
P21958	278.101	294.606	216.28	280.604	700.415	254.586	261.691	177.98	388.791	200.757	190.13	145.291	151.358	139.233	219.248	110.057	119.292	122.782
P21981	247.418	272.92	328.657	352.985	372.871	238.686	256.91	373.975	350.825	213.795	241.458	192.183	162.592	283.832	205.676	246.84	183.949	207.208
P21995	173.506	227.247	212.289	174.423	399.665	316.503	228.802	214.365	261.091	207.955	186.945	158.668	177.697	216.688	226.497	319.218	278.253	207.977
P22437	298.508	274.076	345.704	293.799	295.031	244.179	305.312	323.811	319.198	157.878	203.989	354.646	185.617	402.273	301.005	304.603	280.882	298.593
P22518	187.539	228.236	268.911	NA	NA	NA	874.002	304.612	212.34	NA	NA	NA	190.052	604.966	636.533	NA	NA	NA
P22599	418.895	233.133	270.165	341.945	331.327	254.967	319.408	277.3	352.193	262.857	215.653	194.666	292.72	241.373	262.874	226.669	305.221	200.331
P22682	NA	NA	NA	255.679	218.601	254.444	NA	NA	NA	312.403	245.67	359.139	NA	NA	NA	232.663	207.609	266.471
P23116	236.011	244.893	280.275	271.152	251.034	276.444	194.355	244.12	243.527	284.438	315.405	312.646	231.396	239.335	226.345	265.734	210.309	332.883
P23198	147.233	284.566	200.217	262.763	263.858	204.129	240.809	168.208	201.048	282.504	275.972	171.05	233.262	341.13	253.081	210.85	137.295	90.5585
P23242	263.813	290.544	247.98	242.403	345.315	441.323	271.676	237.243	262.773	199.14	311.918	251.376	226.337	252.37	167.686	290.132	545.847	280.993
P23298	194.156	271.747	278.273	202.774	206.654	261.007	162.068	214.717	240.367	307.937	342.001	276.198	211.738	184.685	213.027	234.481	186.194	290.856
P23492	236.224	280.13	250.978	287.709	686.096	306.391	215.861	174.721	291.098	246.444	231.674	288.135	115.311	152.924	146.498	167.331	142.66	212.373
P23780	198.868	174.426	291.059	342.248	177.355	155.943	215.706	188.16	453.444	266.399	187.484	227.281	355.803	338.61	332.879	266.272	330.622	303.183
P23819	156.336	222.868	212.658	149.535	286.512	220.581	246.291	234.375	154.26	145.098	138.394	195.133	456.41	207.444	187.415	266.781	617.178	152.343
P23927	221.078	231.483	252.27	216.724	334.325	303.86	246.158	257.298	196.724	195.452	213.945	197.486	326.615	235.673	334.492	315.521	500.977	251.8
P24270	353.396	248.632	284.851	307.429	301.818	233.862	295.96	252.109	262.503	203.86	243.511	235.132	257.316	315.736	243.328	252.24	286.651	223.754
P24369	223.469	241.945	216.028	261.412	309.579	244.126	329.379	225.673	240.732	228.034	220.307	199.06	260.535	532.639	298.159	221.901	236.362	204.024
P24472	197.527	266.376	256.774	200.434	191.908	338.143	94.5673	193.991	205.132	324.848	440.143	309.561	125.406	132.368	255.479	236.119	184.124	302.061
P24527	211.044	236.355	230.893	224.695	247.62	314.776	179.138	230.213	244.334	308.123	383.506	338.597	189.202	209.028	248.527	264.392	223.797	328.966
P24529	NA	NA	NA	172.656	234.507	433.309	NA	NA	NA	592.862	613.391	374.438	NA	NA	NA	333.884	178.507	311.001
P24547	NA	NA	NA	223.756	284.558	235.535	NA	NA	NA	240.206	311.498	345.158	NA	NA	NA	324.066	213.22	278.367
P24549	301.53	227.441	275.286	261.192	263.182	220.323	233.227	263.209	260.527	247.609	231.646	268.281	260.448	310.866	227.253	318.792	248.863	288.586
P24668	269.592	331.962	224.759	298.101	283.117	278.658	280.133	242.205	275.291	272.714	229.1	149.808	371.828	335.685	360.661	238.672	320.524	154.235
P25444	268.678	275.867	282.977	308.653	280.877	184.635	310.692	314.727	246.71	263.447	263.373	200.671	304.477	326.675	263.432	244.742	197.276	198.88
P25799	208.031	237.811	289.06	326.511	250.017	263.951	321.056	394.593	323.768	233.402	201.372	316.835	250.437	285.616	186.921	213.075	170.191	286.73
P25911	254.575	231.566	260.372	266.447	296.92	206.798	271.042	267.407	274.38	223.063	167.242	195.129	286.581	263.316	268.249	247.888	242.171	201.445
P26039	309.361	263.283	263.68	295.651	243.638	222.847	289.961	271.051	287.148	260.719	231.256	195.333	276.752	308.846	273.55	251.478	233.776	222.582
P26040	276.574	248.528	277.949	265.523	252.758	232.771	284.454	240.314	253.993	275.516	256.792	231.7	274.44	303.546	254.72	266.79	252.408	235.045
P26041	281.723	254.819	271.13	293.094	262.06	206.691	312.261	259.52	274.853	272.424	226.995	202.952	299.824	325.312	254.041	267.396	231.447	223.336
P26043	307.141	254.927	270.868	285.369	253.786	212.486	297.681	259.226	252.792	268.719	250.36	211.28	292.868	306.078	263.765	263.786	248.939	237.482
P26231	281.979	261.004	237.395	263.033	251.92	226.991	302.06	260.209	244.168	234.39	230.325	191.978	292.477	281.94	268.005	237.679	272.232	220.848
P26369	251.316	256.196	294.928	304.575	197.654	233.995	396.347	255.243	260.959	248.469	286.798	413.294	238.83	407.331	299.164	218.34	120.299	319.533
P26443	240.942	251.749	230.471	245.483	309.169	242.546	291.324	207.849	274.582	219.212	254.117	222.729	237.267	248.273	215.78	257.393	336.92	234.213
P26516	NA	NA	NA	268.825	328.935	288.487	NA	NA	NA	264.159	391.7	295.624	NA	NA	NA	298.684	268.865	349.188
P26645	151.149	224.775	315.138	147.282	249.852	180.937	98.2604	280.981	182.08	264.242	320.391	237.061	209.893	200.158	285.937	199.905	225.517	360.922
P26883	164.666	284.725	188.658	318.431	247.075	378.067	84.0692	181.616	206.168	269.722	470.141	333.553	158.225	143.425	274.133	238.476	176.107	319.631
P27046	279.9	250.186	223.66	296.534	361.056	249.743	257.975	271.374	296.836	216.411	255.688	245.814	220.054	243.848	228.366	236.252	211.649	200.964
P27512	1019.38	237.675	570.655	NA	NA	NA	456.607	418.427	255.4	NA	NA	NA	157.816	365.92	1610.2	NA	NA	NA
P27546	266.011	237.657	253.819	298.105	254.194	276.015	219.076	231.515	233.981	305.815	303.413	234.112	272.886	247.734	226.72	277.652	243.397	227.104
P27573	338.903	121.886	149.762	NA	NA	NA	262.906	109.544	297.674	NA	NA	NA	131.779	249.723	2087.67	NA	NA	NA
P27600	264.209	264.77	223.694	240.605	273.744	267.819	294.524	234.419	227.521	261.578	222.85	195.181	295.54	281.883	221.259	251.709	371.752	228.639
P27601	259.665	273.619	230.458	236.578	286.176	262.092	287.4	230.213	255.765	242.344	227.941	183.456	279.026	295.551	233.876	262.445	358.908	208.85
P27612	261.963	212.601	260.46	212.024	211.814	315.358	145.646	201.837	212.618	334.596	370.724	314.125	165.821	145.834	467.087	253.845	192.009	317.353
P27659	289.087	294.016	261.858	279.248	243.599	212.281	316.864	329.821	236.018	245.462	231.356	221.05	310.244	316.341	233.021	225.63	248.835	212.375
P27661	743.549	171.297	310.475	422.726	261.541	122.809	189.133	231.195	205.447	355.194	244.572	141.184	239.336	185.34	356.348	259.332	122.944	248.389
P27671	237.637	257.236	272.85	290.797	249.002	288.186	168.528	252.469	226.867	288.052	342.165	327.404	159.254	146.413	177.024	272.027	250.584	346.448
P27773	287.899	260.691	263.959	305.482	411.262	244.564	289.207	255.016	285.514	239.182	234.719	208.189	250.086	249.176	249.605	220.576	265.787	208.691
P27808	263.985	210.93	296.587	NA	NA	NA	312.29	221.217	219.879	NA	NA	NA	205.945	449.677	221.116	NA	NA	NA
P28028	157.695	217.04	183.27	265.361	177.213	248.044	135.058	211.698	182.911	288.716	293.323	322.069	120.574	139.537	160.017	239.765	168.424	302.991
P28235	NA	NA	NA	275.855	140.45	159.601	NA	NA	NA	207.882	135.363	366.906	NA	NA	NA	193.834	156.958	289.718
P28271	179.698	249.498	152.315	459.549	187.975	219.606	240.972	239.932	170.041	272.935	267.685	320.196	168.113	177.584	211.783	218.306	204.126	316.43
P28301	224.435	242.702	315.393	406.966	173.264	257.234	129.889	259.081	219.688	198.583	296.103	223.588	806.678	144.214	190.714	230.833	162.378	320.792
P28352	263.614	256.695	305.029	215.967	212.289	561.762	164.892	235.53	220.879	292.454	468.028	375.655	81.1612	277.346	215.663	221.392	178.775	367.37
P28474	NA	NA	NA	220.815	259.095	312.139	NA	NA	NA	309.04	382.416	285.209	NA	NA	NA	290.96	276.157	249.243
P28571	256.337	270.356	219.033	228.442	293.771	275.115	262.734	312.182	225.245	215.616	210.123	205.639	357.24	285.317	189.841	333.606	463.639	186.636
P28653	296.315	276.449	271.712	313.046	212.42	207.676	218.515	302.357	310.71	198.609	247.736	290.027	162.155	287.641	285.719	248.502	208.114	301.904
P28654	222.542	259.596	313.505	271.594	247	201.85	183.435	326.581	295.716	184.152	401.488	234.637	134.498	253.415	318.057	293.563	206.49	299.554
P28658	221.279	277.05	250.462	253.578	207.527	297.743	133.854	331.91	287.6	380.93	406.524	360.969	129.095	157.199	252.776	262.161	167.078	356.071
P28661	236.834	263.227	220.552	248.226	226.578	276.446	214.078	240.907	241.255	236.863	240.019	259.502	341.618	266.151	243.886	297.94	306.566	256.006
P28663	170.569	263.492	201.103	180.648	224.069	290.524	178.288	200.734	185.786	294.595	320.177	306.088	193.587	166.078	180.033	269.721	344.265	283.996
P28665	258.275	260.664	203.923	358.091	361.173	254.826	299.762	206.902	269.318	226.197	240.284	295.539	187.659	284.058	228.299	311.673	258.602	317.825
P28738	180.975	239.954	236.815	243.01	250.201	329.36	149.484	227.374	211.936	303.121	334.945	376.474	173.415	181.28	192.63	280.133	265.69	323.164
P28843	422.084	175.2	225.719	223.901	259.217	266.098	238.144	206.383	198.893	192.463	314.228	250.487	513.613	250.291	263.961	155.401	264.347	145.146
P28867	190.415	272.349	280.73	212.21	240.227	276.897	164.331	219.91	230.65	301.763	338.592	304.821	192.465	178.688	203.066	256.564	217.183	291.305
P29037	283.005	255.916	191.716	NA	NA	NA	266.152	281.097	265.891	NA	NA	NA	248.361	281.256	246.898	NA	NA	NA
P29268	249.144	258.929	289.532	NA	NA	NA	240.661	289.2	311.27	NA	NA	NA	270.707	305.495	257.861	NA	NA	NA
P29341	251.502	239.122	282.557	291.985	313.863	281.063	250.563	219.671	261.679	253.864	340.936	316.231	234.927	305.599	295.223	242.482	223.973	296.807
P29387	260.655	272.072	226.669	250.484	263.016	233.142	284.075	252.234	243.304	224.795	216.543	202.64	346.37	281.33	237.31	255.697	349.876	214.163
P29391	232.344	269.659	205.824	246.255	275.726	225.289	247.872	256.077	277.716	225.899	289.198	192.056	265.796	264.754	311.647	255.424	253.541	215.352
P29416	225.571	261.269	258.867	297.898	316.425	243.659	237.51	283.782	308.22	304.244	254.771	267.815	231.555	301.876	229.661	258.184	285.923	230.056
P29533	234.626	274.006	291.926	301.392	693.265	295.721	206.919	268.679	362.201	208.328	197.263	198.145	128.46	159.679	150.256	152.506	175.592	181.493
P29758	240.997	239.103	254.892	282.828	285.83	233.797	272.911	245.282	290.023	201.004	214.231	261.359	231.786	288.548	268.048	227.677	304.025	261.832
P29788	272.773	245.51	230.767	280.095	258.648	216.424	315.034	267.069	239.069	221.49	261.127	202.682	311.693	290.604	228.676	237.95	255.316	225.545
P30275	156.159	176.067	249.481	172.035	394.684	242.864	320.364	183.182	162.552	168.583	212.838	204.39	172.548	199.12	149.754	248.421	716.74	172.054
P30412	211.217	255.978	229.133	249.396	280.875	204.462	272.98	275.796	271.33	213.918	215.907	350.297	285.096	270.23	313.283	225.536	233.02	208.612
P30416	178.501	217.514	196.542	233.649	227.825	307.022	201.269	201.746	183.687	298.491	342.426	356.08	138.641	313.623	208.121	271.132	215.35	342.823
P30999	303.638	293.516	290.87	298.422	274.917	207.554	315.194	284.542	268.574	249.117	246.622	179.264	337.69	298.915	275.956	233.437	248.367	198.89
P31001	273.496	290.432	215.731	260.09	254.103	264.165	225.549	285.719	262.45	201.732	208.34	187.913	372.97	257.134	279.071	273.307	231.168	247.509
P31324	198.544	256.853	230.352	219.479	276.463	282.205	206.362	230.054	215.853	246.601	260.744	282.481	268.581	219.857	220.367	264.828	363.735	236.632
P31648	228.223	223.078	216.88	147.057	304.294	275.248	287.558	219.105	197.332	154.901	161.728	144.534	332.877	242.378	194.218	275.569	712.592	111.943
P31649	279.237	224.473	232.394	280.727	234.782	262.735	252.742	235.889	213.581	183.905	135.963	220.316	232.637	352.874	176.171	235.14	324.854	204.859
P31650	341.955	231.043	335.754	194.535	325.937	287.934	273.967	233.965	253.461	173.045	186.35	103.381	301.373	258.45	184.466	302.324	523.724	150.088
P31938	202.236	262.245	262.891	213.559	213.867	320.583	103.298	220.372	214.704	379.463	438.685	358.737	113.866	130.345	203.195	277.873	160.742	353.083
P32020	206.894	271.032	269.261	207.467	396.585	269.597	182.557	299	259.599	205.374	249.998	171.35	244.953	271.762	225.405	250.424	281.027	147.647
P32037	125.64	285.383	168.335	172.555	339.164	204.863	244.301	273.607	175.209	159.261	158.246	196.732	523.706	223.804	166.053	252.916	563.862	146.514
P32067	174.824	171.312	214.149	258.422	282.634	313.165	173.886	195.924	194.825	223.296	370.741	481.031	168.38	220.623	191.543	212.656	255.708	453.178
P32233	266.214	268.029	321.615	236.198	220.458	307.417	263.819	258.081	238.432	344.005	346.558	478.128	163.209	306.456	265.123	241.128	164.037	427.915
P32261	378.054	282.649	350.495	299.164	215.478	219.811	281.252	207.511	309.43	179.221	172.833	338.177	486.916	242.244	659.711	202.754	188.481	253.217
P32507	398.702	268.228	311.615	288.318	296.725	248.588	302.47	343.239	278.304	259.235	205.251	193.372	213.206	315.643	278.01	211.592	262.828	194.488
P32883	202.072	253.037	213.829	227.97	270.926	241.434	221.05	255.305	220.176	252.148	218.23	228.855	286.39	248.19	211.452	260.147	333.024	220.54
P32921	232.278	250.433	210.616	252.864	375.128	325.176	171.739	224.377	271.403	363.181	395.941	340.492	134.305	152.857	217.806	252.027	171.002	280.34
P34152	267.293	273.482	306.234	237.482	231.369	296.711	182.252	287.721	273.363	310.841	347.358	287.96	200.342	240.719	178.167	259.043	194.453	301.629
P34884	153.894	285.002	247.314	167.549	211.143	242.962	46.3342	198.377	197.869	299.894	466.857	271.346	101.144	98.3348	211.502	252.276	162.72	273.634
P34914	212.77	285.652	267.979	NA	NA	NA	202.46	213.621	232.956	NA	NA	NA	176.134	213.857	235.096	NA	NA	NA
P35235	190.048	230.312	224.669	213.623	217.149	317.58	124.089	242.952	212.86	353.189	368.767	361.724	124.632	157.912	200.255	264.494	196.841	331.964
P35278	245.477	229.791	205.104	244.698	272.002	257.933	282.143	214.106	236.806	266.279	250.461	238.576	271.091	262.156	238.643	252.78	300.666	231.584
P35282	258.834	218.909	233.994	291.652	259.543	285.568	228.911	244.708	277.942	253.423	254.2	278.387	268.468	238.564	250.017	281.302	337.181	278.708
P35285	293.274	246.934	233.333	278.128	277.492	280.336	241.744	225.094	259.997	272.175	261.126	248.678	251.346	254.238	240.75	294.942	351.176	258.637
P35290	234.168	230.28	228.397	257.693	297.474	263.25	306.112	297.177	251.321	212.148	255.991	227.469	280.998	246.79	251.159	251.39	338.373	244.774
P35293	225.077	230.269	208.866	270.673	295.088	262.746	258.787	244.061	249.935	221.366	238.904	217.397	291.949	256.342	222.773	273.329	342.468	222.899
P35330	224.054	303.42	264.03	278.8	272.234	233.633	244.962	275.609	244.164	263.781	258.686	174.723	271.571	297.951	311.806	226.416	328.422	186.784
P35396	381.611	242.955	177.086	NA	NA	NA	328.839	239.202	266.419	NA	NA	NA	311.007	240.843	452.872	NA	NA	NA
P35436	152.753	205.997	201.595	205.017	308.245	231.016	291.694	190.648	133.17	201.026	164.426	229.282	440.689	193.142	145.335	285.485	752.185	205.52
P35486	223.032	217.781	251.684	224.064	317.975	206.722	323.691	202.963	248.317	181.395	195.238	182.043	224.25	259.103	203.769	248.082	482.995	193.666
P35505	188.714	290.283	255.594	173.226	200.575	271.689	152.406	238.25	242.147	305.563	299.592	246.711	206.226	199.09	211.484	257.922	262.333	262.084
P35550	219.716	227.439	220.689	300.028	321.132	186.391	477.527	270.904	263.381	227.732	246.423	257.833	237.82	307.848	249.278	244.918	172.181	235.087
P35564	322.711	256.273	255.359	253.953	326.597	226.61	263.274	256.639	261.864	221.807	238.927	193.292	254.37	256.197	223.527	242.384	277.89	191.33
P35569	390.295	257.647	338.124	NA	NA	NA	390.945	253.738	220.014	NA	NA	NA	322.167	260.039	351.689	NA	NA	NA
P35585	236.321	267.022	250.071	319.584	260.087	281.844	232.407	257.419	224.192	288.916	340.144	380.573	239.707	241.992	249.525	260.484	235.462	332.554
P35700	229.184	252.44	231.982	242.953	247.301	307.012	214.468	210.645	246.77	269.973	318.727	269.23	192.349	295.433	262.128	259.681	224.143	282.928
P35762	182.274	232.327	237.073	251.913	221.461	240.918	166.868	261.073	192.584	213.242	236.58	153.663	256.461	216.317	279.112	213.927	272.297	222.603
P35802	196.953	231.973	152.859	131.696	295.491	248.757	210.991	169.547	124.712	154.776	148.512	144.387	440.969	199.848	155.992	249.313	905.252	115.851
P35821	248.572	236.076	248.066	246.989	365.465	240.989	257.426	259.702	301.599	210.623	216.429	216.044	249.651	242.637	296.724	184.198	256.882	272.295
P35917	227.651	277.214	197.246	294.615	356.787	293.58	295.229	210.312	292.28	240.514	261.454	207.837	245.157	239.841	202.986	202.762	247.442	169.265
P35918	853.504	151.962	298.824	239.638	237.551	225.153	153.25	117.727	195.984	239.711	259.318	255.788	263.214	182.156	1025.41	202.876	196.696	170.1
P35951	NA	NA	NA	359.755	286.156	267.664	NA	NA	NA	241.076	332.756	164.845	NA	NA	NA	271.155	230.883	348.527
P35979	227.244	268.35	257.144	296.551	320.432	218.307	241.911	288.976	273.821	224.289	253.155	189.218	248.243	266.313	226.586	238.532	267.165	175.505
P35980	298.77	275.121	263.432	270.04	252.942	183.927	301.361	347.216	257.311	230.612	208.914	180.546	287.878	301.718	215.773	207.108	211.936	176.594
P36371	261.04	298.017	199.167	287.511	793.771	252.508	250.453	192.27	387.242	189.194	193.739	144.247	127.323	152.533	231.195	100.536	115.835	84.1397
P36552	253.289	287.457	310.054	NA	NA	NA	245.681	322.531	275.092	NA	NA	NA	269.737	295.909	324.521	NA	NA	NA
P36916	243.123	226.847	232.301	209.625	224.148	357.362	104.189	200.416	200.226	344.445	417.18	511.641	106.861	113.111	180.258	251.754	165.1	462.919
P37040	239.354	247.942	266.938	252.78	270.305	237.252	244.914	259.59	257.769	217.574	236.104	212.281	290.891	277.28	234.474	240.922	290.658	219.956
P37804	332.956	227.141	231.841	393.966	185.519	280.233	246.587	259.263	222.029	281.657	180.427	223.31	177.571	288.539	222.104	300.057	360.455	290.141
P37889	258.028	260.036	474.237	351.73	163.085	238.161	228.856	513.64	302.974	256.391	218.682	254.053	167.823	198.509	239.195	239.612	218.876	320.47
P38060	211.086	285.391	262.743	290.968	316.094	245.947	281.266	275.737	308.552	245.264	228.88	194.59	227.863	266.488	202.837	301.778	280.176	199.139
P38647	227.78	216.826	251.4	220.429	318.09	225.168	257.003	225.143	250.888	211.862	207.929	215.57	207.852	264.82	220.38	220.014	350.105	205.052
P39053	220.875	244.399	278.519	204.881	223.246	349.259	117.909	226.24	247.425	383.254	416.388	320.224	106.688	130.656	193.184	285.358	219.806	292.583
P39098	273.121	238.508	257.913	NA	NA	NA	264.105	295.391	302.24	NA	NA	NA	216.214	261.122	289.39	NA	NA	NA
P39447	312.339	276.527	275.395	311.055	259.126	216.882	339.142	273.489	224.107	251.188	247.571	186.422	319.575	285.131	289.074	223.111	246.911	214.596
P39688	300.348	260.8	236.003	233.711	268.509	218.441	291.855	260.447	243.252	232.437	233.451	186.026	319.532	265.406	274.912	241.465	337.142	191.486
P39876	206.86	246.031	268.412	314.515	274.932	217.43	207.374	245.315	390.917	305.11	249.658	191.708	163.272	254.597	193.125	274.831	210.921	220.527
P40124	277.507	226.336	265.908	260.107	270.847	285.567	211.967	218.162	233.566	289.422	311.887	275.744	200.784	225.989	268.405	281.297	292.171	276.133
P40142	170.225	220.889	212.787	205.251	240.051	333.56	157.831	189.967	205.526	335.701	490.868	345.574	125.001	251.828	204.513	258.958	221.58	362.898
P40336	222.998	269.384	256.272	212.015	256.496	350.444	233.533	245.042	257.175	312.521	353.32	355.182	233.906	278.689	225.018	279.381	275.386	400.953
P40630	225.22	249.736	231.242	208.86	312.454	167.538	243.876	203.614	203.484	277.546	306.685	341.856	573.853	279.868	278.144	255.936	329.971	283.671
P41105	239.052	276.862	279.115	257.387	293.364	190.103	290.111	317.234	208.952	218.626	274.361	175.609	286.204	298.473	211.869	219.088	226.251	196.344
P41233	359.697	317.326	345.686	299.949	264.473	209.971	291.994	292.116	359.729	232.118	205.583	199.269	284.971	327.178	215.417	265.941	219.7	176.543
P41234	236.857	209.803	188.534	250.32	256.736	260.009	262.133	366.36	231.843	209.005	243.934	235.585	256.159	310.198	271.525	268.776	369.25	195.618
P41241	294.541	347.759	409.847	326.744	257.66	287.613	234.962	273.267	376.494	323.437	379.332	334.945	281.195	299.005	289.744	263.888	236.423	295.469
P41438	314.491	241.965	217.213	301.397	247.276	233.911	282.859	304.613	287.012	290.739	236.273	256.356	162.91	328.022	291.774	279.855	295.433	253.115
P41593	217.955	238.549	144.148	283.163	271.73	283.629	252.279	308.278	308.761	207.064	212.256	203.512	264.941	284.175	309.368	289.232	375.771	243.063
P42125	313.403	239.592	233.3	267.442	290.371	235.877	278.031	236.751	264.382	262.656	248.853	226.721	273.144	276.295	248.927	256.458	289.859	262.578
P42208	242.039	235.862	224.644	287.442	239.367	268.636	216.318	237.213	244.316	259.346	226.449	236.832	281.67	266.639	253.573	301.058	267.484	259.68
P42227	219.75	222.502	202.752	301.005	337.336	273.16	216.642	213.166	267.756	243.207	276.822	279.497	172.163	225.173	212.676	293.064	289	237.573
P42567	263.709	283.302	273.495	269.603	264.992	213.429	279.426	277.813	283.928	224.957	233.859	183.639	278.53	283.194	290.622	223.295	248.233	196.53
P42669	194.839	212.989	225.794	214.608	296.22	274.046	177.58	228.027	239.391	231.558	334.034	294.835	204.954	216.315	219.892	242.202	228.307	312.645
P42867	349.704	273.875	286.403	NA	NA	NA	293.836	280.328	281.205	NA	NA	NA	295.949	270.607	217.056	NA	NA	NA
P42932	262.077	277.261	312.201	297.438	211.517	222.455	247.246	268.971	285.446	239.445	282.5	242.7	239.808	318.073	265.89	228.77	187.297	248.199
P43006	191.779	203.485	206.961	166.07	323.589	233.838	273.746	182.12	199.614	150.703	146.923	102.23	300.147	227.517	155.805	267.187	670.453	99.0608
P43274	248.369	185.01	255.002	205.79	180.134	113.975	207.312	225.619	166.172	226.758	178.761	158.493	973.043	223.772	435.605	173.078	124.047	220.97
P43275	239.283	204.695	257.74	231.304	207.985	129.095	201.45	239.962	190.808	263.398	202.349	147.092	887.938	230.313	424.478	195.144	127.708	199.967
P43276	209.275	219.323	303.85	239.806	233.701	145.685	233.654	285.305	191.162	246.228	235.323	184.831	749.97	257.887	502.186	203.076	152.729	248.79
P43406	269.762	237.146	244.652	287.587	264.405	223.006	239.638	250.867	276.547	215.225	195.839	231.127	250.501	274.333	280.191	269.98	322.611	250.192
P45376	181.314	229.647	288.188	210.56	217.733	256.238	143.655	217.149	227.503	300.035	390.907	286.882	150.802	212.165	226.716	238.211	194.97	290.495
P45591	216.065	221.283	217.381	201.543	218.374	327.519	178.14	177.496	204.175	275.109	397.666	295.057	168.462	226.854	243.292	237.358	240.507	311.648
P45878	266.723	244.994	489.165	205.139	360.293	252.415	262.467	239.63	248.078	227.507	250.397	168.958	241.262	236.671	216.92	245.486	358.249	184.845
P45952	276.956	246.73	268.302	265.66	237.803	232.467	311.497	247.535	298.997	235.462	216.701	231.864	266.688	294.244	273.349	263.224	279.093	245.95
P46061	232.547	266.489	292.553	254.724	216.919	228.999	238.664	265.988	255.249	214.477	230.113	274.068	285.999	267.685	280.767	194.177	202.342	240.661
P46096	137.433	188.856	214.329	139.286	353.531	244.689	248.934	189.87	141.138	143.086	163.233	170.787	318.743	175.562	168.138	256.745	772.065	161.51
P46460	181.67	249.614	254.034	186.732	257.63	293.713	169.102	213.661	198.257	269.378	328.887	327.536	200.37	160.19	168.979	265.457	345.384	337.243
P46638	250.56	228.595	227.838	263.475	279.573	240.855	276.126	221.794	260.735	239.985	258.066	216.579	294.851	274.291	233.616	240.807	284.15	210.113
P46656	197.518	213.953	247.449	235.409	362.239	252.208	189.757	201.837	211.645	227.882	231.514	204.52	183.993	214.573	148.224	218.936	399.841	153.869
P46660	163.385	419.725	135.286	166.481	179.87	254.975	142.222	398.354	166.562	194.55	172.686	137.869	663.374	195.177	312.188	322.261	203.415	207.076
P46662	314.851	277.088	264.631	259.566	187.541	198.07	349.498	293.461	262.548	218.479	228.752	252.678	272.81	323.549	298.533	247.906	183.012	137.994
P46664	210.07	235.895	213.509	194.489	226.987	310.45	151.455	188.538	206.264	323.493	421.092	360.659	129.21	169.521	242.149	243.964	179.64	345.079
P46935	216.042	246.828	246.482	270.581	267.27	267.001	204.901	268.614	266.34	294.365	314.69	311.302	225.692	224.71	242.754	280.309	229.887	309.288
P46978	301.254	238.363	192.737	256.035	269.931	254.374	307.864	256.777	254.822	193.456	209.598	273.135	273.866	260.829	234.504	225.14	245.58	232.635
P47199	194.091	239.639	222.613	203.392	236.433	322.277	160.205	176.801	238.49	273.771	412.468	285.902	174.505	172.561	272.303	263.932	206.37	306.694
P47708	210.046	254.368	257.383	140.657	234.292	374.412	146.362	177.912	175.77	261.003	317.576	299.094	164.638	114.915	161.318	257.475	351.964	291.147
P47713	276.392	295.946	391.65	NA	NA	NA	270.022	252.491	389.009	NA	NA	NA	232.733	251.269	299.912	NA	NA	NA
P47738	274.431	261.374	246.834	298.966	202.417	229.082	265.334	234.998	293.185	247.894	264.791	203.961	263.715	309.101	276.052	259.549	263.409	208.412
P47753	276.628	261.508	250.072	274.995	263.169	247.987	309.393	271.468	273.009	243.215	235.55	234.75	306.513	282.602	282.694	258.261	276.533	218.137
P47754	254.661	260.705	243.391	239.34	265.368	248.77	245.282	244.362	256.702	271.039	270.673	210.899	299.27	247.572	253.517	258.87	281.886	226.633
P47757	276.238	273.014	246.418	307.231	310.488	267.743	276.738	265.281	261.956	236.079	307.621	290.865	320.923	260.289	262.538	272.168	281.549	298.664
P47791	239.462	238.206	238.14	261.38	250.289	304.881	184.301	203.924	243.65	289.101	368.07	296.074	209.052	223.4	245.546	223.668	245.8	270.928
P47809	211.224	243.446	220.639	222.109	223.36	332.774	101.477	232.391	185.259	382.51	435.498	331.341	104.998	113.325	186.507	266.798	169.119	318.469
P47856	236.121	254.411	237.83	NA	NA	NA	307.887	227.997	227.65	NA	NA	NA	196.897	337.52	281.606	NA	NA	NA
P47857	162.106	215.403	194.771	192.867	234.351	321.17	113.462	201.289	189.255	333.153	429.817	359.034	116.56	127.869	152.696	251.523	228.622	354.487
P47911	276.789	271.182	265.38	284.324	247.745	213.935	275.572	313.719	246.977	218.708	200.561	315.146	263.382	259.995	223.05	224.078	201.307	224.533
P47915	286.714	249.412	309.293	NA	NA	NA	278.821	281.003	195.812	NA	NA	NA	320.732	243.228	325.837	NA	NA	NA
P47934	265.203	252.725	243.806	223.741	244.89	236.832	278.421	238.618	268.71	207.399	221.083	239.705	234.578	260.573	255.679	243.529	294.66	250.062
P47941	203.782	240.842	267.548	239.416	251.597	343.42	201.449	225.441	275.723	281.327	327.053	381.545	203.774	248.028	237.132	299.573	253.803	346.721
P47962	312.048	305.352	331.481	396.378	255.494	161.282	397.104	374.449	289	252.195	234.114	234.661	350.664	482.743	311.333	250.998	162.606	205.166
P47963	282.725	249.56	296.319	310.152	221.793	188.657	290.294	338.47	230.817	263.358	236.604	250.229	209.986	290.535	247.545	232.667	252.688	219.377
P48024	217.761	273.128	211.457	204.83	228.682	367.359	126.027	274.726	224.243	335.115	493.304	237.662	101.937	270.689	244.805	221.476	200.636	332.257
P48036	240.098	266.49	289.712	252.8	260.221	284.55	235.317	237.256	291.857	233.64	279.909	212.588	246.857	286.418	274.689	244.194	234.245	250.037
P48318	175.81	254.29	226.18	195.389	242.28	322.661	131.88	209.72	197.359	339.669	408.468	367.739	126.794	134.254	151.826	274.911	257.803	340.432
P48320	166.107	233.904	234.481	185.499	229.515	306.033	115.603	226.331	201.305	338.328	434.4	414.313	106.413	125.655	162.125	299.437	215.85	394.196
P48453	166.022	215.319	194.267	230.429	265.97	355.587	119.035	210.127	192.744	300.346	382.897	381.277	136.783	123.677	178.639	250.958	313.606	349.903
P48678	332.173	245.355	273.564	307.88	258.531	240.904	275.11	250.507	290.481	226.454	241.799	239.021	236.45	292.9	304.256	254.305	248.123	267.631
P48722	186.215	230.881	242.535	237.217	248.571	282.305	159.423	229.345	248.213	302.733	327.694	320.191	167.438	163.071	200.371	252.494	236.936	321.806
P48758	206.318	248.173	210.205	204.905	234.366	328.05	136.23	171.75	189.799	326.741	445.121	359.693	144.202	143.851	229.843	262.973	191.143	342.545
P48771	306.247	255.925	526.374	277.357	421.524	214.961	205.978	302.647	230.759	205.297	252.741	350.201	192.239	233.959	376.396	155.381	504.611	177.582
P48774	164.059	233.746	192.454	225.035	222.783	318.136	109.173	198.926	222.543	347.779	428.445	331.381	124.16	135.785	186.237	239.849	207.766	359.849
P48962	211.03	219.502	275.013	233.923	329.497	239.241	312.367	232.139	257.304	190.551	196.387	200.039	228.267	253.481	224.036	247.914	487.746	223.015
P49070	NA	NA	NA	271.609	248.358	249.531	NA	NA	NA	239.316	214.209	145.676	NA	NA	NA	223.73	293.351	197.237
P49442	216.651	222.043	216.836	264.051	241.259	319.317	226.966	194.844	211.525	336.954	455.161	365.004	167.558	173.559	225.846	299.209	181.247	335.276
P49443	223.472	242.638	178.237	254.441	183.591	269.72	146.398	182.582	190.244	275.572	323.282	378.406	274.152	143.873	187.316	228.854	164.701	349.935
P49452	160.41	298.883	235.298	359.521	490.051	301.483	250.907	273.974	329.991	516.062	312.658	330.822	250.924	256.172	194.016	415.743	563.263	286.603
P49615	190.407	225.202	250.102	193.903	237.066	329.377	144.147	205.943	234.735	368.008	440.865	318.397	140.224	124.86	318.165	258.913	187.811	298.987
P49722	191.571	189.324	226.505	258.989	267.262	295.288	186.788	175.143	207.047	327.552	310.986	342.621	182.752	251.802	239.738	290.487	308.723	279.769
P49813	267.902	269.998	208.175	265.732	244.941	230.851	195.024	236.923	200.429	230.894	196.991	182.162	294.506	220.762	208.864	280.199	295.522	218.916
P49817	251.572	262.254	277.037	272.879	230.69	303.52	268.757	231.923	258.796	267.817	259.941	173.021	261.968	304.701	237.269	265.041	332.696	193.471
P49935	300.868	287.265	291.263	337.518	359.979	194.597	275.435	275.313	368.526	275.361	240.702	180.69	323.836	266.013	289.071	204.593	297.731	140.494
P50171	242.067	262.507	339.182	251.717	304.11	247.458	236.695	267.687	304.523	236.636	249.913	272.558	249.043	268.269	237.918	301.291	245.899	272.315
P50247	243.312	253.396	232.538	238.87	230.383	252.071	248.598	228.302	220.607	239.018	293.644	277.986	233.902	295.431	260.563	265.307	256.534	299.882
P50285	325.126	242.315	346.972	278.648	277.635	221.855	237.559	261.495	230.014	212.532	250.677	196.147	247.21	340.545	245.003	305.934	272.174	243.349
P50396	160.239	236.057	195.009	196.598	217.661	344.99	96.8768	213.522	205.671	374.837	482.374	394.784	103.595	123.026	171.807	259.589	193.635	370.882
P50427	261.935	264.538	220.518	253.334	298.384	266.583	263.543	260.955	284.635	245.449	260.926	213.123	219.307	231.43	312.828	260.746	296.743	122.699
P50428	257.698	263.145	232.749	359.055	296.222	293.498	280.776	237.811	282.392	306.841	269.285	257.143	218.586	223.101	252.557	246.732	272.767	262.244
P50446	470.64	229.381	336.803	226.426	170.815	160.899	484.389	267.022	254.828	164.321	194.23	314.278	164.467	250.859	594.239	192.043	270.252	326.278
P50516	192.54	222.835	223.083	181.168	292.503	288.788	195.072	202.259	195.554	270.758	305.509	272.313	202.554	164.889	193.17	262.335	410.993	264.605
P50518	213.152	223.224	244.531	182.772	319.795	297.316	212.893	191.432	197.494	238.729	277.193	264.747	214.927	181.264	265.271	270.386	512.742	227.072
P50544	246.005	277.381	262.396	278.028	269.919	223.344	274.388	236.071	288.871	223.365	232.676	213.456	280.85	287.823	271.107	233.966	253.961	220.349
P50580	278.515	200.21	230.491	234.795	238.011	312.38	262.124	172.963	190.818	244.96	336.695	402.534	214.213	387.73	323.883	193.736	170.015	402.781
P50608	351.927	327.586	321.255	461.317	125.564	205.032	214.162	345.919	312.284	182.143	364.45	236.55	236.774	211.731	575.714	319.011	145.006	243.226
P50637	175.051	292.616	195.102	364.467	368.561	296.123	255.253	256.969	384.104	308.068	218.819	441.537	150.043	188.213	218.553	177.355	229.11	158.969
P51150	287.212	232.956	241.439	230.661	289.143	232.017	250.949	240.963	236.58	242.994	233.726	200.998	271.111	252.63	230.696	263.924	304.787	206.455
P51175	NA	NA	NA	279.277	267.065	188.735	NA	NA	NA	263.004	237.965	360.058	NA	NA	NA	258.286	284.601	292.966
P51432	251.876	301.714	295.248	229.478	225.192	304.223	203.037	331.752	249.284	283.194	293.654	254.63	237.986	177.288	271.67	236.156	194.121	259.63
P51612	378.314	388.887	370.827	NA	NA	NA	401.093	388.828	397.18	NA	NA	NA	399.846	398.157	341.71	NA	NA	NA
P51655	278.881	227.612	229.673	292.892	280.051	220.239	287.073	237.497	308.237	243.258	240.651	249.002	338.687	284.823	292.771	259.712	302.862	222.331
P51660	241.196	238.087	260.516	271.641	338.582	221.97	241.038	259.99	298.573	193.025	258.296	228.426	221.997	233.939	229.454	253.822	266.77	249.794
P51791	189.641	281.808	239.162	243.672	291.335	232.331	298.235	282.672	252.321	193.537	210.291	174.618	297.274	260.677	210.489	261.989	367.259	179.98
P51830	219.769	245.168	245.876	251.958	263.223	262.878	268.192	271.817	250.096	233.545	205.55	221.723	284.897	261.395	230.012	262.747	399.712	229.29
P51855	248.265	251.206	238.916	193.718	221.221	300.011	203.492	264.495	198.61	262.149	373.983	292.894	224.621	320.641	203.849	258.715	233.214	265.827
P51859	258.241	230.83	233.189	216.087	192.594	283.202	238.328	205.151	235.676	243.347	375.73	263.584	189.684	272.299	214.121	196.587	166.065	319.404
P51863	178.155	212.256	219.986	174.531	320.025	233.637	256.427	186.477	182.869	185.92	212.961	193.532	230.941	206.136	179.214	236.295	612.219	170.318
P51881	222.109	242.83	270.564	247.42	336.514	244.927	324.033	234.583	270.49	193.741	208.006	221.11	240.775	257.158	240.256	253.639	440.877	230.781
P51885	255.451	357.342	321.359	296.788	239.265	180.383	214.952	345.055	274.317	193.995	282.344	257.411	214.967	290.618	282.575	252.667	233.98	300.441
P51910	NA	NA	NA	126.755	429.333	290.087	NA	NA	NA	198.027	144.626	106.094	NA	NA	NA	216.188	299.179	170.964
P52196	274.85	242.198	282.911	264.665	361.308	326.663	263.755	233.071	286.104	218.523	357.087	318.149	205.015	245.074	298.981	271.943	331.626	332.061
P52479	293.151	297.841	257.618	242.172	259.708	263.091	230.501	307.561	246.514	276.567	357.047	594.436	241.643	315.199	249.779	210.294	198.459	500.48
P52480	177.498	218.653	219.294	196.808	258.896	292.98	189.277	198.229	206.028	298.668	372.193	318.949	158.605	264.808	209.534	250.828	280.54	290.187
P52503	185.973	245.23	257.676	204.955	343.23	175.555	217.357	221.444	238.62	181.53	231.085	109.233	220.573	244.768	179.406	224.371	528.285	143.049
P52760	181.415	246.864	216.391	186.283	254.02	338.195	175.896	173.585	260.291	310.282	446.565	290.354	161.145	170.022	290.713	316.149	225.45	240.475
P52825	305.238	266.956	255.054	255.457	254.589	233.513	307.025	252.015	293.752	216.317	240.319	233.553	276.926	261.453	276.046	241.075	263.232	210.844
P52875	231.249	257.505	284.871	325.154	341.299	250.585	264.651	265.653	290.713	224.611	242.617	251.785	255.264	254.393	251.777	238.218	243.523	262.11
P53395	285.722	228.941	275.094	267.842	252.264	245.107	299.057	268.29	275.108	238.217	204.417	248.865	236.539	264.498	257.343	265.229	281.231	278.383
P53702	266.816	237.18	266.138	250.213	283.991	217.527	298.618	222.679	262.916	219.806	216.84	204.885	240.829	255.77	283.497	242.527	353.375	215.34
P53986	205.713	297.38	181.049	292.742	151.136	244.312	260.623	253.894	168.982	259.542	251.784	205.621	328.026	285.505	268.06	177.232	297.891	197.898
P53994	218.603	234.007	216.096	229.244	279.441	250.961	250.515	217.294	231.093	214.239	229.229	215.361	287.952	259.526	225.2	256.657	364.198	220.726
P53996	234.001	213.864	246.884	NA	NA	NA	244.731	215.123	216.606	NA	NA	NA	166.661	427.565	283.107	NA	NA	NA
P54071	255.87	257.559	294.683	281.463	266.793	222.137	251.512	239.397	299.883	235.175	213.459	230.014	253.187	271.7	262.071	262.647	265.85	266.941
P54116	170.576	236.864	185.127	295.659	207.255	196.264	222.788	303.615	373.904	288.386	300.696	275.157	243.862	302.348	414.66	289.205	188.729	221.908
P54285	131.792	224.491	205.056	264.88	224.306	141.968	207.339	230.731	183.859	153.098	158.343	416.869	325.855	186.179	185.321	176.978	313.52	294.943
P54320	167.013	281.745	416.435	344.359	160.992	245.961	295.852	650.942	274.567	188.991	259.586	247.893	168.914	138.197	216.994	200.873	251.761	354.467
P54726	NA	NA	NA	162.551	148.063	204.55	NA	NA	NA	211.422	216.995	157.774	NA	NA	NA	212.756	175.423	198.912
P54728	173.748	262.764	221.168	199.078	262.015	394.325	186.323	273.861	302.583	369.402	397.36	220.251	189.013	227.311	275.692	235.717	264.104	270.829
P54763	NA	NA	NA	185.19	220.15	175.462	NA	NA	NA	234.808	174.645	165.76	NA	NA	NA	240.972	332.57	149.375
P54775	208.332	230.673	237.59	224.858	231.323	267.717	193.436	228.263	227.776	258.799	270.937	328.443	201.345	222.036	244.608	250.892	250.719	289.57
P54822	215.41	245.4	217.647	NA	NA	NA	216.295	203.57	245.342	NA	NA	NA	188.856	188.314	215.271	NA	NA	NA
P54823	228.509	240.673	271.957	262.331	222.337	345.843	161.206	234	222.971	367.783	436.146	330.757	160.138	185.119	209.466	270.021	170.347	345.86
P54869	161.015	341.858	223.351	236.212	243.324	280.09	288	173.297	251.189	213.202	256.102	143.486	389.227	261.801	324.13	168.089	293.079	163.432
P54923	174.078	257.2	218.567	208.602	234.243	340.952	111.116	209.145	217.869	377.854	504.62	369.276	130.923	137.171	216.005	259.029	185.409	369.904
P55065	253.503	267.539	219.753	286.876	241.218	238.295	339.797	333.476	247.922	302.794	213.257	236.321	375.249	282.738	236.121	234.241	250.866	211.144
P55096	290.798	227.978	217.305	250.202	327.868	271.215	256.578	247.078	263.772	218.163	270.446	258.125	245.443	241.751	208.785	268.51	347.749	252.15
P55144	234.324	236.281	248.822	NA	NA	NA	374.629	303.811	189.395	NA	NA	NA	510.586	665.631	181.742	NA	NA	NA
P55200	370.493	147.749	266.623	NA	NA	NA	153.156	293.422	189.494	NA	NA	NA	127.509	335.983	163.351	NA	NA	NA
P55258	227.296	231.736	194.581	260.325	289.388	261.749	273.726	226.654	228.366	240.182	259.677	222.628	285	263.785	229.903	255.181	332.694	230.608
P55264	151.564	216.015	208.293	198.22	226.921	307.474	133.124	184.396	197.061	309.343	451.429	315.608	147.557	178.315	197.325	257.668	205.595	331.106
P55284	240.176	260.978	239.442	257.485	230.578	230.724	277.676	256.111	258.028	250.57	224.509	192.768	291.468	292.836	268.988	217.816	257.698	211.852
P55302	250.332	285.622	321.106	246.085	235.75	182.199	320.445	329.577	313.937	332.132	293.572	209.507	257.976	354.102	262.076	347.664	281.563	285.505
P56135	254.01	175.2	262.068	188.747	330.645	308.147	230.197	235.704	238.738	252.528	229.544	864.017	182.021	286.884	233.394	362.029	412.119	271.892
P56371	220.785	245.554	175.602	229.012	280.584	267.137	277.088	222.172	214.277	233.518	265.585	242.907	290.07	253.183	231.168	249.092	337.718	239.716
P56379	213.154	204.843	274.355	217.592	167.996	132.512	235.434	224.784	234.217	186.471	119.963	239.496	187.031	268.741	206.546	164.983	270.49	208.108
P56380	277.962	238.745	218.637	236.886	184.375	367.107	138.836	245.433	232.213	426.742	397.101	410.208	129.385	149.621	201.138	210.953	232.418	333.446
P56382	162.77	225.292	257.756	205.189	279.495	168.377	230.311	187.22	286.267	184.26	174.394	154.97	207.614	196.712	210.422	184.46	465.95	159.32
P56391	231.328	221.866	269.111	171.931	345.659	206.457	225.255	224.61	203.577	189.713	223.239	143.42	198.02	218.556	178.504	197.707	628.389	133.68
P56395	213.62	261.305	278.904	279.717	267.236	210.191	185.593	295.216	257.58	235.847	266.307	191.737	267.237	259.566	251.822	230.443	234.991	230.117
P56399	215.109	219.854	202.349	199.818	198.249	283.162	133.538	199.81	186.896	303.349	346.674	339.983	136.558	140.442	384.241	229.839	175.865	314.599
P56480	256.277	210.885	274.839	230.259	334.949	227.788	308.863	226.405	243.278	207.162	210.226	216.952	233.477	251.654	243.003	255.78	455.241	222.397
P56564	199.791	243.865	254.121	217.465	301.832	261.315	222.67	220.917	273.436	207.192	194.354	145.155	292.463	244.59	184.406	270.554	513.399	140.353
P56695	270.056	291.18	230.456	309.177	342.098	242.674	283.387	242.262	258.779	263.995	199.263	193.028	409.584	230.465	231.937	290.109	304.987	232.431
P56959	193.064	187.016	344.622	342.403	278.733	247.047	302.12	284.932	293.198	229.748	389.702	453.285	187.819	381.612	174.828	201.902	146.104	335.355
P56960	368.732	307.756	295.295	NA	NA	NA	320.366	358.724	342.477	NA	NA	NA	359.947	296.439	332.233	NA	NA	NA
P57716	170.037	232.36	210.024	NA	NA	NA	223.134	267.503	249.87	NA	NA	NA	232.58	244.326	233.642	NA	NA	NA
P57722	211.445	237.48	224.978	243.211	202.758	294.851	152.277	205.272	192.481	326.078	417.443	349.557	130.491	217.187	204.57	278.059	144.578	332.763
P57746	182.543	220.264	188.675	146.598	252.81	295.245	195.923	190.375	159.32	246.136	303.059	261.346	171.16	172.298	165.082	257.333	429.14	198.731
P57759	257.968	254.303	250.559	261.216	342.782	246.495	276.442	258.632	246.02	246.113	239.359	199.111	266.998	282.867	245.356	237.191	282.527	209.575
P57780	301.846	275.481	290.532	338.545	247.958	200.118	294.805	289.978	301.392	225.382	216.034	188.267	305.914	325.095	315.311	261.248	239.174	226.56
P57784	263.63	297.886	270.68	211.334	173.836	163.303	297.773	281.434	295.976	241.024	176.258	282.4	234.699	328.062	262.368	221.127	146.927	154.634
P58021	326.592	263.626	280.195	277.217	297.419	222.45	307.051	262.787	287.338	233.276	210.08	206.953	319.747	248.069	358.194	224.503	242.463	216.701
P58022	289.505	236.023	347.44	307.676	315.694	211.424	322.84	310.325	278.616	223.697	249.359	230.13	203.986	293.96	226.969	237.45	263.954	293.561
P58196	376.593	250.777	242.558	306.92	185.173	267.191	238.977	204.587	254.858	288.806	244.527	200.707	352.75	273.939	231.81	260.396	314.793	225.933
P58252	188.159	222.635	250.247	248.62	234.553	301.724	193.664	226.292	224.488	340.17	409.444	342.367	139.039	265.308	207.419	258.76	197.527	312.658
P58281	220.662	218.806	244.874	222.439	315.362	228.396	317.683	214.425	218.664	191.801	196.073	200.805	231.272	253.566	218.426	265.143	499.66	212.872
P58389	243.218	242.171	225.537	215.139	231.717	360.767	105.056	191.523	230.694	354.225	491.622	373.073	123.228	119.492	258.056	277.691	186.276	361.781
P58390	236.369	260.101	201.188	NA	NA	NA	316.617	255.935	211.298	NA	NA	NA	289.2	226.668	235.506	NA	NA	NA
P58404	235.761	236.256	248.452	261.521	267.653	270.151	223.427	213.548	239.829	291.782	275.25	259.897	255.598	210.259	239.898	252.388	299.293	265.563
P58466	504.011	262.06	300.894	258.834	239.702	221.842	258.476	250.771	346.067	242.205	195.848	153.273	251.895	232.424	200.811	219.756	246.709	221.37
P58501	297.217	305.647	369.479	NA	NA	NA	357.087	346.874	332.238	NA	NA	NA	315.416	313.491	290.871	NA	NA	NA
P58659	819.104	149.54	345.713	NA	NA	NA	190.133	210.418	227.194	NA	NA	NA	307.888	171.572	698.421	NA	NA	NA
P58742	241.359	237.341	232.659	303.005	303.09	231.12	251.11	275.967	271.89	233.133	256.936	241.684	243.944	199.631	281.032	280.606	279.063	281.377
P58871	354.881	283.819	291.517	297.505	224.06	220.647	310.392	309.476	296.105	262.329	206.781	215.06	341.505	314.937	321.5	220.198	223.305	179.397
P59016	200.151	242.141	237.76	293.918	230.339	275.239	143.346	255.66	224.02	374.536	380.646	257.779	155.943	174.094	184.087	311.821	192.801	356.403
P59108	322.503	293.693	196.851	255.789	220.355	283.492	152.78	226.073	359.943	255.661	242.177	374.097	132.766	209.39	174.53	256.257	282.575	320.373
P59325	273.256	230.157	227.18	267.864	214.125	354.902	173.349	257.478	281.141	287.883	329.67	292.709	138.22	199.494	186.059	251.601	221.318	278.9
P59708	NA	NA	NA	324.082	251.93	209.33	NA	NA	NA	275.767	281.853	261.775	NA	NA	NA	263.112	216.672	238.136
P59764	430.435	400.874	373.768	231.247	230.181	268.97	350.759	302.014	483.875	298.373	296.678	219.305	466.617	385.531	440.811	236.199	231.383	226.125
P59999	277.975	219.16	304.498	294.901	194.396	256.842	232.159	203.261	319.563	257.434	240.862	370.8	232.422	189.42	483.522	221.972	207.65	294.841
P60122	273.882	266.705	267.614	305.68	238.886	208.892	295.421	258.197	279.588	245.86	243.456	235.717	290.693	325.18	283.39	252.568	187.654	213.825
P60202	126.892	407.58	158.36	177.263	181.679	255.827	121.002	292.418	119.762	232.805	147.479	116.957	577.099	213.857	186.151	328.871	362.423	148.997
P60229	246.918	247.686	258.243	258.574	216.844	295.491	208.856	247.356	250.309	278.379	308.054	300.429	193.843	232.938	234.592	238.139	191.54	295.104
P60335	209.913	243.394	243.566	264.663	234.464	288.938	194.942	227.365	218.999	333.865	416.448	340.516	152.223	237.277	223.665	273.889	173.245	338.119
P60469	236.644	249.446	270.365	179.518	243.364	359.082	163.784	238.288	202.385	332.534	394.027	359.702	170.283	190.723	194.816	260.654	237.724	299.314
P60487	212.695	232.608	277.975	240.685	264.054	225.023	135.404	230.985	222.467	219.213	304.047	486.083	154.089	149.156	327.912	272.435	213.195	406.796
P60521	234.424	284.706	224.975	164.958	289.221	366.274	128.53	104.276	192.23	313.205	417.776	338.397	309.867	137.657	328.579	293.261	254.735	282.26
P60670	215.05	255.637	234.462	267.339	243.769	286.64	169.686	265.013	255.724	332.362	326.079	284.633	158.176	194.992	278.925	277.276	225.186	266.092
P60710	324.799	249.084	264.242	282.185	256.963	253.574	279.175	269.202	296.321	260.706	235.392	255.017	282.303	271.52	283.071	253.79	274.992	245.949
P60761	319.978	155.185	217.803	217.898	276.482	514.609	142.457	241.936	188.529	348.164	441.687	422.429	99.0091	159.002	198.147	225.936	320.097	250.157
P60762	241.076	243.571	248.875	328.524	241.904	270.422	246.822	244.611	255.105	263.812	277.223	376.638	238.323	299.472	274.848	296.424	199.064	329.925
P60764	197.688	240.876	200.328	234.953	234.828	226.766	214.435	230.19	215.138	242.629	226.646	181.189	272.421	261.299	171.041	257.521	289.789	195.48
P60766	219.969	236.99	229.807	252.826	237.245	221.63	223.494	231.983	229.022	230.5	219.546	188.954	283.421	270.555	191.873	263.47	285.04	199.029
P60824	160.922	215.05	233.402	296.353	229.171	209.283	176.533	192.38	305.283	272.481	261.002	416.033	236.073	357.531	398.288	209.195	135.898	285.693
P60843	212.004	237.131	196.295	219.324	223.641	301.496	189.921	240.448	226.362	314.409	383.787	369.013	136.726	237.322	221.643	256.592	178.009	331.796
P60867	218.115	284.238	235.797	NA	NA	NA	298.97	275.445	271.113	NA	NA	NA	328.607	363.175	242.51	NA	NA	NA
P60879	141.514	314.851	195.532	125.537	329.975	194.484	206.55	193.328	126.106	152.299	156.553	104.772	353.733	192.867	152.251	305.928	760.038	95.1624
P61021	244.327	227.656	179.427	245.999	250.962	264.234	291.1	211.85	231.953	274.254	271.548	253.404	277.551	266.132	243.083	260.951	300.585	254.356
P61022	181.632	264.473	177.858	199.45	266.105	244.09	206.937	237.238	230.284	202.658	245.505	127.717	261.744	252.212	217.85	238.006	325.942	191.705
P61027	224.116	233.755	195.799	253.449	288.529	259.845	277.042	223.447	225.178	235.358	262.632	218.985	290.906	261.67	236.823	254.622	340.2	226.214
P61028	226.983	230.888	193.141	256.396	289.18	262.488	274.367	224.622	226.502	237.254	259.985	221.498	286.904	263.167	228.532	253.168	337.299	229.347
P61082	184.317	235.742	217.427	229.434	240.784	372.972	100.843	202.677	199.044	388.514	465.918	358.608	98.7847	150.801	249.785	301.752	167.734	378.946
P61087	NA	NA	NA	207.053	232.798	391.269	NA	NA	NA	328.08	481.071	379.919	NA	NA	NA	259.964	156.975	379.266
P61089	206.695	249.456	251.836	197.464	216.05	329.487	92.6017	175.436	208.031	355.866	491.295	345.755	94.7199	126.063	264.582	278.321	155.732	339.895
P61148	218.26	236.109	174.812	NA	NA	NA	181.476	226.277	257.079	NA	NA	NA	212.493	238.002	226.609	NA	NA	NA
P61161	239.572	240.702	231.77	265.416	265.761	286.408	237.612	238.853	269.422	274.25	299.005	277.08	235.326	228.766	217.697	252.657	265.988	319.156
P61164	268.052	276.885	275.363	273.307	224.833	273.86	238.29	260.966	250.965	265.587	279.451	277.544	290.209	241.779	254.767	258.658	255.799	258.832
P61202	NA	NA	NA	214.326	244.914	302.563	NA	NA	NA	335.463	378.409	299.083	NA	NA	NA	255.516	241.849	352.651
P61205	170.84	244.502	213.106	214.652	193.718	325.983	112.274	223.146	218.68	378.795	430.768	345.537	129.038	140.929	245.58	255.732	163.836	364.104
P61211	175.393	245.163	236.88	249.479	258.961	366.352	167.844	221.877	239.631	303.4	385.362	414.47	154.257	181.761	264.508	271.37	200.602	329.249
P61222	203.394	227.384	234.783	236.461	219.488	306.917	166.732	226.472	206.598	348.424	407.47	347.071	220.386	197.155	233.448	243.655	171.626	313.514
P61226	178.613	266.381	204.775	235.108	280.632	215.351	256.458	253.647	216.454	184.199	178.635	169.047	351.424	243.348	211.578	279.723	415.512	173.183
P61255	205.777	208.205	470.51	NA	NA	NA	229.045	199.511	217.236	NA	NA	NA	262.875	265.645	250.196	NA	NA	NA
P61264	106.502	222.702	135.255	94.4365	324.823	247.589	196.889	143.987	101.311	129.902	170.289	126.704	337.503	155.861	116.397	259.415	832.778	122.822
P61294	219.897	248.632	196.237	235.735	280.756	263.493	252.034	233.604	224.367	247.441	272.965	253.961	267.707	234.564	223.111	249.01	312.946	241.268
P61329	191.237	265.196	218.27	182.837	246.572	314.755	167.11	233.899	193.091	240.097	316.38	275.324	251.76	172.302	208.846	232.695	344.682	295.102
P61358	245.295	239.732	238.472	257.246	294.38	223.791	293.874	291.516	190.448	208.94	293.269	229.934	265.938	327.679	210.81	195.695	255.745	256.796
P61514	255.702	289.307	270.172	246.648	254.499	194.885	294.497	280.397	261.582	269.718	237.214	198.801	413.674	280.414	278.366	218.087	218.923	188.152
P61620	261.622	250.762	228.724	298.091	341.667	266.989	313.174	252.172	271.873	213.119	233.898	228.683	268.029	262.795	230.471	233.661	271.233	223.468
P61750	187.773	243.078	202.32	242.039	206.549	319.796	130.149	222.18	214.428	345.536	407.78	359.916	142.084	162.859	262.575	264.904	189.765	364.876
P61793	254.31	260.678	253.678	248.843	229.643	303.993	201.963	265.407	255.273	281.717	230.902	283.724	172.737	268.802	181.534	269.692	333.568	268.783
P61922	180.016	203.211	246.972	192.569	320.777	308.517	229.804	210.368	235.393	232.915	280.644	260.581	141.069	205.301	179.333	267.707	497.793	266.409
P61924	193.066	200.646	165.286	304.283	221.637	278.746	272.675	274.56	219.245	274.132	311.086	323.553	223.23	277.708	313.174	228.943	200.06	287.654
P61961	153.563	216.722	225.834	NA	NA	NA	91.9972	210.162	225.409	NA	NA	NA	118.946	144.243	194.663	NA	NA	NA
P61963	256.619	244.213	313.568	216.178	205.904	250.699	294.119	291.399	280.737	274.296	245.858	235.154	249.581	257.798	301.619	227.142	233.722	229.817
P61965	295.728	293.034	282.448	302.489	201.961	200.628	312.571	302.287	280.999	253.119	192.268	231.986	305.969	345.42	313.972	263.592	186.174	282.968
P61971	189.032	233.195	214.235	235.856	233.219	345.739	160.078	193.828	244.46	310.93	385.636	343.09	164.463	238.736	228.964	222.681	246.276	237.372
P61982	181.352	250.29	199.411	203.848	220.938	290.371	139.251	203.736	201.722	328.012	371.618	278.587	158.804	179.425	175.64	246.41	267.196	273.456
P62046	298.573	265.534	258.328	347.693	284.806	222.853	312.405	296.123	319.755	250.909	269.923	138.143	285.421	282.537	257.802	240.513	236.487	162.439
P62071	228.733	241.172	202.574	249.069	240.051	242.752	275.174	254.79	252.591	251.96	218.336	193.741	275.859	277.697	249.294	258.054	292.926	226.901
P62082	294.107	295.774	290.149	362.134	172.613	145.718	436.843	291.147	267.341	203.793	189.418	504.332	369.94	437.25	351.179	193.626	118.212	327.176
P62137	264.348	260.671	258.082	241.702	231.535	235.476	227.682	222.727	247.882	248.787	266.482	233.607	306.881	265.33	345.526	245.02	260.631	229.031
P62141	311.558	262.34	260.829	243.475	212.586	228.052	232.478	219.025	248.342	255.948	255.353	228.944	290.721	265.843	365.112	242.43	247.897	230.911
P62192	256.814	250.873	274.914	239.327	263.662	285.083	236.674	253.034	252.278	281.403	315.621	346.133	214.36	269.412	273.88	278.607	263.103	288.38
P62196	240.895	250.376	249.634	251.447	275.199	302.635	199.572	211.191	236.19	284.785	318.037	329.372	206.483	241.514	262.983	280.528	276.825	286.974
P62242	285.925	260.529	279.302	277.706	247.528	215.864	305.348	317.817	189.306	247.587	262.459	242.834	259.821	318.525	228.189	218.072	238.415	240.324
P62245	282.162	317.494	294.859	421.772	202.365	140.333	353.182	318.247	322.495	197.14	175.383	305.453	299.855	364.239	409.349	191.76	131.035	255.598
P62254	162.329	209.421	217.772	NA	NA	NA	129.701	189.175	202.317	NA	NA	NA	113.814	177.661	266.294	NA	NA	NA
P62259	179.319	241.751	189.327	209.008	218.941	291.053	147.599	196.939	199.483	310.232	353.037	313.075	155.02	193.518	201.094	248.14	267.131	303.975
P62264	245.635	278.014	292.632	272.682	328.737	217.406	297.227	269.164	273.562	208.334	295.706	288.628	289.083	373.554	318.956	226.033	202.586	245.888
P62267	251.392	282.118	286.587	303.716	305.943	216.737	351.439	262.428	238.704	285.636	310.768	276.196	297.842	332.189	241.413	253.559	212.835	227.318
P62281	323.177	253.903	278.311	289.235	255.534	191.564	353.732	291.352	228.322	256.62	248.57	261.312	281.318	310.324	241.596	232.759	187.595	222.743
P62301	283.598	286.382	252.653	291.488	299.948	194.181	305.499	277.764	214.058	261.361	304.84	232.615	304.687	300.273	236.793	229.935	187.719	251.401
P62305	252.634	345.328	276.818	NA	NA	NA	333.475	275.46	375.264	NA	NA	NA	244.183	388.892	250.486	NA	NA	NA
P62307	243.749	232.563	230.996	NA	NA	NA	224.073	250.94	266.894	NA	NA	NA	252.976	325.976	247.281	NA	NA	NA
P62309	173.159	377.038	315.632	198.993	232.517	136.654	235.208	360.68	437.704	142.873	171.492	300.296	424.533	356.632	346.208	186.46	139.313	94.6107
P62315	297.126	247.711	222.755	402.655	229.811	189.25	319.146	270.943	267.473	221.841	257.276	390.157	311.007	355.418	361.044	287.867	157.157	313.548
P62317	274.92	295.14	252.532	340.65	209.19	177.081	303.105	306.555	332.696	280.601	268.767	226.647	293.04	315.951	309.961	224.724	187.534	216.868
P62320	250.697	255.859	252.426	388.329	234.166	196.913	346.115	290.864	308.274	298.712	264.749	245.388	283.975	472.064	293.358	269.441	166.497	229.699
P62331	163.78	253.723	224.393	245.746	223.472	307.198	148.289	255.737	221.902	320.678	345.57	294.171	202.977	177.163	223.945	296.663	221.219	293.746
P62334	234.663	254.205	241.818	223.382	256.859	271.871	220.944	207.078	228.072	251.889	296.808	329.555	208.552	252.11	235.831	259.367	244.336	270.845
P62342	222.911	227.392	98.4378	171.67	278.442	286.668	261.695	210.806	213.948	184.305	221.147	161.813	254.355	201.504	979.201	205.297	344.986	164.205
P62482	132.727	315.774	184.419	171.19	240.798	240.914	216.297	297.01	143.402	203.125	198.037	205.547	404.708	202.795	219.697	290.346	431.07	232.281
P62488	246.897	374.041	363.547	NA	NA	NA	266.345	406.33	372.204	NA	NA	NA	483.657	298.372	354.653	NA	NA	NA
P62492	251.465	234.833	234.534	265.576	283.927	243.771	279.249	221.433	267.259	237.304	259.123	207.972	300.531	274.463	235.826	240.449	285.637	204.403
P62631	260.044	219.644	266.269	216.735	212.397	390.394	145.77	184.164	197.049	317.844	441.616	411.593	116.99	177.33	190.658	253.655	175.223	412.648
P62702	291.349	292.39	294.597	312.626	252.204	146.952	375.335	307.125	287.485	249.52	219.226	249.109	320.657	332.951	283.123	238.089	156.482	205.55
P62715	216.639	235.662	202.217	212.938	204.323	284.229	175.176	233.785	218.835	290.19	308.004	297.712	195.094	202.936	216.666	241.652	245.093	285.704
P62737	325.411	250.154	293.31	296.498	261.452	254.368	271.749	273.307	294.078	253.459	236.916	254.607	264.628	265.38	293.243	252.23	276.25	260.098
P62743	291.717	241.98	233.597	289.268	199.161	284.234	300.94	245.907	251.021	235.091	232.591	264.972	237.462	267.423	269.428	233.192	293.204	273.691
P62746	187.553	288.507	207.921	225.554	273.246	225.987	222.437	245.801	206.595	226.218	200.745	163.321	353.692	267.146	177.786	293.304	381.614	173.747
P62748	NA	NA	NA	184.042	220.021	272.842	NA	NA	NA	336.152	455.405	365.967	NA	NA	NA	223.171	152.481	364.145
P62751	235.196	239.862	294.931	321.623	302.684	165.057	296.963	259.564	199.679	289.983	290.725	214.81	328.418	306.229	290.481	257.881	209.144	214.091
P62754	309.134	269.161	242.479	293.451	261.579	221.086	337.132	307.677	217.364	229.36	263.946	201.224	387.378	285.995	259.57	217.124	232.822	234.709
P62761	180.759	232.926	229.94	210.166	252.847	282.427	106.201	221.281	162.486	365.473	437.039	447.693	123.991	113.46	171.029	234.469	201.519	462.099
P62806	282.469	310.697	234.786	274.707	259.383	198.077	214.447	320.816	242.348	477.837	367.238	162.889	196.498	268.628	247.965	206.533	180.356	209.216
P62812	134.422	238.739	227.531	158.745	332.801	216.572	257.656	198.13	163.37	153.013	152.714	160.318	393.776	200.842	185.442	262.898	660.825	148.457
P62814	166.562	231.589	218.94	194.721	296.927	250.304	202.062	215.517	201.771	263.113	318.777	272.187	203.709	178.804	173.529	258.353	455.924	271.823
P62821	245.423	222.023	214.205	255.228	290.472	255.649	268.049	221.453	231.748	234.054	259.447	212.814	274.943	258.831	219.689	248.025	334.635	220.549
P62823	195.096	241.423	199.396	218.185	281.682	272.267	252.466	225.158	206.281	239.336	274.569	242.8	261.41	219.722	208.387	250.027	361.466	245.796
P62827	197.734	245.672	206.964	198.821	197.964	284.773	169.966	219.025	203.335	311.583	382.534	290.279	140.945	265.106	203.903	244.898	169.151	297.546
P62830	217.705	258.98	257.961	306.153	223.258	168.077	393.526	213.978	212.979	225.893	236.171	517.581	252.266	291.889	298.4	214.807	169.204	407.409
P62835	274.416	302.97	237.526	269.249	226.469	232.099	229.046	268.97	239.88	241.45	186.083	176.124	354.523	283.637	260.633	291.063	291.92	230.99
P62843	283.663	260.165	219.531	190.412	220.778	176.514	245.352	260.996	252.847	156.839	206.305	291.918	271.94	293.399	319.192	194.826	191.762	225.462
P62849	180.707	264.026	258.824	280.468	308.094	194.441	242.924	316.35	258.543	314.33	291.215	249.332	279.378	274.267	210.647	237.929	220.055	212.001
P62852	238.182	187.831	302.405	300.003	304.638	147.697	294.24	261.792	219.581	259.915	347.551	238.343	467.974	303.945	361.517	226.873	156.921	256.685
P62855	236.652	268.157	306.453	295.547	262.183	197.512	312.485	298.475	239.098	350.155	254.51	316.875	369.151	293.397	276.603	209.619	170.817	280.823
P62874	287.315	272.838	247.628	250.971	284.986	238.63	297.123	266.893	247.929	239.424	217.127	223.903	329.18	282.138	258.898	267.513	391.06	229.695
P62881	216.925	247.172	223.101	239.152	212.268	236.31	165.718	221.529	189.045	232.496	247.862	295.588	204.061	166.347	208.664	239.739	280.503	264.595
P62889	218.81	283.121	213.38	226.358	353.196	284.727	261.637	280.108	268.224	216.782	304.145	214.724	339.827	300.539	229.119	175.242	381.596	331.41
P62892	312.379	232.292	235.537	NA	NA	NA	278.419	239.321	240.351	NA	NA	NA	239.667	262.872	369.352	NA	NA	NA
P62897	206.289	202.386	263.778	256.399	230.409	185.786	241.846	213.047	213.137	257.934	349.034	182.593	181.306	217.348	221.919	200.537	215.902	245.81
P62900	233.012	214.706	155.004	329.542	367.978	166.932	318.98	184.623	150.254	384.825	321.478	342.1	258.583	269.38	276.807	244.988	158.2	292.087
P62908	248.416	266.014	273.827	324.729	270.216	176.384	327.635	281.29	272.381	250.036	252.263	254.28	300.889	375.277	296.32	235.615	175.718	249.917
P62911	208.115	284.715	222.248	292.876	290.656	207.311	280.432	279.553	235.77	259.066	278.057	198.972	458.346	309.549	223.643	220.786	246.855	217.22
P62918	282.965	249.726	279.142	312.261	301.268	193.915	349.545	353.071	265.027	264.145	239.271	232.207	326.773	315.275	251.634	246.095	231.447	222.419
P62962	181.192	218.663	210.103	215.537	242.657	285.178	137.368	202.895	214.599	310.398	362.939	288.355	131.096	171.252	212.211	241.113	187.124	284.738
P62983	188.256	247.387	192.225	236.002	242.351	244.692	223.736	229.616	234.913	254.196	289.433	187.86	231.985	255.75	208.264	239.468	272.333	224.066
P62996	282.474	243.396	271.696	278.01	274.002	213.024	342.342	285.964	266.304	252.013	239.095	267.502	277.994	339.973	329.045	266.654	191.376	278.918
P63005	222.51	240.302	207.5	225.421	208.044	289.605	163.505	222.454	207.253	338.091	376.377	299.591	174.371	182.372	252.325	257.974	211.578	296.71
P63011	183.273	242.878	206.241	188.616	283.929	268.329	232.14	219.571	202.969	238.354	271.195	230.178	254.45	202.02	190.336	255.541	407.124	228.582
P63017	241.1	224.943	237.575	225.259	263.778	266.958	222.368	232.542	225.186	269.905	285.48	257.902	234.709	223.166	220.636	257.024	282.9	248.626
P63024	458.335	239.861	397.86	226.968	323.488	291.992	298.156	237.496	233.678	298.026	350.495	394.731	302.983	298.871	505.293	239.118	264.734	288.195
P63028	241.37	262.481	212.093	183.66	273.397	368.832	127.118	209.594	229.615	316.052	474.015	282.296	140.399	146.615	253.959	248.629	208.897	265.96
P63034	235.985	242.457	241.059	210.607	247.724	304.17	172.254	237.189	207.314	332.935	372.505	315.264	194.727	192.003	213.215	250.399	214.517	249.322
P63037	241.371	272.783	275.216	189.637	236.798	386.42	262.737	276.428	253.25	219.404	247.408	240.036	286.39	271.929	289.794	259.002	258.102	587.208
P63038	228.519	220.26	267.239	228.305	318.454	230.794	289.515	219.071	246.24	209.136	219.894	220.621	223.594	287.907	228.245	246.153	372.128	213.478
P63046	228.021	267.19	243.487	202.837	224.518	345.085	209.188	232.618	271.165	354.061	402.065	415.129	209.109	204.937	309.304	260.737	236.713	368.889
P63058	170.727	360.457	1206.1	708.345	321.596	64.3908	75.789	472.335	503.582	171.591	263.444	63.1569	622.564	115.348	184.296	243.752	74.0587	240.428
P63073	295.035	241.578	200.809	241.998	251.419	346.878	244.511	273.378	257.27	295.257	378.705	288.078	167.971	256.962	260.501	267.968	221.536	296.803
P63082	193.014	209.073	328.03	191.115	248.011	257.789	204.864	235.388	227.119	249.195	221.004	240.371	212.254	191.707	216.243	237.397	497.16	218.796
P63085	239.173	265.499	210.826	222.471	241.915	349.206	139.802	224.947	215.503	378.184	516.595	398.948	130.424	146.081	221.739	271.168	185.189	371.529
P63087	265.673	258.312	253.523	231.119	221.876	234.807	230.273	219.806	245.34	250.957	261.377	228.571	311.718	264.875	351.147	241.683	262.522	225.096
P63089	462.35	308.318	415.023	239.226	308.26	220.932	441.333	352.581	294.855	243.42	350.68	490.706	439.244	323.153	388.067	223.297	213.446	314.282
P63101	159.868	241.767	189.464	210.924	229.902	287.252	119.211	190.587	200.724	328.242	374.711	283.956	152.7	166.896	161.079	253.484	289.677	272.409
P63137	204.719	197.4	180.074	103.66	365.89	244.852	305.952	260.571	135.892	130.605	134.751	133.911	408.18	180.924	208.72	245.085	868.039	105.814
P63141	187.259	328.013	158.153	159.527	263.563	236.04	226.575	303.877	137.51	170.129	134.403	157.631	473.308	176.99	260.814	295.317	570.731	151.774
P63143	163.063	299.491	167.133	203.16	220.425	230.52	216.498	273.876	145.841	209.473	182.144	227.136	396.085	207.206	234.114	277.426	378.112	251.889
P63154	283.668	267.19	256.692	NA	NA	NA	269.449	301.477	302.024	NA	NA	NA	254.624	271.633	285.167	NA	NA	NA
P63158	176.843	183.51	315.526	249.194	228.368	357.845	134.344	163.047	201.434	276.983	591.271	341.024	100.661	158.99	443.555	231.017	150.372	492.614
P63163	214.614	263.077	416.843	NA	NA	NA	222.404	265.197	352.117	NA	NA	NA	268.259	306.758	340.344	NA	NA	NA
P63213	397.992	268.556	469.425	NA	NA	NA	230.333	271.691	245.432	NA	NA	NA	151.973	340.177	605.354	NA	NA	NA
P63242	199.539	218.471	222.521	195.835	224.045	339.445	169.643	142.043	214.7	271.844	412.698	331.468	143.112	376.025	290.204	246.358	195.867	318.021
P63276	213.359	261.915	286.567	335.645	301.115	211.65	278.523	276.27	235.277	258.786	301.265	261.836	298.409	328.696	326.067	233.59	175.183	225.561
P63280	145.837	269.107	214.36	247.038	252.622	286.792	123.998	164.444	201.24	349.88	421.449	272.874	138.12	184.756	236.777	276.08	254.318	286.04
P63318	203.722	247.748	258.014	220.115	245.764	274.009	142.722	231.765	234.275	375.026	376.276	334.156	158.872	154.331	178.198	244.381	199.488	252.954
P63321	225.562	269.75	228.64	215.477	292.417	208.668	263.109	264.272	228.419	227.539	208.936	172.739	357.265	267.476	248.717	272.835	352.603	152.835
P63325	222.725	272.576	240.658	266.018	243.164	140.013	258.371	270.421	285.877	201.514	279.048	140.333	299.367	381.648	266.89	232.219	151.042	121.93
P63328	167.079	218.426	197.107	216.574	256.506	343.341	119.103	203.429	185.942	310.571	396.436	394.417	137.849	126.423	174.377	253.486	317.642	359.285
P63330	203.374	238.126	205.404	210.325	219.7	295.161	170.437	233.225	214.444	308.892	340.614	310.718	190.627	191.832	202.375	245.275	252.762	303.319
P67778	266.931	219.684	259.87	236.346	296.655	227.388	286.789	212.792	248.056	191.067	209.676	201.398	250.056	262.725	265.48	246.642	369.011	209.312
P67871	284.681	287.351	333.829	251.255	200.804	169.302	280.313	304.277	280.661	234.228	198.449	181.965	347.838	321.299	406.355	216.27	167.946	221.904
P67984	198.9	184.482	313.787	299.181	215.582	136.318	520.925	203.778	238.289	173.023	154.091	414.13	299.758	560.55	353.802	216.233	138.508	303.692
P68037	125.784	283.403	265.003	276.067	279.993	261.869	91.1869	211.915	204.74	389.498	628.802	304.089	104.18	157.152	259.55	372.105	136.668	345.528
P68040	256.915	212.816	234.174	283.765	240.348	256.638	240.087	187.896	202.566	286.244	310.262	451.699	161.308	436.102	267.239	223.481	193.936	428.202
P68181	227.725	233.044	209.998	210.832	253.644	267.051	212.69	217.574	232.774	260.258	293.254	264.391	246.26	196.186	214.831	248.777	313.267	249.54
P68372	188.615	247.898	241.309	202.233	233.631	325.014	119.632	207.314	207.897	338.628	391.898	354.891	182.016	153.143	230.628	258.83	231.047	335.478
P68373	219.682	228.656	245.405	214.649	229.899	315.827	122.776	223.654	208.077	340.6	375.476	380.713	180.892	151.279	220.388	254.703	228.512	356.753
P68404	189.221	246.754	344.534	216.054	233.515	251.194	170.175	218.97	286.286	306.244	314.523	279.527	219.584	171.577	182.502	225.349	214.51	253.024
P68510	184.242	231.595	209.149	197.167	226.883	286.324	141.776	193.732	196.182	326.108	363.09	288.513	157.096	175.888	186.603	242.66	260.509	269.118
P70122	310.034	230.95	238.616	239.252	254.368	378.474	160.021	224.959	183.054	268.933	454.812	313.893	140.848	195.618	240.072	233.318	171.021	300.824
P70158	285.508	259.435	253.033	NA	NA	NA	264.422	317.657	304.558	NA	NA	NA	225.25	265.334	268.372	NA	NA	NA
P70168	232.4	264.838	273.832	284.093	249.873	245.394	228.609	270.821	272.803	261.896	285.755	302.299	235.981	251.785	259.079	229.994	213.5	296.244
P70170	264.946	234.364	183.529	312.028	302.869	319.011	315.441	280.793	253.799	278.776	300.062	413.428	413.359	275.624	301.287	273.872	259.386	261.247
P70175	173.009	263.633	259.872	191.59	246.384	247.213	220.827	225.323	243.15	229.867	274.627	260.015	262.611	207.3	222.113	252.502	302.78	236.736
P70188	219.044	270.453	229.072	211.26	224.034	341.944	185.4	267.118	254.338	299.957	383.245	314.588	164.755	176.78	208.53	235.058	185.599	318.408
P70193	NA	NA	NA	264.369	252.728	258.623	NA	NA	NA	331.192	231.082	322.679	NA	NA	NA	274.645	324.73	209.703
P70195	182.448	230.005	301.61	273.479	258.01	264.871	132.058	196.949	245.666	332.099	357.86	323.473	199.07	202.504	254.1	268.813	284.923	352.957
P70202	181.934	261.437	195.802	214	280.169	338.091	150.887	203.678	219.677	339.333	452.508	313.832	168.854	167.233	247.346	254.126	246.484	352.954
P70206	230.471	244.863	241.251	181.457	297.143	230.155	253.628	241.723	205.786	204.497	189.732	157.645	315.557	254.241	214.67	235.995	444.639	162.03
P70207	238.224	249.201	224.316	208.518	298.464	232.464	271.782	225.567	250.514	216.564	219.121	176.283	261.572	256.234	231.581	227.391	370.051	179.659
P70227	297.897	273.195	238.357	263.711	215.757	204.337	289.489	279.308	279.694	248.769	231.603	230.498	313.577	326.187	299.598	248.432	298.948	247.61
P70232	408.472	286.275	197.157	148.809	344.151	257.678	130.019	230.671	310.91	229.598	245.212	224.693	261.595	221.271	311.765	223.505	383.211	218.627
P70248	337.666	237.876	278.469	254.117	227.978	207.555	305.422	317.795	346.893	232.92	202.55	251.505	252.24	258.739	336.034	204.363	222.632	197.187
P70268	289.754	256.316	259.865	NA	NA	NA	275.783	259.505	252.605	NA	NA	NA	234.532	279.821	239.294	NA	NA	NA
P70274	226.125	255.681	182.889	NA	NA	NA	273.672	202.497	345.496	NA	NA	NA	346.394	234.166	292.794	NA	NA	NA
P70279	272.188	257.06	300.164	NA	NA	NA	295.262	308.174	165.765	NA	NA	NA	534.005	242.158	236.579	NA	NA	NA
P70280	NA	NA	NA	181.01	188.871	269.414	NA	NA	NA	323.096	222.117	419.642	NA	NA	NA	173.5	212.187	248.389
P70290	238.698	271.443	227.378	195.44	212.501	310.126	170.644	255.414	211.653	362.85	440.932	303.508	166.342	182.588	238.326	270.304	206.598	280.432
P70296	143.209	228.634	203.76	173.31	268.115	378.701	98.9504	164.666	191.749	309.694	570.234	325.47	115.024	120.094	249.706	234.099	219.884	288.339
P70297	221.649	256.045	226.745	218.426	251.035	287.385	191.531	266.791	258.234	297.88	313.127	269.521	204.476	207.341	255.156	267.322	286.662	294.78
P70303	158.176	289.057	301.927	274.56	292.769	319.941	188.418	287.159	253.071	297.104	335.207	316.5	189.072	254.301	242.854	319.657	292.233	371.739
P70313	270.138	255.252	237.952	277.442	296.759	247.864	327.272	245.269	304.152	235.677	219.881	242.027	283.978	256.629	293.939	248.155	255.116	217.494
P70318	198.859	266.204	221.019	230.179	174.267	325.873	159.327	196.943	193.004	358.017	405.397	401.295	136.207	314.457	250.931	275.899	157.053	401.423
P70333	301.369	220.307	271.339	226.088	211.923	266.124	211.053	217.947	216.618	309.062	329.818	318.981	200.386	261.716	286.434	264.949	176.407	332.756
P70335	292.234	217.313	255.149	296.424	277.423	321.343	212.057	256.833	235.567	287.386	270.701	226.326	244.839	232.059	297.054	288.798	229.382	280.201
P70349	198.079	242.21	184.971	272.257	241.122	328.906	107.296	159.64	198.638	289.175	424.723	365.298	108.206	136.166	248.425	185.063	203.187	312.607
P70362	222.996	245.47	225.868	235.266	217.358	302.872	151.939	260.72	224.005	399.128	377.917	319.588	142.674	212.613	249.38	289.423	168.889	279.011
P70372	197.875	192.334	263.029	277.324	297.331	216.497	240.246	201.068	253.837	210.937	310.991	382.936	236.468	326.308	296.194	245.806	201.296	331.789
P70388	271.827	278.538	382.511	NA	NA	NA	312.286	307.432	347.785	NA	NA	NA	276.501	303.756	246.167	NA	NA	NA
P70392	221.382	238.766	295.192	204.375	217.885	302.873	168.848	260.171	229.834	353.905	386.046	282.169	101.5	166.042	169.226	275.081	212.624	373.832
P70398	258.109	255.088	272.793	224.492	202.563	238.316	203.977	257.149	236.456	280.028	263.488	248.98	237.499	216.884	310.987	251.108	196.399	279.447
P70399	381.224	372.569	368.357	291.155	211.972	179.281	336.256	365.609	450.708	255.47	216.065	226.776	372.443	346.016	481.813	203.713	162.107	222.473
P70404	218.524	207.94	267.483	182.119	306.318	239.399	271.529	222.835	246.236	195.288	201.738	213.495	193.303	228.555	210.277	240.119	502.675	203.751
P70441	252.64	257.265	287.67	205.278	313.966	300.267	218.159	190.411	229.963	229.382	267.953	223.868	290.055	196.51	198.324	247.485	404.347	180.316
P70452	237.83	291.137	205.292	261.36	279.651	265.572	291.433	247.159	278.807	231.03	245.057	196.295	293.25	288.152	241.895	241.61	308.274	202.944
P70460	321.173	246.748	327.886	305.133	297.848	266.19	228.361	225.307	271.984	227.42	222.532	252.402	259.884	299.413	285.455	279.705	348.925	222.565
P70663	179.389	238.497	234.883	223.613	258.353	244.225	258.951	207.249	255.97	242.986	296.999	185.751	305.011	230.103	216.434	261.274	317.735	201.441
P70670	143.856	211.104	169.632	204.629	210.837	336.94	349.601	155.712	161.355	262.576	350.826	325.504	119.19	780.854	295.098	205.363	161.23	303.345
P70689	250.804	251.106	213.627	NA	NA	NA	196.38	298.399	206.599	NA	NA	NA	136.924	247.553	183.081	NA	NA	NA
P70698	158.176	289.057	301.927	363.75	234.619	270.295	188.418	287.159	253.071	251.812	250.252	626.003	189.072	254.301	242.854	237.648	221.636	456.808
P70699	255.743	265.824	209.868	204.738	268.858	227.01	244.331	310.529	311.108	243.601	203.297	221.034	238.425	312.717	213.8	280.78	278.309	221.581
P80313	256.267	289.156	318.13	285.784	203.551	216.919	250.363	282.886	289.583	240.977	280.535	221.831	224.906	340.385	263.156	227.948	190.22	216.557
P80314	272.502	311.348	327.322	319.277	243.966	232.792	261.568	293.519	303.292	244.144	288.948	247.851	256.432	324.717	300.09	226.947	213.015	228.323
P80315	223.194	284.575	334.179	303.51	214.547	208.45	220.646	299.734	291.917	272.237	286.339	237.881	225.971	311.836	250.337	227.099	185.71	233.519
P80316	265.302	301.388	310.783	331.251	216.197	232.734	262.757	289.956	299.989	250.256	273.245	236.178	249.009	312.067	288.035	229.528	202.029	225.418
P80317	249.822	285.421	313.88	278.663	226.276	222.736	231.544	291.254	282.882	248.795	297.157	230.85	229.948	299.275	255.697	231.303	198.058	220.391
P80318	295.88	300.401	321.208	319.374	230.704	251.072	260.756	310.987	306.086	276.606	319.837	251.76	239.54	343.585	272.275	237.256	208.256	222.407
P81117	218.029	282.161	248.364	296.473	345.139	206.206	169.367	239.853	184.814	261.142	259.804	220.606	253.555	177.153	217.672	298.4	269.933	300.814
P81122	341.363	258.877	293.969	261.98	299.504	362.393	195.428	258.974	241.372	357.364	389.174	365.539	247.271	194.684	318.246	331.128	273.205	363.31
P82198	294.087	205.749	217.193	260.166	420.527	192.38	222.889	326.783	381.871	224.466	284.444	241.705	153.856	229.512	249.582	228.967	174.492	369.244
P82347	269.537	333.224	233.574	253.819	192.448	181.639	178.387	242.205	354.487	209.621	131.732	155.972	318.969	288.54	382.462	334.554	187.442	142.465
P83741	257.969	237.026	190.192	255.684	250.823	281.367	216.113	238.098	235.538	247.929	244.707	165.227	272.041	243.038	223.547	257.687	296.91	225.736
P83870	402.177	282.879	241.266	308.54	263.926	282.399	393.672	282.878	318.211	311.819	200.406	292.499	326.825	336.726	407.018	266.417	180.472	312.368
P83877	279.866	331.081	286.737	NA	NA	NA	320.704	301.145	319.665	NA	NA	NA	313.107	307.876	275.561	NA	NA	NA
P83887	218.144	232.339	245.628	228.815	209.071	276.041	215.713	228.769	229.651	298.071	312.327	250.873	237.141	227.874	223.781	276.122	204.207	248.902
P83917	174.87	241.826	177.241	295.067	285.003	253.839	228.949	275.731	236.293	280.127	300.358	201.478	301.511	321.708	280.868	349.597	258.203	248.282
P84075	NA	NA	NA	194.65	227.89	289.859	NA	NA	NA	373.174	492.783	407.805	NA	NA	NA	226.305	152.89	380.199
P84084	172.18	246.762	231.641	225.813	195.943	312.634	115.95	231.998	222.913	370.671	426.184	349.252	131.591	145.449	240.518	256.394	164.349	377.177
P84086	171.114	204.694	239.265	216.038	243.066	205.734	100.231	236.547	216.562	378.512	367.649	321.967	97.5511	131.157	171.023	229.705	151.99	278.492
P84091	265.621	280.281	272.482	260.267	232.928	258.574	278.98	277.349	267.579	261.491	256.891	265.537	306.619	266.103	239.969	233.674	263.981	266.469
P84096	191.932	258.511	199.417	236.81	227.215	218.043	213.648	245.322	216.224	243.738	203.988	179.323	308.852	266.571	182.23	265.141	278.316	199.599
P84099	256.486	248.784	265.52	311.745	269.04	222.369	335.493	313.863	227.524	250.558	253.461	243.271	272.151	305.468	286.811	234.192	252.822	234.21
P84104	243.947	198.226	589.519	238.17	211.581	235.662	256.544	259.21	248.026	237.656	312.708	297.467	267.457	346.646	393.762	213.076	127.647	252.406
P84309	247.711	275.023	240.652	297.913	224.777	194.83	221.357	316.838	238.695	183.216	171.672	220.776	313.984	228.778	279.331	266.469	336.504	193.477
P85094	NA	NA	NA	262.778	247.934	224.411	NA	NA	NA	266.649	205.563	185.076	NA	NA	NA	231.22	238.391	215.294
P97300	264.598	234.729	252.347	172.363	355.147	236.61	280.819	221.182	181.915	146.196	190.735	171.42	444.672	214.097	212.397	231.527	744.615	167.911
P97313	222.039	267.233	282.306	NA	NA	NA	227.231	203.235	232.868	NA	NA	NA	244.587	253.117	215.965	NA	NA	NA
P97315	328.323	219.496	247.878	387.533	201.003	258.007	255.81	245.894	205.13	251.188	240.823	217.408	207.791	286.114	253.059	294.135	273.056	293.028
P97326	238.358	247.774	274.942	NA	NA	NA	189.96	132.849	266.62	NA	NA	NA	292.177	201.346	323.987	NA	NA	NA
P97333	285.628	267.151	265.729	302.78	238.235	256.356	317.067	276.385	268.856	231.422	222.475	249.465	334.932	284.849	254.63	240.629	254.49	236.837
P97348	243.075	295.932	211.371	NA	NA	NA	310.662	290.979	235.228	NA	NA	NA	270.551	286.749	242.316	NA	NA	NA
P97350	249.746	278.928	287.256	246.516	123.569	154.693	376.722	476.142	390.714	237.507	184.619	423.927	240.215	501.98	342.838	173.706	255.971	246.078
P97351	232.858	209.227	211.915	230.843	488.039	232.362	244.793	200.486	195.863	226.528	191.638	289.613	261.243	256.355	217.301	265.642	204.964	252.669
P97355	268.808	145.8	253.874	209.168	247.789	297.905	169.712	146.852	158.658	358.616	481.384	456.133	88.4725	250.609	283.703	279.308	269.598	431.858
P97363	308.406	240.589	227.707	271.713	295.684	235.328	289.88	248.272	272.033	229.425	234.083	325.667	247.843	231.714	230.909	188.884	236.087	173.999
P97370	288.382	261.697	258.948	280.757	262.452	232.481	257.521	289.797	256.876	230.485	217.076	185.378	269.232	278.373	283.415	247.035	266.449	236.652
P97376	202.173	149.21	290.146	NA	NA	NA	1148.99	164.266	119.522	NA	NA	NA	154.402	777.312	469.585	NA	NA	NA
P97379	230.297	266.638	301.835	265.142	249.2	229.154	240.757	212.784	285.781	221.221	231.098	454.274	254.212	272.097	315.745	220.744	196.67	365.397
P97384	177.293	241.747	233.1	270.9	259.648	260.975	196.944	255.369	270.177	284.298	280.454	273.286	185.182	256.536	222.944	266.64	234.49	286.111
P97390	264.417	238.249	235.956	269.444	285.213	275.372	242.49	230.074	232.195	266.169	304.733	238.713	247.671	244.946	266.752	267.969	306.029	271.3
P97412	326.549	278.054	256.8	NA	NA	NA	259.857	278.52	314.188	NA	NA	NA	241.175	256.214	292.632	NA	NA	NA
P97429	307.863	273.335	246.599	296.712	305.939	281.499	234.818	246.005	295.475	275.772	242.998	308.352	278.147	259.402	281.3	241.347	234.196	222.467
P97434	298.708	252.321	242.104	286.498	226.944	239.885	297.671	265.204	261.358	241.986	225.554	230.864	284.675	313.111	278.925	252.391	257.878	228.456
P97441	125.819	157.427	202.43	269.616	347.544	254.375	187.961	205.718	126.617	202.175	209.247	355.58	219.827	163.308	114.583	253.29	655.301	251.96
P97445	150.114	174.787	185.281	129.623	369.25	241.342	335.532	238.45	138.908	130.343	150.924	154.203	364.994	199.886	152.285	237.713	843.968	98.807
P97449	272.272	279.665	254.538	256.831	238.273	254.57	309.335	247.082	296.775	240.055	236.837	210.172	336.867	309.479	343.901	237.84	264.414	213.905
P97461	225.002	281.168	303.288	353.193	351.831	198.67	271.027	253.263	261.939	267.513	343.909	283.799	289.609	351.212	238.229	275.741	200.449	271.384
P97470	NA	NA	NA	198.356	191.398	326.986	NA	NA	NA	335.892	340.027	264.544	NA	NA	NA	245.655	221.339	290.22
P97471	282.032	263.503	204.924	NA	NA	NA	196.131	237.224	170.599	NA	NA	NA	197.849	206.348	204.819	NA	NA	NA
P97492	239.721	247.592	209.902	193.051	207.03	347.941	184.759	255.022	206.107	306.272	351.287	351.8	270.764	182.219	223.392	212.729	165.181	303.639
P97493	168.651	274.907	263.856	101.241	326.08	320.962	179.222	222.852	295.996	241.07	222.056	165.222	203.647	236.273	216.346	171.358	649.074	77.2766
P97494	129.271	205.528	229.686	NA	NA	NA	132.822	146.284	204.557	NA	NA	NA	93.6763	137.793	229.921	NA	NA	NA
P97496	307.654	259.221	334.031	310.276	185.635	157.402	331.667	326.67	310.943	250.452	170.875	167.813	315.429	338.099	347.304	246.508	151.078	175.131
P97742	237.101	250.277	214.383	293.199	238.107	236.245	309.983	217.103	268.792	221.193	231.302	223.744	278.846	306.42	255.764	237.071	251.024	223.807
P97765	210.648	246.186	231.018	193.375	193.699	294.594	132.97	194.965	232.855	273.783	320.567	387.207	138.704	166.128	235.864	249.196	164.382	318.215
P97794	238.105	270.915	177.158	NA	NA	NA	320.76	260.325	231.019	NA	NA	NA	264.819	236.276	231.513	NA	NA	NA
P97797	185.908	241.243	328.053	150.945	402.047	248.724	214.317	323.544	126.304	152.396	176.833	160.093	282.914	228.791	204.164	274.525	695.073	147.204
P97798	366.322	302.511	360.473	NA	NA	NA	239.883	347.298	363.424	NA	NA	NA	200.268	316.25	273.732	NA	NA	NA
P97801	287.413	294.304	640.904	NA	NA	NA	214.013	377.654	348.351	NA	NA	NA	247.644	249.128	213.104	NA	NA	NA
P97807	228.601	213.952	273.082	235.66	309.295	228.73	298.662	231.411	241.253	225.904	212.658	197.364	254.437	278.811	237.423	216.826	399.156	236.756
P97819	289.929	231.361	264.076	NA	NA	NA	179.255	292.599	217.765	NA	NA	NA	154.093	276.657	311.005	NA	NA	NA
P97821	247.828	204.418	311.018	256.839	551.694	185.803	269.664	240.762	420.045	244.201	180.745	148.243	208.371	218.05	167.044	118.076	188.756	151.103
P97822	188.815	254.293	203.78	NA	NA	NA	227.372	243.286	269.528	NA	NA	NA	175.516	447.803	235.69	NA	NA	NA
P97823	217.558	271.547	294.542	284.029	264.938	287.602	218.584	248.277	256.547	292.486	334.539	272.429	220.389	220.534	231.905	261.103	325.847	350.491
P97855	260.653	265.478	366.321	266.633	151.764	147.717	230.58	268.678	296.293	171.113	146.928	236.63	307.541	393.786	337.061	177.082	159.603	199.536
P97863	322.417	240.124	315.635	NA	NA	NA	259.258	268.849	288.996	NA	NA	NA	275.268	224.687	471.548	NA	NA	NA
P97872	267.076	288.318	228.524	278.545	246.536	209.927	325.865	235.616	284.25	235.816	217.542	255.873	270.409	278.698	260.687	274.697	250.275	262.678
P97927	281.936	261.259	245.574	262.634	229.672	217.571	329.617	254.496	280.578	229.262	247.04	218.185	290.17	293.796	273.331	211.275	249.086	226.87
P97930	262.771	230.778	263.305	235.387	229.111	211.446	196.098	240.411	244.006	234.952	211.795	239.484	185.904	240.59	189.851	240.089	280.141	218.111
P98192	408.574	212.458	243.779	NA	NA	NA	296.769	244.016	275.036	NA	NA	NA	284.948	222.922	337.883	NA	NA	NA
P98197	212.335	207.611	148.971	208.458	218.601	205.154	286.063	262.764	252.087	221.807	228.044	214.673	257.495	291.274	238.919	218.667	261.418	221.925
P98203	296.636	242.89	336.522	199.082	220.347	264.994	261.716	266.513	334.966	205.385	194.522	237.593	228.73	234.249	313.483	256.366	236.284	293.958
P99024	193.281	247.148	251.016	205.751	231.002	328.526	123.278	208.254	211.255	339.497	394.954	354.072	182.152	155.34	232.872	256.128	224.684	339.778
P99026	191.254	196.967	203.417	240.342	260.973	280.735	236.588	219.839	210.147	258.262	277.047	300.831	183.439	268.866	267.557	245.367	289.166	265.481
P99027	303.359	240.368	372.894	345.542	424.685	71.7988	114.713	260.923	183.177	241.373	236.767	213.353	225.866	202.571	685.214	281.911	73.1367	233.254
P99029	182.581	207.985	221.772	182.944	311.765	260.153	198.674	172.991	218.976	234.089	309.214	181.275	163.074	201.592	171.16	226.537	464.057	190.59
Q00262	197.352	245.636	205.374	92.3051	99.4311	160.418	133.656	84.6869	180.748	277.846	171.163	177.044	210.672	248.727	126.811	287.737	251.318	133.902
Q00493	227.772	236.1	235.069	241.462	259.069	282.487	227.225	235.711	236.655	246.832	285.113	220.64	234.7	236.804	216.988	294.761	342.429	258.083
Q00519	235.819	234.963	219.288	200.634	372.292	299.804	277.163	230.671	293.642	208.501	208.363	257.182	199.828	199.326	234.827	234.271	197.2	191.153
Q00612	173.655	216.193	181.015	231.928	283.768	334.886	202.417	236.074	271.115	322.298	346.187	365.441	177.997	253.675	256.514	289.269	241.132	376.026
Q00623	330.026	245.457	306.008	NA	NA	NA	324.512	300.586	304.025	NA	NA	NA	263.358	261.06	348.006	NA	NA	NA
Q00651	303.206	276.221	310.906	287.914	291.312	244.464	294.415	202.524	291.195	188.451	260.858	189.109	288.873	362.302	300.924	228.768	300.3	158.486
Q00780	180.221	267.886	578.828	357.314	225.531	215.201	202.753	477.033	295.921	195.7	259.636	357.341	206.504	324.902	188.669	217.189	261.981	363.476
Q00993	NA	NA	NA	237.593	272.542	261.725	NA	NA	NA	192.116	194.571	276.444	NA	NA	NA	222.716	257.817	275.988
Q00PI9	240.932	218.098	227.287	267.156	252.007	242.902	239.239	240.151	246.622	206.846	283.376	330.341	289.179	255.692	295.015	220.545	224.6	364.564
Q01065	189.181	228.445	204.747	221.818	231.314	334.506	114.43	218.655	195.251	388.488	516.624	451.211	127.599	134.952	173.407	260.674	184.297	390.444
Q01147	298.239	343.245	287.901	NA	NA	NA	334.849	386.107	346.018	NA	NA	NA	384.381	368.211	340.626	NA	NA	NA
Q01149	566.18	269.666	248.289	327.2	215.342	176.081	214.613	377.707	246.952	217.053	426.838	244.248	153.039	340.714	181.638	215.245	211.748	371.646
Q01279	257.338	251.041	265.404	227.907	279.159	217.428	332.231	339.353	401.669	215.102	216.243	254.344	257.613	339.276	223.731	258.796	343.958	376.294
Q01339	NA	NA	NA	374.603	409.378	269.412	NA	NA	NA	331.97	276.013	257.211	NA	NA	NA	237.55	257.448	371.156
Q01405	290.397	225.702	248.635	265.518	270.324	293.677	182.515	223.307	230.943	278.602	280.807	257.932	187.459	221.671	286.417	264.081	221.05	285.297
Q01705	255.65	277.466	223.976	270.006	253.991	241.619	311.45	255.017	302.432	324.944	261.264	235.791	359.408	333.515	350.352	279.644	272.95	260.074
Q01730	302.522	254.302	243.223	297.746	212.835	287.654	237.574	266.527	269.514	257.273	228.781	224.181	263.655	282.448	314.225	290.556	252.398	261.519
Q01853	255.213	243.118	280.153	253.431	299.677	257.747	229.636	246.755	250.806	253.888	272.778	245.855	221.876	246.641	244.44	256.93	253.679	247.628
Q02053	204.758	217.58	246.09	210.593	217.95	312.498	162.86	212.597	210.991	327.357	403.561	353.594	145.227	181.069	225.18	251.37	204.18	337.402
Q02248	282.572	250.251	267.9	263.684	258.649	245.771	300.18	267.046	255.137	221.722	220.633	226.699	314.45	271.949	272.983	241.653	299.074	237.205
Q02257	384.439	226.965	353.414	250.051	236.743	207.433	344.352	384.01	229.95	233.835	214.477	265.673	252.597	264.014	296.276	226.357	268.501	248.227
Q02780	367.517	288.24	346.84	378.143	176.724	180.578	313.171	323.335	334.698	229.732	225.443	171.929	331.289	315.19	495.334	211.005	159.272	212.485
Q02788	294.595	236.195	264.973	264.641	278.313	205.942	271.167	306.209	308.28	161.266	193.203	242.214	203.306	293.478	348.014	285.628	300.566	287.204
Q02819	276.579	228.236	256.074	326.946	285.716	196.752	229.092	200.85	282.647	272.976	252.607	207.737	137.679	190.184	182.92	271.928	239.936	241.877
Q03137	321.555	215.504	271.555	231.575	311.756	259.517	281.423	250.713	252.657	248.772	237.43	225.68	305.874	288.434	292.954	267.454	449.223	214.081
Q03145	279.942	256.68	208.227	203.07	293.913	234.705	266.304	264.181	365.524	254.782	210.807	229.647	226.828	302.714	238.556	262.837	282.684	184.688
Q03265	242.794	201.41	259.479	223.971	317.236	207.213	297.821	223.215	237.249	194.162	198.722	204.936	216.877	244.706	211.619	249.006	458.228	211.859
Q04447	191.139	222.441	218.042	196.499	255.655	316.551	139.269	198.034	203.607	277.775	380.623	368.282	192.154	151.214	241.51	254.547	285.053	337.55
Q04573	300.947	233.139	211.747	211.641	204.597	258.918	237.921	201.215	237.026	232.073	233.503	245.902	264.322	242.251	406.008	242.576	267.501	239.021
Q04690	248.413	257.122	290.175	258.219	237.005	316.497	209.482	265.752	247.932	314.711	381.524	320.308	201.36	189.514	214.29	269.674	197.737	324.513
Q04735	313.314	224.616	259.6	492.838	258.87	351.436	257.957	294.106	181.472	322.861	308.356	390.114	417.341	218.677	280.252	309.142	342.569	272.356
Q04736	276.825	266.63	259.843	254.862	269.207	229.529	307.133	279.69	260.336	260.003	264.285	206.202	334.987	280.884	288.231	241.987	297.994	207.157
Q04750	306.776	310.662	300.173	344.766	125.135	98.0297	482.559	371.464	347.823	177.312	119.703	353.391	435.654	374.227	348.004	167.784	86.5915	260.822
Q04857	330.927	259.027	279.636	266.657	308.128	214.333	304.42	289.024	331.034	198.479	205.336	257.122	297.708	300.26	359.962	283.53	308.106	288.69
Q04899	216.921	264.97	240.541	190.534	256.408	383.898	161.85	262.447	204.039	395.666	431.771	427.893	267.969	149.232	220.022	305.837	244.628	354.921
Q05186	260.444	278.622	225.962	290.313	287.271	260.666	314.844	253.374	255.108	243.603	191.566	230.451	252.137	416.228	354.983	218.302	229.765	212.58
Q05793	313.535	267.357	315.098	251.02	221.326	197.227	304.105	284.791	295.806	244.988	309.769	203.136	259.166	354.511	218.586	203.863	229.25	247.238
Q05816	183.472	212.131	209.315	191.772	227.047	341.689	99.0577	150.081	199.021	287.629	429.749	342.004	111.433	103.19	207.485	254.151	211.98	294.613
Q05BC3	279.478	269.256	263.763	254.109	204.258	268.642	208.504	254.161	211.55	200.809	239.033	266.25	242.113	245.199	241.988	265.324	219.906	270.368
Q05D44	186.523	178.424	306.53	213.153	197.676	247.524	656.842	179.538	201.463	217.444	250.614	428.157	136.65	345.279	397.879	178.57	152.33	346.378
Q06138	222.543	224.075	224.879	216.024	214.418	297.953	146.528	230.445	262.287	322.269	405.228	329.174	157.878	190.225	235.337	274.488	188.666	336.917
Q06185	195.393	298.993	334.177	225.471	244.894	190.194	247.334	210.277	288.454	159.002	183.059	138.645	223.361	278.592	252.793	188.314	394.802	136.629
Q06890	234.333	301.281	234.031	237.64	323.374	253.139	217.835	260.501	311.111	238.775	259.587	177.308	248.404	213.802	280.724	243.555	270.19	232.509
Q07113	294.473	250.593	292.003	285.86	280.586	232.239	264.138	266.669	282.681	257.791	224.759	229.677	246.598	270.962	302.176	278.419	285.541	266.937
Q07235	211.258	237.064	201.654	295.102	237.532	271.026	165.342	214.875	188.072	333.029	387.492	314.026	171.649	223.234	252.634	362.77	247.449	315.672
Q07417	310.302	280.347	263.314	261.283	245.13	224.829	292.115	254.246	335.728	219.462	227.83	216.054	346.472	289.868	321.638	243.966	255.294	227.002
Q07797	263.038	290.817	234.626	332.739	549.302	230.104	220.426	276.059	354.949	205.04	238.445	206.555	185.891	208.318	244.356	211.278	182.112	304.818
Q08091	310.688	326.323	391.813	332.693	190.543	218.866	259.116	372.53	264.573	241.791	245.668	240.962	196.503	209.852	336.314	282.554	261.218	246.393
Q08093	284.766	228.939	267.026	307.694	229.728	256.081	237.365	270.844	264.656	202.961	186.814	208.382	225.76	317.187	252.684	254.228	346.43	207.056
Q08331	166.133	251.686	203.103	207.222	214.924	367.578	89.7152	203.062	208.858	357.551	524.634	335.803	98.6524	119.374	227.018	241.643	164.268	355.487
Q08509	281.165	175.514	318.956	267.063	261.809	296.441	224.776	308.248	263.242	272.414	301.958	264.771	164.021	269.169	270.178	286.719	224.249	290.111
Q08642	333.824	260.51	197.354	176.986	276.198	314.791	138.589	211.723	178.282	263.178	366.749	299.211	198.539	132.223	309.298	301.009	308.336	328.077
Q08943	339.781	345.573	284.429	326.727	207.151	176.679	347.188	268.131	280.728	267.607	208.748	259.199	314.573	318.884	422.015	211.596	109.72	243.395
Q08AT1	320.697	255.533	222.489	NA	NA	NA	224.102	279.82	271.446	NA	NA	NA	255.88	246.416	273.82	NA	NA	NA
Q08EB6	252.131	257.007	271.137	249.563	209.119	255.127	212.658	259.701	234.5	274.328	281.633	411.327	252.424	207.263	232.446	239.586	196.768	389.047
Q09143	167.589	194.12	255.104	226.562	219.411	221.198	259.059	197.146	253.867	252.358	264.049	175.018	284.965	214.062	418.632	215.819	294.407	168.98
Q0KL02	241.902	239.873	325.587	208.328	245.709	278.214	238.153	344.131	256.68	311.334	292.884	252.991	209.678	220.485	208.652	254.991	252.871	235.175
Q0P557	149.381	74.1522	420.358	76.4401	293.94	356.157	122.051	192.413	230.521	232.292	350.495	664.651	129.904	92.2337	172.896	332.197	166.207	780.652
Q0VBD0	NA	NA	NA	279.24	377.254	317.719	NA	NA	NA	146.156	307.156	235.048	NA	NA	NA	333.181	560.389	245.01
Q0VBK2	575.233	254.734	480.485	239.895	147.715	134.118	590.593	394.079	207.526	209.757	193.649	368.352	175.408	251.915	447.778	227.195	246.365	296.064
Q0VBL3	433.454	373.52	428.297	NA	NA	NA	468.138	367.975	371.762	NA	NA	NA	421.779	412.273	404.57	NA	NA	NA
Q0VBM2	496.739	335.722	231.857	NA	NA	NA	710.809	317.697	338.845	NA	NA	NA	429.972	264.446	719.364	NA	NA	NA
Q0VE82	269.286	298.692	242.885	247.415	201.77	285.934	146.795	251.57	322.241	329.809	349.93	410.41	179.323	211.437	210.222	267.747	220.301	354.484
Q0VEE6	316.786	304.811	365.114	238.209	280.241	254.871	306.672	492.873	311.778	289.415	274.898	233.37	287.993	341.18	256.967	266.19	227.052	139.599
Q0VF55	196.32	219.188	194.489	187.523	290.52	224.107	290.837	240.435	180.4	171.761	156.801	182.281	341.719	229.324	216.981	252.268	575.685	177.836
Q0VF59	NA	NA	NA	171.209	315.299	249.574	NA	NA	NA	142.905	156.932	205.228	NA	NA	NA	232.815	653.062	129.625
Q0VGY8	NA	NA	NA	225.729	248.127	238.196	NA	NA	NA	218.261	220.472	235.72	NA	NA	NA	242.589	186.2	277.84
Q11011	163.525	237.443	248.071	195.936	263.9	318.108	149.807	225.209	223.476	355.738	454.622	392.308	146.875	168.944	199.785	264.864	232.01	340.277
Q11136	NA	NA	NA	217.731	250.32	267.421	NA	NA	NA	367.495	404.559	337.385	NA	NA	NA	243.186	230.002	372.774
Q149F3	212.614	253.105	217.42	218.331	209.738	360.877	153.289	198.246	201.973	340.982	459.637	325.97	126.422	180.778	203.873	254.732	178.026	317.266
Q14BB9	232.176	256.502	182.909	155.112	242.934	249.524	134.369	341.393	140.513	281.941	239.783	254.702	244.025	141.038	241.786	236.575	184.694	267.426
Q14BI1	127.923	185.954	213.375	98.1101	349.864	305.692	265.918	233.178	106.108	179.215	221.374	200.358	441.676	220.755	160.554	339.313	799.916	188.291
Q14BI2	249.044	221.518	248.265	NA	NA	NA	282.366	255.204	205.753	NA	NA	NA	387.5	216.963	236.417	NA	NA	NA
Q14C51	240.182	320.258	196.953	282.15	439.945	357.011	486.509	281.27	304.882	296.457	267.468	200.769	322.388	300.274	265.894	280.048	441.042	262.135
Q14DK5	383.749	244.087	342.845	NA	NA	NA	352.732	346.007	281.082	NA	NA	NA	354.07	332.049	436.306	NA	NA	NA
Q1W617	514.598	270.315	294.658	294.703	233.309	233.792	366.629	277.024	238.075	220.787	247.154	231.711	364.482	264.983	389.865	220.097	259.203	187.319
Q2M3X8	233.919	301.379	302.267	245.425	255.356	275.87	202.534	235.624	249.085	328.792	393.811	408.181	250.425	175.216	258.912	270.146	327.895	342.636
Q2NL51	243.15	238.985	270.937	214.489	213.149	418.485	126.62	206.107	220.172	402.476	416.45	351.147	120.757	133.612	170.729	251.951	180.232	292.356
Q2TBE6	274.202	240.762	257.1	281.79	330.845	254.527	277.167	262.674	281.244	217.946	237.965	278.43	229.069	279.335	319.101	274.717	372.183	229.412
Q2TPA8	289.114	275.628	309.651	259.876	285.149	221.463	260.21	275.236	289.736	227.94	240.954	225.388	255.883	276.208	259.908	265.184	270.853	271.321
Q2VLH6	308.903	315.54	288.494	353.404	237.896	344.525	222.891	293.884	240.15	264.449	199.712	353.571	211.191	310.546	214.912	233.843	298.481	302.661
Q30D77	262.575	247.585	252.676	303.248	222.45	172.248	211.027	376.268	208.042	194.296	455.098	284.28	109.436	327.83	133.162	221.174	210.276	428.073
Q31093	205.432	220.409	204.599	NA	NA	NA	188.576	206.63	238.449	NA	NA	NA	181.042	253.515	211.106	NA	NA	NA
Q31125	245.354	267.748	219.353	290.286	350.792	272.33	263.268	243.026	283.852	258.576	252.11	277.819	274.791	257.145	385.6	216.58	353.839	230.472
Q32NY4	209.147	206.504	238.08	300.163	283.256	286.331	237.528	212.528	228.51	238.032	238.413	220.238	249.924	286.236	226.597	344.088	352.995	254.831
Q3TAQ9	292.658	329.457	442.443	NA	NA	NA	414.672	382.352	361.692	NA	NA	NA	531.809	375.558	480.709	NA	NA	NA
Q3TCH7	264.372	256.28	302.435	264.077	283.594	275.456	221.895	272.728	251.274	301.591	342.943	280.191	188.857	233.601	198.98	270.151	227.617	319.035
Q3TCU5	315.86	301.907	322.453	354.638	698.185	225.674	239.636	241.142	389.222	208.277	203.658	180.286	208.247	146.699	362.283	120.718	131.729	138.023
Q3TDD9	336.545	272.192	235.285	251.615	252.447	324.27	141.525	245.553	215.6	330.644	323.447	290.698	186.567	181.274	352.309	263.107	204.479	300.294
Q3TDK6	NA	NA	NA	225.834	241.914	329.392	NA	NA	NA	315.385	353.331	362.014	NA	NA	NA	276.086	297.838	315.206
Q3TDN2	239.301	253.07	228.644	281.55	271.506	227.718	273.587	255.656	237.811	291.586	248.976	229.911	276.632	230.178	252.965	224.866	257.277	269.643
Q3TEA8	267.91	271.04	235.512	295.861	230.022	201.789	257.342	344.513	236.792	282.131	230.234	188.403	326.181	270.842	227.647	284.39	227.235	210.89
Q3TFI6	378.343	277.301	272.559	198.61	205.605	139.708	350.775	308.043	296.976	176.327	144.846	185.536	277.838	322.475	198.445	204.479	156.611	156.992
Q3TFQ1	278.085	264.354	293.802	292.41	290.142	237.747	267.603	245.807	281.299	229.179	233.593	262.042	322.063	296.857	245.672	275.426	252.44	261.22
Q3THK7	238.465	238.972	275.766	190.101	208.552	338.729	150.693	209.035	222.599	359.461	437.361	344.713	137.145	172.113	326.679	246.105	165.704	326.029
Q3THS6	208.334	244.758	226.785	247.514	243.063	272.874	191.418	179.425	200.619	312.895	392.565	327.388	209.51	309.113	236.418	228.626	198.342	357.679
Q3TIV5	283.647	240.708	292.298	NA	NA	NA	352.99	236.131	239.148	NA	NA	NA	194.688	311.129	397.991	NA	NA	NA
Q3TIX9	313.329	333.801	279.505	326.589	274.294	214.178	399.778	404.799	398.405	265.839	203.926	219.366	330.129	363.399	361.547	267.236	225.68	250.984
Q3TJD7	343.105	292.131	351.685	372.657	205.335	170.716	273.972	325.868	341.011	235.347	192.375	159.457	231.06	287.817	364.744	249.629	230.647	216.871
Q3TJZ6	256.798	252.306	300.555	267.579	205.061	227.526	242.356	287.976	277.212	226.598	248.671	339.024	246.738	327.278	278.098	220.028	146.465	296.528
Q3TL44	261.767	245.901	260.614	268.345	296.104	269.727	266.828	250.401	224.574	235.241	210.261	255.194	269.268	222.96	267.847	252.703	345.524	232.375
Q3TLH4	306.084	285.07	298.351	215.488	254.254	243.889	265.268	315.456	251.019	237.231	242.499	201.64	320.176	301.1	300.258	279.221	236.461	191.22
Q3TLI0	345.348	195.594	298.197	NA	NA	NA	211.919	244.005	197.496	NA	NA	NA	277.553	183.431	384.977	NA	NA	NA
Q3TLP8	204.357	241.448	205.117	238.656	235.161	222.401	198.715	209.719	204.627	252.866	237.867	198.291	261.294	247.759	177.337	256.317	280.894	205.008
Q3TMH2	229.811	264.789	187.858	216.868	253.117	332.155	112.254	264.116	232.506	410.767	432.327	422.981	117.508	138.426	245.7	265.13	236.944	377.668
Q3TMP1	220.009	318.162	285.355	NA	NA	NA	234.675	283.203	293.399	NA	NA	NA	440.257	325.266	400.334	NA	NA	NA
Q3TMX5	NA	NA	NA	289.602	339.231	209.477	NA	NA	NA	240.535	290.542	196.545	NA	NA	NA	196.892	228.867	163.237
Q3TPX4	230.923	241.799	227.566	252.203	222.367	317.723	180.275	239.693	380.293	289.704	324.431	328.866	197.088	204.412	195.869	265.248	206.214	337.803
Q3TQN1	275.33	241.588	261.388	NA	NA	NA	288.741	252.05	316.38	NA	NA	NA	290.235	279.496	347.4	NA	NA	NA
Q3TRM4	291.728	249.902	197.411	256.203	212.785	231.188	304.268	326.645	261.883	241.558	234.882	211.467	283.887	270.017	293.894	258.658	305.238	215.473
Q3TTY5	557.416	219.356	564.697	256.254	132.083	135.555	587.289	312.711	176.391	202.018	190.165	334.769	200.058	282.571	379.278	220.153	244.82	276.197
Q3TU36	164.973	230.124	197.088	204.071	211.092	316.327	111.855	196.493	194.374	320.08	427.93	332.041	127.785	130.213	179.741	242.306	189.114	337.926
Q3TUQ5	307.102	271.568	258.261	282.831	278.003	235.168	296.771	245.836	258.882	227.271	251.595	259.678	273.424	304.074	284.86	239.847	231.617	273.733
Q3TVI8	234.764	224.346	308.81	290.346	214.614	178.478	312.793	156.836	471.369	218.235	230.386	149.068	377.483	252.8	375.039	186.517	397.15	308.89
Q3TVK3	254.877	242.376	314.757	239.641	286.169	292.563	209.301	223.614	287.615	274.503	286.436	294.501	265.797	211.86	349.251	276.395	307.627	268.728
Q3TW27	375.703	267.723	276.328	NA	NA	NA	219.376	278.352	245.412	NA	NA	NA	357.283	384.112	307.605	NA	NA	NA
Q3TWI9	372.474	247.544	352.331	NA	NA	NA	311.269	291.423	285.337	NA	NA	NA	276.018	319.598	362.327	NA	NA	NA
Q3TWN3	339.387	232.67	233.514	234.264	274.067	229.172	302.996	282.884	269.181	199.762	251.648	228.445	325.434	283.013	315.567	262.152	373.744	192.23
Q3TWW8	316.85	279.983	279.771	344.616	252.736	210.731	362.958	290.274	276.398	219.625	223.918	254.795	330.195	458.344	366.22	252.766	151.322	205.225
Q3TXS7	184.71	228.747	240.153	253.745	264.234	299.217	191.779	229.743	240.218	323.029	331.579	333.194	187.141	202.979	208.801	259.332	231.218	313.838
Q3TXV4	199.75	236.134	213.735	387.584	236.778	169.85	259.063	220.501	255.653	189.78	169.615	182.354	282.702	202.972	227.294	226.874	198.156	227.398
Q3TXX3	NA	NA	NA	325.578	311.203	237.899	NA	NA	NA	282.64	225.263	198.502	NA	NA	NA	298.984	329.961	348.818
Q3TXX4	203.871	188.07	261.435	138.541	384.205	246.067	281.618	191.772	167.985	162.696	188.394	168.721	252.788	200.759	170.402	241.701	942.228	165.342
Q3TYA4	186.21	285.129	213.994	270.218	232.714	284.115	167.771	258.743	209.902	318.463	374.865	241.179	247.129	214.055	218.222	315.012	236.898	292.115
Q3TYH2	217.357	230.136	190.834	252.858	292.615	258.724	276.573	221.642	221.806	229.263	260.79	220.412	292.539	261.122	228.632	248.051	339.752	229.122
Q3TYK3	350.446	291.236	354.807	374.536	180.356	184.949	260.525	329.352	329.724	232.966	225.886	169.998	276.412	328.728	271.385	208.992	160.478	219.41
Q3TYS2	264.226	269.835	196.827	NA	NA	NA	235.876	243.994	287.03	NA	NA	NA	249.753	243.209	217.267	NA	NA	NA
Q3TYU2	217.687	303.887	206.449	205.011	243.068	239.031	279.462	229.51	273.621	224.953	221.055	198.778	404.044	225.141	264.783	225.625	197.99	171.073
Q3TZS3	326.882	249.493	288.304	312.729	218.764	236.123	255.084	288.359	316.336	251.3	208.54	244.028	242.847	285.079	317.435	263.792	238.558	258.937
Q3TZZ7	251.82	225.669	272.646	271.663	237.391	229.988	286.559	212.71	250.278	253.091	248.981	216.923	363.449	316.059	293.414	248.829	257.397	221.907
Q3U0K8	NA	NA	NA	233.187	235.4	355.836	NA	NA	NA	418.452	577.071	592.796	NA	NA	NA	303.793	185.514	504.188
Q3U0M1	556.873	170.033	259.436	242.758	279	271.283	345.405	276.945	380.208	258.154	307.18	324.025	263.682	181.274	1578.74	270.833	297.774	252.326
Q3U0S6	343.454	384.146	306.694	297.337	222.579	157.368	271.33	281.373	354.579	255.265	159.454	167.981	390.851	359.017	262.31	232.772	180.682	164.921
Q3U0V1	234.916	229.476	265.614	288.316	262.218	329.542	217.884	216.353	245.363	295.166	382.444	360.045	150.833	255.561	259.486	285.389	248.008	347.797
Q3U125	255.775	240.127	353.804	198.515	287.934	263.867	191.9	224.19	252.777	178.549	266.645	228.977	262.365	225.835	221.498	322.7	364.088	224.178
Q3U128	229.163	193.692	235.351	233.157	490.095	165.954	350.279	277.449	221.863	216.797	269.006	207.614	312.56	226.116	209.575	187.83	262.757	181.657
Q3U1J0	331.688	281.818	585.619	475.566	396.669	309.393	317.854	294.555	279.321	213.779	256.093	202.201	221.544	149.906	167.322	149.767	168.652	150.353
Q3U1J4	213.283	241.464	255.431	250.483	240.251	290.274	229.078	240.926	243.839	301.329	327.594	326.938	198.856	234.319	257.13	262.127	221.565	329.105
Q3U1T3	392.061	264.72	231.857	NA	NA	NA	290.27	332.777	270.803	NA	NA	NA	289.709	308.002	313.223	NA	NA	NA
Q3U2G2	189.793	234.225	248.811	221.942	245.538	297.189	163.965	225.69	217.353	309.812	341.738	323.003	186.501	184.613	189.292	268.258	253.647	328.784
Q3U2K8	232.144	288.754	426.287	NA	NA	NA	152.958	295.059	326.505	NA	NA	NA	141.842	253.619	321.92	NA	NA	NA
Q3U367	307.284	264.487	315.267	243.127	219.412	246.244	291.445	217.094	268.86	220.463	208.595	311.245	330.009	254.404	375.469	230.356	227.707	270.629
Q3U3G8	401.305	306.769	266.485	247.752	282.907	257.943	292.271	200.502	333.488	204.373	194.777	259.94	237.038	360.428	339.199	205.899	274.421	249.109
Q3U3J1	270.957	262.471	267.742	241.677	270.51	233.16	281.221	263.385	292.63	217.113	212.808	182.555	251.728	278.925	287.607	252.953	297.468	208.606
Q3U3K9	248.194	227.573	212.055	278.789	308.299	307.43	280.557	235.634	249.366	270.147	251.626	284.32	218.303	262.254	223.884	236.036	280.271	313.082
Q3U3M5	269.072	330.566	343.592	NA	NA	NA	312.264	397.418	358.957	NA	NA	NA	397.698	402.906	336.707	NA	NA	NA
Q3U4N2	306.243	278.14	259.026	308.511	294.472	222.852	407.007	233.192	258.234	199.253	210.81	276.279	539.755	296.238	373.549	230.856	254.205	291.711
Q3U5Q7	254.69	222.961	242.965	216.273	303.539	233.915	271.815	215.11	263.144	233.747	237.017	275.924	234.834	196.586	270.396	234.682	278.308	235.463
Q3U741	238.979	256.507	312.686	314.992	169.258	236.145	255.759	257.953	296.029	209.57	256.61	446.641	242.82	336.798	248.64	199.948	134.233	393.279
Q3U7R1	281.94	265.065	286.717	301.073	299.225	228.832	294.645	251.857	293.413	237.374	245.686	212.817	269.846	274.496	268.211	235.65	256.074	213.26
Q3U821	257.271	260.051	238.888	220.513	299.449	238.283	216.178	259.909	279.83	208.422	295.036	210.872	223.708	221.88	213.567	237.544	229.614	220.241
Q3U962	278.259	291.557	293.27	307.884	235.191	211.113	265.943	357.993	266.8	243.893	308.715	296.396	135.13	308.941	157.337	239.538	222.288	365.52
Q3U9G9	290.277	264.164	234.307	284.085	268.886	227.584	303.17	288.648	237.26	249.944	218.127	219.603	292.176	291.794	235.306	339.53	245.852	224.263
Q3UDC3	328.6	224.238	266.677	263.65	147.261	202.527	265.785	236.501	242.83	210.906	131.688	401.506	226.881	237.13	227.535	278.489	198.772	282.598
Q3UDE2	339.575	226.039	280.281	NA	NA	NA	174.065	193.192	248.55	NA	NA	NA	183.857	147.653	506.105	NA	NA	NA
[truncated: 2,787 more rows]

## Sheet: COMMON
datarest$ProteinID	Description	Gene Name	WT1	WT2	WT3	WT4	WT5	WT6	iag1	iag2	iag3	iag4	iag5	iag6	uninfected1	uninfected2	uninfected3	uninfected4	uninfected5	uninfected6
A0A023T778	Mago nashi protein OS=Mus musculus OX=10090 GN=Magohb PE=1 SV=1	Magohb	225.355	242.845	230.253	251.403	196.336	278.848	296.413	254.971	274.812	199.949	203.586	268.33	262.6	311.513	234.553	272.655	299.325	279.438
A0A087WNU5	Ankyrin-3 (Fragment) OS=Mus musculus OX=10090 GN=Ank3 PE=1 SV=1	Ank3	145.205	394.242	191.9	173.768	249.827	239.331	179.547	401.565	144.221	187.443	181.465	174.359	701.395	177.553	237.381	301.196	364.11	185.319
A0A087WNW8	CLIP-associating protein 1 OS=Mus musculus OX=10090 GN=Clasp1 PE=1 SV=2	Clasp1	232.742	251.872	287.32	249.473	212.313	239.638	228.602	303.699	251.116	264.123	260.457	424.597	266.97	228.824	204.228	235.352	200.063	384.757
A0A087WNZ5	Lymphocyte antigen 6C1 OS=Mus musculus OX=10090 GN=Ly6c1 PE=1 SV=1	Ly6c1	232.829	369.82	433.745	321.725	380.009	164.436	333.322	300.108	271.669	376.066	274.742	139.273	253.901	329.209	248.963	269.418	209.265	323.291
A0A087WP33	Autophagy-related protein 9 (Fragment) OS=Mus musculus OX=10090 GN=Atg9a PE=1 SV=1	Atg9a	174.728	221.946	198.122	248.713	269.93	247.353	160.11	230.138	226.474	228.231	216.562	172.135	173.582	143.216	226.912	235.368	295.683	222.089
A0A087WP80	Limbic system-associated membrane protein OS=Mus musculus OX=10090 GN=Lsamp PE=1 SV=1	Lsamp	161.786	249.808	190.666	133.695	290.794	244.736	213.227	232.777	148.433	158.644	163.014	120.486	322.918	200.346	216.072	281.539	629.231	125.586
A0A087WPD1	Regulator of G-protein-signaling 6 OS=Mus musculus OX=10090 GN=Rgs6 PE=1 SV=1	Rgs6	213.984	238.397	231.091	222.244	270.083	335.421	166.749	210.027	206.019	316.432	341.229	326.317	162.626	164.906	197.628	285.699	343.413	307.546
A0A087WPR1	Myelin-associated glycoprotein OS=Mus musculus OX=10090 GN=Mag PE=1 SV=1	Mag	173.805	380.918	158.812	186.821	172.785	202.765	161.597	324.955	131.713	206.823	128.788	134.116	503.733	221.219	288.768	320.654	308.894	137.732
A0A087WPX3	Neurofascin OS=Mus musculus OX=10090 GN=Nfasc PE=1 SV=1	Nfasc	176.212	323.59	211.222	179.928	238.418	224.337	205.265	218.968	148.01	198.803	175.893	201.625	493.75	191.09	244.683	282.522	412.129	190.758
A0A087WQ31	CLIP-associating protein 1 OS=Mus musculus OX=10090 GN=Clasp1 PE=1 SV=1	Clasp1	232.742	251.872	287.32	249.473	212.313	239.638	228.602	303.699	251.116	264.123	260.457	424.597	266.97	228.824	204.228	235.352	200.063	384.757
A0A087WQE8	Kinesin-like protein KIF1A OS=Mus musculus OX=10090 GN=Kif1a PE=1 SV=1	Kif1a	219.415	247.172	244.028	195.721	234.324	322.295	160.071	243.255	233.852	292.186	364.031	353.536	164.998	141.682	244.524	246.986	223.835	327.919
A0A087WQS2	Basic leucine zipper and W2 domain-containing protein 1 OS=Mus musculus OX=10090 GN=Bzw1 PE=1 SV=1	Bzw1	316.043	264.59	235.507	258.66	207.989	348.756	207.368	208.044	226.598	335.875	514.477	329.183	192.565	198.034	560.594	298.213	143.131	307.606
A0A087WR50	Fibronectin 1, isoform CRA_d OS=Mus musculus OX=10090 GN=Fn1 PE=1 SV=1	Fn1	246.594	232.988	311.567	300.037	431.357	233.167	253.911	339.145	314.951	212.901	260.785	214.003	157.563	258.014	185.322	238.871	205.892	240.426
A0A087WR52	Arf-GAP domain and FG repeat-containing protein 1 (Fragment) OS=Mus musculus OX=10090 GN=Agfg1 PE=1 SV=1	Agfg1	224.998	275.219	188.328	309.47	246.175	300.151	193.325	279.987	231.553	321.941	352.447	293.788	254.33	221.892	269.83	270.941	258.806	287.15
A0A087WRM7	6-phosphofructo-2-kinase/fructose-2,6-bisphosphatase 2 OS=Mus musculus OX=10090 GN=Pfkfb2 PE=1 SV=1	Pfkfb2	214.148	283.672	244.557	158.373	196.839	375.934	157.957	241.559	225.224	383.848	394.651	294.984	156.506	192.941	212.12	249.63	178.798	324.74
A0A087WS16	Collagen, type VI, alpha 3 OS=Mus musculus OX=10090 GN=Col6a3 PE=1 SV=1	Col6a3	247.061	241.875	281.737	276.916	294.857	197.461	295.466	312.918	299.952	193.667	203.134	241.631	237.658	297.46	317.231	280.946	293.739	294.143
A0A087WS96	SH3 domain-binding glutamic acid-rich-like protein OS=Mus musculus OX=10090 GN=Sh3bgrl2 PE=1 SV=1	Sh3bgrl2	222.479	290.495	191.931	273.139	235.277	326.988	185.291	220.792	237.331	304.9	337.278	250.886	294.257	193.506	251.331	294.255	229.284	296.126
A0A087WSN6	Fibronectin 1, isoform CRA_c OS=Mus musculus OX=10090 GN=Fn1 PE=1 SV=1	Fn1	239.278	231.707	312.392	298.053	420.91	233.496	249.458	334.52	317.164	211.665	262.193	215.085	156.058	255.87	184.295	239.544	207.038	247.269
A0A087WSP5	Signal transducer and activator of transcription OS=Mus musculus OX=10090 GN=Stat1 PE=1 SV=1	Stat1	301.767	220.211	273.472	191.683	631.131	223.677	144.349	159.695	298.092	211.686	179.008	226.169	140.256	105.779	196.134	177.47	185.853	205.268
A0A0A0MQ68	Glutaryl-CoA dehydrogenase, mitochondrial OS=Mus musculus OX=10090 GN=Gcdh PE=1 SV=1	Gcdh	308.82	261.488	278.242	260.986	274.249	270.308	315.491	247.899	285.961	209.923	222.536	248.072	289.697	312.463	265.418	249.686	316.585	291.255
A0A0A0MQ83	Multiple epidermal growth factor-like domains protein 6 OS=Mus musculus OX=10090 GN=Megf6 PE=1 SV=1	Megf6	175.693	299.017	149.706	261.861	184.96	256.372	268.798	242.305	178.332	287.273	308.372	190.574	394.922	255.532	255.726	223.284	210.409	260.93
A0A0A0MQA3	Alpha-1-antitrypsin 1-1 OS=Mus musculus OX=10090 GN=Serpina1a PE=1 SV=1	Serpina1a	335.237	238.367	258.536	348.462	329.365	257.855	321.77	284.838	347.784	257.44	221.095	204.98	295.553	223.44	236.73	232.002	288.14	209.966
A0A0A0MQA5	Tubulin alpha chain (Fragment) OS=Mus musculus OX=10090 GN=Tuba4a PE=1 SV=1	Tuba4a	217.188	231.207	246.095	209.479	226.599	323.972	126.508	222.911	208.287	338.115	370.724	395.832	181.999	150.847	225.509	253.743	228.597	364.871
A0A0A0MQD5	SH3 and multiple ankyrin repeat domains protein 3 OS=Mus musculus OX=10090 GN=Shank3 PE=1 SV=1	Shank3	283.283	287.507	284.85	211.812	257.978	193.602	314.565	286.073	239.78	226.385	176.61	164.294	376.716	265.353	244.994	212.241	398.5	148.016
A0A0A0MQE5	Calmodulin-regulated spectrin-associated protein 1 OS=Mus musculus OX=10090 GN=Camsap1 PE=1 SV=1	Camsap1	236.244	233.15	192.58	194.936	273.897	340.874	292.817	171.302	235.684	350.133	373.562	373.2	268.342	282.654	232.417	246.662	198.069	297.168
A0A0A0MQF2	Anoctamin OS=Mus musculus OX=10090 GN=Ano1 PE=1 SV=1	Ano1	263.314	249.958	230.736	273.078	202.657	223.77	284.567	213.473	293.345	234.233	214.951	234.049	272.899	303.88	303.255	221.063	268.874	219.119
A0A0A0MQF6	Glyceraldehyde-3-phosphate dehydrogenase OS=Mus musculus OX=10090 GN=Gapdh PE=1 SV=1	Gapdh	178.66	221.231	249.421	229.048	292.063	236.627	180.821	206.081	199.428	279.348	320.083	288.827	184.117	244.718	190.892	267.309	330.78	258.683
A0A0A0MQH5	Microtubule-actin cross-linking factor 1 (Fragment) OS=Mus musculus OX=10090 GN=Macf1 PE=1 SV=6	Macf1	325.852	259.728	238.23	243.076	231.874	227.509	243.495	283.949	245.277	262.289	214.62	163.191	472.827	239.74	244.904	224.012	269.133	152.305
A0A0A6YVS2	Calcium load-activated calcium channel (Fragment) OS=Mus musculus OX=10090 GN=Tmco1 PE=1 SV=1	Tmco1	228.468	254.13	208.032	277.551	302.605	218.738	286.699	239.86	263.162	226.716	216.668	187.919	253.871	284.531	186.581	222.829	262.803	194.04
A0A0A6YVV8	Muscleblind-like protein 1 OS=Mus musculus OX=10090 GN=Mbnl1 PE=1 SV=1	Mbnl1	262.45	209.587	274.786	242.311	187.776	246.609	179.507	213.963	198.354	257.075	329.403	257.839	163.081	283.492	257.653	247.946	190.475	289.838
A0A0A6YW36	Regulator of G-protein-signaling 7 OS=Mus musculus OX=10090 GN=Rgs7 PE=1 SV=1	Rgs7	191.392	244.912	209.069	178.726	285.189	317.052	184.009	220.874	184.236	277.049	295.988	265.359	222.218	169.952	204.489	269.143	448.434	273.172
A0A0A6YW53	Mitogen-activated protein kinase kinase kinase kinase 4 OS=Mus musculus OX=10090 GN=Map4k4 PE=1 SV=1	Map4k4	171.45	241.215	216.126	235.439	192.111	267.533	208.168	254.994	227.087	270.978	302.655	302.638	239.278	221.021	197.575	241.207	198.053	301.84
A0A0A6YWG7	Rap guanine nucleotide exchange factor 2 OS=Mus musculus OX=10090 GN=Rapgef2 PE=1 SV=1	Rapgef2	227.216	254.938	247.168	196.204	222.233	331.399	166.555	263.942	218.863	332.441	371.894	305.751	225.854	172.211	188.172	251.835	211.95	312.025
A0A0A6YX18	V-type proton ATPase subunit H OS=Mus musculus OX=10090 GN=Atp6v1h PE=1 SV=1	Atp6v1h	177.601	222.992	219.496	172.507	300.385	311.889	185.618	225.545	187.339	280.966	340.743	290.836	173.27	158.245	173.438	262.504	419.619	281.025
A0A0A6YX71	Serine/threonine-protein kinase DCLK2 OS=Mus musculus OX=10090 GN=Dclk2 PE=1 SV=1	Dclk2	231.871	221.288	259.39	194.855	210.025	270.289	132.876	209.187	193.554	298.886	315.328	376.633	142.279	149.187	254.27	223.045	149.578	352.579
A0A0B4J1E2	SNW domain-containing protein 1 OS=Mus musculus OX=10090 GN=Snw1 PE=1 SV=1	Snw1	319.426	260.986	291.935	331.137	229.498	217.297	304.908	279.996	241.989	208.19	214.103	291.316	358.677	292.537	430.295	233.167	191.872	229.617
A0A0B4J1E7	Importin subunit alpha-3 OS=Mus musculus OX=10090 GN=Kpna4 PE=1 SV=1	Kpna4	265.899	260.31	231.782	232.437	257.131	268.967	275.446	276.269	306.351	290.179	346.094	323.778	217.993	251.89	258.783	255.419	229.317	289.887
A0A0F6AIX5	Lipid droplet-associated hydrolase OS=Mus musculus OX=10090 GN=Ldah PE=1 SV=1	Ldah	340.734	268.553	256.085	341.041	308.083	212.686	290.968	251.267	304.621	224.487	221.781	309.937	572.851	262.872	382.043	338.95	277.757	257.033
A0A0G2JDJ5	Farnesyl pyrophosphate synthase (Fragment) OS=Mus musculus OX=10090 GN=Fdps PE=4 SV=1	Fdps	560.096	158.249	178.644	337.809	192.747	209.719	131.027	169.033	293.513	284.697	299.039	276.523	124.395	101.01	288.63	281.93	254.452	384.663
A0A0G2JE00	Membrane-associated guanylate kinase, WW and PDZ domain-containing protein 2 OS=Mus musculus OX=10090 GN=Magi2 PE=1 SV=1	Magi2	182.828	231.232	247.564	201.055	277.029	335.358	219.676	260.708	217.576	218.198	254.347	232.467	314.656	195.371	244.606	305.283	392.674	218.306
A0A0G2JEC4	Endophilin-B1 OS=Mus musculus OX=10090 GN=Sh3glb1 PE=1 SV=1	Sh3glb1	186.158	231.689	220.231	177.195	236.055	319.386	138.168	201.837	187.549	299.974	344.906	294.592	193.004	199.642	184.413	307.848	296.941	238.046
A0A0G2JEG8	Amphiphysin OS=Mus musculus OX=10090 GN=Amph PE=1 SV=1	Amph	204.347	238.639	219.678	176.482	223.559	380.118	100.015	161.241	187.073	312.465	387.103	285.365	109.774	112.056	195.029	269.335	256.531	309.87
A0A0G2JEW9	P2Y purinoceptor 14 OS=Mus musculus OX=10090 GN=P2ry14 PE=1 SV=1	P2ry14	638.135	172.286	373.521	279.104	193.378	243.42	253.595	237.092	235.112	242.836	188.904	264.323	333.434	185.487	810.255	229.438	298.182	267.496
A0A0G2JEX1	Nexilin OS=Mus musculus OX=10090 GN=Nexn PE=1 SV=1	Nexn	287.206	301.059	274.901	339.957	254.915	220.921	253.833	284.575	306.669	232.748	220.642	196.057	272.24	239.792	371.941	237.273	256.213	260.554
A0A0G2JFT8	Protein RUFY3 OS=Mus musculus OX=10090 GN=Rufy3 PE=1 SV=1	Rufy3	225.021	259.218	258.972	213.803	225.669	301.422	147.097	260.523	225.319	338.93	414.85	325.968	157.33	153.466	223.409	311.396	194.039	303.721
A0A0G2JGL0	Ubiquitin-conjugating enzyme E2 D3 OS=Mus musculus OX=10090 GN=Ube2d3 PE=1 SV=1	Ube2d3	150.114	260.218	333.362	227.812	235.85	372.478	112.267	181.227	214.832	332.793	484.2	311.818	90.148	121.282	194.458	310.265	208.401	391.053
A0A0G2JGM8	Adhesion G protein-coupled receptor L2 OS=Mus musculus OX=10090 GN=Adgrl2 PE=1 SV=1	Adgrl2	244.136	254.359	211.559	384.922	463.731	384.271	300.409	285.336	272.487	241.647	399.892	357.23	276.809	229.214	228.221	247.211	465.517	316.18
A0A0G2JGX4	Sodium/potassium-transporting ATPase subunit alpha OS=Mus musculus OX=10090 GN=Atp1a3 PE=1 SV=1	Atp1a3	177.994	261.821	189.703	160.915	309.93	220.445	261.353	265.412	156.993	159.429	158.272	146.797	398.839	223.1	194.607	289.678	584.877	147.412
A0A0J9YTW6	Sodium channel protein OS=Mus musculus OX=10090 GN=Scn2a PE=1 SV=1	Scn2a	114.07	283.927	171.799	140.286	269.546	276.335	196.184	241.74	116.791	178.809	182.394	182.492	579.47	184.899	182.063	310.199	610.425	158.982
A0A0J9YUD5	Nucleoporin 205 OS=Mus musculus OX=10090 GN=Nup205 PE=1 SV=1	Nup205	249.957	264.909	254.794	320.831	275.514	271.384	281.053	275.211	272.123	253.467	251.325	281.25	260.746	285.824	271.683	284.521	255.77	284.2
A0A0J9YUL3	Septin 11, isoform CRA_b OS=Mus musculus OX=10090 GN=Sept11 PE=1 SV=1	Sept11	217.829	241.401	249.063	232.358	236.672	309.641	186.049	219.725	224.102	285.03	281.667	271.611	234.662	223.632	212.282	285.011	292.256	277.023
A0A0J9YUN4	Dynamin-1 OS=Mus musculus OX=10090 GN=Dnm1 PE=1 SV=1	Dnm1	216.028	239.223	278.082	202.037	220.548	349.824	114.556	226.438	246.38	389.518	411.292	314.051	104.122	129.129	188.888	283.057	218.486	289.1
A0A0J9YUQ8	Gelsolin (Fragment) OS=Mus musculus OX=10090 GN=Gsn PE=1 SV=1	Gsn	326.895	251.87	272.372	317.176	305.751	243.513	258.213	243.842	275.431	210.564	224.891	222.417	244.562	269.738	235.326	229.522	299.571	282.939
A0A0M3HEP7	Phospholipid-transporting ATPase OS=Mus musculus OX=10090 GN=Atp8a1 PE=1 SV=1	Atp8a1	236.005	224.181	207.576	255.967	248.679	239.556	276.492	240.12	229.022	243.279	230.637	211.947	314.152	261.215	197.536	241.217	374.296	224.523
A0A0M3HEQ0	Thioredoxin reductase 2, mitochondrial OS=Mus musculus OX=10090 GN=Txnrd2 PE=1 SV=1	Txnrd2	327.315	289.288	370.447	252.193	276.311	273.083	303.088	221.132	304.436	259.06	306.408	308.858	275.989	332.049	428.869	260.161	302.352	285.711
A0A0N4SUH6	RNA-binding protein 8A OS=Mus musculus OX=10090 GN=Rbm8a2 PE=3 SV=1	Rbm8a2	292.449	249.316	260.121	243.732	272.365	261.45	281.186	244.067	265.545	186.58	246.088	211.203	280.282	313.697	332.081	225.134	246.326	246.889
A0A0N4SUZ3	U6 snRNA-associated Sm-like protein LSm8 OS=Mus musculus OX=10090 GN=Lsm8 PE=1 SV=1	Lsm8	257.338	338.856	299.679	259.369	239.142	268.793	196.211	280.101	384.864	402.413	401.446	250.087	678.468	379.579	338.68	275.04	165.526	187.006
A0A0N4SVL0	Eukaryotic translation initiation factor 4 gamma 3 OS=Mus musculus OX=10090 GN=Eif4g3 PE=1 SV=1	Eif4g3	247.787	239.125	258.554	256.991	234.026	314.849	178.037	238.514	232.63	337.4	352.529	318.654	164.863	158.681	204.859	261.653	187.281	315.967
A0A0N4SVP8	Predicted pseudogene 5580 OS=Mus musculus OX=10090 GN=Gm5580 PE=3 SV=1	Gm5580	270.696	258.385	235.919	242.41	260.16	277.514	269.937	249.595	262.562	251.862	287.794	293.397	234.094	268.215	246.091	248.723	228.708	307.11
A0A0N4SVX9	Dysferlin OS=Mus musculus OX=10090 GN=Dysf PE=1 SV=1	Dysf	310.584	253.695	271.824	308.775	222.142	257.968	291.349	268.94	280.469	257.634	235.414	240.134	244.127	259.247	269.554	282.951	267.452	169.237
A0A0N4SW73	Rab11 family-interacting protein 5 OS=Mus musculus OX=10090 GN=Rab11fip5 PE=1 SV=1	Rab11fip5	341.505	277.916	258.536	276.429	262.352	247.351	323.377	250.179	251.093	281.636	238.551	288.016	362.339	259.058	280.855	257.549	291.295	242.72
A0A0R4IZW9	Stromal cell-derived factor 2 OS=Mus musculus OX=10090 GN=Sdf2 PE=1 SV=1	Sdf2	274.196	228.358	206.988	268.645	323.637	271.438	262.806	268.005	224.214	213.431	239.94	299.914	263.289	314.38	309.38	267.437	309.921	236.305
A0A0R4IZX5	Neurocan core protein OS=Mus musculus OX=10090 GN=Ncan PE=1 SV=1	Ncan	197.832	224.918	189.194	160.412	281.596	243.366	243.264	222.53	182.246	168.248	200.554	203.183	320.183	183.1	192.424	263.285	542.346	187.183
A0A0R4IZY0	Thimet oligopeptidase 1 OS=Mus musculus OX=10090 GN=Thop1 PE=1 SV=1	Thop1	226.457	242.434	234.065	214.561	238.351	322.381	113.188	223.421	299.198	359.886	454.824	373.086	56.4038	188.89	194.057	267.043	182.526	369.816
A0A0R4J007	Paladin OS=Mus musculus OX=10090 GN=Pald1 PE=1 SV=1	Pald1	329.798	289.721	257.971	307.176	286.155	243.275	268.83	280.687	279.984	280.465	337.259	320.983	313.1	301.888	275.809	297.868	147.654	306.653
A0A0R4J008	Histone deacetylase OS=Mus musculus OX=10090 GN=Hdac2 PE=1 SV=1	Hdac2	299.8	296.421	289.855	319.502	205.64	215.528	305.257	251.479	315.995	274.567	265.652	248.764	314.928	306.092	321.445	255.784	172.958	258.304
A0A0R4J023	Methylglutaconyl-CoA hydratase, mitochondrial OS=Mus musculus OX=10090 GN=Auh PE=1 SV=1	Auh	207.111	223.151	213.018	215.173	268.189	259.161	307.566	212.5	220.282	204.045	222.683	207.475	182.798	222.91	178.925	265.073	539.215	186.512
A0A0R4J044	Poly(rC)-binding protein 4 OS=Mus musculus OX=10090 GN=Pcbp4 PE=1 SV=1	Pcbp4	205.667	225.729	171.61	261.443	223.648	280.31	184.972	183.356	157.575	315.741	386.594	340.437	132.775	221.552	196.008	274.621	167.538	341.174
A0A0R4J078	UBX domain containing 2, isoform CRA_a OS=Mus musculus OX=10090 GN=Ubxn4 PE=1 SV=1	Ubxn4	218.177	253.014	234.131	282.132	285.865	213.429	283.83	261.163	257.768	232.765	224.392	234.603	287.601	294.628	259.298	259.84	259.82	285.169
A0A0R4J083	Long-chain-specific acyl-CoA dehydrogenase, mitochondrial OS=Mus musculus OX=10090 GN=Acadl PE=1 SV=1	Acadl	310.684	236.084	242.98	266.288	274.342	243.844	363.459	247.579	292.071	224.573	246.51	244.611	328.805	298.642	339.522	245.38	274.529	249.996
A0A0R4J093	UMP-CMP kinase OS=Mus musculus OX=10090 GN=Cmpk1 PE=1 SV=1	Cmpk1	194.966	245.859	194.279	209.111	283.284	383.07	95.1141	192.65	193.365	312.521	492.133	351.166	110.755	110.21	239.92	281.549	196.958	348.553
A0A0R4J094	Fumarylacetoacetate hydrolase domain-containing 2A OS=Mus musculus OX=10090 GN=Fahd2a PE=1 SV=1	Fahd2a	250.052	231.004	242.147	250.549	311.565	268.013	234.275	224.121	254.868	240.333	246.673	296.771	225.151	240.307	243.887	267.26	361.727	258.72
A0A0R4J098	Zinc finger protein 326 OS=Mus musculus OX=10090 GN=Zfp326 PE=1 SV=1	Zfp326	376.789	205.724	228.092	280.98	262.107	279.311	235.986	158.628	167.192	241.561	334.189	392.93	186.784	270.508	225.789	261.132	297.789	438.875
A0A0R4J0A4	Vascular endothelial growth factor receptor 1 OS=Mus musculus OX=10090 GN=Flt1 PE=1 SV=1	Flt1	403.708	249.658	238.548	263.365	246.595	244.065	275.449	244.684	276.112	255.301	246.181	213.421	275.557	266.544	418.16	218.339	222.703	188.926
A0A0R4J0B4	Cytidine monophospho-N-acetylneuraminic acid synthetase OS=Mus musculus OX=10090 GN=Cmas PE=1 SV=1	Cmas	369.187	212.508	308.57	223.66	185.205	348.712	144.614	218.324	257.009	310.228	342.012	361.838	153.348	161.387	251.574	244.752	164.254	300.15
A0A0R4J0B5	cDNA sequence BC017158, isoform CRA_b OS=Mus musculus OX=10090 GN=BC017158 PE=1 SV=1	BC017158	303.373	265.558	264.723	243.344	272.969	244.431	293.646	304.974	232.754	222.067	228.253	211.369	309.195	230.898	276.06	237.236	373.935	250.315
A0A0R4J0B6	ATP-binding cassette sub-family G member 2 OS=Mus musculus OX=10090 GN=Abcg2 PE=1 SV=1	Abcg2	311.268	288.051	250.913	234.085	263.906	255.09	324.18	229.726	256.857	246.154	236.678	220.569	402.257	304.107	346.143	239.457	300.245	200.038
A0A0R4J0B8	Endophilin-A3 OS=Mus musculus OX=10090 GN=Sh3gl3 PE=1 SV=1	Sh3gl3	216.915	285.986	230.063	202.382	230.469	328.258	144.122	240.913	234.4	250.075	340.137	400.377	138.407	146.233	209.603	265.1	264.288	307.391
A0A0R4J0D1	Store-operated calcium entry-associated regulatory factor OS=Mus musculus OX=10090 GN=Saraf PE=1 SV=1	Saraf	274.393	252.512	256.804	229.858	245.185	220.874	283.479	265.939	284.636	204.602	216.603	217.294	278.117	275.631	259.503	279.721	256.918	250.053
A0A0R4J0D3	Dolichyl-diphosphooligosaccharide--protein glycosyltransferase subunit STT3B OS=Mus musculus OX=10090 GN=Stt3b PE=1 SV=1	Stt3b	276.186	258.987	247.213	275.593	289.305	237.469	270.662	307.993	277.96	227.837	216.489	208.471	271.723	271.675	232.593	236.817	253.389	220.803
A0A0R4J0F6	Cyclin-G-associated kinase OS=Mus musculus OX=10090 GN=Gak PE=1 SV=1	Gak	252.668	237.093	235.855	251.769	239.174	239.697	199.318	250.808	226.215	309.332	313.807	330.004	269.075	219.832	214.982	248.37	264.838	278.121
A0A0R4J0G0	Phosphoenolpyruvate carboxykinase [GTP], mitochondrial OS=Mus musculus OX=10090 GN=Pck2 PE=1 SV=1	Pck2	339.798	256.677	271.333	276.458	321.163	218.181	240.792	204.572	256.954	244.374	226.426	273.663	261.466	263.36	327.338	202.223	227.464	221.107
A0A0R4J0I9	Low density lipoprotein receptor-related protein 1 OS=Mus musculus OX=10090 GN=Lrp1 PE=1 SV=1	Lrp1	296.59	233.346	249.84	252.595	272.583	247.631	273.179	247.427	281.304	231.044	218.582	234.177	269.068	281.537	247.577	266.98	312.189	254.793
A0A0R4J0J0	Palmdelphin OS=Mus musculus OX=10090 GN=Palmd PE=1 SV=1	Palmd	993.037	230.069	293.64	205.256	191.276	317.87	356.554	330.992	255.452	233.721	204.264	156.268	383.912	287.907	430.497	229.816	226.001	208.908
A0A0R4J0J5	Integrator complex subunit 9 OS=Mus musculus OX=10090 GN=Ints9 PE=1 SV=1	Ints9	262.328	263.398	341.465	278.442	189.867	183.069	260.153	289.035	338.03	224.319	197.908	316.628	260.491	234.547	238.867	218.614	172.786	298.75
A0A0R4J0J8	Cytospin-A OS=Mus musculus OX=10090 GN=Specc1l PE=1 SV=1	Specc1l	384.041	309.244	278.549	317.486	238.333	219.836	324.548	306.318	326.962	279.138	211.566	216.63	297.618	321.172	292.631	261.586	232.417	180.735
A0A0R4J0K1	Selenoprotein F OS=Mus musculus OX=10090 GN=Selenof PE=1 SV=1	Selenof	262.059	252.021	242.514	259.792	331.515	235.154	260.5	277.695	286.039	265.97	221.52	194.56	259.155	255.033	214.414	233.301	277.709	220.371
A0A0R4J0M9	Deubiquitinating protein VCIP135 OS=Mus musculus OX=10090 GN=Vcpip1 PE=1 SV=1	Vcpip1	246.295	217.797	231.088	210.063	258.985	372.421	137.254	225.137	210.049	345.209	407.62	368.427	120.086	147.62	269.323	261.433	213.421	354.427
A0A0R4J0P1	Acyl-Coenzyme A dehydrogenase family, member 8 OS=Mus musculus OX=10090 GN=Acad8 PE=1 SV=1	Acad8	288.308	260.373	279.95	248.196	270.815	248.795	290.547	238.092	288.242	220.488	214.989	221.792	272.615	282.91	279.647	249.039	327.706	250.42
A0A0R4J0Q4	Lysyl oxidase homolog 1 OS=Mus musculus OX=10090 GN=Loxl1 PE=1 SV=1	Loxl1	191.395	371.442	429.901	302.459	166.075	296.587	218.277	462.784	387.566	226.694	358.614	217.722	164.511	189.244	198.855	143.646	219.655	359.44
A0A0R4J0Q5	Lamin-B2 OS=Mus musculus OX=10090 GN=Lmnb2 PE=1 SV=1	Lmnb2	278.75	271.495	238.982	249.251	248.123	257.652	268.947	268.314	285.055	227.811	245.898	237.062	269.987	280.495	305.34	255.084	268.288	250.835
A0A0R4J0S1	Cdc42 effector protein 1 OS=Mus musculus OX=10090 GN=Cdc42ep1 PE=1 SV=1	Cdc42ep1	222.451	310.087	242.641	260.054	289.872	302.663	251.843	280.136	278.138	268.093	263.916	264.51	333.649	246.855	255.885	293.141	315.795	239
A0A0R4J0S4	Lethal(2) giant larvae protein homolog 1 OS=Mus musculus OX=10090 GN=Llgl1 PE=1 SV=1	Llgl1	196.061	228.258	213.784	182.841	215.892	248.265	201.831	300.125	214.481	229.534	265.955	251.209	267.604	235.79	234.275	229.399	231.666	299.183
A0A0R4J0S7	Uveal autoantigen with coiled-coil domains and ankyrin repeats, isoform CRA_b OS=Mus musculus OX=10090 GN=Uaca PE=1 SV=1	Uaca	275.086	312.351	301.519	336.592	189.597	222.003	327.866	303.812	303.815	262.929	243.073	204.682	344.606	311.447	306.888	249.861	248.141	218.819
A0A0R4J0T8	ADP-ribosylation factor GTPase-activating protein 3 OS=Mus musculus OX=10090 GN=Arfgap3 PE=1 SV=1	Arfgap3	201.12	254.827	224.937	225.431	247.769	322.355	183.543	259.654	238.428	309.002	363.06	238.053	205.852	184.463	206.395	286.029	264.204	252.308
A0A0R4J0Z1	Protein disulfide-isomerase A4 OS=Mus musculus OX=10090 GN=Pdia4 PE=1 SV=1	Pdia4	255.113	232.815	247.554	266.519	367.228	238.519	249.904	233.932	264.896	230.448	219.789	209.718	232.002	234.996	229.533	224.59	252.337	221.475
A0A0R4J0Z3	Aquaporin 4, isoform CRA_a OS=Mus musculus OX=10090 GN=Aqp4 PE=1 SV=1	Aqp4	313.038	254.693	318.117	239.401	221.48	279.467	253.979	232.006	354.077	220.423	163.153	107.309	313.547	295.456	233.204	335.825	298.998	146.342
A0A0R4J101	Anion exchange protein OS=Mus musculus OX=10090 GN=Slc4a2 PE=1 SV=1	Slc4a2	518.405	194.702	345.625	394.297	259.451	265.88	293.546	348.693	225.997	394.509	292.947	299.481	251.62	224.615	572.382	252.331	308.457	288.533
A0A0R4J102	Cytoplasmic polyadenylation element-binding protein 3 OS=Mus musculus OX=10090 GN=Cpeb3 PE=1 SV=1	Cpeb3	186.007	299.3	221.607	216.27	212.693	275.677	125.748	275.599	199.784	365.601	357.168	279.633	321.736	152.933	217.039	290.85	211.311	281.355
A0A0R4J104	Disabled homolog 2 (Drosophila) OS=Mus musculus OX=10090 GN=Dab2 PE=1 SV=1	Dab2	307.936	291.873	339.841	337.862	236.385	192.878	286.959	324.874	313.82	261.691	234.936	176.386	300.508	296.25	312.441	234.905	202.454	199.026
A0A0R4J124	SRSF protein kinase 2 OS=Mus musculus OX=10090 GN=Srpk2 PE=1 SV=1	Srpk2	279.319	270.48	236.978	271.068	209.353	350.614	241.774	238.625	233.413	373.887	324.855	578.938	204.665	226.719	244.328	205.753	212.475	527.827
A0A0R4J138	Arylsulfatase B OS=Mus musculus OX=10090 GN=Arsb PE=1 SV=1	Arsb	254.114	226.492	239.528	300.862	266.29	270.22	266.982	238.364	276.92	290.259	270.303	246.11	197.622	316.449	245.668	309.27	294.706	247.603
A0A0R4J170	Transcription activator BRG1 OS=Mus musculus OX=10090 GN=Smarca4 PE=1 SV=1	Smarca4	325.272	278.609	291.578	291.134	242.129	244.08	325.675	301.82	296.045	263.156	301.667	236.379	299.246	324.271	289.528	244.723	192.065	212.806
A0A0R4J194	Voltage-dependent L-type calcium channel subunit beta-1 OS=Mus musculus OX=10090 GN=Cacnb1 PE=1 SV=1	Cacnb1	120.091	225.893	199.569	183.177	213.852	178.571	212.39	241.066	167.273	175.868	155.119	254.952	361.627	180.241	177.435	220.156	330.319	222.978
A0A0R4J1E2	Elongation factor 1-delta OS=Mus musculus OX=10090 GN=Eef1d PE=1 SV=1	Eef1d	267.008	256.245	287.612	311.198	259.64	265.632	251.163	251.528	265.626	242.509	258.051	236.445	252.557	342.214	298.916	266.196	233.502	243.91
A0A0R4J1G5	Erlin-1 OS=Mus musculus OX=10090 GN=Erlin1 PE=1 SV=1	Erlin1	275.272	266.09	220.106	316.219	271.056	231.626	300.897	299.127	268.334	218.025	212.848	286.279	251.474	270.933	300.377	293.575	251.195	362.418
A0A0R4J1N0	Dihydropyrimidinase-related protein 4 OS=Mus musculus OX=10090 GN=Dpysl4 PE=1 SV=1	Dpysl4	205.453	230.099	225.902	185.719	208.281	374.074	86.9179	201.868	211.633	412.075	482.904	352.377	83.7715	110.254	201.051	294.056	171.65	318.97
A0A0R4J1N6	Tyrosine-protein kinase OS=Mus musculus OX=10090 GN=Matk PE=1 SV=1	Matk	257.116	280.312	270.949	247.749	223.595	339.714	166.111	219.779	272.951	318.595	425.984	305.28	158.02	180.46	257.198	236.148	186.937	299.407
A0A0R4J1N7	Ankyrin-1 OS=Mus musculus OX=10090 GN=Ank1 PE=1 SV=1	Ank1	119.769	242.745	199.435	194.551	257.498	285.394	289.071	225.616	171.656	174.887	201.017	188.525	315.999	185.207	143.916	282.598	449.74	285.523
A0A0R4J1Q7	Ectonucleotide pyrophosphatase/phosphodiesterase 1, isoform CRA_a OS=Mus musculus OX=10090 GN=Enpp1 PE=1 SV=1	Enpp1	372.876	298.601	242.757	363.341	188.27	185.838	230.45	325.59	329.057	233.367	187.165	209.562	284.591	285.655	262.429	282.833	248.792	283.269
A0A0R4J1T1	Sorbin and SH3 domain-containing protein 2 (Fragment) OS=Mus musculus OX=10090 GN=Sorbs2 PE=1 SV=1	Sorbs2	316.377	283.824	302.088	325.876	213.666	198.737	255.879	311.968	293.136	222.941	216.056	167.022	274.544	260.471	382.448	261.382	249.613	241.364
A0A0R4J1W7	CDC23 (Cell division cycle 23, yeast, homolog), isoform CRA_c OS=Mus musculus OX=10090 GN=Cdc23 PE=1 SV=1	Cdc23	205.561	269.769	233.829	322.999	224.277	229.368	250.455	267.038	265.835	278.356	217.186	343.792	240.838	205.283	215.35	272.792	209.798	344.575
A0A0R4J242	Chitinase domain-containing protein 1 OS=Mus musculus OX=10090 GN=Chid1 PE=1 SV=1	Chid1	232.719	263.345	223.434	220.071	283.907	387.514	203.016	261.66	234.185	292.664	326.775	350.608	217.862	192.281	220.136	264.843	290.448	292.772
A0A0R4J275	NADH dehydrogenase [ubiquinone] 1 alpha subcomplex subunit 12 OS=Mus musculus OX=10090 GN=Ndufa12 PE=1 SV=1	Ndufa12	189.98	245.047	202.256	186.413	322.54	226.588	235.961	203.451	239.061	162.438	214.944	157.774	221.107	235.519	200.968	204.051	608.249	167.329
A0A0R4J2B2	BTB/POZ domain-containing protein KCTD12 OS=Mus musculus OX=10090 GN=Kctd12 PE=1 SV=1	Kctd12	190.53	216.818	197.455	234.287	246.603	285.241	182.202	251.597	242.576	274.826	244.774	363.826	323.457	216.759	241.304	289.936	299.411	251.216
A0A0R4J2C1	Amyloid-beta A4 precursor protein-binding family B member 1 OS=Mus musculus OX=10090 GN=Apbb1 PE=1 SV=1	Apbb1	298.818	210.472	243.105	301.413	260.301	263.487	261.038	294.024	248.944	323.835	317.891	399.927	265.496	295.485	369.954	271.807	221.331	357.084
A0A0R4J2C2	Synaptotagmin II OS=Mus musculus OX=10090 GN=Syt2 PE=1 SV=1	Syt2	134.411	180.678	220.851	116.977	363.205	254.803	260.367	190.245	135.164	132.304	168.874	170.18	283.739	164.108	162.968	238.423	824.939	147.773
A0A0U1RNF2	Leucine carboxyl methyltransferase 1 OS=Mus musculus OX=10090 GN=Lcmt1 PE=1 SV=1	Lcmt1	219.085	239.078	212.361	239.408	312.035	332.46	87.6593	254.05	242.85	271.303	397.433	330.396	104.672	188.21	311.886	289.732	198.987	358.137
A0A0U1RP81	MICOS complex subunit MIC60 OS=Mus musculus OX=10090 GN=Immt PE=1 SV=1	Immt	253.491	230.344	239.676	223.313	323.104	240.838	290.683	195.334	232.17	210.827	214.231	201.228	239.519	258.259	223.231	249.464	442.136	214.726
A0A0U1RPA0	Pleckstrin homology domain-containing family A member 7 (Fragment) OS=Mus musculus OX=10090 GN=Plekha7 PE=1 SV=1	Plekha7	226.916	232.557	260.052	157.513	280.349	381.434	226.031	242.657	264.913	264.625	304.847	278.419	201.305	211.595	184.503	360.936	255.234	427.124
A0A0U1RPB2	Tight junction protein ZO-1 (Fragment) OS=Mus musculus OX=10090 GN=Tjp1 PE=1 SV=1	Tjp1	318.788	276.032	312.815	361.902	260.836	230.907	372.347	283.303	276.385	240.713	236.789	222.48	357.166	286.415	372.005	234.86	236.373	248.138
A0A140LHG8	Signal peptidase complex subunit 2 OS=Mus musculus OX=10090 GN=Spcs2 PE=1 SV=1	Spcs2	208.336	280.935	193.583	182.948	292.023	259.757	233.416	223.721	282.183	230.906	208.077	253.969	236.027	274.058	187.402	220.613	296.593	176.602
A0A140LHQ9	Synemin OS=Mus musculus OX=10090 GN=Synm PE=1 SV=1	Synm	289.116	263.347	273.082	314.591	239.399	270.069	262.875	304.389	253.705	234.008	273.533	252.767	326.997	272.272	305.96	237.468	247.932	275.739
A0A140LHU0	Disintegrin and metalloproteinase domain-containing protein 9 OS=Mus musculus OX=10090 GN=Adam9 PE=1 SV=1	Adam9	282.04	244.301	213.57	227.018	302.887	223.592	265.13	217.507	264.424	241.426	219.598	203.908	231.998	245.524	199.591	230.668	246.69	210.008
A0A140LIF8	Immunity-related GTPase family M member 2 OS=Mus musculus OX=10090 GN=Irgm2 PE=1 SV=1	Irgm2	250.552	415.243	164.094	188.137	874.074	360.094	160.131	118.102	400.085	179.712	102.937	162.456	82.3903	86.0858	131.251	91.2442	109.409	94.4974
A0A140LIT2	7-dehydrocholesterol reductase OS=Mus musculus OX=10090 GN=Dhcr7 PE=1 SV=1	Dhcr7	225.275	238.275	203.684	217.687	212.304	228.784	336.239	262.189	273.963	203.918	176.095	188.258	304.886	282.084	248.923	197.875	308.791	203.965
A0A140T8J4	Heme-binding protein 1 OS=Mus musculus OX=10090 GN=Hebp1 PE=1 SV=1	Hebp1	252.974	243.06	220.976	290.055	230.965	278.419	156.941	203.681	221.079	255.937	372.99	325.192	181.386	195.315	263.78	265.376	203.919	327.415
A0A140T8S5	Chromosome alignment-maintaining phosphoprotein 1 OS=Mus musculus OX=10090 GN=Champ1 PE=1 SV=2	Champ1	269.696	304.519	263.295	233.559	248.83	127.812	315.701	353.044	240.665	342.509	246.572	224.558	270.816	346.918	192.796	317.617	189.384	207.361
A0A140T8T4	Uncharacterized protein OS=Mus musculus OX=10090 GN=Rpl9-ps6 PE=4 SV=1	Rpl9-ps6	274.459	300.837	271.115	339.339	182.587	127.07	328.084	338.782	298.972	232.941	168.496	310.695	325.328	336.292	273.874	226.277	137.28	246.505
A0A171EBK8	Rap1 GTPase-activating protein 2 OS=Mus musculus OX=10090 GN=Rap1gap2 PE=1 SV=1	Rap1gap2	285.091	250.632	288.403	260.278	252.875	316.454	141.375	247.526	239.277	360.668	416.459	361.748	140.548	140.07	283.103	298.912	175.341	407.675
A0A1B0GQZ3	Stromal interaction molecule 1 (Fragment) OS=Mus musculus OX=10090 GN=Stim1 PE=1 SV=1	Stim1	259.464	209.021	252.103	294.436	294.504	260.748	241.786	259.651	271.36	189.151	306.715	236.513	242.364	255.209	237.204	165.11	208.674	228.073
A0A1B0GR11	Transaldolase OS=Mus musculus OX=10090 GN=Taldo1 PE=1 SV=1	Taldo1	168.04	237.057	202.513	216.15	251.328	362.983	132.002	185.304	203.782	325.766	465.607	360.928	122.821	223.224	219.615	292.943	222.439	344.29
A0A1B0GRA5	Stromal interaction molecule 1 OS=Mus musculus OX=10090 GN=Stim1 PE=1 SV=1	Stim1	284.814	250.647	253.114	313.856	287.874	269.011	254.158	275.235	260.236	241.054	247.696	265.577	238.705	266.797	270.753	252.644	296.713	266.037
A0A1B0GRP7	Pyridoxal phosphate homeostasis protein (Fragment) OS=Mus musculus OX=10090 GN=Plpbp PE=1 SV=1	Plpbp	170.802	231.93	237.434	193.722	256.663	287.765	153.119	219.62	226.482	229.692	339.998	293.398	154.474	217.782	198.628	301.767	289.142	355.149
A0A1B0GRV0	3'(2'),5'-bisphosphate nucleotidase 1 OS=Mus musculus OX=10090 GN=Bpnt1 PE=1 SV=1	Bpnt1	185.574	233.966	242.033	237.776	255.152	296.965	173.234	203.82	227.146	291.482	357.021	321.436	166.944	170.913	198.339	251.385	248.891	311.551
A0A1B0GS68	Uncharacterized protein OS=Mus musculus OX=10090 GN=Gm45713 PE=2 SV=1	Gm45713	287.17	284.76	267.798	299.268	278.927	204.417	319.878	352.474	255.629	230.215	241.388	229.953	303.753	311.288	235.45	212.354	246.167	220.533
A0A1B0GS91	Supervillin OS=Mus musculus OX=10090 GN=Svil PE=1 SV=1	Svil	299.627	259.089	226.971	313.624	293.977	248.17	303.786	246.237	233.184	238.596	236.603	254.901	261.694	280.52	266.348	231.622	262.228	225.818
A0A1B0GSG5	Ribonuclease inhibitor OS=Mus musculus OX=10090 GN=Rnh1 PE=1 SV=1	Rnh1	256.436	228.731	232.279	241.362	233.528	246.46	198.22	217.727	251.519	275.077	298.854	341.901	195.698	205.088	251.127	237.184	204.381	318.259
A0A1B0GSX0	L-lactate dehydrogenase OS=Mus musculus OX=10090 GN=Ldha PE=1 SV=1	Ldha	157.17	229.543	204.088	220.186	247.646	283.619	157.712	194.149	200.612	310.022	390.407	326.756	162.741	236.234	185.542	242.631	222.019	327.507
A0A1B0GSX7	Nuclear pore complex protein Nup98-Nup96 OS=Mus musculus OX=10090 GN=Nup98 PE=1 SV=1	Nup98	259.168	276.176	265.091	226.011	238.509	270.962	272.618	270.295	268.205	264.795	255.351	235.471	277.472	276.35	288.257	282.542	234.008	277.332
A0A1D5RLG3	Rab3 GTPase-activating protein catalytic subunit OS=Mus musculus OX=10090 GN=Rab3gap1 PE=1 SV=1	Rab3gap1	306.161	340.475	227.58	232.003	254.767	278.46	236.936	318.654	265.709	331.309	376.471	280.608	322.276	249.813	307.554	286.029	283.489	331.82
A0A1D5RLL3	Protein EFR3 homolog A OS=Mus musculus OX=10090 GN=Efr3a PE=1 SV=1	Efr3a	235.51	238.995	243.944	254.241	326.103	232.982	355.955	254.878	227.256	184.571	217.376	197.324	334.288	315.021	253.026	252.303	396.217	226.457
A0A1D5RLQ9	Non-specific serine/threonine protein kinase OS=Mus musculus OX=10090 GN=Cdc42bpa PE=1 SV=1	Cdc42bpa	265.068	250.609	279.871	272.092	231.878	239.989	227.534	258.02	281.474	263.764	249.02	240.533	221.466	243.8	226.971	268.143	230.009	263.344
A0A1D5RM85	60S ribosomal protein L18a (Fragment) OS=Mus musculus OX=10090 GN=Rpl18a PE=1 SV=1	Rpl18a	269.686	282.825	215.482	292.656	255.925	195.047	324.113	303.841	250.633	255.935	222.524	220.047	296.114	290.315	228.244	215.981	246.897	209.607
A0A1L1SQ51	Talin-2 OS=Mus musculus OX=10090 GN=Tln2 PE=1 SV=1	Tln2	288.864	263.915	277.424	285.715	241.393	239.486	257.791	266.182	266.537	262.806	253.66	228.487	253.976	271.567	249.784	248.849	231.983	236.126
A0A1L1SQR4	Dedicator of cytokinesis protein 6 OS=Mus musculus OX=10090 GN=Dock6 PE=1 SV=1	Dock6	342.756	258.708	265.255	305.019	253.573	233.812	304.908	279.678	260.305	262.617	239.033	183.962	299.451	290.127	295.431	245.28	256.532	205.973
A0A1L1SRX2	AMP deaminase OS=Mus musculus OX=10090 GN=Ampd3 PE=1 SV=1	Ampd3	169.219	207.679	175.649	263.996	251.317	294.478	187.969	253.214	211.778	346.075	360.427	276.91	128.992	211.557	220.305	274.294	233.516	348.359
A0A1L1SSF2	ADP-dependent glucokinase OS=Mus musculus OX=10090 GN=Adpgk PE=1 SV=1	Adpgk	231.516	294.984	220.757	239.93	298.414	241.336	300.181	270.979	296.575	211.9	228.446	218.662	282.817	256.682	267.662	243.34	237.642	220.321
A0A1L1SSH9	SPARC OS=Mus musculus OX=10090 GN=Sparc PE=1 SV=1	Sparc	246.733	250.717	275.227	235.839	307.203	239.359	288.56	263.246	293.835	280.314	235.551	320.505	270.623	279.086	254.571	295.01	274.444	194.613
A0A1L1STC6	Nesprin-1 OS=Mus musculus OX=10090 GN=Syne1 PE=1 SV=1	Syne1	263.387	247.289	242.92	230.933	254.078	286.552	235.226	275.009	232.211	265.892	265.897	301.1	241.608	261.059	251.137	269.16	275.56	345.929
A0A1L1STE6	Isocitrate dehydrogenase [NAD] subunit, mitochondrial OS=Mus musculus OX=10090 GN=Idh3a PE=1 SV=1	Idh3a	200.816	203.067	258.196	209.354	335.89	257.813	285.072	189.646	221.537	205.989	218.186	217.487	209.624	223.89	191.602	249.955	536.041	220.219
A0A1L1SVG6	Choline transporter-like protein 2 OS=Mus musculus OX=10090 GN=Slc44a2 PE=1 SV=1	Slc44a2	217.051	252.964	208.451	225.211	255.094	265.325	252.098	247.307	260.238	269.715	195.897	204.294	338.18	281.89	213.958	257.592	332.754	198.153
A0A1W2P6J7	Septin-10 OS=Mus musculus OX=10090 GN=Sept10 PE=1 SV=1	Sept10	205.371	245.128	250.319	221.417	211.119	250.513	180.26	214.765	209.215	265.803	260.968	203.554	255.691	210.027	182.988	255.251	259.807	240.404
A0A1W2P6X3	Formin-like protein 1 OS=Mus musculus OX=10090 GN=Fmnl1 PE=1 SV=1	Fmnl1	306.324	337.39	277.813	198.562	282.178	237.979	198.172	290.353	253.403	248.841	263.398	223.523	272.125	239.957	209.449	202.57	266.123	221.835
A0A1W2P711	Melanoma inhibitory activity protein 2 OS=Mus musculus OX=10090 GN=Mia2 PE=1 SV=2	Mia2	271.432	251.839	235.371	286.169	288.485	225.29	255.086	217.494	241.192	269.528	251.714	392.934	246.106	264.85	249.329	287.424	277.944	284.981
A0A1W2P768	Histone H3.2 OS=Mus musculus OX=10090 GN=Hist2h3c1 PE=1 SV=1	Hist2h3c1	255.408	303.393	236.44	321.251	267.369	209.14	250.882	354.898	244.17	375.933	325.625	147.702	166.053	293.667	182.475	232.676	210.177	237.61
A0A1W2P7A1	40S ribosomal protein S12 OS=Mus musculus OX=10090 GN=Rps12 PE=1 SV=1	Rps12	197.016	260.409	294.042	320.4	284.907	233.454	292.501	187.123	304.169	274.667	303.165	239.234	312.273	603.016	209.024	182.237	202.56	250.461
A0A1W2P7I2	Band 4.1-like protein 2 OS=Mus musculus OX=10090 GN=Epb41l2 PE=1 SV=1	Epb41l2	303.289	258.201	253.329	256.358	250.293	198.531	268.531	278.029	252.66	242.806	195.55	197.99	320.677	295.982	298.625	224.135	219.566	184.394
A0A1W2P7N3	Laminin subunit alpha-2 (Fragment) OS=Mus musculus OX=10090 GN=Lama2 PE=1 SV=1	Lama2	228.709	268.848	238.988	239.664	226.983	209.527	307.356	260.504	290.786	244.736	242.936	195.75	317.857	278.263	280.87	223.273	232.594	223.332
A0A1W2P7W3	Protein tyrosine phosphatase, receptor type, B, isoform CRA_b OS=Mus musculus OX=10090 GN=Ptprb PE=1 SV=1	Ptprb	246.175	240.217	280.571	272.736	243.65	224.654	285.328	273.416	254.957	236.112	237.633	247.933	301.73	268.308	296.128	221.073	234.853	227.2
A0A1W2P7Y1	Receptor-type tyrosine-protein phosphatase kappa OS=Mus musculus OX=10090 GN=Ptprk PE=1 SV=1	Ptprk	295.454	277.794	225.75	229.182	281.335	246.453	313.004	257.653	281	221.385	212.534	191.642	281.002	275.343	253.967	219.324	365.161	192.34
A0A1W2P7Y9	Neuronal cell adhesion molecule OS=Mus musculus OX=10090 GN=Nrcam PE=1 SV=1	Nrcam	265.226	255.098	245.68	178.988	281.825	288.886	185.454	299.405	242.105	237.124	306.503	271.513	248.672	186.127	242.089	282.124	337.621	241.598
A0A1W2P845	Cysteine and glycine-rich protein 2, isoform CRA_b OS=Mus musculus OX=10090 GN=Csrp2 PE=1 SV=1	Csrp2	309.982	217.031	308.305	622.441	313.849	187.669	316.143	301.038	291.545	285.124	266.062	280.196	193.018	317.908	289.239	413.095	299.871	138.98
A0A1W2P8A8	Receptor expression-enhancing protein OS=Mus musculus OX=10090 GN=Reep3 PE=1 SV=1	Reep3	255.403	264.951	194.154	234.171	288.439	216.944	286.6	270.988	254.735	218.367	210.534	243.537	345.301	280.068	267.908	207.225	218.622	188.421
A0A1Y7VJW9	Fibulin-5 OS=Mus musculus OX=10090 GN=Fbln5 PE=1 SV=1	Fbln5	176.846	266.457	442.102	354.772	179.502	278.363	195.618	411.868	301.006	202.695	269.006	248.928	122.62	132.244	204.453	259.824	241.915	340.561
A0A1Y7VKY1	MCG116671 OS=Mus musculus OX=10090 GN=Gm11361 PE=3 SV=1	Gm11361	186.856	226.758	183.617	253.087	327.425	238.737	219.505	235.071	179.442	237.635	364.391	229.108	268.739	283.635	177.877	228.168	226.62	237.838
A0A1Y7VL34	Dystrobrevin OS=Mus musculus OX=10090 GN=Dtna PE=1 SV=1	Dtna	375.422	312.437	302.451	304.673	192.546	167.087	241.114	306.001	353.422	263.335	195.949	140.211	323.295	369.06	284.21	315.723	197.192	164.568
A0A1Y7VL44	Tetratricopeptide repeat protein 7B OS=Mus musculus OX=10090 GN=Ttc7b PE=1 SV=1	Ttc7b	242.662	303.765	248.843	257.731	253.944	213.306	317.405	264.305	232.395	224.091	219.902	243.208	329.314	260.044	255.615	231.187	323.367	219.997
A0A1Y7VM69	Angiomotin-like protein 1 OS=Mus musculus OX=10090 GN=Amotl1 PE=1 SV=1	Amotl1	374.646	283.204	276.489	229.688	253.25	283.903	342.506	289.659	273.084	342.4	302.889	295.325	349.411	308.204	308.145	288.194	277.922	291.895
A0A1Y7VMN0	Rho-associated protein kinase 2 (Fragment) OS=Mus musculus OX=10090 GN=Rock2 PE=1 SV=1	Rock2	280.773	222.728	256.764	267.607	251.841	304.836	192.979	226.825	229.429	333.809	353.249	295.596	197.184	188.59	285.168	297.033	247.846	277.138
A0A1Y7VN19	Dehydrogenase/reductase SDR family member 7 (Fragment) OS=Mus musculus OX=10090 GN=Dhrs7 PE=1 SV=1	Dhrs7	212.627	244.464	238.187	286.476	270.804	222.103	238.551	287.363	267.482	241.573	216.408	206.623	246.074	241.161	244.701	233.654	243.843	257.399
A0A1Y7VNZ6	Non-specific serine/threonine protein kinase OS=Mus musculus OX=10090 GN=Mark3 PE=1 SV=1	Mark3	233.945	267.765	243.23	270.687	232.748	265.524	244.175	281.539	254.861	310.8	285.366	341.138	271.624	240.314	245.079	275.748	220.035	310.347
A0A286YCS7	LIM and senescent cell antigen-like-containing domain protein 2 (Fragment) OS=Mus musculus OX=10090 GN=Lims2 PE=1 SV=1	Lims2	261.796	238.223	155.464	306.62	193.145	250.32	230.445	189.488	227.415	213.682	182.922	187.669	277.88	297.025	250.693	232.164	278.165	259.563
A0A286YCV9	Kinesin family member 13B OS=Mus musculus OX=10090 GN=Kif13b PE=1 SV=1	Kif13b	462.255	275.369	328.157	234.678	232.334	272.575	250.977	262.251	266.763	258.69	304.032	304.479	348.443	309.57	350.642	232.116	241.855	267.496
A0A286YCW8	Calcium/calmodulin-dependent protein kinase type II subunit gamma (Fragment) OS=Mus musculus OX=10090 GN=Camk2g PE=1 SV=1	Camk2g	161.204	245.97	214.01	166.209	275.393	214.811	216.092	287.302	189.494	269.246	275.863	196.543	243.15	167.457	188.502	250.619	487.606	143.388
A0A286YD34	Sorbin and SH3 domain-containing protein 1 (Fragment) OS=Mus musculus OX=10090 GN=Sorbs1 PE=1 SV=1	Sorbs1	257.499	231.21	247.604	262.549	211.464	189.381	249.682	275.938	259.976	242.878	188.241	138.709	224.849	281.855	302.215	234.081	219.451	182.575
A0A286YD76	Microtubule-actin cross-linking factor 1 (Fragment) OS=Mus musculus OX=10090 GN=Macf1 PE=1 SV=1	Macf1	247.776	278.066	266.997	249.733	248.562	234.138	269.515	299.388	246.634	265.426	225.406	209.734	390.208	258.839	283.924	252.701	281.333	180.555
A0A286YDF5	Myoferlin OS=Mus musculus OX=10090 GN=Myof PE=1 SV=1	Myof	277.967	258.789	287.703	282.23	261.759	225.528	295.48	288.556	272.432	233.286	225.101	222.245	247.847	305.375	229.185	238.46	252.247	238.864
A0A286YDH6	Calcium-dependent secretion activator 1 OS=Mus musculus OX=10090 GN=Cadps PE=1 SV=1	Cadps	190.574	228.658	228.306	200.801	230.307	340.394	118.351	234.064	214.145	377.086	456.832	359.73	107.33	120.771	164.412	280.972	210.979	378.487
A0A2C9F2C1	Synaptotagmin-7 OS=Mus musculus OX=10090 GN=Syt7 PE=1 SV=1	Syt7	191.104	247.772	204.399	189.928	318.765	248.415	285.225	240.641	178.64	209.519	220.159	219.07	380.076	223.273	188.953	283.372	508.947	170.829
A0A2C9F2D2	Annexin OS=Mus musculus OX=10090 GN=Anxa7 PE=1 SV=1	Anxa7	208.194	230.041	200.279	261.166	249.379	311.417	165.909	205.886	241.845	311.42	328.445	302.645	149.007	198.126	192.69	268.607	207.689	326.488
A0A2I3BPG9	MCG113838 OS=Mus musculus OX=10090 GN=Rpl36a-ps1 PE=3 SV=1	Rpl36a-ps1	183.507	271.128	241.417	251.87	233.015	180.541	300.727	255.369	217.942	310.827	281.942	208.111	471.345	279.84	259.62	197.898	159.466	214.236
A0A2I3BPX3	Anoctamin OS=Mus musculus OX=10090 GN=Ano6 PE=1 SV=1	Ano6	268.578	263.37	272.166	315.366	268.307	275.8	261.988	242.924	273.437	239.522	231.494	271.61	242.421	235.637	314.713	204.357	252.496	227.804
A0A2I3BPY7	Ankycorbin OS=Mus musculus OX=10090 GN=Rai14 PE=1 SV=1	Rai14	356.451	278.817	263.443	294.938	277.918	236.131	310.954	259.314	294.954	242.262	218.75	180.09	292.918	315.009	347.94	234.245	229.044	194.189
A0A2I3BQ39	Ubiquitin carboxyl-terminal hydrolase (Fragment) OS=Mus musculus OX=10090 GN=Uchl3 PE=1 SV=1	Uchl3	250.402	232.674	213.22	189.99	270.028	319.597	146.889	213.493	182.84	283.977	395.665	355.94	128.634	153.791	280.603	216.463	212.649	310.663
A0A2I3BQK1	Protein FAM49B (Fragment) OS=Mus musculus OX=10090 GN=Fam49b PE=1 SV=1	Fam49b	154.623	248.187	206.205	221.519	213.024	363.582	90.9781	233.641	232.019	427.738	502.202	365.115	98.8478	133.926	158.486	269.885	160.174	393.87
A0A2I3BQV5	Exportin-7 OS=Mus musculus OX=10090 GN=Xpo7 PE=1 SV=1	Xpo7	239.753	272.722	304.102	244.082	200.665	255.639	291.322	345.543	324.817	273.233	279.882	306.846	287.472	270.352	315.572	234.09	205.65	275.675
A0A2I3BRL8	Predicted gene 7324 OS=Mus musculus OX=10090 GN=Gm7324 PE=4 SV=1	Gm7324	227.365	264.574	290.009	277.065	209.82	166.108	347.549	313.21	154.369	232.355	301.997	270.694	329.503	360.102	277.529	269.146	195.829	262.412
A0A2I3BRM6	Heterogeneous nuclear ribonucleoproteins C1/C2 (Fragment) OS=Mus musculus OX=10090 GN=Hnrnpc PE=1 SV=1	Hnrnpc	155.54	215.371	192.951	233.958	254.341	294.03	182.113	209.447	187.428	216.711	307.671	248.038	273.216	322.525	299.955	204.38	353.032	335.775
A0A2I3BRX9	Ral GTPase-activating protein subunit alpha-1 OS=Mus musculus OX=10090 GN=Ralgapa1 PE=1 SV=1	Ralgapa1	334.289	259.058	288.962	297.941	225.83	236.683	273.837	258.371	269.531	293.821	250.172	211.173	288.303	259.944	330.056	255.847	227.292	177.786
A0A2R8VHF9	Myosin-11 OS=Mus musculus OX=10090 GN=Myh11 PE=4 SV=1	Myh11	323.412	239.16	270.987	326.904	265.564	238.149	245.331	277.565	269.457	224.757	238.142	264.535	203.296	244.449	268.704	222.433	294.685	309.136
A0A2R8VHP3	Uncharacterized protein OS=Mus musculus OX=10090 GN=Gm5478 PE=4 SV=1	Gm5478	568.701	204.452	459.209	262.21	134.544	143.542	734.16	322.426	187.326	180.345	169.497	302.765	167.77	230.101	334.773	198.362	272.935	295.369
A0A2R8VK70	Leukocyte surface antigen CD47 OS=Mus musculus OX=10090 GN=Cd47 PE=4 SV=1	Cd47	172.358	275.18	277.907	177.754	277.968	219.61	210.665	232.344	208.758	181.114	187.697	126.704	326.891	312.129	366.608	227.704	480.171	176.394
A0A2R8VK76	Cleavage and polyadenylation-specificity factor subunit 1 OS=Mus musculus OX=10090 GN=Cpsf1 PE=4 SV=1	Cpsf1	818.801	279.583	695.904	300.967	262.542	172.63	416.707	328.032	280.45	250.322	217.178	251.818	330.268	261.012	1164.68	238.813	170.92	259.608
A0A2R8VKI7	Alpha-globin transcription factor CP2 OS=Mus musculus OX=10090 GN=Tfcp2 PE=4 SV=1	Tfcp2	381.115	272.553	263.793	197.626	131.96	202.248	207.355	129.824	222.963	213.332	223.774	401.898	210.057	259.201	292.65	177.056	113.111	287.768
A0JNY3	Gephyrin OS=Mus musculus OX=10090 GN=Gphn PE=1 SV=1	Gphn	210.361	235.613	227.324	177.439	297.065	257.962	209.841	224.26	207.632	234.18	273.334	236.31	278.247	196.679	186.204	286.134	473.022	277.928
A1BN54	Alpha actinin 1a OS=Mus musculus OX=10090 GN=Actn1 PE=1 SV=1	Actn1	292.382	282.755	300.007	339.537	237.64	211.767	265.467	297.284	295.395	214.437	216.897	198.502	300.741	272.812	333.502	253.071	263.304	247.156
A1L3P4	Sodium/hydrogen exchanger OS=Mus musculus OX=10090 GN=Slc9a6 PE=1 SV=1	Slc9a6	243.177	250.275	240.986	419.246	532.162	444.055	268.725	264.519	236.512	258.123	550.121	588.768	250.75	264.834	212.871	336.677	390.452	552.955
A2A432	Cullin-4B OS=Mus musculus OX=10090 GN=Cul4b PE=1 SV=1	Cul4b	276.848	243.383	287.583	250.015	266.149	263.881	223.507	239.766	237.062	284.602	325.129	278.66	203.51	239.096	241.309	266.301	227.921	310.339
A2A484	Zinc finger, MYND-type-containing 8 OS=Mus musculus OX=10090 GN=Zmynd8 PE=1 SV=1	Zmynd8	337.076	367.376	390.315	346.808	276.246	174.19	403.443	357.842	306.233	267.617	267.743	139.964	444.792	330.957	337.006	222.486	197.939	184.874
A2A517	Cytohesin-1 (Fragment) OS=Mus musculus OX=10090 GN=Cyth1 PE=1 SV=1	Cyth1	237.916	258.286	234.419	214.174	255.107	302.79	175.243	236.804	210.573	285.432	363.282	298.446	210.577	197.163	209.626	243.101	221.238	276.902
A2A5R2	Brefeldin A-inhibited guanine nucleotide-exchange protein 2 OS=Mus musculus OX=10090 GN=Arfgef2 PE=1 SV=1	Arfgef2	541.487	244.86	224.43	261.206	254.763	276.463	202.192	206.435	214.834	335.755	355.364	296.768	183.273	231.495	198.452	273.622	230.596	259.643
A2A5Y6	Microtubule-associated protein OS=Mus musculus OX=10090 GN=Mapt PE=1 SV=1	Mapt	188.925	196.229	289.38	199.775	235.309	357.361	79.3174	188.594	200.214	417.333	563.33	206.487	70.6976	108.077	188.266	268.796	160.766	278.693
A2A690	Protein TANC2 OS=Mus musculus OX=10090 GN=Tanc2 PE=1 SV=1	Tanc2	226.12	272.169	343.169	222.612	214.413	258.917	209.806	310.19	276.107	301.565	296.9	316.587	194.851	202.267	262.995	223.398	239.857	278.632
A2A7S7	Tyrosine--tRNA ligase OS=Mus musculus OX=10090 GN=Yars PE=1 SV=1	Yars	227.592	236.38	238.787	243.968	213.797	328.87	185.68	199.436	246.189	279.561	436.602	361.562	170.26	196.696	233.717	232.07	174.818	397.992
A2A7Z6	Ras-related protein Rab-3B OS=Mus musculus OX=10090 GN=Rab3b PE=1 SV=1	Rab3b	181.149	236.841	191.449	206.245	276.724	263.316	241.436	216.365	204.803	235.357	274.143	234.686	255.084	212.434	200.306	246.292	366.551	238.143
A2A841	Protein 4.1 OS=Mus musculus OX=10090 GN=Epb41 PE=1 SV=1	Epb41	213.753	277.737	240.583	278.194	252.516	255.054	240.512	292.921	255.67	238.042	219.546	236.805	327.807	253.94	267.016	244.05	236.521	321.087
A2A863	Integrin beta-4 OS=Mus musculus OX=10090 GN=Itgb4 PE=1 SV=1	Itgb4	287.47	293.124	271.942	287.814	245.641	246.506	252.891	254.149	320.783	241.002	226.94	262.376	216.88	315.8	300.454	256.618	252.476	251.779
A2A864	Integrin beta OS=Mus musculus OX=10090 GN=Itgb4 PE=1 SV=1	Itgb4	287.305	290.7	271.81	290.218	244.244	245.424	252.725	253.135	322.979	241.731	225.411	263.507	217.119	315.349	298.842	253.968	251.187	251.218
A2A8L5	Receptor-type tyrosine-protein phosphatase F OS=Mus musculus OX=10090 GN=Ptprf PE=1 SV=1	Ptprf	179.582	242.902	220.442	194.339	301.137	234.442	241.651	268.501	236.881	188.936	174.417	169.066	284.351	290.321	197.013	291.165	470.743	173.57
A2A8U2	Transmembrane protein 201 OS=Mus musculus OX=10090 GN=Tmem201 PE=1 SV=1	Tmem201	252.499	239.003	265.545	226.468	361.446	242.382	208.504	283.311	262.822	244.446	564.583	471.167	234.463	223.31	211.915	252.961	253.492	362.234
A2A9M4	Dedicator of cytokinesis protein 7 OS=Mus musculus OX=10090 GN=Dock7 PE=1 SV=2	Dock7	417.229	271.599	404.583	253.924	158.012	240.93	326.366	195.879	330.355	192.555	128.736	550.496	549.386	213.02	609.831	237.544	156.057	313.327
A2A9Z2	Dystrophin 71 OS=Mus musculus OX=10090 GN=Dmd PE=1 SV=1	Dmd	371.784	319.984	312.484	319.471	226.369	170.222	258.745	273.065	369.867	264.39	204.852	155.202	368.253	359.857	270.183	328.376	214.533	155.124
A2ADH1	Magnesium transporter protein 1 OS=Mus musculus OX=10090 GN=Magt1 PE=1 SV=1	Magt1	268.816	236.278	293.758	256.913	297.377	265.77	267.575	300.451	289.195	264.302	231.652	289.997	249.111	270.456	241.403	239.796	276.956	231.897
A2AE27	AMP deaminase OS=Mus musculus OX=10090 GN=Ampd2 PE=1 SV=1	Ampd2	261.992	263.676	288	255.352	189.43	268.845	224.379	295.277	268.266	351.634	304.922	323.974	220.117	224.415	243.27	268.501	179.803	302.924
A2AEG6	Glycoprotein m6b, isoform CRA_g OS=Mus musculus OX=10090 GN=Gpm6b PE=1 SV=1	Gpm6b	159.029	224.133	194.489	127.661	277.012	211.893	183.614	212.201	121.131	177.338	138.992	100.176	401.507	197.782	135.916	237.973	714.969	88.797
A2AEM2	Chloride channel CLIC-like 1, isoform CRA_a OS=Mus musculus OX=10090 GN=Clcc1 PE=1 SV=1	Clcc1	287.174	284.48	234.826	259.483	302.201	251.87	242.095	215.861	254.391	233.902	246.347	225.777	274.462	295.731	291.704	243.019	266.384	274.283
A2AEW8	GRIP1-associated protein 1 OS=Mus musculus OX=10090 GN=Gripap1 PE=1 SV=1	Gripap1	260.076	320.281	304.25	224.977	269.396	215.355	269.955	309.752	273.287	247.779	233.659	225.187	269.2	312.278	298.891	265.122	223.124	197.713
A2AEX6	Four and a half LIM domains protein 1 OS=Mus musculus OX=10090 GN=Fhl1 PE=1 SV=1	Fhl1	250.729	239.783	266.153	272.646	253.917	305.514	139.217	223.918	200.326	228.874	346.848	274.448	173.32	214.328	230.643	275.189	236.542	296.911
A2AF47	Dedicator of cytokinesis protein 11 OS=Mus musculus OX=10090 GN=Dock11 PE=1 SV=1	Dock11	285.07	249.584	228.981	245.571	232.07	217.357	325.653	243.339	254.385	237.582	246.145	190.235	284.597	302.626	289.992	249.574	286.106	200.58
A2AFF6	Cohesin subunit SA-2 OS=Mus musculus OX=10090 GN=Stag2 PE=1 SV=1	Stag2	258.9	294.813	274.393	313.815	243.554	227.151	323.589	309.585	307.793	238.019	235.703	192.84	314.98	355.629	292.184	247.146	221.536	213.397
A2AFP5	RAB9, member RAS oncogene family (Fragment) OS=Mus musculus OX=10090 GN=Rab9 PE=1 SV=1	Rab9	212.612	184.463	154.872	262.606	282.028	246.775	213.642	177.715	241.718	264.46	270.571	231.536	233.644	243.867	292.504	246.598	305.353	239.134
A2AFQ0	E3 ubiquitin-protein ligase HUWE1 OS=Mus musculus OX=10090 GN=Huwe1 PE=1 SV=1	Huwe1	236.666	244.107	276.766	275.713	242.026	275.355	254.76	267.298	234.355	278.983	288.504	318.701	228.102	244.791	240.598	253.941	235.01	323.467
A2AFQ2	3-hydroxyacyl-CoA dehydrogenase type-2 OS=Mus musculus OX=10090 GN=Hsd17b10 PE=1 SV=1	Hsd17b10	245.473	253.363	308.123	278.623	277.501	229.339	272.633	245.807	288.907	217.495	227.933	241.553	272.493	270.838	264.136	263.736	297.348	253.478
A2AG50	MAP7 domain-containing protein 2 OS=Mus musculus OX=10090 GN=Map7d2 PE=1 SV=1	Map7d2	321.791	235.818	343.533	230.156	310.183	405.87	144.381	247.016	235.545	392.005	423.387	219.243	234.483	175.679	251.248	356.29	193.787	292.468
A2AG68	Copper-transporting ATPase 1 OS=Mus musculus OX=10090 GN=Atp7a PE=1 SV=1	Atp7a	298.834	236.461	269.705	290.729	448.54	625.177	283.444	263.979	333.015	271.089	259.081	279.446	240.957	261.202	307.516	212.071	265.487	211.576
A2AGI2	Neuroligin-3 OS=Mus musculus OX=10090 GN=Nlgn3 PE=1 SV=1	Nlgn3	194.993	278.601	196.534	267.778	245.417	256.958	256.749	293.689	198.99	192.514	134.888	419.302	361.458	214.919	211.874	233.488	400.232	267.417
A2AGQ4	MAP kinase-activating death domain protein OS=Mus musculus OX=10090 GN=Madd PE=1 SV=1	Madd	148.879	193.563	183.451	200.055	275.738	274.772	120.872	187.031	170.764	288.005	331.137	313.689	138.22	110.315	179.77	266.031	274.122	331.852
A2AH25	Rho GTPase-activating protein 1 OS=Mus musculus OX=10090 GN=Arhgap1 PE=1 SV=1	Arhgap1	248.119	213.916	238.519	249.593	230.772	242.478	215.094	198.656	209.367	300.379	264.284	306.164	214.739	229.947	210.521	250.934	261.533	262.694
A2AH85	116 kDa U5 small nuclear ribonucleoprotein component OS=Mus musculus OX=10090 GN=Eftud2 PE=1 SV=1	Eftud2	306.346	298.527	304.198	323.624	222.822	177.419	330.45	306.762	318.974	225.684	192.43	230.535	304.056	331.961	317.72	230.94	176.721	230.545
A2AHK0	Diacylglycerol kinase OS=Mus musculus OX=10090 GN=Dgkz PE=1 SV=1	Dgkz	266.671	223.712	234.245	237.614	241.786	290.317	160.159	257.856	216.976	335.954	324.297	421.503	147.773	157.955	199.321	220.4	187.375	425.987
A2AI21	Glutamate receptor ionotropic, NMDA 1 OS=Mus musculus OX=10090 GN=Grin1 PE=1 SV=1	Grin1	146.778	182.834	243.02	230.355	210.33	229.249	320.478	177.617	151.36	249.115	161.974	238.433	471.141	200.392	166.32	226.989	368.246	209.393
A2AIM4	Tropomyosin beta chain OS=Mus musculus OX=10090 GN=Tpm2 PE=1 SV=1	Tpm2	356.668	408.979	363.71	355.537	202.638	102.515	167.081	178.855	243.637	420.741	260.834	104.813	206.814	227.356	349.877	459.944	154.443	168.954
A2AIX1	Protein transport protein sec16 OS=Mus musculus OX=10090 GN=Sec16a PE=1 SV=1	Sec16a	276.121	278.46	270.499	255.748	261.671	250.969	262.025	310.48	269.852	261.722	269.873	222.838	258.074	277.765	239.46	219.099	264.043	241.105
A2AJI0	MAP7 domain-containing protein 1 OS=Mus musculus OX=10090 GN=Map7d1 PE=1 SV=1	Map7d1	245.483	232.427	301.873	306.206	201.951	224.086	199.433	322.762	229.954	250.896	243.641	353.736	300.367	239.068	261.362	297.527	231.272	321.047
A2AJQ0	[Pyruvate dehydrogenase [acetyl-transferring]]-phosphatase 1, mitochondrial OS=Mus musculus OX=10090 GN=Pdp1 PE=1 SV=2	Pdp1	231.949	264.373	269.445	243.248	278.534	249.712	273.867	238.058	286.862	235.11	261.964	225.53	281.474	270.004	246.889	278.489	351.262	212.48
A2AJQ3	Probable C-mannosyltransferase DPY19L4 OS=Mus musculus OX=10090 GN=Dpy19l4 PE=2 SV=1	Dpy19l4	219.595	212.988	174.444	203.84	221.267	186.464	337.578	347.984	285.252	282.533	194.44	237.338	270.268	288.624	265.651	248.808	288.399	245.697
A2AKW0	Solute carrier family 25 member 51 OS=Mus musculus OX=10090 GN=Slc25a51 PE=1 SV=1	Slc25a51	150.521	243.891	237.102	257.598	366.491	256.281	207.246	250.816	213.831	224.135	255.784	242.847	197.45	207.489	198.72	257.781	415.882	247.234
A2AL50	Alkylglycerone-phosphate synthase OS=Mus musculus OX=10090 GN=Agps PE=1 SV=1	Agps	327.476	216.178	328.596	269.18	395.463	281.195	272.65	254.585	303.573	238.497	249.9	229.307	212.856	232.444	387.697	240.681	234.003	255.143
A2ALS4	Rap1 GTPase-activating protein 1 OS=Mus musculus OX=10090 GN=Rap1gap PE=1 SV=1	Rap1gap	228.434	206.408	167.079	243.339	229.826	358.534	125.908	207.27	181.402	432.228	470.469	381.241	115.734	131.584	165.252	327.417	187.421	346.909
A2ALS7	Rap1 GTPase-activating protein 1 (Fragment) OS=Mus musculus OX=10090 GN=Rap1gap PE=1 SV=1	Rap1gap	249.703	224.017	237.297	224.056	201.043	329.233	126.519	248.867	192.066	436.453	467.77	335.24	139.089	130.725	176.591	314.293	163.501	314.727
A2ALV3	Endophilin-A1 OS=Mus musculus OX=10090 GN=Sh3gl2 PE=1 SV=1	Sh3gl2	251.936	236.253	217.237	196.266	208.924	355.412	119.036	190.206	203.223	335.539	384.109	325.542	109.42	111.368	211.055	263.861	226.624	314.702
A2AMH4	Choline transporter-like protein 1 OS=Mus musculus OX=10090 GN=Slc44a1 PE=1 SV=1	Slc44a1	229.306	328.139	207.193	263.891	240.159	244.453	205.64	263.111	208.574	254.572	213.512	172.196	403.493	271.415	226.862	299.853	362.952	186.968
A2AMW0	Capping protein (Actin filament) muscle Z-line, beta, isoform CRA_a OS=Mus musculus OX=10090 GN=Capzb PE=1 SV=1	Capzb	284.761	260.215	244.51	285.968	285.182	253.423	259.572	257.375	251.589	238.931	288.888	271.847	303.248	251.465	254.483	253.917	265.753	275.249
A2AN08	E3 ubiquitin-protein ligase UBR4 OS=Mus musculus OX=10090 GN=Ubr4 PE=1 SV=1	Ubr4	284.586	298.679	283.315	311.588	267.279	238.119	236.454	305.559	254.705	291.795	263.371	274.144	315.774	239.917	310.437	260.568	237.568	292.47
A2AP18	1-phosphatidylinositol 4,5-bisphosphate phosphodiesterase eta-2 OS=Mus musculus OX=10090 GN=Plch2 PE=1 SV=2	Plch2	287.095	220.989	273.938	199.214	182.194	319.327	178.208	272.421	210.485	273.485	265.339	341.933	152.911	168.719	239.2	229.153	177.492	308.213
A2APV2	Formin-like protein 2 OS=Mus musculus OX=10090 GN=Fmnl2 PE=1 SV=2	Fmnl2	284.373	305.047	276.044	313.762	206.833	177.645	301.01	282.364	292.431	260.527	192.908	189.615	348.459	322.397	293.307	253.163	216.251	163.581
A2APX8	Sodium channel protein type 1 subunit alpha OS=Mus musculus OX=10090 GN=Scn1a PE=1 SV=1	Scn1a	122.191	265.885	184.92	143.494	278.209	280.121	213.992	225.537	121.807	180.782	188.27	197.035	525.975	191.853	185.472	305.946	613.397	162.227
A2AQC3	Phospholipid-transporting ATPase OS=Mus musculus OX=10090 GN=Atp9a PE=1 SV=1	Atp9a	384.291	324.636	166.164	218.338	255.113	256.947	382.257	328.706	215.207	198.035	227.897	259.524	380.432	203.624	280.252	272.478	293.879	241.489
A2AQJ6	Transmembrane protein 87A OS=Mus musculus OX=10090 GN=Tmem87a PE=1 SV=1	Tmem87a	233.926	226.232	249.449	313.481	377.908	286.593	249.118	224.336	281.788	244.502	280.903	211.521	278.649	242.734	261.564	253.914	265.701	182.849
A2AQN4	Acetyl-coenzyme A synthetase, cytoplasmic OS=Mus musculus OX=10090 GN=Acss2 PE=1 SV=1	Acss2	223.146	238.006	236.15	209.166	259.751	322.728	131.393	221.153	234.308	395.437	455.116	489.72	124.448	146.629	301.255	294.203	212.58	310.732
A2AQR0	Glycerol-3-phosphate dehydrogenase OS=Mus musculus OX=10090 GN=Gpd2 PE=1 SV=1	Gpd2	254.558	263.269	228.509	249.538	258.503	218.893	314.888	221.348	262.098	232.43	242.054	212.397	300.346	273.828	376.41	245.701	315.133	220.385
A2AR02	Peptidyl-prolyl cis-trans isomerase G OS=Mus musculus OX=10090 GN=Ppig PE=1 SV=1	Ppig	215.131	158.089	149.525	272.87	143.702	135.905	241.816	269.973	164.984	247.905	133.068	227.158	1009.53	255.603	200.555	263.053	130.954	212.764
A2ARA8	Integrin alpha-8 OS=Mus musculus OX=10090 GN=Itga8 PE=1 SV=1	Itga8	249.199	271.626	273.662	330.568	245.153	261.08	211.098	225.589	264.659	204.35	285.725	218.169	213.591	235.79	304.209	262.114	232.951	236.087
A2ARP8	Microtubule-associated protein 1A OS=Mus musculus OX=10090 GN=Map1a PE=1 SV=1	Map1a	195.857	262.248	229.629	199.361	247.827	267.863	171.751	265.873	194.87	212.098	253.279	440.589	290.343	185.139	204.409	233.412	309.423	400.761
A2ARS0	Ankyrin repeat domain-containing protein 63 OS=Mus musculus OX=10090 GN=Ankrd63 PE=1 SV=1	Ankrd63	282.132	199.23	327.014	226.154	227.009	213.873	192.774	290.254	217.496	308.446	262.698	453.434	382.948	192.886	382.835	266.638	205.086	301.3
A2AS98	Nck-associated protein 1 OS=Mus musculus OX=10090 GN=Nckap1 PE=1 SV=1	Nckap1	204.349	244.066	272.162	238.847	227.853	339.049	174.706	238.209	235.842	325.489	328.246	291.479	191.963	180.8	175.435	270.389	233.177	326.66
A2ASQ1	Agrin OS=Mus musculus OX=10090 GN=Agrn PE=1 SV=1	Agrn	313.338	253.536	255.21	269.885	247.048	241.091	249.16	253.667	290.227	266.176	278.98	210.119	250.176	335.173	256.527	238.712	283.018	264.834
A2AT37	UPF2 regulator of nonsense transcripts homolog (Yeast) OS=Mus musculus OX=10090 GN=Upf2 PE=1 SV=1	Upf2	287.174	161.496	233.117	298.481	193.228	258.636	186.974	212.493	209.805	293.51	301.624	320.379	129.642	238.577	168.438	258.184	198.881	300.63
A2ATK9	Family with sequence similarity 171, member A1 OS=Mus musculus OX=10090 GN=Fam171a1 PE=1 SV=1	Fam171a1	268.463	204.594	209.7	251.387	241.95	227.404	287.019	243.267	216.562	216.732	248.128	233.509	261.084	239.175	275.695	245.61	383.314	180.061
A2AUD5	Tumor protein D54 OS=Mus musculus OX=10090 GN=Tpd52l2 PE=1 SV=1	Tpd52l2	541.107	226.69	301.054	235.305	323.785	287.744	186.28	304.969	254.626	259.087	343.521	235.815	319.936	225.702	451.24	264.108	346.352	215.246
A2AUK8	Band 4.1-like protein 1 OS=Mus musculus OX=10090 GN=Epb41l1 PE=1 SV=1	Epb41l1	241.303	267.655	240.733	213.697	231.891	289.237	173.835	235.685	196.044	255.472	287.426	302.38	282.13	177.273	210.457	247.744	284.095	342.578
A2AVJ7	Ribosome-binding protein 1 OS=Mus musculus OX=10090 GN=Rrbp1 PE=1 SV=1	Rrbp1	366.062	265.251	281.524	274.976	309.549	224.426	251.269	353.585	255.289	265.683	265.993	243.655	287.86	267.478	221.991	236.531	265.809	210.126
A2AVR6	Acyl-coenzyme A thioesterase 11 OS=Mus musculus OX=10090 GN=Acot11 PE=1 SV=1	Acot11	246.979	267.208	231.127	209.074	301.315	249.516	228.174	270.93	303.491	272.251	272.669	399.425	246.379	175.383	290.828	284.607	306.53	401.674
A2AWI7	Endophilin-B2 OS=Mus musculus OX=10090 GN=Sh3glb2 PE=1 SV=1	Sh3glb2	194.519	240.494	186.318	164.419	220.102	328.43	113.411	176.447	165.598	334.17	392.721	317.747	104.301	151.008	238.286	288.976	274.221	241.259
A2AWT5	Nucleolar transcription factor 1 OS=Mus musculus OX=10090 GN=Ubtf PE=1 SV=1	Ubtf	378.621	335.105	354.112	227.108	241.972	189.966	329.359	353.698	289.11	183.468	149.824	209.733	364.113	330.978	321.681	191.383	363.636	153.08
A2BFF9	Cytoplasmic dynein 1 intermediate chain 2 OS=Mus musculus OX=10090 GN=Dync1i2 PE=1 SV=1	Dync1i2	262.955	255.197	246.233	300.936	198.121	221.221	254.801	297.769	264.292	247.622	202.062	293.593	261.737	252.334	257.382	257.449	219.314	298.579
A2BGI8	Peptidyl-prolyl cis-trans isomerase (Fragment) OS=Mus musculus OX=10090 GN=Ppih PE=1 SV=1	Ppih	208.982	228.459	250.041	249.731	307.587	244.717	250.409	236.325	213.162	248.331	345.421	256.326	222.439	276.545	332.402	246.439	214.689	179.175
A2CEK3	Phosphoglucomutase-2 OS=Mus musculus OX=10090 GN=Pgm2 PE=1 SV=1	Pgm2	134.629	265.413	240.938	209.532	224.091	295.918	122.761	201.142	206.923	271.356	391.758	355.208	116.621	174.745	229.191	235.989	172.311	334.111
A2CG35	Ras-related protein Rab-12 OS=Mus musculus OX=10090 GN=Rab12 PE=1 SV=1	Rab12	236.69	236.633	194.463	252.645	281.072	267.048	285.976	239.003	236.435	254.908	254.594	236.136	275.501	262.672	230.711	257.822	329.919	248.58
A2CG49	Kalirin OS=Mus musculus OX=10090 GN=Kalrn PE=1 SV=1	Kalrn	221.397	242.966	262.08	240.042	263.633	262.021	228.306	252.063	270.945	252.716	262.106	269.666	235.049	253.809	219.192	253.117	299.015	234.148
A2RT62	F-box/LRR-repeat protein 16 OS=Mus musculus OX=10090 GN=Fbxl16 PE=1 SV=1	Fbxl16	160.827	251.367	209.386	214.232	210.058	322.054	100.731	224.066	208.179	367.607	430.214	403.686	95.1192	117.661	129.85	271	196.684	367.437
A3KGU5	Spectrin alpha chain, non-erythrocytic 1 OS=Mus musculus OX=10090 GN=Sptan1 PE=1 SV=1	Sptan1	291.839	305.736	234.961	243.193	225.759	212.658	297.294	281.385	233.379	234.236	215.272	155.902	424.314	278.628	268.035	266.334	275.371	169.231
A3QM89	Reticulon (Fragment) OS=Mus musculus OX=10090 GN=Rtn1 PE=1 SV=1	Rtn1	266.517	235.828	192.691	169.631	224.408	307.783	264.908	192.616	165.827	199.56	220.323	200.964	291.099	235.54	208.61	258.76	446.337	181.091
A5D6P2	Par-3 (Partitioning defective 3) homolog (C. elegans) OS=Mus musculus OX=10090 GN=Pard3 PE=1 SV=1	Pard3	342.971	286.047	304.287	259.365	220.299	248.654	316.806	266.767	284.564	208.623	236.201	292.692	296.473	279.821	320.778	216.302	183.544	229.317
A6H5Z3	Exocyst complex component 6B OS=Mus musculus OX=10090 GN=Exoc6b PE=1 SV=1	Exoc6b	242.523	272.719	231.426	206.991	236.138	322.351	203.761	232.759	256.471	345.954	315.927	257.73	196.76	232.403	218.581	264.093	239.744	244.064
A6H644	MCG130490 OS=Mus musculus OX=10090 GN=Ppp1r12b PE=1 SV=1	Ppp1r12b	292.85	299.212	296.633	313.439	242.912	242.669	221.461	278.912	270.336	274.189	231.013	230.726	278.579	285.071	317.027	255.236	200.372	216.087
A6H6E2	Multimerin-2 OS=Mus musculus OX=10090 GN=Mmrn2 PE=1 SV=1	Mmrn2	279.282	256.803	271.774	369.031	332.494	203.455	257.997	350.736	316.046	243.201	216.91	189.643	207.107	308.129	215.831	263.497	219.803	174.03
A6H8H2	DENN domain-containing protein 4C OS=Mus musculus OX=10090 GN=Dennd4c PE=1 SV=1	Dennd4c	284.523	304.42	244.936	353.452	292.53	232.973	348.576	269.353	305.146	325.514	246.647	223.08	246.134	296.994	272.897	284.881	222.495	191.301
A6X8Z5	Rho GTPase-activating protein 31 OS=Mus musculus OX=10090 GN=Arhgap31 PE=1 SV=1	Arhgap31	266.13	320.29	289.306	257.709	202.691	186.577	313.169	305.859	286.447	246.533	208.686	173.058	337.167	312.912	303.483	215.994	215.679	208.929
A6X919	Probable C-mannosyltransferase DPY19L1 OS=Mus musculus OX=10090 GN=Dpy19l1 PE=1 SV=1	Dpy19l1	223.152	256.902	217.512	228.882	215.781	243.952	314.655	305.194	288.056	195.577	197.562	228.253	306.585	306.533	250.927	252.813	250.677	245.812
A6X940	Fermitin family homolog 2 (Fragment) OS=Mus musculus OX=10090 GN=Fermt2 PE=1 SV=1	Fermt2	268.038	256.615	217.027	288.736	248.5	336.974	249.139	235.236	227.643	258.187	309.254	312.449	246.025	284.452	212.262	273.157	266.788	303.108
A6ZI44	Fructose-bisphosphate aldolase OS=Mus musculus OX=10090 GN=Aldoa PE=1 SV=1	Aldoa	205.083	236.891	215.509	199.558	249.112	343.783	118.511	191.649	204.138	339.952	455.43	367.521	118.946	157.019	218.738	256.041	216.462	345.899
A6ZI46	Fructose-bisphosphate aldolase OS=Mus musculus OX=10090 GN=Aldoart1 PE=1 SV=1	Aldoart1	236.151	237.119	227.792	205.455	251.703	331.281	130.693	200.245	209.09	323.454	460.821	346.735	124.803	162.912	228.837	249.636	213.29	341.443
A7E1Z5	Anion exchange protein OS=Mus musculus OX=10090 GN=Slc4a4 PE=1 SV=1	Slc4a4	249.18	234.55	237.251	183.755	259.605	235.535	259.595	243.395	269.219	167.72	152.37	156.737	270.67	272.56	203.982	305.562	415.033	157.216
A8DUK4	Beta-globin OS=Mus musculus OX=10090 GN=Hbb-bs PE=1 SV=1	Hbb-bs	172.68	158.113	167.651	343.531	357.015	260.591	1278.53	275.584	184.2	195.443	196.522	384.695	209.19	97.5053	216.052	161.593	161.823	814.722
A8Y5T6	Probable proline--tRNA ligase, mitochondrial OS=Mus musculus OX=10090 GN=Pars2 PE=1 SV=1	Pars2	421.975	253.453	333.919	288.891	375.768	235.591	333.488	237.283	286.867	225.632	223.078	247.465	223.539	276.237	332.508	221.029	374.818	221.742
A9DA50	Leucine-rich repeat and immunoglobulin-like domain-containing nogo receptor-interacting protein 1 OS=Mus musculus OX=10090 GN=Lingo1 PE=1 SV=1	Lingo1	352.065	224.283	287.736	203.752	260.592	220.184	442.508	286.264	182.757	184.275	195.541	279.909	369.114	228.299	269.222	205.982	380.15	277.658
B0QZN5	Vesicle-associated membrane protein 2 OS=Mus musculus OX=10090 GN=Vamp2 PE=1 SV=1	Vamp2	275.653	264.066	254.41	212.358	309.947	300.566	162.005	187.164	165.015	278.454	325.401	323.368	261.256	193.865	218.241	257.291	295.898	292.889
B0QZW1	Glutamate receptor 3 OS=Mus musculus OX=10090 GN=Gria3 PE=1 SV=1	Gria3	228.483	250.371	249.776	176.682	331.662	224.078	263.583	240.677	185.279	158.372	156.835	182.32	446.333	210.108	224.657	294.717	635.237	171.129
B0V2N1	Receptor-type tyrosine-protein phosphatase S OS=Mus musculus OX=10090 GN=Ptprs PE=1 SV=1	Ptprs	194.351	234.644	221.624	174.236	271.309	230.354	230.575	260.824	191.203	180.609	162.719	213.06	333.3	250.248	201.064	262.381	472.273	175.527
B0V2P5	DmX-like protein 2 OS=Mus musculus OX=10090 GN=Dmxl2 PE=1 SV=1	Dmxl2	184.603	229.519	239.832	191.833	233.393	300.595	131.163	234.521	205.242	372.705	392.71	370.233	137.528	139.551	163.059	269.23	264.486	335.09
B1AQ77	Keratin 15, isoform CRA_a OS=Mus musculus OX=10090 GN=Krt15 PE=1 SV=1	Krt15	854.865	229.794	395.606	258.687	132.369	119.775	534.02	271.383	185.612	173.11	181.048	324.847	164.32	257.48	557.615	183.314	232.784	299.088
B1AQF4	Dual-specificity protein phosphatase 3 OS=Mus musculus OX=10090 GN=Dusp3 PE=1 SV=1	Dusp3	228.86	232.662	203.234	221.413	246.656	365.764	129.838	190.38	201.845	333.901	450.232	366.344	149.898	132.707	226.035	264.304	215.301	319.255
B1AQX7	SRC kinase-signaling inhibitor 1 OS=Mus musculus OX=10090 GN=Srcin1 PE=1 SV=1	Srcin1	170.766	286.087	206.725	166.691	281.189	238.288	193.002	269.227	156.403	228.154	191.514	233.491	435.312	180.241	224.325	293.654	446.514	196.201
B1AQX9	SRC kinase-signaling inhibitor 1 OS=Mus musculus OX=10090 GN=Srcin1 PE=1 SV=1	Srcin1	170.766	286.087	206.725	168.453	277.658	237.408	193.002	269.227	156.403	233.475	191.078	232.657	435.312	180.241	224.325	293.933	443.82	199.554
B1AQY2	Rho GTPase-activating protein 23 OS=Mus musculus OX=10090 GN=Arhgap23 PE=1 SV=1	Arhgap23	335.994	311.905	301.33	108.29	153.704	231.346	277.252	336.014	240.284	322.861	290.647	323.094	308.829	282.585	364.227	303.725	215.266	362.234
B1AQZ0	Septin-8 OS=Mus musculus OX=10090 GN=Sept8 PE=1 SV=1	Sept8	218.342	251.868	220.517	250.344	267.138	306.007	201.296	234.169	210.587	260.398	270.587	265.893	301.984	234.824	220.351	305.287	331.53	276.947
B1AR74	Breast carcinoma-amplified sequence 3 homolog OS=Mus musculus OX=10090 GN=Bcas3 PE=1 SV=1	Bcas3	234.977	255.996	253.589	188.586	238.915	361.464	185.699	262.352	233.718	393.149	431.336	338.349	196.66	197.925	186.824	265.545	202.865	323.423
B1ARB3	Platelet endothelial cell adhesion molecule OS=Mus musculus OX=10090 GN=Pecam1 PE=1 SV=1	Pecam1	267.449	285.03	258.951	262.613	234.128	233.941	253.82	225.032	250.127	235.795	222.002	218.228	290.441	273.645	230.242	236.89	282.094	179.194
B1ARU1	Microtubule-actin cross-linking factor 1 OS=Mus musculus OX=10090 GN=Macf1 PE=1 SV=1	Macf1	269.262	278.762	253.879	266.368	242.245	233.172	278.261	288.764	241.862	264.877	223.837	191.131	388.294	262.09	271.941	251.312	270.203	190.243
B1ASP2	Tyrosine-protein kinase OS=Mus musculus OX=10090 GN=Jak1 PE=1 SV=1	Jak1	294.845	259.812	231.314	278.126	301.42	226.603	262.458	251.707	293.05	262.964	228.713	208.576	239.084	264.034	227.001	225.877	218.781	220.79
B1AT82	MCG6846, isoform CRA_c OS=Mus musculus OX=10090 GN=Prpsap1 PE=1 SV=1	Prpsap1	190.327	233.475	246.789	294.514	335.44	342.04	159.69	249.703	237.04	324.413	364.319	372.247	192.753	196.919	204.54	333.483	344.893	350.219
B1ATI0	Aldehyde dehydrogenase OS=Mus musculus OX=10090 GN=Aldh3a2 PE=1 SV=1	Aldh3a2	268.827	257.327	239.687	253.624	319.538	219.433	287.333	254.751	268.094	207.36	231.323	175.015	279.16	281.927	234.02	227.296	262.391	210.313
B1ATV0	Chloride channel protein OS=Mus musculus OX=10090 GN=Clcn5 PE=1 SV=1	Clcn5	189.641	281.808	239.162	239.827	294.167	229.028	298.235	282.672	252.321	196.93	213.923	162.931	297.274	260.677	210.489	260.21	353.432	172.748
B1AU74	Motile sperm domain-containing protein 2 OS=Mus musculus OX=10090 GN=Mospd2 PE=1 SV=1	Mospd2	284.124	252.222	270.822	275.675	245.562	226.094	300.289	282.909	269.461	230.637	219.768	228.924	294.61	298.172	325.779	243.606	264.733	220.215
B1AUN2	Eukaryotic translation initiation factor 2B, subunit 3 OS=Mus musculus OX=10090 GN=Eif2b3 PE=1 SV=1	Eif2b3	302.133	255.466	318.343	295.149	258.57	291.81	234.429	335.022	269.052	260.462	271.011	357.05	220.001	298.866	222.422	237.255	225.048	360.239
B1AV35	Dystrophin-related protein 2 OS=Mus musculus OX=10090 GN=Drp2 PE=1 SV=1	Drp2	444.642	314.143	310.87	324.001	186.902	193.859	277.21	260.899	303.547	271.007	213.277	143.872	459.506	352.32	267.813	291.785	215.102	148.916
B1AVH5	Coronin OS=Mus musculus OX=10090 GN=Coro2a PE=1 SV=1	Coro2a	174.696	237.081	210.555	417.52	231.343	150.799	338.786	296.409	520.353	201.305	169.579	193.587	269.491	258.597	350.324	280.476	204.018	216.417
B1AVK5	Collagen, type IV, alpha 6 OS=Mus musculus OX=10090 GN=Col4a6 PE=1 SV=1	Col4a6	217.411	234.592	334.904	230.851	335.18	252.504	326.766	298.315	279.643	225.041	349.689	232.741	199.775	279.39	193.905	169.561	225.352	376.026
B1AWD9	Clathrin light chain OS=Mus musculus OX=10090 GN=Clta PE=1 SV=1	Clta	247.458	249.523	242.415	185.03	342.702	194.269	251.369	201.038	193.393	187.064	218.625	126.036	282.335	220.309	259.131	254.187	599.776	167.304
B1AWS8	Angiopoietin-1 receptor OS=Mus musculus OX=10090 GN=Tek PE=1 SV=1	Tek	297.493	264.158	281.72	329.145	258.867	233.175	312.411	297.994	285.307	254.935	230.589	225.763	295.375	243.336	224.339	224.629	229.077	223.658
B1AX58	Plastin-3 OS=Mus musculus OX=10090 GN=Pls3 PE=1 SV=1	Pls3	227.93	232.153	251.677	245.481	247.539	285.629	189.578	239.135	213.047	295.03	347.747	320.567	215.229	238.779	275.097	257.546	214.717	438.148
B1AXI6	Rho guanine nucleotide exchange factor 9 OS=Mus musculus OX=10090 GN=Arhgef9 PE=1 SV=1	Arhgef9	187.061	241.831	212.834	237.426	203.802	233.959	177.641	251.316	243.247	291.499	263.687	355.68	133.081	162.491	177.055	264.558	178.382	198.549
B1AZ14	Cordon-bleu protein-like 1 OS=Mus musculus OX=10090 GN=Cobll1 PE=1 SV=1	Cobll1	308.205	279.246	263.423	343.637	218.122	214.179	329.974	275.479	259.844	257.861	188.252	205.379	388.746	327.108	295.201	243.997	231.882	196.45
B1AZI6	THO complex subunit 2 OS=Mus musculus OX=10090 GN=Thoc2 PE=1 SV=1	Thoc2	319.009	288.231	287.868	374.139	223.363	162.638	347.172	346.007	298.415	271.426	178.93	158.64	307.864	324.131	313.366	248.902	146.29	151.411
B1B0C7	Basement membrane-specific heparan sulfate proteoglycan core protein OS=Mus musculus OX=10090 GN=Hspg2 PE=1 SV=1	Hspg2	305.201	254.651	292.843	279.705	249.201	218.82	289.304	303.324	280.86	267.648	263.745	223.458	250.758	304.265	235.887	223.709	254.515	275.55
B1B1A8	Myosin light chain kinase, smooth muscle OS=Mus musculus OX=10090 GN=Mylk PE=1 SV=1	Mylk	300.995	233.03	277.255	416.533	227.904	222.321	230.762	254.112	266.994	276.632	177.214	240.97	195.489	289.921	249.353	302.173	318.226	276.344
B2M1R6	Heterogeneous nuclear ribonucleoprotein K OS=Mus musculus OX=10090 GN=Hnrnpk PE=1 SV=1	Hnrnpk	279.211	240.937	328.787	249.031	235.156	346.966	183.094	210.257	240.738	293.082	429.099	433.95	175.275	255.812	282.077	274.166	142.045	392.9
B2RQ80	Tnik protein OS=Mus musculus OX=10090 GN=Tnik PE=1 SV=1	Tnik	173.97	222.524	220.838	237.945	195.862	268.523	201.159	242.377	228.676	272.284	299.435	311.654	209.575	210.239	200.784	246.08	199.98	305.99
B2RQC6	CAD protein OS=Mus musculus OX=10090 GN=Cad PE=1 SV=1	Cad	234.59	267.035	184.87	272.818	241.324	275.339	312.803	230.204	297.763	249.061	277.401	306.627	252.816	261.591	194.888	268.031	276.798	266.356
B2RQE8	Rho GTPase-activating protein 42 OS=Mus musculus OX=10090 GN=Arhgap42 PE=1 SV=1	Arhgap42	287.039	224.404	254.423	269.728	263.591	267.59	361.335	259.639	286.874	308.334	213.347	284.123	310.53	305.582	282.169	304.663	297.225	281.563
B2RR82	Intersectin-2 OS=Mus musculus OX=10090 GN=Itsn2 PE=1 SV=1	Itsn2	284.813	276.638	262.86	285.536	249.86	206.568	279.934	284.135	260.34	246.838	218.694	193.144	313.959	276.918	328.109	245.763	253.615	191.756
B2RRE7	OTU domain-containing protein 4 OS=Mus musculus OX=10090 GN=Otud4 PE=1 SV=1	Otud4	232.045	249.35	403.882	272.636	170.782	185.077	271.639	326.905	231.327	262.203	242.826	402.918	286.398	299.949	259.382	190.769	147.804	320.836
B2RSH2	Guanine nucleotide-binding protein G(i) subunit alpha-1 OS=Mus musculus OX=10090 GN=Gnai1 PE=1 SV=1	Gnai1	258.097	289.656	243.34	261.437	283.55	264.932	308.653	242.645	240.036	250.419	234.632	235.79	358.969	305.019	253.198	266.508	371.488	245.488
B2RSU6	Cingulin-like 1 OS=Mus musculus OX=10090 GN=Cgnl1 PE=1 SV=1	Cgnl1	327.819	274.693	288.67	324.443	280.275	240.123	326.009	287.566	267.928	260.084	273.789	213.553	295.814	185.525	253.111	212.934	250.705	225.181
B2RXC1	Trafficking protein particle complex subunit 11 OS=Mus musculus OX=10090 GN=Trappc11 PE=1 SV=1	Trappc11	279.833	243.287	221.104	272.104	198.821	275.693	294.507	237.752	247.15	284.311	245.921	228.067	287.639	256.76	241.628	236.926	284.154	185.365
B2RXQ2	Ppfia1 protein OS=Mus musculus OX=10090 GN=Ppfia1 PE=1 SV=1	Ppfia1	243.968	264.553	262.82	197.91	279.909	324.363	224.285	267.564	220.448	344.955	354.868	354.125	212.632	251.706	207.776	224.323	292.009	273.981
B2RXQ9	Sorbin and SH3 domain-containing protein 2 OS=Mus musculus OX=10090 GN=Sorbs2 PE=1 SV=1	Sorbs2	326.846	285.226	310.128	334.064	216.105	200.27	259.052	308.578	299.562	224.823	218.656	168.924	253.482	265.518	392.695	262.803	248.834	244.066
B2RXS4	Plexin-B2 OS=Mus musculus OX=10090 GN=Plxnb2 PE=1 SV=1	Plxnb2	290.11	254.258	286.078	277.727	308.792	259.166	266.031	262.638	284.075	222.232	226.736	231.71	252.852	278.267	298.989	251.559	266.415	268.171
B2RXT3	Ogdhl protein OS=Mus musculus OX=10090 GN=Ogdhl PE=1 SV=1	Ogdhl	219.372	195.698	258.065	190.219	362.683	227.489	314.227	188.994	206.9	180.857	194.651	206.805	210.253	218.587	176.274	248.216	606.777	179.096
B2RY56	RNA-binding protein 25 OS=Mus musculus OX=10090 GN=Rbm25 PE=1 SV=2	Rbm25	293.066	293.401	305.824	340.516	202.701	194.514	417.656	303.543	294.598	253.739	199.531	238.916	312.337	414.215	340.217	252.194	165.328	234.666
B7ZBV9	Potassium voltage-gated channel subfamily KQT member 2 OS=Mus musculus OX=10090 GN=Kcnq2 PE=1 SV=1	Kcnq2	244.035	284.744	206.646	299.209	310.335	250.917	334.498	327.504	166.1	379.048	254.28	325.809	581.727	287.073	308.551	361.458	395.178	328.228
B7ZNL2	Nap1l4 protein OS=Mus musculus OX=10090 GN=Nap1l4 PE=1 SV=1	Nap1l4	235.765	233.541	275.452	237.228	257.572	319.899	206.173	222.313	234.222	287.276	326.797	368.996	194.072	278.176	253.567	283.682	255.303	344.89
B7ZNX6	Erbb2ip protein OS=Mus musculus OX=10090 GN=Erbin PE=1 SV=1	Erbin	294.356	285.537	282.533	271.16	302.174	245.21	288.058	289.268	280.988	223.536	232.68	217.639	307.508	267.856	284.854	252.659	318.506	238.763
B7ZWM6	Sorbin and SH3 domain-containing protein 2 OS=Mus musculus OX=10090 GN=Sorbs2 PE=1 SV=1	Sorbs2	315.93	286.827	299.871	331.205	217.428	200.303	255.859	311.616	292.068	223.134	218.261	169.836	272.272	262.79	383.257	262.303	251.414	243.783
B8JJ69	RIKEN cDNA 2310061I04 gene OS=Mus musculus OX=10090 GN=2310061I04Rik PE=1 SV=1	2310061I04Rik	236.355	260.532	242.308	237.042	346.532	294.349	325.956	185.967	230.271	228.286	272.815	289.115	268.163	198.619	212.138	236.712	438.441	234.172
B8JK39	Integrin alpha-9 OS=Mus musculus OX=10090 GN=Itga9 PE=1 SV=1	Itga9	522.868	297.211	290.906	308.149	230.556	273.684	316.27	338.231	266.734	217.075	215.48	280.332	331.564	193.135	539.018	226.539	260.183	267.363
B8QI34	Liprin-alpha-2 OS=Mus musculus OX=10090 GN=Ppfia2 PE=1 SV=1	Ppfia2	235.849	251.275	255.821	206.012	267.866	317.957	198.947	259.682	204.494	329.544	324.13	334.66	223.767	225.112	188.757	227.175	281.023	255.225
B9EHJ3	Tight junction protein ZO-1 OS=Mus musculus OX=10090 GN=Tjp1 PE=1 SV=1	Tjp1	317.107	276.633	279.304	307.137	262.594	214.63	340.845	274.311	225.029	249.168	249.278	186.558	318.987	284.863	288.984	223.414	245.657	211.284
B9EJ80	PDZ domain-containing protein 8 OS=Mus musculus OX=10090 GN=Pdzd8 PE=1 SV=1	Pdzd8	207.604	268.383	211.199	270.373	268.813	252.443	229.206	277.449	261.397	252.449	219.36	237.56	329.514	274.293	204.314	236.813	318.668	251.331
B9EJ86	Oxysterol-binding protein-related protein 8 OS=Mus musculus OX=10090 GN=Osbpl8 PE=1 SV=1	Osbpl8	223.442	289.88	278.432	229.288	310.727	227.264	220.409	267.735	266.666	219.052	244.193	197.939	343.682	228.355	261.206	243.557	344.746	195.583
B9EKI3	TATA element modulatory factor OS=Mus musculus OX=10090 GN=Tmf1 PE=1 SV=2	Tmf1	299.181	230.416	219.469	223.473	238.295	271.319	228.846	224.241	217.224	321.157	419.441	289.655	269.408	222.061	253.887	227.646	211.012	292.267
B9EKR1	Receptor-type tyrosine-protein phosphatase zeta OS=Mus musculus OX=10090 GN=Ptprz1 PE=1 SV=1	Ptprz1	163.353	235.169	221.729	170.804	267.564	306.026	216.574	186.169	192.473	212.044	341.429	291.748	251.052	175.153	182.969	283.474	375.928	302.337
C0HK80	Adipocyte-related X-chromosome expressed sequence 2 OS=Mus musculus OX=10090 GN=Arxes2 PE=1 SV=1	Arxes2	243.008	255.792	251.208	240.939	278.279	272.317	210.354	273.388	243.005	216.963	216.253	212.254	253.478	251.897	345.354	346.036	296.694	258.325
C0HKD9	Microfibrillar-associated protein 1B OS=Mus musculus OX=10090 GN=Mfap1b PE=1 SV=1	Mfap1b	284.74	288.552	240.406	256.161	271.344	192.253	341.891	277.622	265.573	201.058	205.186	222.915	277.977	536.124	316.799	236.519	180.095	205.716
D3YTQ3	Heterogeneous nuclear ribonucleoprotein D-like OS=Mus musculus OX=10090 GN=Hnrnpdl PE=1 SV=1	Hnrnpdl	193.298	223.819	264.327	306.813	206.94	199.563	224.807	218.09	288.735	225.496	289.066	310.144	245.021	409.493	304.762	233.232	144.054	282.501
D3YTS1	Signal peptidase complex catalytic subunit SEC11 OS=Mus musculus OX=10090 GN=Sec11a PE=1 SV=1	Sec11a	338.894	264.329	262.941	258.868	282.849	253.167	308.555	271.178	304.659	255.483	222.033	258.189	227.784	279.79	267.245	249.133	241.443	224.115
D3YU56	Inner nuclear membrane protein Man1 OS=Mus musculus OX=10090 GN=Lemd3 PE=1 SV=1	Lemd3	337.482	248.244	241.635	352.162	200.093	218.665	240.972	249.192	252.092	193.173	230.106	225.152	252.17	191.74	187.717	225.189	271.894	287.671
D3YUD2	Afadin (Fragment) OS=Mus musculus OX=10090 GN=Afdn PE=1 SV=1	Afdn	332.433	289.689	293.508	350.67	194.953	211.29	341.503	309.468	263.095	256.079	210.344	158.062	393.802	335.845	314.918	265.345	200.932	222.465
D3YUV9	Eukaryotic translation initiation factor 4E type 2 OS=Mus musculus OX=10090 GN=Eif4e2 PE=1 SV=1	Eif4e2	149.181	225.108	252.018	212.958	215.109	285.988	200.734	206.314	222.552	344.335	275.922	341.978	189.034	239.808	176.118	278.439	247.806	339.474
D3YUX2	Multiple PDZ domain protein OS=Mus musculus OX=10090 GN=Mpdz PE=1 SV=1	Mpdz	401.691	231.222	320.642	269.179	230.279	190.132	289.881	286.884	269.704	214.997	211.211	217.972	329.204	237.768	350.289	247.971	213.022	261.959
D3YV69	Ras-related protein Rab-6A OS=Mus musculus OX=10090 GN=Rab6a PE=1 SV=1	Rab6a	227.972	243.78	192.17	231.365	277.971	262.896	254.482	230.456	231.769	250.023	271.735	265.488	267.437	240.685	219.084	246.793	311.153	237.804
D3YVV7	Neuro-oncological ventral antigen 2 OS=Mus musculus OX=10090 GN=Nova2 PE=1 SV=3	Nova2	210.104	236.49	253.152	240.48	170.01	244.454	151.717	210.887	217.612	212.041	252.719	369.263	202.824	200.386	258.713	218.312	158.523	368.085
D3YVW2	Golgi integral membrane protein 4 OS=Mus musculus OX=10090 GN=Golim4 PE=1 SV=1	Golim4	320.891	301.023	266.549	287.383	244.498	256.809	334.317	258.279	252.515	250.558	259.812	176.017	279.943	305.264	230.262	282.533	290.572	224.3
D3YWD3	Transmembrane protein 245 OS=Mus musculus OX=10090 GN=Tmem245 PE=1 SV=1	Tmem245	254.123	293.19	242.598	313.407	229.323	256.878	240.776	280.264	251.891	253.087	247.011	175.448	330.135	297.072	311	250.563	277.41	227.77
D3YWX2	YLP motif-containing protein 1 OS=Mus musculus OX=10090 GN=Ylpm1 PE=1 SV=2	Ylpm1	346.896	268.475	260.141	339.734	227.943	157.565	344.529	300.691	257.708	248.857	228.69	223.518	280.645	294.872	272.403	291.775	186.364	235.887
D3YXG0	Hemicentin-1 OS=Mus musculus OX=10090 GN=Hmcn1 PE=1 SV=1	Hmcn1	421.909	207.163	505.883	242.405	180.198	252.393	278.96	196.602	225.129	313.078	251.371	193.137	343.471	189.187	441.66	308.27	243.348	242.422
D3YXN0	AP complex subunit sigma (Fragment) OS=Mus musculus OX=10090 GN=Ap1s1 PE=1 SV=1	Ap1s1	327.449	254.826	243.739	290.376	208.805	298.99	286.773	198.692	265.011	285.609	288.556	329.908	382.634	198.422	486.981	236.88	225.148	313.481
D3YYS6	Monoglyceride lipase OS=Mus musculus OX=10090 GN=Mgll PE=1 SV=1	Mgll	178.791	256.027	267.947	171.915	226.287	328.275	150.19	253.385	227.488	294.279	323.266	370.738	184.299	149.531	224.73	235.617	317.367	274.224
D3YYT1	Putative oxidoreductase GLYR1 OS=Mus musculus OX=10090 GN=Glyr1 PE=1 SV=1	Glyr1	274.587	274.782	241.09	272.591	217.384	220.971	295.768	279.963	224.397	265.333	241.112	192.364	294.743	278.042	256.087	252.186	220.966	223.035
D3YZU1	SH3 and multiple ankyrin repeat domains protein 1 OS=Mus musculus OX=10090 GN=Shank1 PE=1 SV=1	Shank1	190.842	145.579	170.747	113.911	296.322	197.228	277.466	197.59	139.882	147.195	150.766	155.201	284.812	151.698	149.945	203.589	630.331	114.597
D3YZZ5	Transmembrane p24-trafficking protein 7 OS=Mus musculus OX=10090 GN=Tmed7 PE=1 SV=1	Tmed7	272.039	244.753	237.158	265.02	285.397	256.187	282.604	256.599	263.568	214.16	229.352	227.333	282.576	242.775	293.615	246.851	262.578	235.515
D3Z041	Long-chain-fatty-acid--CoA ligase 1 OS=Mus musculus OX=10090 GN=Acsl1 PE=1 SV=1	Acsl1	242.298	274.341	272.462	284.116	258.075	219.004	291.143	278.938	291.325	238.756	225.56	211.3	305.376	290.908	277.118	245.196	293.169	229.836
D3Z0M6	Cytoplasmic dynein 1 intermediate chain 1 OS=Mus musculus OX=10090 GN=Dync1i1 PE=1 SV=1	Dync1i1	240.438	244.141	262.242	236.611	208.848	266.299	233.008	271.63	248.41	323.71	332.102	352.317	204.584	258.118	254.749	259.602	249.254	277.284
D3Z0M9	DEAD (Asp-Glu-Ala-Asp) box polypeptide 23 OS=Mus musculus OX=10090 GN=Ddx23 PE=1 SV=1	Ddx23	433.03	326.93	337.673	350.765	200.118	153.906	455.012	316.758	358.126	229.748	198.493	195.414	356.638	343.653	432.789	232.787	117.494	177.356
D3Z1J5	Palladin (Fragment) OS=Mus musculus OX=10090 GN=Palld PE=1 SV=1	Palld	338.901	265.904	312.179	400.244	234.8	202.875	264.548	257.893	279.8	254.184	219.471	241.587	201.474	254.734	338.968	299.37	298.48	274.999
D3Z230	Type I inositol 3,4-bisphosphate 4-phosphatase OS=Mus musculus OX=10090 GN=Inpp4a PE=1 SV=1	Inpp4a	248.464	257.865	221.824	246.73	241.302	319.13	160.36	261.26	225.125	358.671	377.696	384.293	153.499	153.411	193.277	286.65	195.704	375.47
D3Z286	Transmembrane protein with metallophosphoesterase domain OS=Mus musculus OX=10090 GN=Tmppe PE=1 SV=2	Tmppe	268.582	285.893	244.901	336.507	351.349	257.231	297.2	286.8	261.307	230.086	301.62	326.173	308.87	283.058	271.531	265.473	303.442	285.393
D3Z2H9	Uncharacterized protein OS=Mus musculus OX=10090 GN=Tpm3-rs7 PE=3 SV=1	Tpm3-rs7	386.036	396.349	371.129	360.529	180.972	127.212	154.082	174.505	242.935	442.1	264.492	111.572	172.552	239.91	305.595	425.291	167.963	150.275
D3Z2J4	AKT-interacting protein OS=Mus musculus OX=10090 GN=Aktip PE=1 SV=2	Aktip	303.406	268.972	303.489	282.075	247.081	400.719	199.674	262.752	249.622	355.519	399.763	366.191	221.67	206.925	277.031	341.094	178.763	239.06
D3Z344	Adenomatous polyposis coli protein 2 (Fragment) OS=Mus musculus OX=10090 GN=Apc2 PE=1 SV=8	Apc2	305.839	268.082	322.023	281.159	253.464	228.583	207.313	338.461	279.229	336.019	257.519	138.937	232.545	283.394	223.914	286.674	219.766	290.263
D3Z3N4	Heterogeneous nuclear ribonucleoprotein H3 OS=Mus musculus OX=10090 GN=Hnrnph3 PE=1 SV=1	Hnrnph3	379.601	216.743	305.321	295.761	198.7	178.846	215.833	235.501	237.086	246.032	228.217	296.056	259.59	343.967	420.37	277.8	163.642	251.253
D3Z3Q3	Smoothelin OS=Mus musculus OX=10090 GN=Smtn PE=1 SV=1	Smtn	334.197	300.19	322.212	361.87	220.208	213.504	252.817	358.521	311.893	217.767	229.534	190.562	242.827	246.384	371.849	258.184	261.496	221.443
D3Z4B2	Gamma-soluble NSF attachment protein (Fragment) OS=Mus musculus OX=10090 GN=Napg PE=1 SV=1	Napg	219.181	253.237	240.374	208.898	275.552	305.334	199.63	215.309	219.429	265.377	338.537	268.082	220.866	201.84	219.257	275.867	350.831	297.754
D3Z4J3	Unconventional myosin-Va OS=Mus musculus OX=10090 GN=Myo5a PE=1 SV=1	Myo5a	183.662	303.37	195.277	183.741	284.162	243.125	217.993	316.221	164.168	206.267	199.934	214.538	473.284	194.81	218.936	296.201	455.576	209.105
D3Z4M4	Roundabout homolog 4 OS=Mus musculus OX=10090 GN=Robo4 PE=1 SV=1	Robo4	386.121	273.074	265.808	274.372	286.716	272.61	284.021	266.495	267.578	290.674	269.752	188.403	326.218	269.713	370.117	258.434	268.646	185.492
D3Z5F7	BCL2L2-PABPN1 readthrough OS=Mus musculus OX=10090 GN=Gm20521 PE=4 SV=1	Gm20521	329.253	261.241	262.079	264.722	216.894	150.56	272.79	297.576	286.853	205.165	222.841	242.463	268.844	373.583	353.497	217.755	136.772	205.753
D3Z5I1	Zinc finger CCCH-type antiviral protein 1 OS=Mus musculus OX=10090 GN=Zc3hav1 PE=1 SV=1	Zc3hav1	375.672	307.462	341.2	275.536	263.829	286.646	404.926	295.982	310.455	239.127	241.404	189.793	357.302	319.975	300.199	226.569	210.227	216.032
D3Z5J3	Sorbin and SH3 domain-containing protein 1 OS=Mus musculus OX=10090 GN=Sorbs1 PE=1 SV=1	Sorbs1	310.868	262.648	259.801	301.988	227.281	196.884	286.331	273.252	276.242	266.842	209.262	147.431	307.327	311.297	318.209	267.893	230.973	197.857
D3Z5M6	Adhesion G protein-coupled receptor L3 OS=Mus musculus OX=10090 GN=Adgrl3 PE=1 SV=1	Adgrl3	285.931	317.549	299.833	196.623	318.82	254.866	366.975	276.224	222.484	220.331	238.549	187.858	402.061	257.78	296.46	271.151	468.174	177.677
D3Z656	Synaptojanin-1 OS=Mus musculus OX=10090 GN=Synj1 PE=1 SV=1	Synj1	215.24	235.368	263.701	214.826	209.254	339.173	118.638	227.535	235.91	398.175	442.19	279.17	99.3029	136.61	161.319	278.154	165.32	293.33
D3Z689	ADAMTS-like 5, isoform CRA_c OS=Mus musculus OX=10090 GN=Adamtsl5 PE=1 SV=1	Adamtsl5	382.898	283.785	358.426	584.865	441.406	390.811	379.403	255.744	366.556	207.113	357.367	163.74	301.007	351.318	288.296	465.879	285.387	375.768
D3Z7D3	Disco-interacting protein 2 homolog A OS=Mus musculus OX=10090 GN=Dip2a PE=1 SV=1	Dip2a	204.484	255.417	250.648	255.747	221.275	276.89	200.581	244.901	206.496	275.396	311.076	339.819	223.591	174.199	217.427	266.962	196.543	377.611
D3Z7P0	BRISC and BRCA1-A complex member 2 OS=Mus musculus OX=10090 GN=Babam2 PE=1 SV=3	Babam2	279.27	287.065	216.111	237.028	266.657	285.038	263.168	269.616	261.661	279.441	322.607	307.607	278.914	291.063	287.96	257.701	261.429	283.287
D3Z7P3	Glutaminase kidney isoform, mitochondrial OS=Mus musculus OX=10090 GN=Gls PE=1 SV=1	Gls	181.38	195.695	237.581	178.649	342.883	230.438	296.149	190.814	221.773	194.762	191.494	208.428	183.728	216.836	175.076	212.642	613.921	201.134
D4AFX6	Arf-GAP with coiled-coil, ANK repeat and PH domain-containing protein 2 OS=Mus musculus OX=10090 GN=Acap2 PE=2 SV=1	Acap2	173.012	260.223	222.183	212.642	242.491	320.44	184.4	321.195	244.136	341.089	340.044	360.203	190.357	206.868	198.599	279.9	256.625	302.626
D4AFX7	DnaJ heat shock protein family (Hsp40) member C13 OS=Mus musculus OX=10090 GN=Dnajc13 PE=1 SV=1	Dnajc13	258.343	269.12	264.93	319.875	315.873	265.343	284.327	269.108	267.378	241.009	230.66	237.463	254.496	260.505	223.624	255.9	279.159	242.274
D6RH77	Phospholipase OS=Mus musculus OX=10090 GN=Pld1 PE=1 SV=2	Pld1	276.301	273.919	274.669	284.414	274.95	225.49	289.165	286.565	288.289	228.137	211.489	250.733	311.446	295.452	269.537	265.676	269.886	223.146
E0CXB9	Catenin alpha-2 OS=Mus musculus OX=10090 GN=Ctnna2 PE=1 SV=1	Ctnna2	214.698	264.874	241.737	210.312	266.7	234.948	248.471	243.993	241.227	206.968	215.781	161.073	358.811	232.07	227.294	260.011	379.786	195.432
E0CXC2	E3 ubiquitin-protein ligase RNF8 OS=Mus musculus OX=10090 GN=Gm28043 PE=3 SV=1	Gm28043	291.018	185.464	222.848	308.029	132.053	124.376	149.236	165.574	200.085	148.602	118.714	253.198	141.298	141.146	180.025	209.12	67.6996	298.058
E0CYB9	Mitochondrial fission factor OS=Mus musculus OX=10090 GN=Mff PE=1 SV=1	Mff	307.375	228.565	236.661	193.769	313.253	239.211	297.863	256.759	244.46	184.512	207.068	197.028	260.857	294.179	259.929	218.728	438.479	179.066
E0CYH7	Filamin A-interacting protein 1-like OS=Mus musculus OX=10090 GN=Filip1l PE=1 SV=1	Filip1l	279.829	258.861	333.212	282.818	277.426	207.605	233.256	268.853	304.72	217.83	184.89	193.945	223.83	269.149	337.977	253.136	278.527	214.615
E0CYV0	Protein-L-isoaspartate O-methyltransferase OS=Mus musculus OX=10090 GN=Pcmt1 PE=1 SV=1	Pcmt1	221.499	262.97	254.252	189.857	207.771	321.148	160.1	215.804	229.737	319.521	446.43	269.322	151.642	170.585	266.654	238.278	205.054	271.781
E0CZ72	Kinesin-like protein OS=Mus musculus OX=10090 GN=Kif2a PE=1 SV=1	Kif2a	208.503	222.804	243.824	205.94	232.13	398.324	162.033	185.823	193.679	295.315	370.34	434.384	140.257	162.756	167.168	230.202	213.099	457.45
E5FYH1	Protein TOPAZ1 OS=Mus musculus OX=10090 GN=Topaz1 PE=2 SV=1	Topaz1	427.192	295.044	330.069	238.806	183.098	243.697	361.857	175.626	306.873	118.261	99.3244	436.156	577.25	195.466	483.963	175.892	188.851	371.677
E9PU87	Serine/threonine-protein kinase SIK3 OS=Mus musculus OX=10090 GN=Sik3 PE=1 SV=1	Sik3	231.016	223.936	189	293.611	347.88	302.526	138.028	246.301	212.186	310.538	532.137	399.947	196.99	177.121	149.961	304.167	264.879	378.615
E9PUA3	IQ motif and SEC7 domain-containing protein 1 OS=Mus musculus OX=10090 GN=Iqsec1 PE=1 SV=1	Iqsec1	205.7	282.477	223.009	195.93	249.561	238.158	204.805	277.105	200.473	250.968	259.9	225.383	338.719	194.571	209.291	253.517	330.992	201.701
E9PUC5	PH and SEC7 domain-containing protein 3 OS=Mus musculus OX=10090 GN=Psd3 PE=1 SV=1	Psd3	247.212	253.432	231.558	193.125	205.273	321.756	124.919	212.746	193.646	305.351	328.009	489.451	256.344	125.784	257.128	250.276	184.022	431.273
E9PUD2	Dynamin-1-like protein OS=Mus musculus OX=10090 GN=Dnm1l PE=1 SV=1	Dnm1l	199.37	257.992	250.411	231.922	245.825	322.804	134.607	250.738	238.891	337.668	412.701	337.698	121.23	139.538	199.245	279.08	200.958	320.216
E9PUF7	Rho guanine nucleotide exchange factor 1 OS=Mus musculus OX=10090 GN=Arhgef1 PE=1 SV=1	Arhgef1	209.435	235.946	253.221	257.846	229.923	284.148	208.246	255.236	272.821	267.55	268.327	248.965	226.775	243.742	201.128	212.811	199.889	239.703
E9PUI5	Formin-binding protein 1-like OS=Mus musculus OX=10090 GN=Fnbp1l PE=1 SV=1	Fnbp1l	253.863	255.442	236.748	212.496	251.318	286.558	185.127	233.508	225.714	291.96	286.215	245.192	218.282	212.8	235.625	271.171	178.226	220.176
E9PUL5	Proline-rich transmembrane protein 2 OS=Mus musculus OX=10090 GN=Prrt2 PE=1 SV=1	Prrt2	78.4513	206.075	210.205	114.532	394.798	217.98	181.175	310.797	121.523	181.407	122.739	140.349	261.957	122.921	115.978	216.794	870.473	125.302
E9PUQ5	Golgin subfamily A member 2 OS=Mus musculus OX=10090 GN=Golga2 PE=1 SV=1	Golga2	288.698	248.545	263.257	260.141	321.204	318.936	224.198	211.803	255.602	357.009	406.976	351.619	243.229	214.076	277.289	318.014	284.978	280.89
E9PUQ8	Diacylglycerol kinase OS=Mus musculus OX=10090 GN=Dgkd PE=1 SV=1	Dgkd	220.78	201.907	235.732	362.383	327.034	429.331	182.949	262.155	224.953	550.371	554.159	593.697	100.242	138.484	215.826	300.896	291.864	438.076
E9PV04	Uncharacterized protein OS=Mus musculus OX=10090 GN=Gm8994 PE=3 SV=2	Gm8994	275.396	254.961	237.45	242.41	260.16	277.514	267.454	249.175	258.43	251.862	287.794	293.397	227.078	265.193	252.947	248.723	228.708	307.11
E9PV14	Band 4.1-like protein 1 (Fragment) OS=Mus musculus OX=10090 GN=Epb41l1 PE=1 SV=1	Epb41l1	207.123	265.868	232.643	199.596	235.701	303.993	164.837	240.439	187.706	265.706	306.773	322.601	267.679	159.285	197.191	253.688	289.67	358.973
E9PV22	Leucine-rich repeat-containing protein 47 OS=Mus musculus OX=10090 GN=Lrrc47 PE=1 SV=1	Lrrc47	304.292	231.045	243.559	235.059	324.51	378.323	130.783	193.702	231.488	273.669	359.743	342.138	126.429	129.994	244.343	190.719	141.817	357.348
E9PV24	Fibrinogen alpha chain OS=Mus musculus OX=10090 GN=Fga PE=1 SV=1	Fga	111.546	113.058	168.907	340.714	808.559	215.249	198.237	118.164	879.009	91.8064	266.799	103.677	61.7703	61.2841	86.063	137.021	75.8823	173.128
E9PV45	Ubiquitin carboxyl-terminal hydrolase 24 OS=Mus musculus OX=10090 GN=Usp24 PE=1 SV=1	Usp24	232.31	226.548	192.905	249.963	292.394	251.699	299.589	204.81	233.124	230.413	236.309	242.092	205.474	253.983	162.746	242.744	428.664	243.795
E9PVA6	ARF GTPase-activating protein GIT2 OS=Mus musculus OX=10090 GN=Git2 PE=1 SV=1	Git2	283.602	248.975	297.373	312.15	292.175	303.461	241.811	267.535	260.707	324.292	375.283	269.595	261.067	233.436	248.758	290.125	251.933	303.999
E9PVA8	eIF-2-alpha kinase activator GCN1 OS=Mus musculus OX=10090 GN=Gcn1 PE=1 SV=1	Gcn1	270.423	254.216	311.809	260.548	190.249	258.302	218.769	268.302	261.615	257.759	260.774	189.77	181.988	210.18	279.214	242.784	216.145	290.514
E9PVM1	Type II inositol 3,4-bisphosphate 4-phosphatase OS=Mus musculus OX=10090 GN=Inpp4b PE=1 SV=1	Inpp4b	214.401	219.451	193.851	281.069	226.911	295.056	254.755	237.773	275.895	319.735	180.431	267.645	239.045	291.923	226.844	289.622	270.082	321.156
E9PVN6	Synaptojanin-2-binding protein OS=Mus musculus OX=10090 GN=Gm20498 PE=1 SV=1	Gm20498	323.322	298.229	235.678	219.968	239.641	187.309	194.756	292.775	302.318	197.653	192.384	155.517	172.872	247.01	273.549	179.255	206.254	175.588
E9PVP0	START domain-containing protein 10 OS=Mus musculus OX=10090 GN=Stard10 PE=1 SV=1	Stard10	187.864	249.231	178.386	195.109	212.385	368.578	90.6717	233.667	215.314	335.391	407.88	355.07	94.6861	129.569	168.552	259.303	186.996	282.816
E9PVU0	Unconventional myosin-VI OS=Mus musculus OX=10090 GN=Myo6 PE=1 SV=1	Myo6	277.177	256.502	228.641	250.495	256.393	243.323	286.164	266.032	267.093	246.781	244.793	188.407	334.793	277.324	264.443	254.124	306.902	214.19
E9PVU7	Phosphodiesterase OS=Mus musculus OX=10090 GN=Pde4d PE=1 SV=1	Pde4d	160.41	239.975	216.232	291.756	264.073	357.91	153.053	266.063	193.028	464.239	309.522	393.458	337.782	156.567	183.304	334.785	366.432	316.017
E9PVZ8	Golgi autoantigen, golgin subfamily b, macrogolgin 1 OS=Mus musculus OX=10090 GN=Golgb1 PE=1 SV=1	Golgb1	353.796	241.752	251.743	273.592	331.891	235	309.032	279.173	281.848	235.05	230.29	208.84	240.913	246.289	362.452	249.147	232.593	231.819
E9PW37	RAS protein activator-like 2 OS=Mus musculus OX=10090 GN=Rasal2 PE=1 SV=1	Rasal2	206.423	307.336	285.346	252.863	213.416	238.066	202.16	284.882	237.077	270.762	220.867	246.442	345.159	217.37	251.099	228.533	289.855	245.761
E9PW66	Nucleosome assembly protein 1-like 1 OS=Mus musculus OX=10090 GN=Nap1l1 PE=1 SV=1	Nap1l1	185.963	213.751	206.559	193.314	223.503	289.645	180.408	191.622	218.431	297.157	305.128	380.735	161.327	253.093	219.196	251.044	232.654	342.893
E9PWB2	Casein kinase I isoform alpha OS=Mus musculus OX=10090 GN=Csnk1a1 PE=1 SV=1	Csnk1a1	338.89	272.785	334.719	371.242	197.528	231.965	275.63	337.17	328.484	220.931	190.933	278.377	284.935	307.347	315.121	187.109	152.913	347.609
E9PWE8	Dihydropyrimidinase-related protein 3 OS=Mus musculus OX=10090 GN=Dpysl3 PE=1 SV=1	Dpysl3	220.875	220.777	242.582	216.996	204.481	354.734	110.919	204.636	219.047	349.629	462.918	332.969	106.837	121.641	219.649	304.403	204.683	294.973
E9PWG2	Trafficking protein particle complex 8 OS=Mus musculus OX=10090 GN=Trappc8 PE=1 SV=1	Trappc8	285.751	305.72	274.793	264.235	256.867	276.114	280.045	275.935	255.258	296.566	267.635	223.871	349.112	302.367	240.265	281.338	288.057	215.011
E9PWQ3	Collagen, type VI, alpha 3 OS=Mus musculus OX=10090 GN=Col6a3 PE=1 SV=2	Col6a3	247.75	241.226	281.912	277.912	294.076	197.865	295.886	312.832	299.625	193.391	203.003	241.647	237.904	297.383	317.449	281.233	294.162	295.041
E9PWW2	Torsin-1A-interacting protein 1 OS=Mus musculus OX=10090 GN=Tor1aip1 PE=1 SV=1	Tor1aip1	230.922	253.682	245.602	276.084	325.39	251.595	224.779	231.275	261.532	238.868	230.52	221.011	237.514	264.446	230.424	233.882	239.367	231.036
E9PWX1	Dipeptidyl aminopeptidase-like protein 6 OS=Mus musculus OX=10090 GN=Dpp6 PE=1 SV=1	Dpp6	153.904	256.914	189.662	140.178	290.422	220.952	249.532	262.91	146.48	152.289	152.934	155.232	437.355	212.966	200.084	297.152	616.433	150.215
E9PX29	Spectrin beta chain OS=Mus musculus OX=10090 GN=Sptbn4 PE=1 SV=1	Sptbn4	224.077	346.474	202.616	212.426	213.415	226.255	254.08	320.176	198.899	253.185	208.999	173.283	525.09	243.071	257.021	271.833	294.006	175.557
E9PX52	Arf-GAP with SH3 domain, ANK repeat and PH domain-containing protein 2 OS=Mus musculus OX=10090 GN=Asap2 PE=1 SV=1	Asap2	246.664	246.987	268.46	252.777	250.229	336.277	147.205	237.741	209.075	350	389.685	315.241	189.772	179.765	179.384	300.728	255.852	300.597
E9PXE2	Guanine nucleotide exchange factor DBS OS=Mus musculus OX=10090 GN=Mcf2l PE=1 SV=1	Mcf2l	258.443	301.92	291.12	289.121	224.103	230.344	306.03	278.059	294.456	314.459	254.719	186.137	331.095	291.703	276.912	270.356	258.451	197.221
E9PXF8	SET-binding factor 2 OS=Mus musculus OX=10090 GN=Sbf2 PE=1 SV=1	Sbf2	238.174	241.202	159.152	263.115	158.989	213.154	172.169	209.287	184.436	251.492	177.96	231.668	191.263	189.694	219.472	235.582	199.118	185.202
E9PXQ7	Protocadherin 10 OS=Mus musculus OX=10090 GN=Pcdh10 PE=1 SV=1	Pcdh10	313.647	261.706	81.4311	207.917	175.874	316.709	350.613	243.486	179.077	327.024	198.926	232.213	358.752	314.431	287.6	280.404	324.849	219.787
E9PXY8	Ubiquitin carboxyl-terminal hydrolase 7 OS=Mus musculus OX=10090 GN=Usp7 PE=1 SV=1	Usp7	211.485	253.598	293.7	243.046	205.788	287.931	196.507	230.268	219.649	296.687	323.426	313.087	208.511	211.346	194.749	236.218	186.795	316.193
E9PY16	ArfGAP with dual PH domains 1 OS=Mus musculus OX=10090 GN=Adap1 PE=1 SV=1	Adap1	200.514	241.383	206.629	191.619	217.95	332.163	133.961	193.8	199.964	282.022	354.029	426.071	146.824	129.997	203.121	243.114	207.992	350.388
E9PY39	TMEM189-UBE2V1 readthrough OS=Mus musculus OX=10090 GN=Gm20431 PE=4 SV=1	Gm20431	302.385	271.186	213.304	214.743	245.375	329.101	192.319	212.876	254.499	299.972	412.773	408.28	239.436	165.358	380.737	261.271	191.228	329.688
E9PY58	Caseinolytic peptidase B protein homolog OS=Mus musculus OX=10090 GN=Clpb PE=1 SV=1	Clpb	264.478	234.804	259.444	254.299	281.438	259.589	308.636	221.872	256.171	189.721	210.029	282.544	240.937	295.253	255.524	256.442	317.912	238.716
E9PYF4	LIM domain only 7 OS=Mus musculus OX=10090 GN=Lmo7 PE=1 SV=1	Lmo7	372.456	293.548	286.483	295.924	243.202	228.628	318.727	286.093	268.446	237.392	216.893	237.141	392.057	296.157	326.255	276.722	289.47	229.114
E9PYG6	RAS p21 protein activator 1 OS=Mus musculus OX=10090 GN=Rasa1 PE=1 SV=1	Rasa1	142.715	292.358	174.802	315.974	255.681	343.956	200.968	150.833	233.284	351.967	384.226	408.52	280.867	178.711	229.315	288.764	201.447	353.483
E9PYH2	Cytosolic acyl coenzyme A thioester hydrolase OS=Mus musculus OX=10090 GN=Acot7 PE=1 SV=1	Acot7	156.709	230.839	212.035	183.316	214.777	343.978	112.738	187.751	205.532	355.334	452.142	402.634	118.42	119.537	199.685	257.985	197.475	366.691
E9PYK0	Protein unc-93 homolog B1 OS=Mus musculus OX=10090 GN=Unc93b1 PE=1 SV=1	Unc93b1	294.901	254.199	269.525	272.229	434.256	246.877	260.549	215.164	318.397	239.609	218.947	196.697	249.224	274.57	274.295	215.441	271.604	180.059
E9PYK3	Poly [ADP-ribose] polymerase OS=Mus musculus OX=10090 GN=Parp4 PE=1 SV=1	Parp4	394.219	369.634	288.94	270.467	322.655	231.756	297.863	298.68	376.29	272.378	202.953	239.274	369.4	233.902	281.605	255.293	226.321	199.658
E9PYL1	Chromodomain-helicase-DNA-binding protein 5 OS=Mus musculus OX=10090 GN=Chd5 PE=1 SV=1	Chd5	294.4	278.825	312.809	316.938	179.434	185.179	312.781	345.012	301.771	254.122	186.65	239.704	300.401	325.853	346.537	222.986	144.131	264.532
E9PYN1	Cell adhesion molecule 1 transcript variant 8abc OS=Mus musculus OX=10090 GN=Cadm1 PE=1 SV=1	Cadm1	218.28	315.167	211.428	234.109	271.127	216.306	232.956	253.909	221.863	178.285	182.096	241.295	357.049	247.501	272.421	250.477	506.755	203.149
E9PYT0	Rho GTPase-activating protein 5 OS=Mus musculus OX=10090 GN=Arhgap5 PE=1 SV=1	Arhgap5	265.723	270.921	243.495	226.697	239.864	355.845	168.933	250.935	219.811	360.213	383.98	353.178	171.954	129.254	228.226	239.574	184.663	352.955
E9PZ16	Basement membrane-specific heparan sulfate proteoglycan core protein OS=Mus musculus OX=10090 GN=Hspg2 PE=1 SV=1	Hspg2	304.739	254.918	293.133	280.401	249.883	218.98	289.147	303.825	281.127	267.688	263.198	223.702	250.842	304.565	236.169	224.131	254.637	276.182
E9PZ43	Microtubule-associated protein OS=Mus musculus OX=10090 GN=Map4 PE=1 SV=3	Map4	266.993	233.875	254.453	284.676	273.721	298.256	197.791	237.232	224.284	322.498	341.766	252.082	251.166	221.291	217.901	281.274	232.369	247.188
E9PZC3	Flavin reductase (NADPH) OS=Mus musculus OX=10090 GN=Blvrb PE=1 SV=1	Blvrb	265.639	225.194	256.431	195.824	212.768	244.649	225.799	193.732	232.087	149.064	213.895	425.383	759.063	244.948	332.747	255.863	181.004	300.021
E9PZD8	Ceruloplasmin OS=Mus musculus OX=10090 GN=Cp PE=1 SV=1	Cp	501.572	284.001	469.099	184.066	416.515	148.708	426.44	163.362	366.871	264.682	133.651	366.859	146.114	182.307	199.021	309.452	146.172	396.794
E9PZF0	Nucleoside diphosphate kinase OS=Mus musculus OX=10090 GN=Gm20390 PE=3 SV=1	Gm20390	198.44	248.3	278.394	238.362	259.593	263.545	195.237	249.626	273.896	251.442	303.248	248.619	230.068	233.099	261.259	250.52	269.668	260.154
E9PZM8	Neuronal pentraxin receptor OS=Mus musculus OX=10090 GN=Nptxr PE=1 SV=2	Nptxr	205.54	190.263	136.736	292.147	256.481	244.202	184.446	272.813	178.343	240.742	246.449	325.496	184.284	196.301	298.006	265.91	345.414	260.046
E9PZS8	Cytochrome c oxidase subunit 7A-related protein, mitochondrial OS=Mus musculus OX=10090 GN=Cox7a2l PE=1 SV=1	Cox7a2l	183.074	224.721	193.873	259.75	289.825	216.428	217.043	206.659	225.144	206.595	196.438	278.583	234.18	231.353	210.053	218.309	363.544	260.626
E9PZW8	Unconventional myosin-IXb OS=Mus musculus OX=10090 GN=Myo9b PE=1 SV=1	Myo9b	420.441	305.085	327.71	319.729	269.853	201.159	284.713	444.764	318.443	268.182	251.873	246.59	292.201	263.903	506.41	207.334	212.073	219.6
E9PZY8	Protein virilizer homolog OS=Mus musculus OX=10090 GN=Virma PE=1 SV=1	Virma	333.065	286.498	246.046	219.128	236.818	426.201	377.37	281.13	306.794	430.482	531.66	439.662	293.999	317.129	324.557	277.452	195.491	383.508
E9Q035	Uncharacterized protein OS=Mus musculus OX=10090 GN=Gm20425 PE=4 SV=1	Gm20425	302.849	250.342	242.894	291.164	299.764	236.406	309.292	257.94	266.679	212.209	296.283	175.993	277.872	226.157	203.384	206.674	261.099	183.737
E9Q0B5	Fc fragment of IgG-binding protein OS=Mus musculus OX=10090 GN=Fcgbp PE=1 SV=1	Fcgbp	735.668	241.87	414.479	240.465	127.929	125.784	490.113	397.267	262.784	206.361	180.067	387.76	207.162	252.497	450.113	211.778	202.649	301.773
E9Q0F0	Keratin 78 OS=Mus musculus OX=10090 GN=Krt78 PE=1 SV=1	Krt78	567.461	236.907	296.97	226.906	178.749	192.435	377.025	256.385	348.985	198.139	199.944	262.59	197.046	220.944	299.561	226.925	261.43	252.959
E9Q0H6	Fatty acid-binding protein, brain OS=Mus musculus OX=10090 GN=Fabp7 PE=1 SV=1	Fabp7	293.127	241.907	301.407	227.089	253.705	259.325	139.267	205.88	236.104	235.237	485.335	258.864	130.348	104.081	365.353	217.666	163.314	281.78
E9Q0J2	Ral GTPase-activating protein subunit beta OS=Mus musculus OX=10090 GN=Ralgapb PE=1 SV=1	Ralgapb	305.755	282.613	263.422	312.058	222.067	228.634	315.685	314.993	303.234	270.825	239.66	229.674	301.484	306.471	286.099	244.89	227.897	192.294
E9Q0J5	Kinesin-like protein KIF21A OS=Mus musculus OX=10090 GN=Kif21a PE=1 SV=2	Kif21a	245.228	237.959	267.327	197.021	226.715	373.083	140.364	229.791	214.762	317.3	409.03	345.825	124.269	133.311	208.071	249.123	210.422	358.406
E9Q0N0	Intersectin-1 OS=Mus musculus OX=10090 GN=Itsn1 PE=1 SV=1	Itsn1	287.512	270.309	278.496	296.807	264.886	245.773	273.826	295.089	264.027	257.865	280.569	228.809	303.626	290.201	301.958	266.523	274.016	238.214
E9Q0S6	Tensin 1 OS=Mus musculus OX=10090 GN=Tns1 PE=1 SV=1	Tns1	339.192	278.304	277.027	300.644	228.558	214.574	332.393	286.906	298.218	254.599	234.791	175.003	313.621	317.966	296.94	224.357	244.745	220.536
E9Q0V4	Mitochondrial pyruvate carrier OS=Mus musculus OX=10090 GN=Mpc1 PE=1 SV=1	Mpc1	231.742	303.359	254.65	174.372	417.478	266.293	312.275	211.271	288.064	174.877	202.405	154.167	259.654	239.464	203.979	239.05	660.129	123.823
E9Q0W6	Actin-binding LIM protein 2 OS=Mus musculus OX=10090 GN=Ablim2 PE=1 SV=1	Ablim2	276.047	313.08	206.835	214.993	259.863	291.361	254.029	258.696	231.531	215.515	218.274	195.683	436.941	223.66	325.947	307.123	354.214	228.074
E9Q0Y4	Signal-induced proliferation-associated protein 1 OS=Mus musculus OX=10090 GN=Sipa1 PE=1 SV=1	Sipa1	346.296	298.812	263.504	274.697	190.381	188.06	374.169	352.27	335.089	260.635	205.423	204.896	350.295	373.416	379.449	248.863	202.752	201.951
E9Q137	Testis-expressed gene 264 OS=Mus musculus OX=10090 GN=Tex264 PE=1 SV=1	Tex264	214.722	286.916	325.217	293.913	314.636	242.51	277.171	331.336	330.487	192.931	203.863	190.77	263.218	310.989	313.355	234.93	257.942	230.226
E9Q1G8	Septin-7 OS=Mus musculus OX=10090 GN=Sept7 PE=1 SV=2	Sept7	213.418	231.601	239.533	238.28	207.86	318.942	186.327	213.008	217.822	261.091	242.707	263.449	260.194	221.992	215.699	281.505	318.396	262.491
E9Q1T1	Calcium/calmodulin-dependent protein kinase type II subunit delta OS=Mus musculus OX=10090 GN=Camk2d PE=1 SV=1	Camk2d	178.353	266.329	229.973	176.066	297.802	180.364	210.114	264.286	199.398	271.237	304.816	216.174	312.705	169.258	178.56	261.108	507.488	148.258
[truncated: 3,139 more rows]

## Sheet: WTvU
datarest$ProteinID	Description	Gene Name	WT1	WT2	WT3	WT4	WT5	WT6	uninfected1	uninfected2	uninfected3	uninfected4	uninfected5	uninfected6	WT_AVG	uninfected_AVG	FC	F Test	P Value	LogFC	Significance	Pi Score	Pi>1
[truncated: 3,605 more rows]

[truncated: 2 more sheets: iagvU, WTviag]
