# Supplementary material for: Multidimensional Proteome Profiling of Blood-Brain Barrier Perturbation by Group B Streptococcus
Source: mSystems. 2020 Aug 25;5(4):e00368-20. doi: 10.1128/mSystems.00368-20 (PMC7449606; doi:10.1128/mSystems.00368-20)
Supplement: DATA SET S3 [file mSystems.00368-20-sd003.xlsx]

## Sheet: ALL
ProteinID	Protein Name	Protein Name	WT2	WT4	WT5	iag1	iag2	iag3	uninfected2	uninfected4	uninfected5	uninfected6
A0A023T778	Mago nashi protein OS=Mus musculus OX=10090 GN=Magohb PE=1 SV=1	Magohb	180.636	142.415	249.825	191.179	206.305	150.036	176.968	162.756	180.325	197.44
A0A075B6A0	Immunoglobulin heavy constant mu (Fragment) OS=Mus musculus OX=10090 GN=Ighm PE=1 SV=2	Ighm	164.995	175.591	380.278	80.0409	117.246	82.46	153.771	523.906	105.785	150.694
A0A087WP33	Autophagy-related protein 9 (Fragment) OS=Mus musculus OX=10090 GN=Atg9a PE=1 SV=1	Atg9a	162.23	118.579	113.589	288.977	128.58	370.072	152.644	210.205	144.722	109.785
A0A087WP80	Limbic system-associated membrane protein OS=Mus musculus OX=10090 GN=Lsamp PE=1 SV=1	Lsamp	95.1311	63.5742	87.8717	410.01	83.0459	467.289	113.044	184.71	123.931	56.8114
A0A087WPX3	Neurofascin OS=Mus musculus OX=10090 GN=Nfasc PE=1 SV=1	Nfasc	154.036	87.0455	78.886	333.484	68.5721	408.674	140.73	211.14	189.396	110.026
A0A087WQ31	CLIP-associating protein 1 OS=Mus musculus OX=10090 GN=Clasp1 PE=1 SV=1	Clasp1	194.521	158.324	156.105	233.516	161.191	249.258	169.491	215.732	169.583	142.529
A0A087WQE8	Kinesin-like protein KIF1A OS=Mus musculus OX=10090 GN=Kif1a PE=1 SV=1	Kif1a	173.381	141.967	139.601	253.949	133.743	266.428	161.226	181.327	209.672	174.208
A0A087WQF0	Phospholipid phosphatase-related protein type 2 OS=Mus musculus OX=10090 GN=Plppr2 PE=1 SV=1	Plppr2	32.2942	32.1167	82.0455	489.143	64.493	557.908	91.8623	197.344	40.6128	39.6743
A0A087WQS2	Basic leucine zipper and W2 domain-containing protein 1 OS=Mus musculus OX=10090 GN=Bzw1 PE=1 SV=1	Bzw1	138.186	113.734	287.104	226.674	216.393	156.412	214.138	165.939	136.567	137.329
A0A087WQT6	Caspase-8 OS=Mus musculus OX=10090 GN=Casp8 PE=1 SV=1	Casp8	212.02	186.22	362.535	111.778	197.295	67.7675	177.088	95.0432	202.851	214.425
A0A087WR24	alpha-1,2-Mannosidase OS=Mus musculus OX=10090 GN=Edem3 PE=1 SV=1	Edem3	267.966	207.688	188.697	148.358	193.368	197.786	191.847	105.901	177.102	236.005
A0A087WR86	Extracellular sulfatase Sulf-1 (Fragment) OS=Mus musculus OX=10090 GN=Sulf1 PE=4 SV=1	Sulf1	167.339	173.092	181.741	252.093	118.189	113.69	190.136	262.797	241.942	188.878
A0A087WRM7	6-phosphofructo-2-kinase/fructose-2,6-bisphosphatase 2 OS=Mus musculus OX=10090 GN=Pfkfb2 PE=1 SV=1	Pfkfb2	222.465	195.023	153.256	163.109	172.553	166.731	249.638	117.489	251.795	255.352
A0A087WRS3	Abl interactor 2 OS=Mus musculus OX=10090 GN=Abi2 PE=1 SV=1	Abi2	114.351	99.9406	110.214	290.894	142.688	380.975	151.342	231.025	145.985	124.258
A0A087WRT7	Membrane-spanning 4-domains, subfamily A, member 4A OS=Mus musculus OX=10090 GN=Ms4a4a PE=1 SV=1	Ms4a4a	139.168	129.759	250.886	289.754	102.901	299.354	152.755	165.706	119.546	74.5891
A0A087WS83	Voltage-dependent R-type calcium channel subunit alpha OS=Mus musculus OX=10090 GN=Cacna1e PE=1 SV=1	Cacna1e	44.0325	52.3802	81.6809	328.888	101.435	547.53	105.874	324.68	84.0462	58.4074
A0A087WS96	SH3 domain-binding glutamic acid-rich-like protein OS=Mus musculus OX=10090 GN=Sh3bgrl2 PE=1 SV=1	Sh3bgrl2	122.854	79.1336	106.561	283.743	128.48	507.685	95.3588	104.759	176.235	72.0004
A0A087WSP5	Signal transducer and activator of transcription OS=Mus musculus OX=10090 GN=Stat1 PE=1 SV=1	Stat1	147.015	127.059	744.452	71.4803	82.7857	102.545	65.2026	63.3412	60.5882	97.8479
A0A0A0MQ92	Teneurin-2 OS=Mus musculus OX=10090 GN=Tenm2 PE=1 SV=1	Tenm2	119.155	119.824	151.713	319.617	151.962	335.808	101.388	146.777	147.755	130.311
A0A0A0MQ99	DNA repair protein SWI5 homolog OS=Mus musculus OX=10090 GN=Swi5 PE=1 SV=1	Swi5	126.582	91.0402	145.571	204.921	167.271	515.192	113.866	142.373	125.405	85.8958
A0A0A0MQA3	Alpha-1-antitrypsin 1-1 OS=Mus musculus OX=10090 GN=Serpina1a PE=1 SV=1	Serpina1a	187.613	193.033	286.431	138.081	159.418	110.043	102.09	95.7306	287.352	240.13
A0A0A0MQC6	RIKEN cDNA 5330417C22 gene OS=Mus musculus OX=10090 GN=5330417C22Rik PE=1 SV=1	5330417C22Rik	296.343	203.001	130.261	165.531	207.734	255.814	139.565	95.7876	183.108	209.047
A0A0A0MQD1	Tudor domain-containing protein 7 OS=Mus musculus OX=10090 GN=Tdrd7 PE=1 SV=1	Tdrd7	171.778	246.33	242.154	140.869	162.495	123.497	191.452	140.242	230.619	238.893
A0A0A0MQE5	Calmodulin-regulated spectrin-associated protein 1 OS=Mus musculus OX=10090 GN=Camsap1 PE=1 SV=1	Camsap1	95.6508	153.185	147.354	264.752	143.501	179.212	185.162	302.518	221.507	176.588
A0A0A0MQM7	Matrilin-2 OS=Mus musculus OX=10090 GN=Matn2 PE=1 SV=1	Matn2	381.29	245.099	163.42	6.40386	202.356	73.4529	290.431	97.0058	299.537	350.016
A0A0A6YVP0	Immunoglobulin heavy constant gamma 2B (Fragment) OS=Mus musculus OX=10090 GN=Ighg2b PE=1 SV=2	Ighg2b	116.3	901.741	205.236	54.2214	51.6883	36.6894	154.625	58.5213	157.295	273.094
A0A0A6YVS2	Calcium load-activated calcium channel (Fragment) OS=Mus musculus OX=10090 GN=Tmco1 PE=1 SV=1	Tmco1	188.604	175.99	251.854	129.922	278.442	177.585	194.759	105.412	131.393	228.368
A0A0A6YVU8	MCG119397 OS=Mus musculus OX=10090 GN=Gm9774 PE=4 SV=1	Gm9774	188.83	142.247	169.724	188.388	148.573	258.665	172.063	210.98	204.884	182.79
A0A0A6YVV8	Muscleblind-like protein 1 OS=Mus musculus OX=10090 GN=Mbnl1 PE=1 SV=1	Mbnl1	250.363	224.238	182.188	144.992	235.064	133.702	212.606	117.9	191.209	243.068
A0A0A6YWG7	Rap guanine nucleotide exchange factor 2 OS=Mus musculus OX=10090 GN=Rapgef2 PE=1 SV=1	Rapgef2	96.2665	91.4098	110.811	334.21	106.217	407.297	129.688	265.418	122.498	101.438
A0A0A6YWL7	Tyrosine-protein kinase receptor OS=Mus musculus OX=10090 GN=Ntrk3 PE=1 SV=1	Ntrk3	54.6596	53.2758	95.9057	350.485	102.334	510.461	128.675	259.658	104.576	48.6788
A0A0A6YWR2	Ig gamma-1 chain C region secreted form (Fragment) OS=Mus musculus OX=10090 GN=Ighg1 PE=1 SV=1	Ighg1	60.7758	883.721	341.521	47.1756	47.4262	27.6797	110.339	34.6171	114.182	221.541
A0A0A6YX26	60S ribosomal protein L31 OS=Mus musculus OX=10090 GN=Rpl31 PE=1 SV=1	Rpl31	171.518	116.09	205.386	186.123	152.609	273.137	181.981	222.003	197.852	111.059
A0A0A6YX40	Immunoglobulin superfamily member 3 OS=Mus musculus OX=10090 GN=Igsf3 PE=1 SV=1	Igsf3	216.967	197.405	141.557	143.99	175.097	296.547	189.776	170.257	178.962	194.549
A0A0A6YX80	Semaphorin-3F (Fragment) OS=Mus musculus OX=10090 GN=Sema3f PE=4 SV=1	Sema3f	254.017	260.222	103.966	91.2681	148.214	36.073	356.137	64.2158	401.933	394.848
A0A0A6YXH3	Oxysterol-binding protein OS=Mus musculus OX=10090 GN=Osbpl9 PE=1 SV=1	Osbpl9	176.718	210.67	228.733	152.589	199.894	167.491	177.725	153.594	183.633	220.992
A0A0A6YXU9	Transforming growth factor beta-2 OS=Mus musculus OX=10090 GN=Tgfb2 PE=1 SV=1	Tgfb2	159.023	155.835	257.089	119.376	213.12	184.389	138.37	201.403	234.286	135.986
A0A0A6YY83	Protocadherin 7 OS=Mus musculus OX=10090 GN=Pcdh7 PE=1 SV=1	Pcdh7	317.884	169.216	124.767	148.709	182.447	196.697	235.44	166.495	197.504	269.323
A0A0A6YY91	Neural cell adhesion molecule 1 (Fragment) OS=Mus musculus OX=10090 GN=Ncam1 PE=1 SV=1	Ncam1	111.033	67.7629	115.306	284.039	108.847	422.657	206.416	263.396	150.588	66.2193
A0A0B4J1F3	Leukocyte immunoglobulin-like receptor, subfamily A (with TM domain), member 6 OS=Mus musculus OX=10090 GN=Lilra6 PE=1 SV=1	Lilra6	72.5248	28.7915	930.959	69.4729	67.2777	53.1833	38.1998	67.9477	48.6453	47.4749
A0A0F6AIX5	Lipid droplet-associated hydrolase OS=Mus musculus OX=10090 GN=Ldah PE=1 SV=1	Ldah	174.367	207.484	231.777	180.659	186.633	126.751	203.455	180.023	196.589	184.543
A0A0G2JDV3	Guanylate-binding protein 6 OS=Mus musculus OX=10090 GN=Gbp6 PE=1 SV=1	Gbp6	123.139	85.484	636.907	111.186	125.454	143.656	96.7105	98.0648	80.5428	89.2278
A0A0G2JE00	Membrane-associated guanylate kinase, WW and PDZ domain-containing protein 2 OS=Mus musculus OX=10090 GN=Magi2 PE=1 SV=1	Magi2	120.346	97.2841	113.336	294.087	108.055	382.578	152.318	235.976	165.14	125.764
A0A0G2JEA5	Uncharacterized protein OS=Mus musculus OX=10090 GN=Gm43738 PE=4 SV=1	Gm43738	156.715	118.753	232.836	227.846	205.413	204.64	222.189	224.231	122.899	114.25
A0A0G2JEC4	Endophilin-B1 OS=Mus musculus OX=10090 GN=Sh3glb1 PE=1 SV=1	Sh3glb1	132.641	125.69	231.556	268.321	136.861	247.944	176.498	220.774	128.977	121.349
A0A0G2JEG8	Amphiphysin OS=Mus musculus OX=10090 GN=Amph PE=1 SV=1	Amph	85.0693	43.2541	80.7888	395.084	76.4562	482.049	125.513	256.846	120.426	45.3535
A0A0G2JEX1	Nexilin OS=Mus musculus OX=10090 GN=Nexn PE=1 SV=1	Nexn	56.9555	95.218	576.024	117.365	123.843	221.276	72.0096	220.219	62.1363	46.8249
A0A0G2JG52	Crystallin beta-gamma domain-containing 1 OS=Mus musculus OX=10090 GN=Crybg1 PE=1 SV=1	Crybg1	295.158	156.174	239.537	122.284	185.674	228.174	122.947	130.368	210.328	119.723
A0A0G2JGL0	Ubiquitin-conjugating enzyme E2 D3 OS=Mus musculus OX=10090 GN=Ube2d3 PE=1 SV=1	Ube2d3	105.743	66.9214	221.224	254.543	207.215	315.82	106.799	165.456	149.301	101.959
A0A0G2JGM8	Adhesion G protein-coupled receptor L2 OS=Mus musculus OX=10090 GN=Adgrl2 PE=1 SV=1	Adgrl2	117.305	217.749	147.427	190.105	195.097	287.368	173.912	255.443	141.877	125.682
A0A0G2JGQ4	NEDD8 ultimate buster 1 OS=Mus musculus OX=10090 GN=Nub1 PE=1 SV=1	Nub1	198.856	181.498	283.703	124.954	245.95	125.573	211.49	114.432	179.296	184.165
A0A0G2JGS4	Calcium/calmodulin-dependent protein kinase type II subunit delta OS=Mus musculus OX=10090 GN=Camk2d PE=1 SV=1	Camk2d	105.76	61.0461	92.0246	296.837	97.3188	536.061	102.242	297.384	94.1889	64.9548
A0A0G2JGW6	Cyclin-dependent kinase-like 5 OS=Mus musculus OX=10090 GN=Cdkl5 PE=1 SV=1	Cdkl5	198.784	166.69	147.768	202.571	154.216	268.822	179.36	178.728	194.201	177.796
A0A0G2JGW9	Far upstream element-binding protein 1 OS=Mus musculus OX=10090 GN=Fubp1 PE=1 SV=1	Fubp1	231.405	210.499	171.442	158.3	195.72	166.376	164.252	125.185	241.097	221.803
A0A0G2JH17	Integrator complex subunit 1 OS=Mus musculus OX=10090 GN=Ints1 PE=1 SV=1	Ints1	246.847	209.774	213.361	152.675	179.611	159.031	207.722	164.103	182.11	198.214
A0A0J9YTW6	Sodium channel protein OS=Mus musculus OX=10090 GN=Scn2a PE=1 SV=1	Scn2a	103.169	55.8967	88.1368	389.451	83.6254	425.706	120.029	250.694	145.106	61.0912
A0A0J9YTX7	General transcription factor II-I repeat domain-containing protein 1 OS=Mus musculus OX=10090 GN=Gtf2ird1 PE=1 SV=1	Gtf2ird1	139.59	219.802	232.597	175.921	196.764	165.589	162.816	128.403	190.473	227.318
A0A0J9YUL3	Septin 11, isoform CRA_b OS=Mus musculus OX=10090 GN=Sept11 PE=1 SV=1	Sept11	145.512	123.188	124.599	213.919	139.123	407.491	164.572	228.004	161.025	105.253
A0A0J9YUN4	Dynamin-1 OS=Mus musculus OX=10090 GN=Dnm1 PE=1 SV=1	Dnm1	69.8204	48.9705	81.4484	356.981	81.9754	502.975	114.568	286.285	123.897	54.3591
A0A0M3HEP2	Zinc finger E-box-binding homeobox 2 OS=Mus musculus OX=10090 GN=Zeb2 PE=1 SV=1	Zeb2	169.674	180.702	109.847	383.578	152.194	214.45	118.002	201.964	124.453	150.844
A0A0M3HEP7	Phospholipid-transporting ATPase OS=Mus musculus OX=10090 GN=Atp8a1 PE=1 SV=1	Atp8a1	88.5645	98.9835	157.089	368.428	101.583	308.471	164.717	228.394	141.357	91.7357
A0A0N4SUH4	Pumilio homolog 3 OS=Mus musculus OX=10090 GN=Pum3 PE=1 SV=1	Pum3	166.451	147.48	313.138	177.203	170.571	103.778	251.993	208.41	179.922	127.05
A0A0N4SUH6	RNA-binding protein 8A OS=Mus musculus OX=10090 GN=Rbm8a2 PE=3 SV=1	Rbm8a2	231.475	158.227	268.898	200.901	207.566	144.881	131.521	109.307	186.254	134.704
A0A0N4SUH8	NFU1 iron-sulfur cluster scaffold homolog, mitochondrial OS=Mus musculus OX=10090 GN=Nfu1 PE=1 SV=1	Nfu1	134.37	239.872	151.723	223.043	180.592	200.358	86.0667	245.289	160.707	244.239
A0A0N4SUJ3	N-acetylated alpha-linked acidic dipeptidase-like 2 OS=Mus musculus OX=10090 GN=Naaladl2 PE=1 SV=1	Naaladl2	303.154	255.872	152.93	108.746	194.291	53.5628	231.073	78.1905	312.824	317.453
A0A0N4SUZ3	U6 snRNA-associated Sm-like protein LSm8 OS=Mus musculus OX=10090 GN=Lsm8 PE=1 SV=1	Lsm8	180.088	156.885	184.762	191.684	156.479	372.459	84.0492	96.7508	175.562	144.622
A0A0N4SVB5	Proline-rich transmembrane protein 3, isoform CRA_a OS=Mus musculus OX=10090 GN=Prrt3 PE=1 SV=1	Prrt3	84.5778	32.2636	67.4223	416.977	80.2951	448.922	126.35	175.548	196.697	44.1789
A0A0N4SVC4	Ethanolamine kinase 1 OS=Mus musculus OX=10090 GN=Etnk1 PE=1 SV=1	Etnk1	171.297	228.429	151.931	260.565	193.695	90.397	176.535	154.102	203.174	277.34
A0A0N4SVR5	RasGEF domain family, member 1A OS=Mus musculus OX=10090 GN=Rasgef1a PE=1 SV=1	Rasgef1a	64.9184	71.5362	108.98	350.281	97.0666	552.622	85.3197	193.689	78.7945	69.6612
A0A0N4SW58	C2 domain-containing protein 5 (Fragment) OS=Mus musculus OX=10090 GN=C2cd5 PE=1 SV=1	C2cd5	213.149	133.764	129.888	9.86342	182.806	643.72	188.631	32.9697	148.59	133.657
A0A0N4SW93	C2 domain-containing protein 5 OS=Mus musculus OX=10090 GN=C2cd5 PE=1 SV=1	C2cd5	211.563	160.73	145.034	222.088	154.033	260.012	186.694	182.302	184.241	161.111
A0A0N4SWI0	Inositol 1,4,5-trisphosphate receptor type 1 (Fragment) OS=Mus musculus OX=10090 GN=Itpr1 PE=1 SV=3	Itpr1	207.31	261.591	164.583	147.303	190.398	188.514	175.464	158.662	203.704	207.798
A0A0R4IZW5	Cadherin 1, isoform CRA_b OS=Mus musculus OX=10090 GN=Cdh1 PE=1 SV=1	Cdh1	120.847	447.044	169.949	95.2838	417.524	50.1622	81.263	145.479	99.5166	274.704
A0A0R4IZW7	tRNA (guanine(26)-N(2))-dimethyltransferase OS=Mus musculus OX=10090 GN=Trmt1 PE=1 SV=1	Trmt1	180.071	164.737	157.785	209.877	145.513	277.328	181.057	170.344	187.653	184.25
A0A0R4IZW9	Stromal cell-derived factor 2 OS=Mus musculus OX=10090 GN=Sdf2 PE=1 SV=1	Sdf2	210.23	237.283	213.361	156.24	206.775	130.821	162.921	125.102	212.158	217.669
A0A0R4IZY9	tRNA-dihydrouridine(47) synthase [NAD(P)(+)] OS=Mus musculus OX=10090 GN=Dus3l PE=1 SV=1	Dus3l	226.347	222.814	185.143	146.292	199.451	143.559	226.808	162.234	195.842	240.779
A0A0R4J007	Paladin OS=Mus musculus OX=10090 GN=Pald1 PE=1 SV=1	Pald1	74.9094	143.56	433.618	116.972	195.015	143.727	144.416	255.695	113.671	119.33
A0A0R4J008	Histone deacetylase OS=Mus musculus OX=10090 GN=Hdac2 PE=1 SV=1	Hdac2	204.55	204.054	207.154	184.105	180.627	190.886	171.504	177.756	168.267	175.003
A0A0R4J018	Thiopurine S-methyltransferase OS=Mus musculus OX=10090 GN=Tpmt PE=1 SV=1	Tpmt	171.006	257.873	161.452	165.065	161.483	135.354	157.513	194.036	212.454	354.501
A0A0R4J023	Methylglutaconyl-CoA hydratase, mitochondrial OS=Mus musculus OX=10090 GN=Auh PE=1 SV=1	Auh	190.749	153.9	131.472	205.366	173.365	261.744	220.733	137.215	191.566	242.589
A0A0R4J024	DNA repair protein XRCC4 OS=Mus musculus OX=10090 GN=Xrcc4 PE=1 SV=1	Xrcc4	278.476	206.084	200.167	136.279	198.368	150.048	212.127	123.367	203.833	218.336
A0A0R4J025	RCC1 and BTB domain-containing protein 1 OS=Mus musculus OX=10090 GN=Rcbtb1 PE=1 SV=1	Rcbtb1	183.841	186.265	191.259	210	175.124	132.398	199.533	191.79	205.994	223.072
A0A0R4J036	Neurofilament 3, medium OS=Mus musculus OX=10090 GN=Nefm PE=1 SV=1	Nefm	164.998	104.49	103.367	475.55	119.705	153.927	86.6545	289.937	166.779	96.5811
A0A0R4J039	Histidine-rich glycoprotein OS=Mus musculus OX=10090 GN=Hrg PE=1 SV=1	Hrg	552.185	285.393	260.164	96.2934	99.0599	84.2976	234.249	48.6057	178.399	161.199
A0A0R4J040	Bifunctional apoptosis regulator OS=Mus musculus OX=10090 GN=Bfar PE=1 SV=1	Bfar	220.96	234.75	177.817	135.507	222.467	140.915	127.448	133.485	228.707	281.879
A0A0R4J041	N6-adenosine-methyltransferase subunit METTL3 OS=Mus musculus OX=10090 GN=Mettl3 PE=1 SV=1	Mettl3	157.753	195.803	202.185	217.084	161.593	194.398	152.956	258.941	167.582	128.639
A0A0R4J050	Aminoacylase-1 OS=Mus musculus OX=10090 GN=Acy1 PE=1 SV=1	Acy1	147.223	177.731	172.384	240.453	181.126	234.183	149.456	202.921	157.296	162.664
A0A0R4J065	Cysteine protease OS=Mus musculus OX=10090 GN=Atg4b PE=1 SV=1	Atg4b	136.032	131.67	178.664	238.414	156.237	294.427	175.322	217.957	143.333	151.686
A0A0R4J069	Selenocysteine lyase OS=Mus musculus OX=10090 GN=Scly PE=1 SV=1	Scly	216.221	240.578	206.323	148.392	199.192	122.013	163.513	114.047	225.199	262.696
A0A0R4J078	UBX domain containing 2, isoform CRA_a OS=Mus musculus OX=10090 GN=Ubxn4 PE=1 SV=1	Ubxn4	262.379	221.569	206.161	152.149	191.966	122.832	192.822	181.257	202.798	177.321
A0A0R4J079	Acyl-Coenzyme A binding domain containing 3, isoform CRA_b OS=Mus musculus OX=10090 GN=Acbd3 PE=1 SV=1	Acbd3	299.508	240.045	206.198	127.297	190.728	92.0876	201.02	110.655	238.243	234.089
A0A0R4J081	Complex I intermediate-associated protein 30, mitochondrial OS=Mus musculus OX=10090 GN=Ndufaf1 PE=1 SV=1	Ndufaf1	233.639	200.466	151.203	174.471	165.999	196.623	168.574	163.225	231.945	215.227
A0A0R4J092	Beta-mannosidase OS=Mus musculus OX=10090 GN=Manba PE=1 SV=1	Manba	198.738	172.094	199.865	166.075	216.158	194.135	194.817	187.962	173.746	169.853
A0A0R4J093	UMP-CMP kinase OS=Mus musculus OX=10090 GN=Cmpk1 PE=1 SV=1	Cmpk1	181.215	141.708	176.424	231.882	135.048	288.982	152.37	150.085	195.387	147.681
A0A0R4J097	Transforming growth factor beta receptor type 3 OS=Mus musculus OX=10090 GN=Tgfbr3 PE=1 SV=1	Tgfbr3	260.599	270.873	202.592	123.633	227.155	81.3945	209.591	142.681	199.95	234.156
A0A0R4J098	Zinc finger protein 326 OS=Mus musculus OX=10090 GN=Zfp326 PE=1 SV=1	Zfp326	236.809	235.793	155.722	194.779	173.17	188.696	184.804	190.117	172.154	177.069
A0A0R4J0A6	Solute carrier family 17 (Sodium-dependent inorganic phosphate cotransporter), member 6, isoform CRA_a OS=Mus musculus OX=10090 GN=Slc17a6 PE=1 SV=1	Slc17a6	123.59	99.2199	105.842	255.483	161.92	343.788	242.053	234.291	175.465	103.031
A0A0R4J0A9	Low-density lipoprotein receptor-related protein OS=Mus musculus OX=10090 GN=Lrp6 PE=1 SV=1	Lrp6	239.731	219.749	216.108	150.31	172.412	124.022	176.742	98.9754	254.284	231.86
A0A0R4J0B2	Phospholipase B-like OS=Mus musculus OX=10090 GN=Plbd1 PE=1 SV=1	Plbd1	96.2942	111.078	741.409	70.4677	63.6247	126.104	90.1759	66.4474	86.6553	106.173
A0A0R4J0B4	Cytidine monophospho-N-acetylneuraminic acid synthetase OS=Mus musculus OX=10090 GN=Cmas PE=1 SV=1	Cmas	207.55	145.662	144.906	226.732	157.03	279.008	218.834	154.851	182.204	143.384
A0A0R4J0B6	ATP-binding cassette sub-family G member 2 OS=Mus musculus OX=10090 GN=Abcg2 PE=1 SV=1	Abcg2	272.497	269.683	174.515	121.589	196.992	105.141	283.32	185.063	186.069	225.348
A0A0R4J0B8	Endophilin-A3 OS=Mus musculus OX=10090 GN=Sh3gl3 PE=1 SV=1	Sh3gl3	101.715	53.1794	151.903	333.569	101.435	437.261	174.002	204.047	107.053	67.4011
A0A0R4J0D1	Store-operated calcium entry-associated regulatory factor OS=Mus musculus OX=10090 GN=Saraf PE=1 SV=1	Saraf	203.041	169.843	170.736	159.695	189.214	191.995	231.328	197.931	180.582	263.701
A0A0R4J0D3	Dolichyl-diphosphooligosaccharide--protein glycosyltransferase subunit STT3B OS=Mus musculus OX=10090 GN=Stt3b PE=1 SV=1	Stt3b	209.21	240.512	190.135	148.13	212.219	112.079	225.582	147.505	212.753	239.873
A0A0R4J0F6	Cyclin-G-associated kinase OS=Mus musculus OX=10090 GN=Gak PE=1 SV=1	Gak	158.766	136.287	134.255	255.983	137.574	314.59	161.446	218.042	175.549	126.921
A0A0R4J0G0	Phosphoenolpyruvate carboxykinase [GTP], mitochondrial OS=Mus musculus OX=10090 GN=Pck2 PE=1 SV=1	Pck2	201.524	265.073	212.327	149.346	203.264	142.736	190.566	167.131	161.282	219.258
A0A0R4J0H8	Fibronectin type III domain-containing protein 3B OS=Mus musculus OX=10090 GN=Fndc3b PE=1 SV=1	Fndc3b	296.613	231.046	199.951	100.058	240.228	48.9179	227.113	117.698	250.339	265.653
A0A0R4J0I6	Acyl-CoA dehydrogenase family member 11 OS=Mus musculus OX=10090 GN=Acad11 PE=1 SV=1	Acad11	370.552	227.237	164.227	128.156	192.805	133.006	227.184	85.603	196.023	281.856
A0A0R4J0J0	Palmdelphin OS=Mus musculus OX=10090 GN=Palmd PE=1 SV=1	Palmd	295.936	221.726	135.269	133.17	250.89	156.113	212.571	152.336	208.506	177.705
A0A0R4J0J1	Copine-9 OS=Mus musculus OX=10090 GN=Cpne9 PE=1 SV=1	Cpne9	157.939	169.133	164.543	254.186	191.054	198.652	173.904	232.248	167.962	123.956
A0A0R4J0J6	THO complex subunit 5 homolog OS=Mus musculus OX=10090 GN=Thoc5 PE=1 SV=1	Thoc5	164.488	201.755	263.022	150.352	237.911	104.346	184.612	199.789	191.228	140.088
A0A0R4J0J8	Cytospin-A OS=Mus musculus OX=10090 GN=Specc1l PE=1 SV=1	Specc1l	165.444	137.019	190.543	186.108	186.968	228.877	202.661	262.305	157.348	167.271
A0A0R4J0K1	Selenoprotein F OS=Mus musculus OX=10090 GN=Selenof PE=1 SV=1	Selenof	277.708	212.112	223.031	168.993	179.885	142.946	91.3467	93.4521	227.758	214.472
A0A0R4J0L6	28S ribosomal protein S35, mitochondrial OS=Mus musculus OX=10090 GN=Mrps35 PE=1 SV=1	Mrps35	164.242	105.93	208.262	197.15	296.877	187.833	265.328	168.895	142.137	97.5397
A0A0R4J0M1	Tubulin-specific Chaperone C OS=Mus musculus OX=10090 GN=Tbcc PE=1 SV=1	Tbcc	168.472	110.889	193.12	245.185	142.008	344.143	175.768	154.18	145.272	87.3781
A0A0R4J0M9	Deubiquitinating protein VCIP135 OS=Mus musculus OX=10090 GN=Vcpip1 PE=1 SV=1	Vcpip1	128.575	111.695	164.205	257.053	140.441	352.087	162.138	195.263	147.256	126.767
A0A0R4J0N8	C-X-C chemokine receptor type 4 OS=Mus musculus OX=10090 GN=Cxcr4 PE=1 SV=1	Cxcr4	291.191	132.024	167.015	112.814	193.177	297.236	261.803	105.228	262.345	9.61686
A0A0R4J0P1	Acyl-Coenzyme A dehydrogenase family, member 8 OS=Mus musculus OX=10090 GN=Acad8 PE=1 SV=1	Acad8	348.544	220.434	136.912	118.156	184.195	99.4972	261.672	69.7515	270.059	336.444
A0A0R4J0P6	Poly(A)-specific ribonuclease PARN OS=Mus musculus OX=10090 GN=Parn PE=1 SV=1	Parn	251.242	214.285	218.104	121.436	222.714	89.5356	242.285	134.028	227.913	215.183
A0A0R4J0Q4	Lysyl oxidase homolog 1 OS=Mus musculus OX=10090 GN=Loxl1 PE=1 SV=1	Loxl1	96.3205	155.043	213.674	172.342	298.695	78.3879	159.257	545.422	97.8631	96.9615
A0A0R4J0Q5	Lamin-B2 OS=Mus musculus OX=10090 GN=Lmnb2 PE=1 SV=1	Lmnb2	172.149	224.656	212.485	174.825	215.467	139.666	179.348	248.141	165.01	139.398
A0A0R4J0Q6	E3 ubiquitin-protein ligase TRIM56 OS=Mus musculus OX=10090 GN=Trim56 PE=1 SV=1	Trim56	221.466	245.061	241.509	129.09	194.429	106.693	180.615	162.112	193.225	240.124
A0A0R4J0Q9	Conserved oligomeric Golgi complex subunit 7 OS=Mus musculus OX=10090 GN=Cog7 PE=1 SV=1	Cog7	195.284	213.283	227.668	137.851	215.356	123.024	208.444	103.859	220.577	250.355
A0A0R4J0R4	N-acetylaspartate synthetase OS=Mus musculus OX=10090 GN=Nat8l PE=1 SV=1	Nat8l	132.305	79.3407	159.4	295.369	177.475	269.163	263.863	215.555	135.442	106.324
A0A0R4J0S3	Reticulon 4 interacting protein 1 OS=Mus musculus OX=10090 GN=Rtn4ip1 PE=1 SV=1	Rtn4ip1	256.821	215.36	155.331	149.864	161.879	149.067	201.262	139.394	256.778	269.522
A0A0R4J0S4	Lethal(2) giant larvae protein homolog 1 OS=Mus musculus OX=10090 GN=Llgl1 PE=1 SV=1	Llgl1	199.252	151.652	151.765	222.565	152.433	204.469	209.503	241.388	216.969	129.569
A0A0R4J0S7	Uveal autoantigen with coiled-coil domains and ankyrin repeats, isoform CRA_b OS=Mus musculus OX=10090 GN=Uaca PE=1 SV=1	Uaca	118.273	279.947	173.465	161.296	268.812	140.681	196.236	320.803	117.042	137.963
A0A0R4J0T5	CUG triplet repeat, RNA binding protein 1, isoform CRA_b OS=Mus musculus OX=10090 GN=Celf1 PE=1 SV=1	Celf1	207.675	169.963	177.06	182.706	209.756	201.949	195.598	173.713	170.154	203.89
A0A0R4J0T8	ADP-ribosylation factor GTPase-activating protein 3 OS=Mus musculus OX=10090 GN=Arfgap3 PE=1 SV=1	Arfgap3	230.67	267.722	200.649	146.356	223.632	132.922	158.756	152.205	179.606	200.055
A0A0R4J0U8	RIKEN cDNA 1190005F20, isoform CRA_a OS=Mus musculus OX=10090 GN=Trmt1l PE=1 SV=1	Trmt1l	233.582	189.392	199.999	133.287	237.962	133.286	172.04	158.511	207.068	246.477
A0A0R4J0V0	Beta-Ala-His dipeptidase OS=Mus musculus OX=10090 GN=Cndp1 PE=1 SV=1	Cndp1	151.94	130.558	126.34	57.7102	252.751	59.1939	120.003	87.322	602.657	221.615
A0A0R4J0W4	Carbonic anhydrase 12 OS=Mus musculus OX=10090 GN=Car12 PE=1 SV=1	Car12	305.708	220.064	149.846	135.468	188.506	64.8194	150.199	52.5217	358.09	306.908
A0A0R4J0W6	Leucine rich repeat containing 40, isoform CRA_a OS=Mus musculus OX=10090 GN=Lrrc40 PE=1 SV=1	Lrrc40	187.33	157.032	200.562	170.546	168.011	262.164	207.15	188.538	154.327	182.443
A0A0R4J0Y3	Probable helicase with zinc finger domain OS=Mus musculus OX=10090 GN=Helz PE=1 SV=1	Helz	204.895	211.738	186.047	180.362	180.954	187.42	226.791	148.829	175.811	205.959
A0A0R4J0Z1	Protein disulfide-isomerase A4 OS=Mus musculus OX=10090 GN=Pdia4 PE=1 SV=1	Pdia4	358.801	240.85	190.566	109.345	188.057	59.9389	185.569	67.2842	245.64	370.204
A0A0R4J0Z3	Aquaporin 4, isoform CRA_a OS=Mus musculus OX=10090 GN=Aqp4 PE=1 SV=1	Aqp4	217.291	107.143	168.71	206.62	154.548	187.142	308.835	357.289	173.081	68.5134
A0A0R4J101	Anion exchange protein OS=Mus musculus OX=10090 GN=Slc4a2 PE=1 SV=1	Slc4a2	368.34	213.323	138.51	93.6374	201.419	69.624	255.585	54.763	327.414	304.356
A0A0R4J102	Cytoplasmic polyadenylation element-binding protein 3 OS=Mus musculus OX=10090 GN=Cpeb3 PE=1 SV=1	Cpeb3	168.926	174.857	136.317	236.878	151.241	247.004	197.667	193.306	180.526	198.836
A0A0R4J104	Disabled homolog 2 (Drosophila) OS=Mus musculus OX=10090 GN=Dab2 PE=1 SV=1	Dab2	325.711	363.524	179.468	91.3599	299.781	44.5964	154.3	106.668	185.321	190.95
A0A0R4J115	Receptor for retinol uptake STRA6 OS=Mus musculus OX=10090 GN=Stra6 PE=1 SV=1	Stra6	183.414	223.08	227.316	82.4522	281.702	82.8391	403.006	91.8834	224.209	168.696
A0A0R4J124	SRSF protein kinase 2 OS=Mus musculus OX=10090 GN=Srpk2 PE=1 SV=1	Srpk2	153.008	154.412	140.063	235.147	152.205	306.792	169.171	218.649	165.633	140.376
A0A0R4J126	Peptidase inhibitor 15 OS=Mus musculus OX=10090 GN=Pi15 PE=1 SV=1	Pi15	484.547	138.989	117.24	164.002	257.989	172.94	99.5381	243.485	132.041	142.473
A0A0R4J131	Biotinidase, isoform CRA_b OS=Mus musculus OX=10090 GN=Btd PE=1 SV=1	Btd	296.018	247.795	208.169	120.922	188.327	129.127	147.985	116.311	203.519	276.766
A0A0R4J137	Phytanoyl-CoA dioxygenase domain-containing protein 1 OS=Mus musculus OX=10090 GN=Phyhd1 PE=1 SV=1	Phyhd1	260.009	210.529	199.336	122.41	206.194	103.91	265.683	118.26	208.983	303.051
A0A0R4J138	Arylsulfatase B OS=Mus musculus OX=10090 GN=Arsb PE=1 SV=1	Arsb	226.65	192.595	206.649	207.551	148.983	210.351	150.14	192.463	160.64	151.196
A0A0R4J174	Evolutionarily conserved-signaling intermediate in Toll pathway, mitochondrial OS=Mus musculus OX=10090 GN=Ecsit PE=1 SV=1	Ecsit	226.953	218.96	145.301	185.606	187.648	178.136	197.866	165.386	194.192	231.012
A0A0R4J187	X-ray repair cross-complementing protein 6 OS=Mus musculus OX=10090 GN=Xrcc6 PE=1 SV=1	Xrcc6	170.482	263.509	194.679	137.018	221.875	114.008	211.959	140.708	220.215	246.594
A0A0R4J194	Voltage-dependent L-type calcium channel subunit beta-1 OS=Mus musculus OX=10090 GN=Cacnb1 PE=1 SV=1	Cacnb1	150.33	68.5369	154.131	278.88	118.118	458.967	106.003	220.771	103.421	71.1203
A0A0R4J1C0	Histone-lysine N-methyltransferase EZH1 OS=Mus musculus OX=10090 GN=Ezh1 PE=1 SV=1	Ezh1	216.933	254.292	283.395	128.028	211.754	105.213	162.171	120.89	176.614	193.414
A0A0R4J1C3	RIKEN cDNA 4933427D14 gene OS=Mus musculus OX=10090 GN=4933427D14Rik PE=1 SV=1	4933427D14Rik	43.9726	477.522	134.471	178.025	162.635	102.436	120.465	368.008	138.37	242.85
A0A0R4J1C5	ATP synthase mitochondrial F1 complex assembly factor 2 OS=Mus musculus OX=10090 GN=Atpaf2 PE=1 SV=1	Atpaf2	218.745	212.012	149.878	204.926	160.369	171.402	167.244	131.714	222.847	272.821
A0A0R4J1E2	Elongation factor 1-delta OS=Mus musculus OX=10090 GN=Eef1d PE=1 SV=1	Eef1d	120.657	161.688	256.739	200.197	275.902	122.093	185.86	143.628	156.984	182.996
A0A0R4J1G5	Erlin-1 OS=Mus musculus OX=10090 GN=Erlin1 PE=1 SV=1	Erlin1	218.348	229.353	241.514	107.374	163.259	94.4895	211.995	111.052	255.297	316.653
A0A0R4J1N0	Dihydropyrimidinase-related protein 4 OS=Mus musculus OX=10090 GN=Dpysl4 PE=1 SV=1	Dpysl4	119.887	65.4907	101.999	314.516	92.7537	425.918	134.355	278.187	158.915	72.5246
A0A0R4J1N6	Tyrosine-protein kinase OS=Mus musculus OX=10090 GN=Matk PE=1 SV=1	Matk	117.774	73.8589	115.926	324.288	94.656	423.935	177.598	301.905	94.1838	75.6382
A0A0R4J1N7	Ankyrin-1 OS=Mus musculus OX=10090 GN=Ank1 PE=1 SV=1	Ank1	110.621	97.8177	206.796	296.34	168.467	260.953	116.668	239.994	135.849	109.57
A0A0R4J1Q7	Ectonucleotide pyrophosphatase/phosphodiesterase 1, isoform CRA_a OS=Mus musculus OX=10090 GN=Enpp1 PE=1 SV=1	Enpp1	140.122	264.471	140.924	191.49	256.897	140.983	113.871	404.576	118.96	133.908
A0A0R4J1R1	E3 ubiquitin-protein ligase synoviolin OS=Mus musculus OX=10090 GN=Syvn1 PE=1 SV=1	Syvn1	210.707	184.12	165.648	183.189	208.341	124.291	252.209	168.418	204.096	260.358
A0A0R4J1T1	Sorbin and SH3 domain-containing protein 2 (Fragment) OS=Mus musculus OX=10090 GN=Sorbs2 PE=1 SV=1	Sorbs2	84.2283	211.909	187.767	183.638	263.625	154.729	65.9005	588.168	67.5992	63.7813
A0A0R4J1W7	CDC23 (Cell division cycle 23, yeast, homolog), isoform CRA_c OS=Mus musculus OX=10090 GN=Cdc23 PE=1 SV=1	Cdc23	148.784	131.528	217.243	220.915	220.414	203.683	179.563	182.344	164.312	131.379
A0A0R4J1Y3	Probable tRNA N6-adenosine threonylcarbamoyltransferase OS=Mus musculus OX=10090 GN=Osgep PE=1 SV=1	Osgep	207.496	218.511	161.656	189.389	159.093	170.107	187.504	125.875	236.119	249.276
A0A0R4J225	Bernardinelli-Seip congenital lipodystrophy 2 homolog (Human), isoform CRA_a OS=Mus musculus OX=10090 GN=Bscl2 PE=1 SV=1	Bscl2	119.458	133.058	136.041	309.19	120.14	327.167	139.351	162.066	171.51	157.177
A0A0R4J242	Chitinase domain-containing protein 1 OS=Mus musculus OX=10090 GN=Chid1 PE=1 SV=1	Chid1	283.716	213.139	198.675	124.114	197.315	120.582	187.96	88.631	241.375	282.776
A0A0R4J254	Exportin-4 OS=Mus musculus OX=10090 GN=Xpo4 PE=1 SV=1	Xpo4	237.019	231.99	167.395	138.417	194.607	134.328	217.131	114.602	244.509	270.694
A0A0R4J259	Heterogeneous nuclear ribonucleoprotein Q OS=Mus musculus OX=10090 GN=Syncrip PE=1 SV=1	Syncrip	162.873	186.628	200.221	185.454	184.189	183.157	194.67	184.146	195.096	193.925
A0A0R4J263	1-acyl-sn-glycerol-3-phosphate acyltransferase OS=Mus musculus OX=10090 GN=Agpat1 PE=1 SV=1	Agpat1	181.392	183.598	175.127	181.65	171.16	251.244	200.912	208.256	150.842	192.313
A0A0R4J275	NADH dehydrogenase [ubiquinone] 1 alpha subcomplex subunit 12 OS=Mus musculus OX=10090 GN=Ndufa12 PE=1 SV=1	Ndufa12	151.626	121.845	160.274	297.572	194.851	253.382	130.004	149.598	171.495	123.123
A0A0R4J298	Eukaryotic translation initiation factor 2D OS=Mus musculus OX=10090 GN=Eif2d PE=1 SV=1	Eif2d	239.743	214.787	221.087	129.989	177.08	145.263	194.552	171.168	189.092	256.742
A0A0R4J2C1	Amyloid-beta A4 precursor protein-binding family B member 1 OS=Mus musculus OX=10090 GN=Apbb1 PE=1 SV=1	Apbb1	199.903	145.141	115.632	224.736	116.054	331.193	205.671	257.856	161.569	136.826
A0A0R4J2C2	Synaptotagmin II OS=Mus musculus OX=10090 GN=Syt2 PE=1 SV=1	Syt2	89.8298	41.5558	81.8443	342.111	80.3274	517.862	94.3999	245.582	153.261	51.8288
A0A0U1RNF2	Leucine carboxyl methyltransferase 1 OS=Mus musculus OX=10090 GN=Lcmt1 PE=1 SV=1	Lcmt1	190.564	94.8584	132.818	237.43	130.237	469.444	143.624	149.009	138.39	66.9896
A0A0U1RNT5	Zinc finger protein 719 (Fragment) OS=Mus musculus OX=10090 GN=Zfp719 PE=4 SV=1	Zfp719	266.285	148.905	91.774	262.519	106.553	264.036	200.448	255.296	189.628	128.469
A0A0U1RP81	MICOS complex subunit MIC60 OS=Mus musculus OX=10090 GN=Immt PE=1 SV=1	Immt	264.709	195.703	145.923	181.063	174.433	176.324	217.688	169.622	200.925	224.389
A0A0U1RP94	Casein kinase I isoform gamma-1 OS=Mus musculus OX=10090 GN=Csnk1g1 PE=1 SV=1	Csnk1g1	169.668	150.374	178.159	238.159	140.102	231.382	193.469	220.189	174.166	164.622
A0A0U1RPL0	Ataxin-2-like protein OS=Mus musculus OX=10090 GN=Atxn2l PE=1 SV=1	Atxn2l	213.651	193.996	175.672	211.111	168.987	205.942	154.628	171.304	195.365	152.634
A0A0X1KG67	ER membrane protein complex subunit 10 OS=Mus musculus OX=10090 GN=Emc10 PE=1 SV=1	Emc10	259.967	189.867	151.83	257.016	158.223	165.164	120.28	110.046	247.861	154.664
A0A140LHD4	39S ribosomal protein L48, mitochondrial (Fragment) OS=Mus musculus OX=10090 GN=Mrpl48 PE=1 SV=2	Mrpl48	120.452	206.872	146.822	203.251	142.625	325.567	125.317	347.447	128.662	92.3473
A0A140LHG8	Signal peptidase complex subunit 2 OS=Mus musculus OX=10090 GN=Spcs2 PE=1 SV=1	Spcs2	116.001	113.51	244.147	202.199	215.185	267.933	159.96	199.207	130.707	118.492
A0A140LHN0	Protein YIF1B (Fragment) OS=Mus musculus OX=10090 GN=Yif1b PE=1 SV=1	Yif1b	174.911	178.422	201.018	134.495	248.208	144.12	256.793	114.538	179.338	331.887
A0A140LHU0	Disintegrin and metalloproteinase domain-containing protein 9 OS=Mus musculus OX=10090 GN=Adam9 PE=1 SV=1	Adam9	221.521	219.066	273.983	142.832	176.267	123.047	145.027	164.166	182.51	217.813
A0A140LIF8	Immunity-related GTPase family M member 2 OS=Mus musculus OX=10090 GN=Irgm2 PE=1 SV=1	Irgm2	157.272	95.3475	725.785	62.052	92.0346	123.79	68.0513	102.504	56.3162	100.38
A0A140LIT2	7-dehydrocholesterol reductase OS=Mus musculus OX=10090 GN=Dhcr7 PE=1 SV=1	Dhcr7	145.264	180.06	213.959	210.339	187.652	192.85	178.344	208.471	162.154	157.366
A0A140LIZ7	NHS-like protein 1 OS=Mus musculus OX=10090 GN=Nhsl1 PE=1 SV=1	Nhsl1	232.737	233.513	163.102	168.564	208.003	178.289	159.127	195.041	194.808	145.064
A0A140LJ04	Zinc finger ZZ-type and EF-hand domain-containing protein 1 OS=Mus musculus OX=10090 GN=Zzef1 PE=1 SV=1	Zzef1	149.995	180.439	175.909	229.25	155.94	212.782	172.213	183.185	197.937	188.564
A0A140LJ69	Protein unc-13 homolog B OS=Mus musculus OX=10090 GN=Unc13b PE=1 SV=1	Unc13b	288.003	147.126	126.852	229.658	137.667	247.252	194.152	185.8	183.989	167.028
A0A140LJB0	Espin OS=Mus musculus OX=10090 GN=Espn PE=1 SV=1	Espn	105.875	118.116	135.739	245.215	165.112	365.456	141.527	272.854	146.856	88.6843
A0A140LJJ5	A-kinase anchor protein 13 OS=Mus musculus OX=10090 GN=Akap13 PE=1 SV=1	Akap13	211.355	240.775	276.914	130.959	218.007	82.2914	162.223	159.159	174.77	224.679
A0A140T8J4	Heme-binding protein 1 OS=Mus musculus OX=10090 GN=Hebp1 PE=1 SV=1	Hebp1	193.52	132.419	179.541	260.49	131.287	268.848	156.986	230.854	151.454	110.618
A0A140T8S5	Chromosome alignment-maintaining phosphoprotein 1 OS=Mus musculus OX=10090 GN=Champ1 PE=1 SV=2	Champ1	244.751	205.125	141.34	181.854	223.095	180.335	158.741	147.106	217.072	176.935
A0A140T8V5	Proliferating cell nuclear antigen OS=Mus musculus OX=10090 GN=Pcna-ps2 PE=3 SV=1	Pcna-ps2	199.828	140.444	495.198	75.381	175.766	129.418	109.199	71.2453	144.058	172.192
A0A171EBK8	Rap1 GTPase-activating protein 2 OS=Mus musculus OX=10090 GN=Rap1gap2 PE=1 SV=1	Rap1gap2	73.8354	46.3382	98.5797	284.388	82.514	592.519	119.304	211.681	133.088	60.128
A0A1B0GQZ3	Stromal interaction molecule 1 (Fragment) OS=Mus musculus OX=10090 GN=Stim1 PE=1 SV=1	Stim1	110.316	194.765	182.568	154.833	219.074	87.8767	292.738	146.374	311.105	209.285
A0A1B0GR18	MOB kinase activator 2 OS=Mus musculus OX=10090 GN=Mob2 PE=1 SV=1	Mob2	162.623	183.805	168.935	210.763	201.461	206.598	170.125	175.223	175.495	208.428
A0A1B0GR85	RIKEN cDNA 2900026A02 gene OS=Mus musculus OX=10090 GN=2900026A02Rik PE=1 SV=1	2900026A02Rik	109.064	176.8	105.744	353.645	169.097	254.566	98.1617	290.789	125.947	97.1294
A0A1B0GRA5	Stromal interaction molecule 1 OS=Mus musculus OX=10090 GN=Stim1 PE=1 SV=1	Stim1	244.614	233.014	182.864	128.608	213.927	100.566	214.578	148.158	248.552	224.861
A0A1B0GRP7	Pyridoxal phosphate homeostasis protein (Fragment) OS=Mus musculus OX=10090 GN=Plpbp PE=1 SV=1	Plpbp	174.552	167.077	179.236	161.878	185.068	183.398	188.392	198.943	222.687	247.881
A0A1B0GRT6	Receptor-type tyrosine-protein phosphatase OS=Mus musculus OX=10090 GN=Ptpre PE=1 SV=1	Ptpre	157.988	146.526	226.173	238.695	143.388	213.938	172.813	250.984	144.213	132.758
A0A1B0GS41	GRB2-associated-binding protein 1 OS=Mus musculus OX=10090 GN=Gab1 PE=1 SV=1	Gab1	386.839	373.995	120.665	145.823	97.5342	178.816	245.64	140.446	108.284	305.123
A0A1B0GS68	Uncharacterized protein OS=Mus musculus OX=10090 GN=Gm45713 PE=2 SV=1	Gm45713	185.081	205.049	264.302	156.657	209.913	112.657	200.01	143.242	182.055	209.813
A0A1B0GSA5	Phospholipase DDHD2 OS=Mus musculus OX=10090 GN=Ddhd2 PE=1 SV=1	Ddhd2	141.345	145.638	135.924	255.821	146.675	259.482	172.222	177.142	204.483	209.375
A0A1B0GSG5	Ribonuclease inhibitor OS=Mus musculus OX=10090 GN=Rnh1 PE=1 SV=1	Rnh1	241.599	211.773	227.233	113.727	192.645	126.874	223.208	101.289	209.079	309.291
A0A1B0GSR5	Serine/threonine-protein kinase LMTK3 OS=Mus musculus OX=10090 GN=Lmtk3 PE=1 SV=1	Lmtk3	82.292	82.5876	99.0117	306.168	99.7988	422.812	132.347	340.424	133.109	92.6764
A0A1B0GSU0	Aldehyde dehydrogenase family 16 member A1 OS=Mus musculus OX=10090 GN=Aldh16a1 PE=1 SV=1	Aldh16a1	204.449	202.057	255.472	121.826	224.985	98.8154	212.575	130.159	201.201	259.946
A0A1B0GSX0	L-lactate dehydrogenase OS=Mus musculus OX=10090 GN=Ldha PE=1 SV=1	Ldha	202.451	145.995	197.011	180.731	146.294	264.239	196.849	186.995	172.816	177.543
A0A1B0GT64	Zinc finger protein 873 OS=Mus musculus OX=10090 GN=Zfp873 PE=4 SV=1	Zfp873	106.989	108.77	127.881	321.38	151.069	343.893	169.903	142.983	118.016	218.057
A0A1B0GT88	Brain-enriched guanylate kinase-associated protein OS=Mus musculus OX=10090 GN=Begain PE=1 SV=1	Begain	147.183	82.9928	92.8392	254.723	118.668	410.929	250.627	224.228	103.732	245.676
A0A1C7CYU5	FTS and Hook-interacting protein OS=Mus musculus OX=10090 GN=Fam160a2 PE=1 SV=1	Fam160a2	158.297	118.436	138.337	216.094	183.382	345.953	203.298	196.107	144.623	136.992
A0A1C7ZMY3	SH3 and multiple ankyrin repeat domains protein 2 OS=Mus musculus OX=10090 GN=Shank2 PE=1 SV=1	Shank2	143.142	99.2862	121.38	216.265	111.442	516.232	124.464	218.94	120.051	109.765
A0A1D5RL96	BTB/POZ domain-containing protein 8 OS=Mus musculus OX=10090 GN=A830010M20Rik PE=1 SV=1	A830010M20Rik	121.884	120.856	181.663	196.555	147.095	424.237	123.824	180.389	139.942	119.49
A0A1D5RLF1	Receptor expression-enhancing protein OS=Mus musculus OX=10090 GN=Reep1 PE=1 SV=1	Reep1	134.48	90.4074	125.84	311.802	149.269	328.531	131.406	189.875	163.117	153.243
A0A1D5RLG3	Rab3 GTPase-activating protein catalytic subunit OS=Mus musculus OX=10090 GN=Rab3gap1 PE=1 SV=1	Rab3gap1	202.533	164.48	151.857	226.986	138.574	242.989	175.741	173.452	195.113	203.422
A0A1D5RLL3	Protein EFR3 homolog A OS=Mus musculus OX=10090 GN=Efr3a PE=1 SV=1	Efr3a	186.373	249.184	155.826	209.612	181.008	125.678	195.506	184.03	215.547	206.597
A0A1D5RLL4	Transformation/transcription domain-associated protein OS=Mus musculus OX=10090 GN=Trrap PE=1 SV=1	Trrap	121.927	201.033	238.727	170.877	185.174	149.458	203.656	208.052	201.008	176.188
A0A1D5RLQ9	Non-specific serine/threonine protein kinase OS=Mus musculus OX=10090 GN=Cdc42bpa PE=1 SV=1	Cdc42bpa	135.681	187.272	151.388	233.044	157.795	199.59	181.887	265.406	196.463	166.699
A0A1D5RMI4	Seizure 6-like protein OS=Mus musculus OX=10090 GN=Sez6l PE=1 SV=1	Sez6l	173.138	145.348	167.568	245.527	88.577	258.45	178.946	354.395	175.737	67.9729
A0A1D5RML8	DNA-directed RNA polymerase II subunit RPB3 OS=Mus musculus OX=10090 GN=Polr2c PE=1 SV=1	Polr2c	189.972	206.762	250.04	141.931	191.114	138.535	188.889	171.77	200.541	191.172
A0A1L1SQR4	Dedicator of cytokinesis protein 6 OS=Mus musculus OX=10090 GN=Dock6 PE=1 SV=1	Dock6	216.467	283.218	197.972	119.508	230.741	81.227	192.733	169.121	198.813	269.629
A0A1L1SQU7	FAT atypical cadherin 1 OS=Mus musculus OX=10090 GN=Fat1 PE=1 SV=1	Fat1	237.945	235.89	144.948	116.68	211.8	111.917	277.685	173.976	229.862	291.939
A0A1L1SR96	Anoctamin OS=Mus musculus OX=10090 GN=Ano8 PE=1 SV=1	Ano8	179.667	130.469	99.9853	263.298	161.074	259.807	209.46	188.399	219.455	150.645
A0A1L1SRI1	Talin-2 (Fragment) OS=Mus musculus OX=10090 GN=Tln2 PE=1 SV=1	Tln2	155.365	229.591	172.13	184.547	216.771	212.491	169.807	242.793	133.755	159.486
A0A1L1SRT0	BAG family molecular chaperone regulator 1 OS=Mus musculus OX=10090 GN=Bag1 PE=1 SV=1	Bag1	201.88	192.268	239.088	173.315	196.947	189.699	143.427	125.387	186.522	157.776
A0A1L1SSC0	Leucine-rich repeat flightless-interacting protein 2 OS=Mus musculus OX=10090 GN=Lrrfip2 PE=1 SV=1	Lrrfip2	166.244	114.908	194.526	280.289	220.365	150.032	196.358	286.959	128.836	98.4344
A0A1L1SSF2	ADP-dependent glucokinase OS=Mus musculus OX=10090 GN=Adpgk PE=1 SV=1	Adpgk	233.328	198.698	241.025	126.843	194.425	90.7547	228.989	127.223	232.866	256.649
A0A1L1SSH9	SPARC OS=Mus musculus OX=10090 GN=Sparc PE=1 SV=1	Sparc	116.913	240.145	209.035	218.626	223.412	135.239	146.963	187.474	156.501	204.27
A0A1L1SSL9	Serine/threonine-protein kinase ATR OS=Mus musculus OX=10090 GN=Atr PE=1 SV=1	Atr	136.769	154.317	173.478	226.129	177.106	265.51	179.247	298.014	123.948	113.417
A0A1L1STE6	Isocitrate dehydrogenase [NAD] subunit, mitochondrial OS=Mus musculus OX=10090 GN=Idh3a PE=1 SV=1	Idh3a	222.988	166.403	137.781	207.008	154.838	223.283	174.08	147.097	227.475	232.081
A0A1L1STK0	Glycerophosphodiester phosphodiesterase domain-containing protein 5 OS=Mus musculus OX=10090 GN=Gdpd5 PE=1 SV=1	Gdpd5	163.057	134.198	149.572	241.594	146.655	261.769	115.328	252.331	218.94	115.818
A0A1L1SU40	Choline transporter-like protein 2 (Fragment) OS=Mus musculus OX=10090 GN=Slc44a2 PE=1 SV=1	Slc44a2	157.466	147.235	147.234	234.123	192.05	199.063	202.106	201.984	170.174	261.65
A0A1L1SVG6	Choline transporter-like protein 2 OS=Mus musculus OX=10090 GN=Slc44a2 PE=1 SV=1	Slc44a2	208.948	158.775	148.343	216.935	171.719	206.717	164.819	201.381	212.938	181.283
A0A1S6GWJ4	DEAD (Asp-Glu-Ala-Asp) box polypeptide 41 OS=Mus musculus OX=10090 GN=Ddx41 PE=1 SV=1	Ddx41	325.537	247.535	176.763	117.738	171.499	73.9569	193.059	76.2817	281.465	326.018
A0A1W2P6X3	Formin-like protein 1 OS=Mus musculus OX=10090 GN=Fmnl1 PE=1 SV=1	Fmnl1	90.7094	86.7025	384.262	254.408	101.747	270.422	108.617	165.447	100.248	85.9257
A0A1W2P711	Melanoma inhibitory activity protein 2 OS=Mus musculus OX=10090 GN=Mia2 PE=1 SV=2	Mia2	280.114	116.575	216.117	179.38	235.684	160.595	255.723	145.641	156.869	148.949
A0A1W2P768	Histone H3.2 OS=Mus musculus OX=10090 GN=Hist2h3c1 PE=1 SV=1	Hist2h3c1	112.625	109.615	412.436	146.261	276.585	82.7828	172.923	259.117	97.7379	75.1653
A0A1W2P788	alpha-1,2-Mannosidase (Fragment) OS=Mus musculus OX=10090 GN=Man1a PE=1 SV=1	Man1a	253.59	253.53	249.069	120.448	185.5	85.6642	180.917	116.215	198.536	297.251
A0A1W2P7A1	40S ribosomal protein S12 OS=Mus musculus OX=10090 GN=Rps12 PE=1 SV=1	Rps12	187.723	192.955	242.778	202.422	206.81	164.611	99.974	81.9441	217.451	152.404
A0A1W2P7K6	RAB3A interacting protein, isoform CRA_b OS=Mus musculus OX=10090 GN=Rab3ip PE=1 SV=1	Rab3ip	248.411	168.488	154.021	203.974	199.631	172.308	209.778	101.872	205.72	249.74
A0A1W2P7Q9	Myosin light polypeptide 6 OS=Mus musculus OX=10090 GN=Myl6 PE=1 SV=1	Myl6	128.009	218.01	246.588	195.672	257.77	192.853	82.0774	264.638	95.9484	75.8123
A0A1W2P7S8	Predicted gene, 32717 OS=Mus musculus OX=10090 GN=Gm32717 PE=4 SV=1	Gm32717	175.993	207.639	224.833	171.312	201.179	143.404	193.052	192.398	182.447	180.852
A0A1W2P7Y1	Receptor-type tyrosine-protein phosphatase kappa OS=Mus musculus OX=10090 GN=Ptprk PE=1 SV=1	Ptprk	242.708	245.187	162.839	129.573	208.981	120.154	221.285	147.171	229.765	263.192
A0A1W2P8A8	Receptor expression-enhancing protein OS=Mus musculus OX=10090 GN=Reep3 PE=1 SV=1	Reep3	123.181	282.441	246.745	188.986	233.35	46.4941	178.602	267.678	134.516	189.902
A0A1W2P8C0	Band 4.1-like protein 2 (Fragment) OS=Mus musculus OX=10090 GN=Epb41l2 PE=1 SV=1	Epb41l2	189.866	174.878	166.848	193.332	173.963	233.746	189.261	229.967	167.917	166.034
A0A1Y7VJA2	Ena/VASP-like protein (Fragment) OS=Mus musculus OX=10090 GN=Evl PE=1 SV=1	Evl	108.795	217.64	229.658	163.113	82.9993	225.983	218.17	211.494	204.577	235.81
A0A1Y7VJP1	Ryanodine receptor 2 (Fragment) OS=Mus musculus OX=10090 GN=Ryr2 PE=1 SV=1	Ryr2	126.103	77.4321	108.475	237.783	94.8835	534.319	83.611	283.738	103.737	134.475
A0A1Y7VJP4	WD repeat and coiled-coil-containing protein OS=Mus musculus OX=10090 GN=Wdcp PE=1 SV=1	Wdcp	231.735	181.488	240.401	160.006	194.894	190.331	181.021	142.238	141.165	214.854
A0A1Y7VJW9	Fibulin-5 OS=Mus musculus OX=10090 GN=Fbln5 PE=1 SV=1	Fbln5	122.165	188.554	179.653	181.637	320.005	86.0214	77.9155	626.015	65.4911	54.7036
A0A1Y7VK55	Nuclear factor 1 OS=Mus musculus OX=10090 GN=Nfic PE=1 SV=1	Nfic	210.472	196.732	182.384	163.509	254.007	89.8198	161.937	178.402	244.247	198.888
A0A1Y7VKY1	MCG116671 OS=Mus musculus OX=10090 GN=Gm11361 PE=3 SV=1	Gm11361	157.405	114.286	330.016	168.639	276.339	120.064	163.397	164.477	144.006	120.545
A0A1Y7VL44	Tetratricopeptide repeat protein 7B OS=Mus musculus OX=10090 GN=Ttc7b PE=1 SV=1	Ttc7b	108.228	83.6621	114.495	298.396	119.944	429.311	140.296	276.203	120.745	80.1991
A0A1Y7VM56	NAD-dependent protein deacylase sirtuin-5, mitochondrial OS=Mus musculus OX=10090 GN=Sirt5 PE=1 SV=1	Sirt5	187.642	195.153	114.434	205.315	171.93	219.077	175.554	161.948	242.03	217.249
A0A1Y7VMN0	Rho-associated protein kinase 2 (Fragment) OS=Mus musculus OX=10090 GN=Rock2 PE=1 SV=1	Rock2	121.605	138.223	169.514	269.646	159.23	276.801	141.96	301.328	122.389	108.724
A0A1Y7VNF4	ERO1-like beta (S. cerevisiae) OS=Mus musculus OX=10090 GN=Ero1lb PE=1 SV=1	Ero1lb	205.236	141.611	266.219	166.881	198.356	100.821	214.753	54.7497	284.296	181.806
A0A1Y7VNZ6	Non-specific serine/threonine protein kinase OS=Mus musculus OX=10090 GN=Mark3 PE=1 SV=1	Mark3	150.407	131.03	142.109	224.735	153.994	315.951	177.24	242.27	163.315	146.247
A0A1Y7VP24	DCN1-like protein OS=Mus musculus OX=10090 GN=Tes3-ps PE=4 SV=1	Tes3-ps	138.674	115.211	241.095	213.297	212.422	232.849	138.816	177.134	156.729	138.896
A0A286YCS7	LIM and senescent cell antigen-like-containing domain protein 2 (Fragment) OS=Mus musculus OX=10090 GN=Lims2 PE=1 SV=1	Lims2	86.1006	359.616	231.942	152.547	184.745	34.4411	177.659	370.066	149.384	207.908
A0A286YCV9	Kinesin family member 13B OS=Mus musculus OX=10090 GN=Kif13b PE=1 SV=1	Kif13b	263.218	244.981	192.238	139.451	197.592	111.327	181.573	128.485	221.28	255.47
A0A286YCW8	Calcium/calmodulin-dependent protein kinase type II subunit gamma (Fragment) OS=Mus musculus OX=10090 GN=Camk2g PE=1 SV=1	Camk2g	128.327	60.8959	110.826	280.428	144.205	462.354	147.011	231.535	116.479	81.9558
A0A286YCZ5	Phenylalanine--tRNA ligase, mitochondrial OS=Mus musculus OX=10090 GN=Fars2 PE=1 SV=1	Fars2	263.026	235.876	169.303	147.174	204.516	128.9	201.213	113.928	222.226	258.949
A0A286YD34	Sorbin and SH3 domain-containing protein 1 (Fragment) OS=Mus musculus OX=10090 GN=Sorbs1 PE=1 SV=1	Sorbs1	127.576	253.457	190.592	185.793	255.913	107.628	131.109	434.978	101.409	109.414
A0A286YD76	Microtubule-actin cross-linking factor 1 (Fragment) OS=Mus musculus OX=10090 GN=Macf1 PE=1 SV=1	Macf1	161.986	214.235	162.757	204.017	179.299	207.799	194.535	218.774	164.901	183.723
A0A286YDA5	G protein-coupled receptor kinase OS=Mus musculus OX=10090 GN=Grk6 PE=1 SV=1	Grk6	105.148	133.803	220.804	236.485	142.032	268.385	178.724	312.533	136.81	58.4852
A0A286YDB3	TBC1 domain family member 5 OS=Mus musculus OX=10090 GN=Tbc1d5 PE=1 SV=1	Tbc1d5	124.273	137.644	251.928	130.753	231.048	175.956	153.1	277.143	187.205	171.138
A0A286YDB8	Elongator complex protein 3 OS=Mus musculus OX=10090 GN=Elp3 PE=1 SV=1	Elp3	157.015	146.543	175.326	218.635	177.764	247.022	174.77	190.527	194.569	137.146
A0A286YDH6	Calcium-dependent secretion activator 1 OS=Mus musculus OX=10090 GN=Cadps PE=1 SV=1	Cadps	93.1996	44.8236	70.2759	387.859	83.142	451.843	120.282	274.695	145.53	55.9299
A0A286YDM6	Calcium-activated potassium channel subunit alpha-1 OS=Mus musculus OX=10090 GN=Kcnma1 PE=1 SV=1	Kcnma1	112.302	73.1937	103.154	278.726	117.563	459.699	114.67	295.233	134.689	76.8239
A0A286YDV7	Nucleolar and coiled-body phosphoprotein 1 (Fragment) OS=Mus musculus OX=10090 GN=Nolc1 PE=1 SV=1	Nolc1	230.603	243.742	171.196	187.536	110.339	251.17	142.813	169.749	191.272	167.282
A0A2C9F2A2	Ras and Rab interactor 1 OS=Mus musculus OX=10090 GN=Rin1 PE=1 SV=1	Rin1	91.5766	124.895	142.234	271.169	93.9743	416.142	129.817	301.467	107.214	118.13
A0A2C9F2C1	Synaptotagmin-7 OS=Mus musculus OX=10090 GN=Syt7 PE=1 SV=1	Syt7	73.7896	57.7059	78.1808	391.742	89.2976	391.31	114.027	358.264	140.118	59.0155
A0A2I3BPG4	Biotin--protein ligase OS=Mus musculus OX=10090 GN=Hlcs PE=1 SV=1	Hlcs	146.129	161.48	177.17	223.938	219.966	197.449	165.824	303.132	136.735	118.837
A0A2I3BPG9	MCG113838 OS=Mus musculus OX=10090 GN=Rpl36a-ps1 PE=3 SV=1	Rpl36a-ps1	157.191	123.211	234.377	242.038	171.222	154.872	174.211	149.887	238.726	129.783
A0A2I3BPN8	Ral GTPase-activating protein subunit alpha-2 OS=Mus musculus OX=10090 GN=Ralgapa2 PE=1 SV=1	Ralgapa2	317.076	216.082	177.044	134.505	136.013	181.221	117.485	118.361	254.267	261.464
A0A2I3BPS1	Glia maturation factor beta (Fragment) OS=Mus musculus OX=10090 GN=Gmfb PE=1 SV=1	Gmfb	159.847	81.1593	235.108	230.938	238.947	222.378	206.042	193.964	122.024	102.428
A0A2I3BQ39	Ubiquitin carboxyl-terminal hydrolase (Fragment) OS=Mus musculus OX=10090 GN=Uchl3 PE=1 SV=1	Uchl3	145.076	125.469	184.767	276.004	163.337	283.03	143.397	152.29	148.627	151.358
A0A2I3BQ50	Acyl-CoA-binding domain-containing protein 5 OS=Mus musculus OX=10090 GN=Acbd5 PE=1 SV=1	Acbd5	245.602	268.527	155.135	159.962	234.931	123.438	136.361	119.02	256.378	156.197
A0A2I3BQG7	Solute carrier family 22 member 17 OS=Mus musculus OX=10090 GN=Slc22a17 PE=1 SV=1	Slc22a17	322.49	212.128	134.022	114.883	181.523	73.8541	198.265	57.331	281.484	507.168
A0A2I3BQK1	Protein FAM49B (Fragment) OS=Mus musculus OX=10090 GN=Fam49b PE=1 SV=1	Fam49b	58.8195	43.4649	164.603	284.206	102.381	521.469	82.494	205.611	126.93	74.6478
A0A2I3BQS6	E3 ubiquitin-protein ligase UBR5 OS=Mus musculus OX=10090 GN=Ubr5 PE=1 SV=1	Ubr5	210.558	211.177	227.967	173.648	205.701	150.463	156.888	159.302	177.277	176.659
A0A2I3BR72	Roundabout homolog 2 OS=Mus musculus OX=10090 GN=Robo2 PE=1 SV=1	Robo2	83.7704	87.632	92.8964	248.254	89.8851	460.751	96.7347	545.291	80.0275	66.885
A0A2I3BRD1	TBC1 domain family member 23 OS=Mus musculus OX=10090 GN=Tbc1d23 PE=1 SV=1	Tbc1d23	183.86	251.658	188.677	168.332	193.677	147.378	179.43	196.324	194.529	189.962
A0A2I3BRL8	Predicted gene 7324 OS=Mus musculus OX=10090 GN=Gm7324 PE=4 SV=1	Gm7324	191.754	161.269	186.002	186.713	177.327	201.283	202.216	181.845	211.637	167.915
A0A2I3BRX9	Ral GTPase-activating protein subunit alpha-1 OS=Mus musculus OX=10090 GN=Ralgapa1 PE=1 SV=1	Ralgapa1	181.227	172.195	143.777	206.046	165.922	252.299	189.278	202.871	180.326	195.736
A0A2R8VI39	GDP-L-fucose synthase OS=Mus musculus OX=10090 GN=Tsta3 PE=4 SV=1	Tsta3	183.24	180.125	211.671	167.674	161.486	184.006	168.548	138.818	226.268	249.827
A0A2R8VK70	Leukocyte surface antigen CD47 OS=Mus musculus OX=10090 GN=Cd47 PE=4 SV=1	Cd47	79.8727	100.23	107.709	334.334	77.3109	451.147	99.3061	207.777	168.953	79.7689
A0A2R8VK79	RNA-binding protein fox-1 homolog 1 OS=Mus musculus OX=10090 GN=Rbfox1 PE=4 SV=1	Rbfox1	81.0911	284.415	95.1845	281.166	88.7656	381.635	277.399	123.15	108.344	153.015
A0A2R8VKG2	RIKEN cDNA D430041D05 gene OS=Mus musculus OX=10090 GN=D430041D05Rik PE=4 SV=1	D430041D05Rik	82.9179	51.8818	64.8693	163.511	107.574	861.263	82.2059	118.547	83.5155	47.1597
A0ZV96	Organic solute carrier protein 1 isoform OS=Mus musculus OX=10090 GN=Oscp1 PE=1 SV=1	Oscp1	216.16	168.684	155.297	175.649	165.626	205.261	252.467	126.458	233.957	226.771
A2A432	Cullin-4B OS=Mus musculus OX=10090 GN=Cul4b PE=1 SV=1	Cul4b	258.312	205.996	211.026	143.081	214.715	99.0727	221.573	93.7899	209.279	292.363
A2A484	Zinc finger, MYND-type-containing 8 OS=Mus musculus OX=10090 GN=Zmynd8 PE=1 SV=1	Zmynd8	206.134	274.613	162.746	149.738	253.032	142.079	159.44	218.706	166.122	174.841
A2A4J8	Vacuolar protein-sorting-associated protein 25 OS=Mus musculus OX=10090 GN=Vps25 PE=1 SV=1	Vps25	146.301	177.516	240.842	171.867	215.991	187.424	163.997	133.156	173.517	217.539
A2A4P4	PTGES3L-AARSD1 readthrough OS=Mus musculus OX=10090 GN=Gm27029 PE=4 SV=1	Gm27029	219.2	178.707	170.694	218.17	196.125	179.271	209.689	230.09	150.871	141.704
A2A517	Cytohesin-1 (Fragment) OS=Mus musculus OX=10090 GN=Cyth1 PE=1 SV=1	Cyth1	125.501	109.523	146.045	266.33	136.456	342.107	145.547	222.319	165.511	129.952
A2A559	Post-GPI attachment to proteins factor 3 OS=Mus musculus OX=10090 GN=Pgap3 PE=2 SV=1	Pgap3	239.145	124.841	214.143	167.743	221.393	160.921	237.433	101.401	217.71	189.838
A2A5R2	Brefeldin A-inhibited guanine nucleotide-exchange protein 2 OS=Mus musculus OX=10090 GN=Arfgef2 PE=1 SV=1	Arfgef2	243.162	187.794	173.988	156.914	183.621	166.72	200.542	116.635	233.463	261.455
A2A5S3	Double-stranded RNA-binding protein Staufen homolog 1 OS=Mus musculus OX=10090 GN=Stau1 PE=1 SV=1	Stau1	183.682	188.236	220.225	167.472	232.045	143.314	196.548	177.177	189.438	159.477
A2A5V2	SH3 domain-binding protein 1 OS=Mus musculus OX=10090 GN=Sh3bp1 PE=1 SV=1	Sh3bp1	179.11	181.287	226.14	189.565	172.201	150.925	230.607	216.246	156.853	210.516
A2A5Y6	Microtubule-associated protein OS=Mus musculus OX=10090 GN=Mapt PE=1 SV=1	Mapt	97.3003	76.4329	92.396	422.699	70.5399	392.887	125.966	206.112	153.647	74.3779
A2A699	Protein FAM171A2 OS=Mus musculus OX=10090 GN=Fam171a2 PE=1 SV=1	Fam171a2	118.814	102.847	113.107	267.096	148.875	426.22	183.298	227.439	100.037	130.652
A2A716	Oxysterol-binding protein OS=Mus musculus OX=10090 GN=Osbpl7 PE=1 SV=1	Osbpl7	202.092	231.257	150.996	179.034	191.701	183.271	211.576	151.409	184.469	251.304
A2A791	Zinc finger MYM-type protein 4 OS=Mus musculus OX=10090 GN=Zmym4 PE=1 SV=1	Zmym4	173.888	193.814	192.096	182.693	209.556	121.461	192.861	178.567	244.437	176.241
A2A7A7	GDH/6PGL endoplasmic bifunctional protein OS=Mus musculus OX=10090 GN=H6pd PE=1 SV=1	H6pd	213.043	226.651	308.858	113.316	167.317	99.0747	186.743	161.696	191.925	212.858
A2A7F6	Chloride channel protein OS=Mus musculus OX=10090 GN=Clcn6 PE=1 SV=1	Clcn6	148.446	131.494	137.701	258.058	159.381	264.097	197.46	227.488	180.181	143.355
A2A7F7	Methylenetetrahydrofolate reductase OS=Mus musculus OX=10090 GN=Mthfr PE=1 SV=1	Mthfr	170.538	224.001	208.32	161.097	193.575	125.976	169.274	129.857	220.403	301.054
A2A7H5	F-box only protein 44 OS=Mus musculus OX=10090 GN=Fbxo44 PE=1 SV=1	Fbxo44	229.36	214.387	175.005	179.586	202.13	226.704	159.999	129.608	164.37	178.894
A2A7Q5	Prolyl 3-hydroxylase 1 OS=Mus musculus OX=10090 GN=P3h1 PE=1 SV=1	P3h1	159.183	252.271	201.065	140.516	224.555	143.282	200.627	168.969	196.831	210.062
A2A7S8	Uncharacterized protein KIAA1522 OS=Mus musculus OX=10090 GN=Kiaa1522 PE=1 SV=1	Kiaa1522	205.447	183.5	165.699	276.203	136.369	163.504	204.751	175.648	198.51	153.121
A2A8L5	Receptor-type tyrosine-protein phosphatase F OS=Mus musculus OX=10090 GN=Ptprf PE=1 SV=1	Ptprf	169.098	127.272	127.532	223.914	133.47	336.598	167.752	206.193	190.331	162.614
A2A8U2	Transmembrane protein 201 OS=Mus musculus OX=10090 GN=Tmem201 PE=1 SV=1	Tmem201	145.532	211.786	199.797	161.27	263.774	160.341	169.528	225.666	161.829	157.819
A2A933	PR domain zinc finger protein 16 OS=Mus musculus OX=10090 GN=Prdm16 PE=1 SV=1	Prdm16	284.444	219.694	170.147	138.597	219.914	97.3428	198.959	140.242	249.592	220.406
A2A9M4	Dedicator of cytokinesis protein 7 OS=Mus musculus OX=10090 GN=Dock7 PE=1 SV=2	Dock7	210.021	246.515	185.825	137.905	191.148	101.697	211.659	139.173	237.422	301.534
A2AAE1	Uncharacterized protein KIAA1109 OS=Mus musculus OX=10090 GN=Kiaa1109 PE=1 SV=4	Kiaa1109	292.619	153.372	180.718	161.791	190.169	194.055	192.98	116.337	190.178	253.218
A2AAY5	SH3 and PX domain-containing protein 2B OS=Mus musculus OX=10090 GN=Sh3pxd2b PE=1 SV=1	Sh3pxd2b	220.591	284.477	219.246	157.854	239.329	110.794	122.317	208.296	145.649	158.084
A2ABV5	Mediator of RNA polymerase II transcription subunit 14 OS=Mus musculus OX=10090 GN=Med14 PE=1 SV=1	Med14	235.141	215.505	214.792	136.441	199.017	134.5	170.287	153.807	219.731	214.71
A2ACP1	Tetratricopeptide repeat protein 39A OS=Mus musculus OX=10090 GN=Ttc39a PE=2 SV=1	Ttc39a	174.721	108.699	147.651	202.169	159.964	288.243	215.78	185.391	180.21	240.925
A2ADH1	Magnesium transporter protein 1 OS=Mus musculus OX=10090 GN=Magt1 PE=1 SV=1	Magt1	186.643	223.273	250.16	140.928	253.663	90.3156	182.726	158.142	180.668	208.644
A2ADY9	Protein DDI1 homolog 2 OS=Mus musculus OX=10090 GN=Ddi2 PE=1 SV=1	Ddi2	156.311	157.937	258.073	190.76	166.932	241.927	142.35	200.732	149.106	117.366
A2AEE7	Cadherin EGF LAG seven-pass G-type receptor 2 OS=Mus musculus OX=10090 GN=Celsr2 PE=1 SV=1	Celsr2	187.828	195.395	136.339	154.145	193.433	217.922	246.724	157.203	245.554	176.063
A2AEG2	Oral-facial-digital syndrome 1 gene homolog (Human) OS=Mus musculus OX=10090 GN=Ofd1 PE=1 SV=1	Ofd1	149.176	153.394	177.034	244.307	196	228.962	146.494	177.823	170.811	162.42
A2AEG6	Glycoprotein m6b, isoform CRA_g OS=Mus musculus OX=10090 GN=Gpm6b PE=1 SV=1	Gpm6b	85.1985	68.7443	113.791	334.538	95.5953	512.113	98.7142	221.632	102.825	64.8023
A2AEI7	T-complex 11 family, X-linked 2 OS=Mus musculus OX=10090 GN=Tcp11x2 PE=2 SV=1	Tcp11x2	206.619	205.301	203.894	136.83	264.515	49.1632	335.984	108.287	225.101	243.012
A2AEM2	Chloride channel CLIC-like 1, isoform CRA_a OS=Mus musculus OX=10090 GN=Clcc1 PE=1 SV=1	Clcc1	178.42	195.832	213.384	168.427	209.707	138.445	206.056	206.968	172.803	218.557
A2AF47	Dedicator of cytokinesis protein 11 OS=Mus musculus OX=10090 GN=Dock11 PE=1 SV=1	Dock11	157.628	209.709	248.951	190.581	159.029	162.217	177.733	264.887	140.82	151.808
A2AFP5	RAB9, member RAS oncogene family (Fragment) OS=Mus musculus OX=10090 GN=Rab9 PE=1 SV=1	Rab9	108.602	231.508	195.312	228.252	168.937	102.774	186.399	180.792	238.026	223.031
A2AFQ0	E3 ubiquitin-protein ligase HUWE1 OS=Mus musculus OX=10090 GN=Huwe1 PE=1 SV=1	Huwe1	189.707	178.632	165.956	191.721	175.009	229.696	184.518	185.022	186.071	194.317
A2AFQ2	3-hydroxyacyl-CoA dehydrogenase type-2 OS=Mus musculus OX=10090 GN=Hsd17b10 PE=1 SV=1	Hsd17b10	242.246	262.735	154.047	127.482	202.455	125.453	161.928	144.203	244.547	289.218
A2AFR3	FERM and PDZ domain-containing protein 4 OS=Mus musculus OX=10090 GN=Frmpd4 PE=1 SV=1	Frmpd4	259.247	227.537	142.295	157.344	193.088	109.445	178.734	100.452	266.36	330.699
A2AG50	MAP7 domain-containing protein 2 OS=Mus musculus OX=10090 GN=Map7d2 PE=1 SV=1	Map7d2	119.161	59.1646	86.1327	501.066	92.4134	241.104	131.06	255.936	173.347	71.4858
A2AG68	Copper-transporting ATPase 1 OS=Mus musculus OX=10090 GN=Atp7a PE=1 SV=1	Atp7a	288.806	254.099	210.524	103.973	192.402	70.9884	217.535	77.4153	245.174	325.49
A2AGI2	Neuroligin-3 OS=Mus musculus OX=10090 GN=Nlgn3 PE=1 SV=1	Nlgn3	77.394	58.1571	95.5178	315.176	86.3071	526.641	147.412	263.438	110.298	64.0799
A2AGT5	Cytoskeleton-associated protein 5 OS=Mus musculus OX=10090 GN=Ckap5 PE=1 SV=1	Ckap5	159.819	161.444	169.385	247.41	153.804	231.455	181.169	215.453	165.657	166.093
A2AH25	Rho GTPase-activating protein 1 OS=Mus musculus OX=10090 GN=Arhgap1 PE=1 SV=1	Arhgap1	154.724	140.169	220.19	224.174	141.745	234.188	148.276	237.456	167.882	144.764
A2AH85	116 kDa U5 small nuclear ribonucleoprotein component OS=Mus musculus OX=10090 GN=Eftud2 PE=1 SV=1	Eftud2	221.375	224.403	222.214	138.601	193.638	135.066	206.905	179.501	189.792	204.394
A2AHB8	Potassium channel subfamily T member 1 OS=Mus musculus OX=10090 GN=Kcnt1 PE=1 SV=1	Kcnt1	104.805	325.746	182.638	174.078	302.353	128.261	108.221	233.083	123.71	154.181
A2AHG0	Leucine zipper putative tumor suppressor 3 OS=Mus musculus OX=10090 GN=Lzts3 PE=1 SV=1	Lzts3	103.082	146.781	248.401	184.009	186.185	256.282	145.921	309.911	125.219	84.7409
A2AHK0	Diacylglycerol kinase OS=Mus musculus OX=10090 GN=Dgkz PE=1 SV=1	Dgkz	90.26	83.2913	119.675	296.039	105.866	475.307	114.826	259.404	117.436	76.8792
A2AI52	Ubiquitin carboxyl-terminal hydrolase 8 OS=Mus musculus OX=10090 GN=Usp8 PE=1 SV=1	Usp8	202.029	199.129	207.783	196.975	163.845	188.156	207.549	161.452	157.528	207.791
A2AI87	Phosphorylase b kinase regulatory subunit OS=Mus musculus OX=10090 GN=Phka1 PE=1 SV=1	Phka1	190.383	189.61	153.73	227.312	163.65	210.147	173.179	161.95	207.63	179.373
A2AIL4	NADH dehydrogenase (ubiquinone) complex I, assembly factor 6 OS=Mus musculus OX=10090 GN=Ndufaf6 PE=1 SV=1	Ndufaf6	190.298	114.244	203.627	187.343	225.235	180.585	270.713	171.452	172.766	179.991
A2AIR7	Voltage-dependent N-type calcium channel subunit alpha OS=Mus musculus OX=10090 GN=Cacna1b PE=1 SV=1	Cacna1b	59.6347	45.823	85.4204	275.29	82.7656	684.306	109.609	210.112	84.5755	53.8482
A2AIX1	Protein transport protein sec16 OS=Mus musculus OX=10090 GN=Sec16a PE=1 SV=1	Sec16a	210.438	219.792	194.099	157.867	200.006	152.851	192.507	142.997	218.996	195.984
A2AJA9	Apical junction component 1 homolog OS=Mus musculus OX=10090 GN=Ajm1 PE=1 SV=1	Ajm1	107.071	113.093	127.196	258.074	138.516	401	156.095	223.946	143.346	123.294
A2AJI0	MAP7 domain-containing protein 1 OS=Mus musculus OX=10090 GN=Map7d1 PE=1 SV=1	Map7d1	94.9546	133.999	167.682	323.171	179.056	141.619	185.763	290.286	184.743	113.683
A2AJL3	FGGY carbohydrate kinase domain-containing protein OS=Mus musculus OX=10090 GN=Fggy PE=1 SV=1	Fggy	561.79	104.387	80.2667	156.244	85.6561	56.1369	195.646	165.378	409.883	241.096
A2AJP5	Meckelin OS=Mus musculus OX=10090 GN=Tmem67 PE=1 SV=1	Tmem67	274.206	237.841	169.991	114.293	197.755	79.3359	256.61	105.246	268.246	303.313
A2AJQ3	Probable C-mannosyltransferase DPY19L4 OS=Mus musculus OX=10090 GN=Dpy19l4 PE=2 SV=1	Dpy19l4	173.631	224.642	189.576	182.113	179.424	119.269	234.033	218.641	189.372	237.974
A2AKB4	FERM and PDZ domain-containing protein 1 OS=Mus musculus OX=10090 GN=Frmpd1 PE=1 SV=1	Frmpd1	168.95	208.639	264.895	104.646	199.642	78.2688	229.416	235.309	243.854	167.907
A2AKE7	Actin-like protein 10 OS=Mus musculus OX=10090 GN=Actl10 PE=3 SV=1	Actl10	113.22	174.248	141.237	206.921	203.832	179.091	202.211	146.261	246.082	278.664
A2AKG8	Focadhesin OS=Mus musculus OX=10090 GN=Focad PE=1 SV=1	Focad	197.091	203.677	196.337	156.988	176.33	163.108	205.567	196.298	204.482	216.737
A2AKK5	Acyl-coenzyme A amino acid N-acyltransferase 1 OS=Mus musculus OX=10090 GN=Acnat1 PE=1 SV=1	Acnat1	339.44	275.07	136.938	95.3602	187.547	63.1659	391.467	53.471	220.497	403.014
A2AKW0	Solute carrier family 25 member 51 OS=Mus musculus OX=10090 GN=Slc25a51 PE=1 SV=1	Slc25a51	147.628	136.961	164.66	210.17	151.469	288.581	209.013	231.16	150.879	194.527
A2ALS4	Rap1 GTPase-activating protein 1 OS=Mus musculus OX=10090 GN=Rap1gap PE=1 SV=1	Rap1gap	71.4165	49.7495	74.5208	311.706	97.5346	424.258	131.384	365.421	190.948	55.0087
A2ALW5	DnaJ homolog subfamily C member 25 OS=Mus musculus OX=10090 GN=Dnajc25 PE=1 SV=1	Dnajc25	212.607	266.477	210.715	150.563	247.21	87.6131	183.364	218.151	154.628	186.176
A2AMH4	Choline transporter-like protein 1 OS=Mus musculus OX=10090 GN=Slc44a1 PE=1 SV=1	Slc44a1	223.82	123.562	123.349	357.634	136.32	133.893	166.603	207.698	205.54	182.47
A2AMW0	Capping protein (Actin filament) muscle Z-line, beta, isoform CRA_a OS=Mus musculus OX=10090 GN=Capzb PE=1 SV=1	Capzb	166.01	140.092	186.96	251.592	130.322	329.864	122.158	172.565	142.011	130.377
A2AN08	E3 ubiquitin-protein ligase UBR4 OS=Mus musculus OX=10090 GN=Ubr4 PE=1 SV=1	Ubr4	196.064	152.998	198.789	204.963	159.95	239.926	178.325	180.171	171.304	162.233
A2AN37	Uridine-cytidine kinase OS=Mus musculus OX=10090 GN=Uck1 PE=1 SV=1	Uck1	142.447	94.3209	252.281	231.356	271.606	144.579	264.092	177.065	118.489	134.666
A2AP18	1-phosphatidylinositol 4,5-bisphosphate phosphodiesterase eta-2 OS=Mus musculus OX=10090 GN=Plch2 PE=1 SV=2	Plch2	71.4375	61.3041	122.553	287.336	94.1594	474.891	127.836	367.683	97.3931	71.673
A2API5	Low-density lipoprotein receptor-related protein 1B OS=Mus musculus OX=10090 GN=Lrp1b PE=1 SV=2	Lrp1b	194.316	174.524	155.874	225.169	151.586	202.072	209.788	140.904	192.08	270.982
A2APS1	Nephrocystin-1 OS=Mus musculus OX=10090 GN=Nphp1 PE=1 SV=1	Nphp1	279.595	196.283	149.675	140.639	179.87	163.047	196.091	124.502	250.953	276.527
A2APT9	Kelch domain-containing protein 7A OS=Mus musculus OX=10090 GN=Klhdc7a PE=1 SV=3	Klhdc7a	227.191	334.367	164.293	140.032	297.534	73.6152	121.096	183.984	166.426	200.815
A2APV2	Formin-like protein 2 OS=Mus musculus OX=10090 GN=Fmnl2 PE=1 SV=2	Fmnl2	169.082	176.823	219.41	203.225	151.219	215.462	169.652	211.098	163.093	165.663
A2APX8	Sodium channel protein type 1 subunit alpha OS=Mus musculus OX=10090 GN=Scn1a PE=1 SV=1	Scn1a	119.597	54.7597	84.3023	386.53	81.8518	414.474	127.106	232.708	156.138	79.7347
A2APY7	Arginine-hydroxylase NDUFAF5, mitochondrial OS=Mus musculus OX=10090 GN=Ndufaf5 PE=1 SV=1	Ndufaf5	261.713	153.246	140.009	182.344	158.832	279.27	153.612	140.771	198.562	217.582
A2AQC3	Phospholipid-transporting ATPase OS=Mus musculus OX=10090 GN=Atp9a PE=1 SV=1	Atp9a	182.15	155.867	150.041	246.586	147.632	246.985	183.315	187.135	182.806	175.647
A2AQN4	Acetyl-coenzyme A synthetase, cytoplasmic OS=Mus musculus OX=10090 GN=Acss2 PE=1 SV=1	Acss2	250.047	190.449	150.721	180.081	186.034	179.886	168.591	123.679	219.987	268.435
A2AQR0	Glycerol-3-phosphate dehydrogenase OS=Mus musculus OX=10090 GN=Gpd2 PE=1 SV=1	Gpd2	170.129	170.373	152.297	229.134	146.851	263.205	172.443	216.925	173.573	162.5
A2AQW0	Mitogen-activated protein kinase kinase kinase 15 OS=Mus musculus OX=10090 GN=Map3k15 PE=1 SV=1	Map3k15	261.012	138.931	188.311	146.225	157.86	189.349	187.089	198.346	244.985	194.423
A2AR02	Peptidyl-prolyl cis-trans isomerase G OS=Mus musculus OX=10090 GN=Ppig PE=1 SV=1	Ppig	123.055	118.308	147.131	298.095	143.915	302.884	170.992	223.056	160.913	94.3682
A2ARA8	Integrin alpha-8 OS=Mus musculus OX=10090 GN=Itga8 PE=1 SV=1	Itga8	237.797	176.735	158.107	192.555	324.987	73.4374	113.768	386.304	132.927	97.2405
A2ARP1	Inositol hexakisphosphate and diphosphoinositol-pentakisphosphate kinase 1 OS=Mus musculus OX=10090 GN=Ppip5k1 PE=1 SV=1	Ppip5k1	210.311	149.243	165.106	229.779	144.899	262.192	172.025	182.971	182.788	139.169
A2AS03	Helicase with zinc finger domain 2 OS=Mus musculus OX=10090 GN=Helz2 PE=1 SV=1	Helz2	83.9544	110.825	164.539	57.4158	53.1931	32.303	83.3271	828.743	90.6472	944.894
A2AS98	Nck-associated protein 1 OS=Mus musculus OX=10090 GN=Nckap1 PE=1 SV=1	Nckap1	134.691	126.431	134.673	261.055	141.405	318.524	165.64	267.039	141.302	153.381
A2ASZ8	Calcium-binding mitochondrial carrier protein SCaMC-2 OS=Mus musculus OX=10090 GN=Slc25a25 PE=1 SV=1	Slc25a25	121.582	137.179	139.02	283.629	140.438	248.002	188.617	178.15	225.052	149.497
A2AT37	UPF2 regulator of nonsense transcripts homolog (Yeast) OS=Mus musculus OX=10090 GN=Upf2 PE=1 SV=1	Upf2	158.019	175.839	200.864	192.31	152.766	228.25	187.355	183.083	194.842	176.564
A2ATK9	Family with sequence similarity 171, member A1 OS=Mus musculus OX=10090 GN=Fam171a1 PE=1 SV=1	Fam171a1	92.4432	199.91	135.148	235.395	196.079	305.255	153.944	285.855	116.519	102.366
A2ATU0	Probable 2-oxoglutarate dehydrogenase E1 component DHKTD1, mitochondrial OS=Mus musculus OX=10090 GN=Dhtkd1 PE=1 SV=1	Dhtkd1	593.973	225.068	170.859	52.2588	265.683	48.8608	210.34	85.6493	199.801	199.567
A2AUK8	Band 4.1-like protein 1 OS=Mus musculus OX=10090 GN=Epb41l1 PE=1 SV=1	Epb41l1	168.793	126.962	119.601	206.477	135.199	344.438	262.299	237.725	166.796	135.529
A2AUM0	eIF-2-alpha kinase GCN2 OS=Mus musculus OX=10090 GN=Eif2ak4 PE=1 SV=1	Eif2ak4	124.921	240.942	212.109	143.54	201.675	120.001	203.02	161.977	237.909	251.607
A2AVJ7	Ribosome-binding protein 1 OS=Mus musculus OX=10090 GN=Rrbp1 PE=1 SV=1	Rrbp1	296.412	131.741	297.466	114.817	294.003	97.7135	177.903	175.786	146.387	109.949
A2AVR6	Acyl-coenzyme A thioesterase 11 OS=Mus musculus OX=10090 GN=Acot11 PE=1 SV=1	Acot11	217.068	212.061	149.689	167.139	175.171	195.792	224.212	130.823	203.6	276.974
A2AWA9	Rab GTPase-activating protein 1 OS=Mus musculus OX=10090 GN=Rabgap1 PE=1 SV=1	Rabgap1	138.941	183.876	152.787	218.583	161.145	226.724	163.795	207.108	204.664	205.513
A2AWN8	YTH domain family 1, isoform CRA_a OS=Mus musculus OX=10090 GN=Ythdf1 PE=1 SV=1	Ythdf1	187.698	176.176	207.532	199.106	174.383	210.171	155.804	169.523	191.333	149.181
A2AWT5	Nucleolar transcription factor 1 OS=Mus musculus OX=10090 GN=Ubtf PE=1 SV=1	Ubtf	286.442	112.035	213.99	177.332	268.448	101.477	230.193	222.193	162.995	129.015
A2BDX3	Adenylyltransferase and sulfurtransferase MOCS3 OS=Mus musculus OX=10090 GN=Mocs3 PE=1 SV=1	Mocs3	120.47	130.856	146.508	248.597	151.288	294.241	145.516	184.096	206.102	175.383
A2BE28	Ribosomal biogenesis protein LAS1L OS=Mus musculus OX=10090 GN=Las1l PE=1 SV=1	Las1l	193.716	72.7511	97.8035	121.591	88.8302	810.972	75.0667	87.7968	89.1818	67.6583
A2BE91	WD repeat domain 34 OS=Mus musculus OX=10090 GN=Wdr34 PE=1 SV=1	Wdr34	320.416	208.206	167.23	139.522	171.037	122.343	242.744	97.4769	236.453	293.432
A2RSJ4	UHRF1-binding protein 1-like OS=Mus musculus OX=10090 GN=Uhrf1bp1l PE=1 SV=2	Uhrf1bp1l	166.125	140.396	148.91	247.546	127.096	283.803	149.117	230.433	180.912	164.992
A2RSQ0	DENN domain-containing protein 5B OS=Mus musculus OX=10090 GN=Dennd5b PE=1 SV=2	Dennd5b	136.537	173.182	139.042	163.004	183.921	342.615	148.04	296.022	165.546	84.8018
A2RSX7	tRNA wybutosine-synthesizing protein 5 OS=Mus musculus OX=10090 GN=Tyw5 PE=2 SV=2	Tyw5	181.72	180.837	191.525	145.827	178.42	219.697	169.832	185.541	250.763	129.124
A2RT62	F-box/LRR-repeat protein 16 OS=Mus musculus OX=10090 GN=Fbxl16 PE=1 SV=1	Fbxl16	59.175	58.6551	84.5296	300.925	84.9129	631.419	91.9451	218.955	92.1564	71.0867
A2RT67	DENN domain-containing protein 3 OS=Mus musculus OX=10090 GN=Dennd3 PE=1 SV=2	Dennd3	128.975	199.054	221.913	127.219	166.462	149.513	297.639	239.397	223.731	189.479
A2TJV2	Paralemmin-3 OS=Mus musculus OX=10090 GN=Palm3 PE=1 SV=1	Palm3	254.082	197.353	174.58	126.596	215.728	178.846	152.675	148.822	209.603	263.148
A3KG93	Lysine-specific histone demethylase 1A OS=Mus musculus OX=10090 GN=Kdm1a PE=1 SV=1	Kdm1a	232.168	224.445	249.738	176.342	202.272	126.176	179.47	164.316	142.727	172.846
A3KGB4	TBC1 domain family member 8B OS=Mus musculus OX=10090 GN=Tbc1d8b PE=1 SV=1	Tbc1d8b	222.151	220.808	234.652	138.662	195.693	111.523	192.006	86.8293	215.795	296.557
A3KGU5	Spectrin alpha chain, non-erythrocytic 1 OS=Mus musculus OX=10090 GN=Sptan1 PE=1 SV=1	Sptan1	115.689	136.452	139.755	281.757	166.279	320.808	150.642	269.89	115.572	105.428
A3KGV1	Outer dense fiber protein 2 OS=Mus musculus OX=10090 GN=Odf2 PE=1 SV=1	Odf2	310.818	144.587	173.715	114.451	260.898	81.9941	320.798	82.967	276.522	211.416
A3KMP2	Tetratricopeptide repeat protein 38 OS=Mus musculus OX=10090 GN=Ttc38 PE=1 SV=2	Ttc38	210.291	207.589	246.832	125.074	217.378	129.259	222.79	140.719	173.414	247.34
A5D6P2	Par-3 (Partitioning defective 3) homolog (C. elegans) OS=Mus musculus OX=10090 GN=Pard3 PE=1 SV=1	Pard3	190.668	251.478	179.391	146.48	224.619	97.493	191.257	186.717	211.944	265.742
A6H5Y3	Methionine synthase OS=Mus musculus OX=10090 GN=Mtr PE=1 SV=1	Mtr	183.431	209.48	201.16	110.682	184.094	135.853	245.057	143.369	253.019	293.855
A6H5Z3	Exocyst complex component 6B OS=Mus musculus OX=10090 GN=Exoc6b PE=1 SV=1	Exoc6b	114.505	164.923	184.553	245.228	170.846	185.196	182.372	281.713	147.078	203.733
A6H603	NACHT domain- and WD repeat-containing protein 1 OS=Mus musculus OX=10090 GN=Nwd1 PE=2 SV=2	Nwd1	233.138	167.986	166.811	142.796	173.841	118.291	381.986	274.817	185.634	231.997
A6H611	Mitochondrial intermediate peptidase OS=Mus musculus OX=10090 GN=Mipep PE=1 SV=1	Mipep	204.412	168.971	192.901	179.918	218.934	171.398	221.907	152.793	173.485	217.497
A6H630	Protein-glutamate O-methyltransferase OS=Mus musculus OX=10090 GN=Armt1 PE=1 SV=1	Armt1	201.258	177.423	146.124	193.308	154.213	280.13	170.671	195.153	158.123	225.934
A6H6A9	Rab GTPase-activating protein 1-like OS=Mus musculus OX=10090 GN=Rabgap1l PE=1 SV=1	Rabgap1l	183.643	157.082	167.851	203.539	146.573	252.793	182.598	191.56	201.317	173.494
A6H6E2	Multimerin-2 OS=Mus musculus OX=10090 GN=Mmrn2 PE=1 SV=1	Mmrn2	167.853	296.083	189.449	152.971	226.405	92.3468	132.843	285.902	155.302	236.901
A6H8H2	DENN domain-containing protein 4C OS=Mus musculus OX=10090 GN=Dennd4c PE=1 SV=1	Dennd4c	284.914	255.003	219.828	100.299	217.725	69.4369	204.496	141.483	227.708	230.903
A6H8H5	Potassium voltage-gated channel subfamily B member 2 OS=Mus musculus OX=10090 GN=Kcnb2 PE=1 SV=2	Kcnb2	138.827	68.2338	153.866	235.59	115.299	450.658	70.2393	278.087	145.495	82.8007
A6MDD2	Protein tyrosine phosphatase receptor type N OS=Mus musculus OX=10090 GN=Ptprn PE=1 SV=1	Ptprn	48.2875	81.4329	211.938	247.987	82.3195	317.62	444.883	302.562	114.305	62.2887
A6X8Z5	Rho GTPase-activating protein 31 OS=Mus musculus OX=10090 GN=Arhgap31 PE=1 SV=1	Arhgap31	160.337	205.21	192.423	129.559	229.107	192.101	206.527	203.889	198.759	165.462
A6X919	Probable C-mannosyltransferase DPY19L1 OS=Mus musculus OX=10090 GN=Dpy19l1 PE=1 SV=1	Dpy19l1	227.5	196.446	187.676	179.152	200.693	125.109	143.856	144.075	254.487	198.964
A6X935	Inter alpha-trypsin inhibitor, heavy chain 4 OS=Mus musculus OX=10090 GN=Itih4 PE=1 SV=2	Itih4	241.587	159.557	653.681	103.233	71.7271	99.6667	108.095	78.3301	56.7452	68.4453
A6ZI44	Fructose-bisphosphate aldolase OS=Mus musculus OX=10090 GN=Aldoa PE=1 SV=1	Aldoa	180.647	127.107	142.279	217.796	145.299	321.374	187.41	183.74	174.496	177.928
A7TU71	Protein Shroom2 OS=Mus musculus OX=10090 GN=Shroom2 PE=1 SV=1	Shroom2	146.613	146.853	118.017	251.672	150.937	377.891	138.012	213.856	134.154	130.033
A7YQ68	Prickle-like 2 (Drosophila) OS=Mus musculus OX=10090 GN=Prickle2 PE=1 SV=1	Prickle2	113.835	85.8088	94.8408	378.406	103.176	357.181	120.287	275.998	128.639	119.049
A8DIL0	Galectin OS=Mus musculus OX=10090 GN=Lgals8 PE=1 SV=1	Lgals8	128.656	191.893	311.809	138.161	204.672	127.14	132.893	313.263	128.456	163.217
A8Y5H7	SEC14-like protein 1 OS=Mus musculus OX=10090 GN=Sec14l1 PE=1 SV=1	Sec14l1	182.056	203.559	192.443	162.517	186.07	225.639	156.435	253.442	135.805	198.149
A8Y5T6	Probable proline--tRNA ligase, mitochondrial OS=Mus musculus OX=10090 GN=Pars2 PE=1 SV=1	Pars2	175.909	162.019	154.238	147.346	188.335	250.467	222.245	201.441	223.398	169.084
A9DA50	Leucine-rich repeat and immunoglobulin-like domain-containing nogo receptor-interacting protein 1 OS=Mus musculus OX=10090 GN=Lingo1 PE=1 SV=1	Lingo1	92.3275	76.5926	108.562	338.717	131.462	357.164	126.232	307.488	146.53	77.3093
B0F2B4	Neuroligin 4-like OS=Mus musculus OX=10090 GN=Nlgn4l PE=1 SV=1	Nlgn4l	360.799	203.66	72.2798	204.766	211.149	371.011	69.0879	170.126	69.6379	142.75
B0QZN5	Vesicle-associated membrane protein 2 OS=Mus musculus OX=10090 GN=Vamp2 PE=1 SV=1	Vamp2	190.938	98.1654	122.933	228.484	147.853	540.267	97.9033	168.009	67.1971	90.6449
B0V2N1	Receptor-type tyrosine-protein phosphatase S OS=Mus musculus OX=10090 GN=Ptprs PE=1 SV=1	Ptprs	91.6315	75.5604	106.119	300.731	102.039	478.41	122.395	277.701	116.439	86.06
B1AQX9	SRC kinase-signaling inhibitor 1 OS=Mus musculus OX=10090 GN=Srcin1 PE=1 SV=1	Srcin1	117.962	67.6087	87.1307	283.923	97.0272	495.248	140.36	228.267	160.274	81.3045
B1AQY2	Rho GTPase-activating protein 23 OS=Mus musculus OX=10090 GN=Arhgap23 PE=1 SV=1	Arhgap23	126.18	136.366	130.881	299.408	148.585	259.138	146.198	316.007	149.227	115.379
B1AQZ0	Septin-8 OS=Mus musculus OX=10090 GN=Sept8 PE=1 SV=1	Sept8	146.621	133.782	125.767	243.837	136.515	291.484	162.891	265.087	202.755	130.377
B1AR17	Chromodomain helicase DNA-binding protein 3 OS=Mus musculus OX=10090 GN=Chd3 PE=1 SV=1	Chd3	142.795	236.423	204.386	191.884	176.893	126.005	200.505	194.314	202.507	217.138
B1AR74	Breast carcinoma-amplified sequence 3 homolog OS=Mus musculus OX=10090 GN=Bcas3 PE=1 SV=1	Bcas3	168.418	133.952	173.859	224.544	150.028	278.241	156.027	224.773	170.813	149.042
B1ARB3	Platelet endothelial cell adhesion molecule OS=Mus musculus OX=10090 GN=Pecam1 PE=1 SV=1	Pecam1	170.742	228.176	181.16	145.007	255.899	107.806	197.056	343.649	155.698	158.427
B1ARV3	Amine oxidase OS=Mus musculus OX=10090 GN=Lao1 PE=3 SV=1	Lao1	202.595	202.408	145.117	210.856	161.582	239.421	120.876	178.276	201.421	185.415
B1ASP2	Tyrosine-protein kinase OS=Mus musculus OX=10090 GN=Jak1 PE=1 SV=1	Jak1	158.769	214.927	305.216	161.43	189.829	120.764	196.474	193.036	146.784	149.706
B1ATI0	Aldehyde dehydrogenase OS=Mus musculus OX=10090 GN=Aldh3a2 PE=1 SV=1	Aldh3a2	191.618	262.162	245.104	145.3	205.832	113.654	169.025	206.314	161.514	185.7
B1ATJ5	Keratin, type I cuticular Ha2 OS=Mus musculus OX=10090 GN=Krt32 PE=1 SV=1	Krt32	18.8111	16.3586	171.074	175.511	81.2841	91.3858	423.803	927.961	187.144	49.3676
B1AU74	Motile sperm domain-containing protein 2 OS=Mus musculus OX=10090 GN=Mospd2 PE=1 SV=1	Mospd2	144.654	154	227.343	186.899	186.403	145.542	289.05	203.319	187.203	182.447
B1AUE5	Peroxisome biogenesis factor 10 OS=Mus musculus OX=10090 GN=Pex10 PE=2 SV=1	Pex10	144.559	203.487	202.585	200.231	169.166	140.724	200.889	177.66	211.411	238.752
B1AUL6	Tyrosine-protein kinase OS=Mus musculus OX=10090 GN=Bmx PE=1 SV=1	Bmx	188.4	220.688	184.508	170.454	201.328	202.118	163.774	229.229	139.116	199.346
B1AUN2	Eukaryotic translation initiation factor 2B, subunit 3 OS=Mus musculus OX=10090 GN=Eif2b3 PE=1 SV=1	Eif2b3	214.21	189.813	210.392	163.371	178.047	184.014	181.516	157.286	178.264	243.753
B1AUW6	Interleukin-1 receptor-associated kinase 1 OS=Mus musculus OX=10090 GN=Irak1 PE=1 SV=1	Irak1	245.644	182.857	151.59	145.347	216.324	148.288	197.407	145.281	247.27	260.397
B1AVH5	Coronin OS=Mus musculus OX=10090 GN=Coro2a PE=1 SV=1	Coro2a	99.1358	95.0962	168.162	272.088	105.801	389.502	148.15	234.647	150.252	92.4842
B1AVH7	TBC1 domain family member 2A OS=Mus musculus OX=10090 GN=Tbc1d2 PE=2 SV=1	Tbc1d2	390.361	237.946	177.897	113.639	221.51	65.9425	221.227	71.3153	210.674	313.759
B1AVK5	Collagen, type IV, alpha 6 OS=Mus musculus OX=10090 GN=Col4a6 PE=1 SV=1	Col4a6	173.392	224.187	201.277	152.554	274.836	71.2127	198.938	364.98	137.865	139.25
B1AVP0	Phosphatase and actin regulator OS=Mus musculus OX=10090 GN=Phactr2 PE=1 SV=1	Phactr2	158.666	225.327	170.287	169.418	172.527	203.654	154.766	208.356	230.131	162.116
B1AVY2	Gamma-aminobutyric acid receptor subunit alpha-3 OS=Mus musculus OX=10090 GN=Gabra3 PE=1 SV=1	Gabra3	96.7405	111.16	90.4124	226.879	120.316	490.91	190.026	162.244	204.724	70.4924
B1AVZ0	Uracil phosphoribosyltransferase homolog OS=Mus musculus OX=10090 GN=Uprt PE=1 SV=1	Uprt	184.529	173.63	162.706	225.25	155.239	215.59	183.942	169.725	207.693	180.84
B1AWC9	Phosphodiesterase OS=Mus musculus OX=10090 GN=Pde4b PE=1 SV=1	Pde4b	86.8378	49.9605	71.1799	299.686	66.0619	474.609	128.976	362.766	122.078	188.422
B1AWD9	Clathrin light chain OS=Mus musculus OX=10090 GN=Clta PE=1 SV=1	Clta	119.346	60.4364	151.91	412.627	187.236	293.708	116.069	182.728	97.5062	67.399
B1AWS8	Angiopoietin-1 receptor OS=Mus musculus OX=10090 GN=Tek PE=1 SV=1	Tek	195.11	312.38	192.662	143.637	243.247	70.4073	159.385	230.758	179.529	194.62
B1AWV9	Anion exchange protein OS=Mus musculus OX=10090 GN=Slc4a10 PE=1 SV=1	Slc4a10	295.774	238.66	133.766	109.715	185.823	88.5514	292.14	74.6503	291.357	344.097
B1AX58	Plastin-3 OS=Mus musculus OX=10090 GN=Pls3 PE=1 SV=1	Pls3	197.683	194.261	210.185	179.803	207.437	110.416	189.625	172.333	200.853	239.393
B1AXG8	NHS-like protein 2 (Fragment) OS=Mus musculus OX=10090 GN=Nhsl2 PE=1 SV=1	Nhsl2	316.972	341.687	127.53	92	227.91	51.7606	258.933	36.887	235.32	399.48
B1AXI6	Rho guanine nucleotide exchange factor 9 OS=Mus musculus OX=10090 GN=Arhgef9 PE=1 SV=1	Arhgef9	67.6025	69.4695	113.537	313.797	117.98	455.492	129.614	348.929	74.655	86.3491
B1AXV0	DOMON domain-containing protein FRRS1L OS=Mus musculus OX=10090 GN=Frrs1l PE=1 SV=1	Frrs1l	84.1599	51.4028	95.1979	151.085	112.995	852.519	114.468	99.0534	54.6442	63.7803
B1AY10	Transcriptional repressor NF-X1 OS=Mus musculus OX=10090 GN=Nfx1 PE=1 SV=1	Nfx1	250.015	160.23	160.218	180.138	162.138	242.474	154.01	203.273	196.514	170.437
B1AZ26	Cordon-bleu protein-like 1 (Fragment) OS=Mus musculus OX=10090 GN=Cobll1 PE=1 SV=8	Cobll1	326.583	239.19	177.08	104.642	238.577	57.0174	238.77	141.772	218.394	278.976
B1AZI6	THO complex subunit 2 OS=Mus musculus OX=10090 GN=Thoc2 PE=1 SV=1	Thoc2	180.905	224.748	249.824	144.811	194.291	124.659	194.835	203.976	177.316	195.472
B1AZP2	Disks large-associated protein 4 OS=Mus musculus OX=10090 GN=Dlgap4 PE=1 SV=1	Dlgap4	77.4303	88.1222	95.5551	282.704	93.9809	535.167	90.4179	249.775	142.98	54.7
B1B1A8	Myosin light chain kinase, smooth muscle OS=Mus musculus OX=10090 GN=Mylk PE=1 SV=1	Mylk	98.2953	247.254	209.416	166.049	312.862	77.886	85.0595	552.854	66.0883	66.9275
B2CKC6	EF-hand domain containing 1 OS=Mus musculus OX=10090 GN=Efhc1 PE=1 SV=1	Efhc1	163.87	241.577	133.409	173.428	315.262	59.3428	208.356	59.532	228.972	371.787
B2M1R6	Heterogeneous nuclear ribonucleoprotein K OS=Mus musculus OX=10090 GN=Hnrnpk PE=1 SV=1	Hnrnpk	206.97	196.358	186.386	185.117	188.677	177.094	183.745	161.574	202.149	185.193
B2RPU6	Mdm1 protein OS=Mus musculus OX=10090 GN=Mdm1 PE=1 SV=1	Mdm1	280.326	205.259	176.054	154.761	185.742	129.632	211.275	167.897	214.784	227.543
B2RQ80	Tnik protein OS=Mus musculus OX=10090 GN=Tnik PE=1 SV=1	Tnik	154.117	146.93	167.739	214.593	149.178	294.964	155.619	234.881	165.283	152.042
B2RQE8	Rho GTPase-activating protein 42 OS=Mus musculus OX=10090 GN=Arhgap42 PE=1 SV=1	Arhgap42	101.518	328.494	158.128	120.759	155.379	88.3726	259.91	184.522	260.834	376.836
B2RQG2	PHD finger protein 3 OS=Mus musculus OX=10090 GN=Phf3 PE=1 SV=1	Phf3	90.0995	95.7328	138.588	249.266	151.454	371.913	179.799	283.029	141.322	108.96
B2RQR5	Small G protein signaling modulator 1 OS=Mus musculus OX=10090 GN=Sgsm1 PE=1 SV=1	Sgsm1	149.664	97.135	158.788	235.172	101.46	331.084	284.473	259.477	163.66	95.1977
B2RR83	3'-5' RNA helicase YTHDC2 OS=Mus musculus OX=10090 GN=Ythdc2 PE=1 SV=1	Ythdc2	151.421	168.873	193.471	199.882	168	268.299	168.017	226.222	142.141	156.261
B2RRE7	OTU domain-containing protein 4 OS=Mus musculus OX=10090 GN=Otud4 PE=1 SV=1	Otud4	279.871	208.012	182.451	157.166	221.143	151.37	195.137	192.783	181.689	133.223
B2RRI2	Protein strawberry notch homolog 1 OS=Mus musculus OX=10090 GN=Sbno1 PE=1 SV=1	Sbno1	224.085	222.935	167.779	157.297	185.495	226.913	157.586	132.995	207.057	184.183
B2RSH2	Guanine nucleotide-binding protein G(i) subunit alpha-1 OS=Mus musculus OX=10090 GN=Gnai1 PE=1 SV=1	Gnai1	102.064	98.5777	152.242	259.465	127.282	417.683	140.147	261.998	120.557	86.8732
B2RSU6	Cingulin-like 1 OS=Mus musculus OX=10090 GN=Cgnl1 PE=1 SV=1	Cgnl1	264.683	355.087	172.222	111.835	249.509	51.8797	133.21	170.759	224.599	194.218
B2RSU7	GRIP and coiled-coil domain containing 2 OS=Mus musculus OX=10090 GN=Gcc2 PE=1 SV=1	Gcc2	231.936	196.456	219.135	186.754	193.285	145.02	191.127	141.177	179.022	192.189
B2RT41	Zinc finger, C3H1-type-containing OS=Mus musculus OX=10090 GN=Zfc3h1 PE=1 SV=1	Zfc3h1	125.959	132.823	257.551	125.06	164.86	165.926	297.382	179.615	268.17	157.904
B2RUJ5	Amyloid-beta A4 precursor protein-binding family A member 1 OS=Mus musculus OX=10090 GN=Apba1 PE=1 SV=2	Apba1	98.6111	100.681	127.798	260.066	120.422	395.519	142.703	251.571	173.569	108.408
B2RUP0	RNA binding motif protein 34, isoform CRA_a OS=Mus musculus OX=10090 GN=Rbm34 PE=1 SV=1	Rbm34	132.66	204.742	278.184	106.621	173.442	109.067	70.44	197.736	272.061	294.716
B2RUR8	OTU domain-containing protein 7B OS=Mus musculus OX=10090 GN=Otud7b PE=1 SV=1	Otud7b	121.931	213.578	174.928	187.899	241.786	90.0298	189.424	385.175	164.453	160.064
B2RW11	Ankyrin repeat domain 34A OS=Mus musculus OX=10090 GN=Ankrd34a PE=1 SV=1	Ankrd34a	93.026	42.2485	86.2187	359.986	109.414	485.334	118.239	258.606	90.1815	101.694
B2RWS6	Histone acetyltransferase p300 OS=Mus musculus OX=10090 GN=Ep300 PE=1 SV=2	Ep300	161.689	106.683	371.204	93.9613	192.865	205.892	105.052	184.639	182.15	133.388
B2RXC2	Kinase OS=Mus musculus OX=10090 GN=Itpkb PE=1 SV=1	Itpkb	93.9834	157.991	142.296	250.392	137.277	354.096	139.973	206.641	148.547	174.827
B2RXQ2	Ppfia1 protein OS=Mus musculus OX=10090 GN=Ppfia1 PE=1 SV=1	Ppfia1	214.53	209.963	184.84	175.847	197.809	173.451	183.241	186.474	186.079	172.677
B2RXQ9	Sorbin and SH3 domain-containing protein 2 OS=Mus musculus OX=10090 GN=Sorbs2 PE=1 SV=1	Sorbs2	87.711	224.22	196.47	184.974	279.135	98.5835	70.6765	607.089	70.5705	66.9903
B2RXS4	Plexin-B2 OS=Mus musculus OX=10090 GN=Plxnb2 PE=1 SV=1	Plxnb2	229.595	244.022	218.457	126.757	203.146	105.108	200.564	134.733	213.738	255.372
B2RXT3	Ogdhl protein OS=Mus musculus OX=10090 GN=Ogdhl PE=1 SV=1	Ogdhl	219.417	140.004	111.952	239.178	146.713	290.167	156.462	198.164	188.299	178.462
B2RY50	Armadillo repeat-containing protein 4 OS=Mus musculus OX=10090 GN=Armc4 PE=1 SV=1	Armc4	203.846	194.447	213.493	87.7677	217.298	96.3246	241.863	114.194	251.656	373.588
B2RY56	RNA-binding protein 25 OS=Mus musculus OX=10090 GN=Rbm25 PE=1 SV=2	Rbm25	282.945	134.553	206.588	148.358	216.754	156.895	236.4	150.009	195.928	190.925
B7ZBV9	Potassium voltage-gated channel subfamily KQT member 2 OS=Mus musculus OX=10090 GN=Kcnq2 PE=1 SV=1	Kcnq2	124.161	78.5467	114.99	370.724	124.19	353.985	148.206	200.388	140.492	90.4312
B7ZC40	Glutaredoxin 2 (Thioltransferase), isoform CRA_a OS=Mus musculus OX=10090 GN=Glrx2 PE=1 SV=1	Glrx2	158.662	166.721	178.668	190.032	149.331	152.398	193.681	193.976	259.746	265.165
B7ZCJ1	Rho GTPase-activating protein 21 OS=Mus musculus OX=10090 GN=Arhgap21 PE=1 SV=1	Arhgap21	172.372	144.909	136.379	239.704	150.437	299.378	147.138	230.325	165.021	155.339
B7ZDF5	Histone deacetylase OS=Mus musculus OX=10090 GN=Hdac5 PE=1 SV=1	Hdac5	196.686	166.132	148.462	221.793	166.386	187.734	189.577	249.631	189.489	194.232
B7ZMP1	Xaa-Pro aminopeptidase 3 OS=Mus musculus OX=10090 GN=Xpnpep3 PE=1 SV=1	Xpnpep3	250.652	221.444	167.45	122.539	203.418	128.385	234.373	137.441	236.26	277.282
B7ZNH7	Collagen alpha-1(XIV) chain OS=Mus musculus OX=10090 GN=Col14a1 PE=1 SV=1	Col14a1	300.787	202.81	119.099	81.3518	146.938	34.7755	593.053	163.059	309.879	287.702
B7ZNL2	Nap1l4 protein OS=Mus musculus OX=10090 GN=Nap1l4 PE=1 SV=1	Nap1l4	155.967	146.628	188.21	235.244	183.304	238.949	129.083	162.958	188.916	156.741
B7ZWM6	Sorbin and SH3 domain-containing protein 2 OS=Mus musculus OX=10090 GN=Sorbs2 PE=1 SV=1	Sorbs2	81.3281	213.873	189.414	180.652	266.191	150.664	65.7993	594.866	67.6441	62.0664
B8JJN0	Uncharacterized protein OS=Mus musculus OX=10090 GN=Gm20547 PE=3 SV=1	Gm20547	259.978	186.904	531.662	101.281	109.228	111.271	118.667	79.8108	102.131	113.081
B8JK39	Integrin alpha-9 OS=Mus musculus OX=10090 GN=Itga9 PE=1 SV=1	Itga9	124.642	192.622	197.441	132.678	285.57	68.0176	229.093	309.567	220.508	158.27
B8QI34	Liprin-alpha-2 OS=Mus musculus OX=10090 GN=Ppfia2 PE=1 SV=1	Ppfia2	135.103	119.948	168.438	257.019	135.799	328.148	161.631	232.928	147.451	107.754
B8QI36	Liprin-alpha 4 OS=Mus musculus OX=10090 GN=Ppfia4 PE=1 SV=1	Ppfia4	158.057	169.387	182.472	218.287	155.577	265.433	164.488	204.563	165.696	142.477
B8XCJ6	Protein unc-80 homolog OS=Mus musculus OX=10090 GN=Unc80 PE=1 SV=1	Unc80	235.883	155.582	151.993	198.146	139.277	252.237	186.476	169.484	208.231	190.31
B9EI38	RalBP1-associated Eps domain-containing protein 2 OS=Mus musculus OX=10090 GN=Reps2 PE=1 SV=1	Reps2	178.676	201.481	166.093	205.454	174.937	227.63	200.42	263.484	150.033	107.498
B9EJ80	PDZ domain-containing protein 8 OS=Mus musculus OX=10090 GN=Pdzd8 PE=1 SV=1	Pdzd8	212.417	193.567	165.075	180.346	196.905	213.331	172.087	203.815	184.513	150.077
B9EJ86	Oxysterol-binding protein-related protein 8 OS=Mus musculus OX=10090 GN=Osbpl8 PE=1 SV=1	Osbpl8	241.553	195.737	184.547	150.682	162.204	206.764	176.589	217.519	173.585	221.009
B9EJA2	Cortactin-binding protein 2 OS=Mus musculus OX=10090 GN=Cttnbp2 PE=1 SV=2	Cttnbp2	111.177	65.7135	112.624	293.667	118.21	454.335	120.637	287.503	120.782	74.2981
B9EJR8	Dynein assembly factor 5, axonemal OS=Mus musculus OX=10090 GN=Dnaaf5 PE=1 SV=1	Dnaaf5	175.487	220.914	248.751	89.0505	248.333	79.978	259.179	77.8292	223.42	332.543
B9EJX3	Predicted gene, EG668210 OS=Mus musculus OX=10090 GN=Gm9047 PE=2 SV=1	Gm9047	147.945	220.314	174.37	199.109	158.282	210.075	188.178	198.489	175.339	221.283
B9EKI3	TATA element modulatory factor OS=Mus musculus OX=10090 GN=Tmf1 PE=1 SV=2	Tmf1	290.429	256.386	199.514	138.383	151.604	115.354	188.659	139.14	208.668	282.538
B9EKR1	Receptor-type tyrosine-protein phosphatase zeta OS=Mus musculus OX=10090 GN=Ptprz1 PE=1 SV=1	Ptprz1	102.772	92.3935	118.107	294.516	92.6551	381.374	161.527	284.098	176.833	82.9796
B9EKS2	Jumonji domain containing 1B OS=Mus musculus OX=10090 GN=Kdm3b PE=1 SV=1	Kdm3b	200.537	207.556	206.981	139.728	230.002	151.581	183.11	168.106	207.562	179.089
C0HK80	Adipocyte-related X-chromosome expressed sequence 2 OS=Mus musculus OX=10090 GN=Arxes2 PE=1 SV=1	Arxes2	153.154	194.527	167.199	229.964	197.389	182.799	145.624	197.825	188.882	184.313
C0HKD9	Microfibrillar-associated protein 1B OS=Mus musculus OX=10090 GN=Mfap1b PE=1 SV=1	Mfap1b	54.75	281.787	223.382	175.067	204.79	90.5816	223.133	205.084	226.109	178.877
C0HKG5	Ribonuclease T2-A OS=Mus musculus OX=10090 GN=Rnaset2a PE=1 SV=1	Rnaset2a	235.54	217.193	225.195	157.522	177.232	239.342	150.034	123.58	171.975	111.94
D2DFA9	G protein-coupled receptor family C group 5 member B variant 2 OS=Mus musculus OX=10090 GN=Gprc5b PE=1 SV=1	Gprc5b	193.266	136.125	141.055	257.028	169.637	198.853	197.691	247.662	185.814	153.437
D3YTL8	Protein spire homolog 1 OS=Mus musculus OX=10090 GN=Spire1 PE=1 SV=1	Spire1	248.973	213.67	191.999	158.066	175.677	153.369	211.852	145.528	197.244	240.165
D3YTN4	GTPase IMAP family member 4 OS=Mus musculus OX=10090 GN=Gimap4 PE=1 SV=1	Gimap4	242.162	286.188	291.495	79.525	184.081	65.5306	199.157	148.592	202.884	225.832
D3YTP3	Metaxin 3 OS=Mus musculus OX=10090 GN=Mtx3 PE=1 SV=2	Mtx3	140.068	110.31	133.276	277.137	181.277	279.738	194.813	198.516	162.175	151.986
D3YTS1	Signal peptidase complex catalytic subunit SEC11 OS=Mus musculus OX=10090 GN=Sec11a PE=1 SV=1	Sec11a	115.29	251.795	265.243	144.83	183.975	144.719	146.204	205.847	180.957	205.264
D3YTT6	Oxysterol-binding protein OS=Mus musculus OX=10090 GN=Osbpl3 PE=1 SV=1	Osbpl3	170.6	181.021	206.307	179.98	163.07	161.469	185.81	136.219	257.356	213.973
D3YU22	LIM and calponin homology domains-containing protein 1 OS=Mus musculus OX=10090 GN=Limch1 PE=1 SV=1	Limch1	185.385	202.82	121.055	204.451	193.106	238.868	157.826	288.824	172.651	110.925
D3YU39	Cholinephosphotransferase 1 OS=Mus musculus OX=10090 GN=Chpt1 PE=1 SV=1	Chpt1	240.975	217.442	177.889	157.924	213.587	116.313	218.699	222.699	182.371	210.517
D3YU56	Inner nuclear membrane protein Man1 OS=Mus musculus OX=10090 GN=Lemd3 PE=1 SV=1	Lemd3	222.142	214.434	157.749	161.637	205.894	180.711	183.292	184.428	207.452	184.818
D3YU89	Citron Rho-interacting kinase OS=Mus musculus OX=10090 GN=Cit PE=1 SV=1	Cit	144.045	88.8583	83.8119	322.65	107.769	301.481	267.504	180.743	225.912	129.982
D3YUE2	Procollagen C-endopeptidase enhancer 1 OS=Mus musculus OX=10090 GN=Pcolce PE=1 SV=1	Pcolce	272.978	249.954	254.937	107.482	212.609	78.7957	258.213	141.037	176.072	201.476
D3YUP0	Vacuolar protein sorting-associated protein 8 homolog OS=Mus musculus OX=10090 GN=Vps8 PE=1 SV=1	Vps8	209.941	238.449	125.499	192.465	195.614	286.929	102.143	223.494	172.08	61.7298
D3YUP1	Histone-arginine methyltransferase CARM1 OS=Mus musculus OX=10090 GN=Carm1 PE=1 SV=1	Carm1	147.458	126.056	169.99	242.39	146.4	306.169	163.066	203.89	173.663	116.591
D3YUV9	Eukaryotic translation initiation factor 4E type 2 OS=Mus musculus OX=10090 GN=Eif4e2 PE=1 SV=1	Eif4e2	94.7278	114.872	221.513	288.472	177.476	238.315	145.804	196.763	140.534	131.458
D3YUX2	Multiple PDZ domain protein OS=Mus musculus OX=10090 GN=Mpdz PE=1 SV=1	Mpdz	291.525	226.392	146.806	115.302	175.502	145.48	239.705	155.73	229.378	298.886
D3YV00	Phospholipid-transporting ATPase OS=Mus musculus OX=10090 GN=Atp9b PE=1 SV=2	Atp9b	228.112	195.429	177.88	132.812	163.425	267.912	185.296	124.774	180.004	260.916
D3YVV7	Neuro-oncological ventral antigen 2 OS=Mus musculus OX=10090 GN=Nova2 PE=1 SV=3	Nova2	90.5762	101.342	111.371	326.327	125.46	450.786	112.399	168.957	135.121	84.6198
D3YVW2	Golgi integral membrane protein 4 OS=Mus musculus OX=10090 GN=Golim4 PE=1 SV=1	Golim4	128.461	153.516	264.256	160.471	305.838	47.0082	219.8	244.04	210.2	87.9763
D3YWB9	Contactin-associated protein-like 4 OS=Mus musculus OX=10090 GN=Cntnap4 PE=1 SV=1	Cntnap4	156.835	97.4992	104.179	336.688	144.015	194.904	236.342	258.399	212.632	123.145
D3YWD3	Transmembrane protein 245 OS=Mus musculus OX=10090 GN=Tmem245 PE=1 SV=1	Tmem245	231.084	216.953	173.145	126.217	182.564	146.239	259.265	152.41	215.56	296.187
D3YWN7	Ensconsin OS=Mus musculus OX=10090 GN=Map7 PE=1 SV=2	Map7	272.914	255.079	155.143	156.639	223.802	198.854	179.456	125.737	193.196	103.834
D3YWX2	YLP motif-containing protein 1 OS=Mus musculus OX=10090 GN=Ylpm1 PE=1 SV=2	Ylpm1	170.252	153.692	171.344	181.134	208.486	211.147	203.074	224.444	199.007	145.593
D3YX87	Protein misato homolog 1 OS=Mus musculus OX=10090 GN=Msto1 PE=1 SV=1	Msto1	215.617	176.462	156.511	216.679	169.188	179.53	214.847	132.739	215.035	226.176
D3YXH0	Immunoglobulin superfamily member 5 OS=Mus musculus OX=10090 GN=Igsf5 PE=4 SV=1	Igsf5	241.462	212.93	185.824	185.503	157.9	194.252	180.653	219.159	150.237	186.611
D3YXJ0	Diacylglycerol kinase OS=Mus musculus OX=10090 GN=Dgkh PE=1 SV=1	Dgkh	134.74	229.636	81.3126	170.708	78.7676	577.813	108.465	275.671	81.0925	89.277
D3YXJ5	Family with sequence similarity 84, member B OS=Mus musculus OX=10090 GN=Fam84b PE=1 SV=1	Fam84b	289.561	272.993	167.827	73.546	198.009	53.5336	309.265	54.1809	284.729	369.774
D3YXK1	Atherin OS=Mus musculus OX=10090 GN=Samd1 PE=1 SV=1	Samd1	211.42	128.276	185.784	185.68	200.705	173.849	236.733	265.101	158.499	190.563
D3YXN0	AP complex subunit sigma (Fragment) OS=Mus musculus OX=10090 GN=Ap1s1 PE=1 SV=1	Ap1s1	200.125	108.137	221.767	156.076	247.576	245.154	272.227	134.426	136.247	143.722
D3YXR8	RIMS-binding protein 2 OS=Mus musculus OX=10090 GN=Rimbp2 PE=1 SV=1	Rimbp2	93.5061	84.8403	98.3482	317.125	106.684	451.731	135.725	264.655	129.93	72.2865
D3YYD0	Olfactomedin-4 OS=Mus musculus OX=10090 GN=Olfm4 PE=1 SV=1	Olfm4	74.5465	77.58	695.587	51.7862	20.1847	343.971	67.4547	56.1219	65.2616	55.4778
D3YYT1	Putative oxidoreductase GLYR1 OS=Mus musculus OX=10090 GN=Glyr1 PE=1 SV=1	Glyr1	160.81	251.499	203.295	170.634	228.811	127.65	176.293	231.332	172.158	150.822
D3YYU8	Obscurin-like protein 1 OS=Mus musculus OX=10090 GN=Obsl1 PE=1 SV=1	Obsl1	159.762	187.664	286.037	103.592	226.438	128.361	145.519	160.724	232.81	186.915
D3YZI9	PiggyBac transposable element-derived protein 5 OS=Mus musculus OX=10090 GN=Pgbd5 PE=1 SV=1	Pgbd5	97.3074	34.9803	99.9602	297.265	63.8683	611.381	90.3675	254.074	95.6492	66.0642
D3YZK4	Transcription initiation factor TFIID subunit OS=Mus musculus OX=10090 GN=Taf1 PE=1 SV=1	Taf1	200.873	209.467	211.6	162.376	209.164	139.208	163.892	181.051	207.307	180.118
D3YZP9	Coiled-coil domain-containing protein 6 OS=Mus musculus OX=10090 GN=Ccdc6 PE=1 SV=1	Ccdc6	164.067	119.92	198.776	224.649	204.948	185.872	202.959	190.262	194.694	144.846
D3YZZ5	Transmembrane p24-trafficking protein 7 OS=Mus musculus OX=10090 GN=Tmed7 PE=1 SV=1	Tmed7	303.899	234.707	196.642	144.537	159.897	125.695	132.028	81.1648	257.975	267.52
D3Z041	Long-chain-fatty-acid--CoA ligase 1 OS=Mus musculus OX=10090 GN=Acsl1 PE=1 SV=1	Acsl1	147.701	306.616	201.369	145.243	264.112	112.514	132.591	237.166	130.873	224.582
D3Z0M6	Cytoplasmic dynein 1 intermediate chain 1 OS=Mus musculus OX=10090 GN=Dync1i1 PE=1 SV=1	Dync1i1	113.166	66.256	90.9755	367.459	111.872	388.185	146.661	231.785	155.809	76.0515
D3Z0N2	Sorbin and SH3 domain-containing protein 2 (Fragment) OS=Mus musculus OX=10090 GN=Sorbs2 PE=1 SV=1	Sorbs2	176.699	147.587	139.589	152.543	261.548	115.325	246.496	339.447	208.017	192.866
D3Z0X5	Pleckstrin homology-like domain family B member 1 OS=Mus musculus OX=10090 GN=Phldb1 PE=1 SV=1	Phldb1	211.207	250.217	191.667	162.275	208.454	98.707	214.518	187.232	199.146	208.994
D3Z0Y8	Ubiquitin thioesterase OS=Mus musculus OX=10090 GN=Otub2 PE=1 SV=1	Otub2	156.026	87.299	198.402	179.796	195.229	332.655	223.464	148.394	156.895	139.405
D3Z1J5	Palladin (Fragment) OS=Mus musculus OX=10090 GN=Palld PE=1 SV=1	Palld	91.203	236.792	195.388	179.681	292.435	92.94	80.5382	580.442	68.1589	72.2689
D3Z230	Type I inositol 3,4-bisphosphate 4-phosphatase OS=Mus musculus OX=10090 GN=Inpp4a PE=1 SV=1	Inpp4a	108.12	96.2775	106.09	309.182	106.112	404.081	142.972	279.343	136.972	97.9824
D3Z286	Transmembrane protein with metallophosphoesterase domain OS=Mus musculus OX=10090 GN=Tmppe PE=1 SV=2	Tmppe	202.81	222.176	209.147	150.433	202.467	118.674	196.753	157.187	212.062	242.772
D3Z291	Calcium homeostasis modulator protein 1 OS=Mus musculus OX=10090 GN=Calhm1 PE=2 SV=1	Calhm1	208.038	226.96	88.2762	104.099	131.133	311.139	280.572	299.619	121.418	342.429
D3Z2H9	Uncharacterized protein OS=Mus musculus OX=10090 GN=Tpm3-rs7 PE=3 SV=1	Tpm3-rs7	67.6797	40.3325	360.901	298.378	344.266	72.4357	145.86	261.409	39.4376	38.4598
D3Z2J4	AKT-interacting protein OS=Mus musculus OX=10090 GN=Aktip PE=1 SV=2	Aktip	206.983	189.492	160.975	146.343	165.044	241.823	164.761	103.991	221.621	315.68
D3Z357	Histone-lysine N-methyltransferase NSD3 OS=Mus musculus OX=10090 GN=Nsd3 PE=1 SV=1	Nsd3	199.311	129.795	156.858	248.884	176.605	246.52	203.606	249.584	125.508	140.729
D3Z383	Mesoderm specific transcript, isoform CRA_a OS=Mus musculus OX=10090 GN=Mest PE=1 SV=2	Mest	142.856	234.734	164.812	99.0947	194.834	92.0472	242.774	222.711	276.541	351.595
D3Z3C1	Fas apoptotic inhibitory molecule 1 OS=Mus musculus OX=10090 GN=Faim PE=1 SV=2	Faim	147.567	149.37	195.92	200.682	159.41	262.668	169.44	262.588	161.208	125.572
D3Z3Q3	Smoothelin OS=Mus musculus OX=10090 GN=Smtn PE=1 SV=1	Smtn	92.6956	234.312	174.974	178.176	302.289	90.8276	72.8664	606.426	72.6892	79.6565
D3Z3Y1	Phosphatidylinositol glycan anchor biosynthesis, class G OS=Mus musculus OX=10090 GN=Pigg PE=1 SV=1	Pigg	151.735	253.927	188.554	136.981	148.08	84.2754	239.64	238.97	274.419	256.142
D3Z450	Serine (or cysteine) peptidase inhibitor, clade A, member 3I OS=Mus musculus OX=10090 GN=Serpina3i PE=1 SV=2	Serpina3i	211.176	189.353	632.373	77.291	99.4323	65.3639	84.6	86.2115	97.2455	115.898
D3Z4B2	Gamma-soluble NSF attachment protein (Fragment) OS=Mus musculus OX=10090 GN=Napg PE=1 SV=1	Napg	91.7919	70.7429	115.612	416.986	113.553	348.664	132.261	233.132	121.91	77.5348
D3Z4E5	Dynactin subunit 6 OS=Mus musculus OX=10090 GN=Dctn6 PE=1 SV=1	Dctn6	151.409	173.961	146.27	229.327	161.978	287.922	126.404	192.038	205.219	112.321
D3Z4P2	Lectin, mannose-binding 2-like, isoform CRA_b OS=Mus musculus OX=10090 GN=Lman2l PE=1 SV=1	Lman2l	204.283	241.492	148.078	187.844	178.741	155.692	178.351	142.192	227.772	250.889
D3Z5F7	BCL2L2-PABPN1 readthrough OS=Mus musculus OX=10090 GN=Gm20521 PE=4 SV=1	Gm20521	183.866	190.62	231.045	205.328	178.817	173.242	147.433	134.334	189.726	179.28
D3Z5I1	Zinc finger CCCH-type antiviral protein 1 OS=Mus musculus OX=10090 GN=Zc3hav1 PE=1 SV=1	Zc3hav1	229.695	200.097	312.424	134.868	188.978	140.062	154.709	185.043	128.003	176.503
D3Z5K8	SH3 and multiple ankyrin repeat domains protein 2 OS=Mus musculus OX=10090 GN=Shank2 PE=1 SV=1	Shank2	158.116	120.802	130.469	202.525	125.21	444.21	145.623	218.204	137.961	135.003
D3Z5M6	Adhesion G protein-coupled receptor L3 OS=Mus musculus OX=10090 GN=Adgrl3 PE=1 SV=1	Adgrl3	120.849	88.0021	99.3886	251.571	138.149	473.571	158.44	197.435	139.673	119.139
D3Z5N6	Zinc finger protein ubi-d4 OS=Mus musculus OX=10090 GN=Dpf2 PE=1 SV=1	Dpf2	190.971	344.447	172.165	153.772	205.947	97.8848	225.136	105.975	216.415	216.897
D3Z656	Synaptojanin-1 OS=Mus musculus OX=10090 GN=Synj1 PE=1 SV=1	Synj1	104.426	65.5234	104.905	343.283	96.5648	433.69	136.485	253.257	135.607	70.4569
D3Z667	Dynein heavy chain 2, axonemal OS=Mus musculus OX=10090 GN=Dnah2 PE=1 SV=1	Dnah2	86.6712	125.226	105.853	75.992	78.4492	61.0775	1878.26	117	122.847	173.027
D3Z6F0	Interferon-induced protein with tetratricpeptide repeats 1B-like 1 OS=Mus musculus OX=10090 GN=Ifit1bl1 PE=1 SV=1	Ifit1bl1	127.563	147.802	503.358	102.597	144.846	120.017	124.219	116.199	116.006	243.011
D3Z742	MCG125361, isoform CRA_a OS=Mus musculus OX=10090 GN=Mb21d2 PE=1 SV=1	Mb21d2	704.266	546.727	13.7648	19.6747	13.9856	38.3527	10.8436	562.638	15.3714	565.331
D3Z780	Translation initiation factor eIF-2B subunit delta OS=Mus musculus OX=10090 GN=Eif2b4 PE=1 SV=1	Eif2b4	43.1114	390.724	83.4494	34.9645	68.288	90.3827	747.491	80.0212	75.4836	1056.62
D3Z7D3	Disco-interacting protein 2 homolog A OS=Mus musculus OX=10090 GN=Dip2a PE=1 SV=1	Dip2a	204.874	218.671	149.903	208.479	170.933	180.053	193.703	215.582	186.65	179.533
D3Z7I0	General transcription factor 3C polypeptide 2 OS=Mus musculus OX=10090 GN=Gtf3c2 PE=1 SV=1	Gtf3c2	66.3948	260.003	187.389	173.123	187.63	90.8106	217.691	192.895	276.787	244.703
D3Z7P0	BRISC and BRCA1-A complex member 2 OS=Mus musculus OX=10090 GN=Babam2 PE=1 SV=3	Babam2	167.312	220.194	208.104	166.013	171.471	191.032	170.505	216.114	171.928	201.616
D3Z7P3	Glutaminase kidney isoform, mitochondrial OS=Mus musculus OX=10090 GN=Gls PE=1 SV=1	Gls	141.569	92.595	99.3309	254.127	108.335	438.297	151.193	221.158	169.886	128.737
D3Z7R9	Cell cycle progression 1, isoform CRA_d OS=Mus musculus OX=10090 GN=Ccpg1 PE=1 SV=1	Ccpg1	216.493	175.324	140.168	200.159	186.345	166.452	269.303	172.578	183.574	273.809
D3Z7X0	Acyl-Coenzyme A dehydrogenase family, member 12 OS=Mus musculus OX=10090 GN=Acad12 PE=1 SV=1	Acad12	178.418	306.359	177.894	116.939	198.245	58.5747	248.583	113.96	265.441	333.502
D4AFX6	Arf-GAP with coiled-coil, ANK repeat and PH domain-containing protein 2 OS=Mus musculus OX=10090 GN=Acap2 PE=2 SV=1	Acap2	152.383	152.97	170.015	237.376	162.956	278.44	151.812	209.241	153.175	151.787
D4AFX7	DnaJ heat shock protein family (Hsp40) member C13 OS=Mus musculus OX=10090 GN=Dnajc13 PE=1 SV=1	Dnajc13	198.221	196.954	233.725	153.757	166.527	166.639	179.866	159.985	204.831	215.845
D6RFQ2	Uncharacterized protein OS=Mus musculus OX=10090 GN=Gm42957 PE=1 SV=1	Gm42957	197.789	168.867	157.13	223.71	227.761	230.26	133.298	120.15	184.698	161.588
D6RH77	Phospholipase OS=Mus musculus OX=10090 GN=Pld1 PE=1 SV=2	Pld1	181.506	283.27	218.947	153.529	229.276	82.9227	174.142	233.9	157.91	198.917
D9HP81	Regulating synaptic membrane exocytosis 2 OS=Mus musculus OX=10090 GN=Rims2 PE=1 SV=1	Rims2	40.5157	279.058	128.666	196.934	189.473	217.598	252.572	229.455	161.583	242.262
E0CX47	Neurexophilin and PC-esterase domain family, member 5 OS=Mus musculus OX=10090 GN=Nxpe5 PE=4 SV=1	Nxpe5	350.325	228.514	1.47067	165.474	191.639	155.613	283.357	132.587	274.603	318.613
E0CXB9	Catenin alpha-2 OS=Mus musculus OX=10090 GN=Ctnna2 PE=1 SV=1	Ctnna2	107.764	104.193	117.202	260.252	131.327	403.074	174.16	256.053	148.345	101.315
E0CXT7	Cleavage and polyadenylation-specificity factor subunit 4 OS=Mus musculus OX=10090 GN=Cpsf4 PE=1 SV=1	Cpsf4	224.833	187.613	209.665	164.198	199.834	206.994	136.906	137.114	155.92	251.127
E0CYB9	Mitochondrial fission factor OS=Mus musculus OX=10090 GN=Mff PE=1 SV=1	Mff	166.84	143.792	140.22	245.306	173.582	273.155	170.78	202.867	179.39	130.478
E0CYH0	MCG16685, isoform CRA_d OS=Mus musculus OX=10090 GN=Wtap PE=1 SV=1	Wtap	163.107	146.794	180.759	183.793	230.867	212.77	148.045	234.453	173.347	175.333
E0CYH7	Filamin A-interacting protein 1-like OS=Mus musculus OX=10090 GN=Filip1l PE=1 SV=1	Filip1l	179.868	240.651	222.326	154.038	210.763	104.409	173.244	339.508	145.665	146.587
E0CZ16	Kelch-like protein 3 OS=Mus musculus OX=10090 GN=Klhl3 PE=1 SV=2	Klhl3	99.0443	102.806	113.861	327.876	111.951	369.508	134.98	294.472	117.585	125.893
E0CZ22	Maestro heat-like repeat family member 1 OS=Mus musculus OX=10090 GN=Mroh1 PE=1 SV=1	Mroh1	205.941	191.251	178.243	162.99	195.682	194.815	191.858	186.459	177.526	232.85
E0CZ50	Protein NDRG4 (Fragment) OS=Mus musculus OX=10090 GN=Ndrg4 PE=1 SV=8	Ndrg4	43.6971	51.3858	85.358	375.266	106.576	348.182	126.15	358.791	194.01	56.0721
E0CZ72	Kinesin-like protein OS=Mus musculus OX=10090 GN=Kif2a PE=1 SV=1	Kif2a	139.873	112.136	126.761	295.084	120.339	344.413	149.175	227.327	160.381	119.234
E2JF22	Piezo-type mechanosensitive ion channel component 1 OS=Mus musculus OX=10090 GN=Piezo1 PE=1 SV=1	Piezo1	217.412	244.965	210.692	163.817	181.072	166.569	173.995	158.783	175.793	189.158
E9PU87	Serine/threonine-protein kinase SIK3 OS=Mus musculus OX=10090 GN=Sik3 PE=1 SV=1	Sik3	195.605	174.755	152.473	245.89	152.723	171.928	195.422	298.324	164.844	162.687
E9PUD2	Dynamin-1-like protein OS=Mus musculus OX=10090 GN=Dnm1l PE=1 SV=1	Dnm1l	142.832	125.313	138.151	264.867	151.154	312.546	172.107	236.984	149.642	132.465
E9PUE1	R3H and coiled-coil domain-containing protein 1 OS=Mus musculus OX=10090 GN=R3hcc1 PE=1 SV=2	R3hcc1	210.39	196.089	153.51	184.384	237.226	158.38	208.766	134.257	209.482	204.3
E9PUF7	Rho guanine nucleotide exchange factor 1 OS=Mus musculus OX=10090 GN=Arhgef1 PE=1 SV=1	Arhgef1	126.627	141.192	343.42	143.478	219.153	175.448	174.428	260.632	101.922	104.557
E9PUK2	Uncharacterized aarF domain-containing protein kinase 5 OS=Mus musculus OX=10090 GN=Adck5 PE=1 SV=1	Adck5	165.018	192.023	167.125	142.175	204.232	205.034	281.764	148.148	187.804	271.729
E9PUK3	Formin-binding protein 1-like OS=Mus musculus OX=10090 GN=Fnbp1l PE=1 SV=1	Fnbp1l	156.861	205.66	182.549	135.022	210.27	176.875	235.215	163.044	208.25	261.476
E9PUL7	N-acetyltransferase 8 (GCN5-related) family member 1 OS=Mus musculus OX=10090 GN=Nat8f1 PE=1 SV=1	Nat8f1	328.966	210.055	140.31	159.796	128.956	302.402	117.398	116.692	183.937	200.56
E9PUQ5	Golgin subfamily A member 2 OS=Mus musculus OX=10090 GN=Golga2 PE=1 SV=1	Golga2	256.043	210.327	171.101	160.921	201.237	148.143	195.68	164.286	220.61	180.612
E9PUQ7	tRNA (uracil-5-)-methyltransferase homolog A OS=Mus musculus OX=10090 GN=Trmt2a PE=1 SV=1	Trmt2a	215.095	251.428	253.331	114.445	207.965	110.23	210.718	148.813	175.305	235.816
E9PUQ8	Diacylglycerol kinase OS=Mus musculus OX=10090 GN=Dgkd PE=1 SV=1	Dgkd	137.355	140.991	127.603	218.262	139.503	340.788	203.63	317.33	123.876	146.557
E9PUR0	Ankyrin repeat and KH domain-containing 1 OS=Mus musculus OX=10090 GN=Ankhd1 PE=1 SV=1	Ankhd1	164.68	230.39	222.353	149.168	195.229	118.697	196.128	165.031	222.246	229.878
E9PUS2	BTB (POZ) domain-containing 2 OS=Mus musculus OX=10090 GN=Btbd2 PE=1 SV=1	Btbd2	240.122	190.505	143.014	174.061	177.363	153.549	255.066	143.101	219.822	292.135
E9PUU4	Gem-associated protein 5 OS=Mus musculus OX=10090 GN=Gemin5 PE=1 SV=1	Gemin5	156.212	204.552	223.098	179.528	169.672	199.877	179.634	135.446	185.146	218.557
E9PUZ5	PRKCA-binding protein OS=Mus musculus OX=10090 GN=Pick1 PE=1 SV=1	Pick1	86.8953	72.4299	100.137	397.633	91.0341	398.728	132.305	234.084	141.237	64.8686
E9PV26	Proline-rich 36 OS=Mus musculus OX=10090 GN=Prr36 PE=1 SV=1	Prr36	129.25	59.2386	163.019	302.118	136.902	314.178	161.071	317.402	127.329	83.9544
E9PV38	Carboxylic ester hydrolase OS=Mus musculus OX=10090 GN=Ces2g PE=1 SV=1	Ces2g	190.936	215.868	157.364	249.839	200.952	123.621	146.135	266.371	176.84	138.302
E9PV41	Protein diaphanous homolog 1 OS=Mus musculus OX=10090 GN=Diaph1 PE=1 SV=1	Diaph1	202.02	133.425	294.488	148.742	188.651	183.845	181.035	155.692	159.425	185.266
E9PV86	Multiple C2 and transmembrane domain-containing protein 1 OS=Mus musculus OX=10090 GN=Mctp1 PE=1 SV=1	Mctp1	32.5202	38.4436	115.038	322.484	65.1499	509.556	117.154	440.535	80.0948	34.3986
E9PVA2	Ribosomal RNA-processing protein 8 OS=Mus musculus OX=10090 GN=Rrp8 PE=1 SV=1	Rrp8	136.38	242.346	268.611	137.094	212.29	62.4761	167.325	204.918	218.509	221.866
E9PVA6	ARF GTPase-activating protein GIT2 OS=Mus musculus OX=10090 GN=Git2 PE=1 SV=1	Git2	184.199	211.561	157.544	96.1505	207.653	132.281	347.484	263.112	176.674	325.099
E9PVA8	eIF-2-alpha kinase activator GCN1 OS=Mus musculus OX=10090 GN=Gcn1 PE=1 SV=1	Gcn1	213.716	217.985	208.801	149.932	198.386	159.604	195.567	155.958	179.453	231.925
E9PVE8	Pituitary adenylate cyclase-activating polypeptide type I receptor OS=Mus musculus OX=10090 GN=Adcyap1r1 PE=1 SV=1	Adcyap1r1	101.572	50.3335	132.842	356.226	86.9448	367.699	214.411	228.849	178.74	24.5668
E9PVM3	Type II inositol 3,4-bisphosphate 4-phosphatase OS=Mus musculus OX=10090 GN=Inpp4b PE=1 SV=1	Inpp4b	198.7	223.437	162.66	196.295	193.407	135.683	222.926	278.042	178.088	137.92
E9PVN6	Synaptojanin-2-binding protein OS=Mus musculus OX=10090 GN=Gm20498 PE=1 SV=1	Gm20498	7.39781	98.4996	141.878	3.68694	111.365	631.057	151.717	437.567	181.339	64.7908
E9PVP0	START domain-containing protein 10 OS=Mus musculus OX=10090 GN=Stard10 PE=1 SV=1	Stard10	195.205	152.448	137.682	170.933	169.448	238.796	227.614	129.66	227.556	289.521
E9PVU0	Unconventional myosin-VI OS=Mus musculus OX=10090 GN=Myo6 PE=1 SV=1	Myo6	256.907	203.09	160.652	162.236	197.355	139.202	222.252	170.619	210.256	235.261
E9PVU7	Phosphodiesterase OS=Mus musculus OX=10090 GN=Pde4d PE=1 SV=1	Pde4d	82.9897	53.116	74.2895	340.477	75.9095	554.609	105.758	249.918	115.56	63.0783
E9PVZ8	Golgi autoantigen, golgin subfamily b, macrogolgin 1 OS=Mus musculus OX=10090 GN=Golgb1 PE=1 SV=1	Golgb1	209.318	226.408	205.48	142.862	201.65	126.486	229.381	139.429	216.869	223.89
E9PW37	RAS protein activator-like 2 OS=Mus musculus OX=10090 GN=Rasal2 PE=1 SV=1	Rasal2	117.497	140.371	133.652	194.418	142.961	358.124	158.647	282.543	142.631	212.688
E9PW43	Protein transport protein Sec61 subunit beta OS=Mus musculus OX=10090 GN=Gm10320 PE=3 SV=1	Gm10320	140.816	188.325	150.741	214.381	202.13	289.221	119.215	177.131	169.351	143.115
E9PW83	Family with sequence similarity 184, member A OS=Mus musculus OX=10090 GN=Fam184a PE=1 SV=1	Fam184a	145.405	168.731	123.552	207.194	141.629	316.502	134.68	235.311	218.505	132.92
E9PWB2	Casein kinase I isoform alpha OS=Mus musculus OX=10090 GN=Csnk1a1 PE=1 SV=1	Csnk1a1	183.884	215.27	182.481	182.737	162.013	211.05	188.685	224.862	165.442	179.43
E9PWE8	Dihydropyrimidinase-related protein 3 OS=Mus musculus OX=10090 GN=Dpysl3 PE=1 SV=1	Dpysl3	102.336	105.954	124.596	294.606	153.363	295.978	132.204	364.486	155.873	69.7672
E9PWR4	Disco-interacting protein 2 homolog C OS=Mus musculus OX=10090 GN=Dip2c PE=1 SV=1	Dip2c	136.67	157.783	131.913	255.932	155.44	226.768	174.797	318.244	173.558	144.812
E9PWT2	Zinc finger protein 229 OS=Mus musculus OX=10090 GN=Zfp229 PE=4 SV=1	Zfp229	91.1151	62.5221	142.793	395.172	137.927	276.188	174.401	338.246	96.4227	64.171
E9PWW2	Torsin-1A-interacting protein 1 OS=Mus musculus OX=10090 GN=Tor1aip1 PE=1 SV=1	Tor1aip1	193.803	239.962	261.132	144.647	219.943	120.481	185.569	140.471	150.495	226.781
E9PWW9	Remodeling and spacing factor 1 OS=Mus musculus OX=10090 GN=Rsf1 PE=1 SV=2	Rsf1	312.321	310.453	186.24	103.705	227.573	101.186	209.868	181.564	169.54	168.516
E9PWX1	Dipeptidyl aminopeptidase-like protein 6 OS=Mus musculus OX=10090 GN=Dpp6 PE=1 SV=1	Dpp6	80.7181	47.5114	79.8846	379.002	89.7601	442.573	146.199	308.015	121.527	57.6524
E9PX30	Mitogen-activated protein kinase kinase kinase kinase OS=Mus musculus OX=10090 GN=Map4k5 PE=1 SV=1	Map4k5	193.103	164.516	149.483	223.422	153.916	184.337	201.565	205.329	211.154	226.889
E9PX52	Arf-GAP with SH3 domain, ANK repeat and PH domain-containing protein 2 OS=Mus musculus OX=10090 GN=Asap2 PE=1 SV=1	Asap2	158.05	126.526	148.436	272.582	122.674	241.236	186.056	303.921	176.108	124.781
E9PX59	Sterile alpha motif domain-containing protein 9-like OS=Mus musculus OX=10090 GN=Samd9l PE=1 SV=1	Samd9l	123.074	219.012	368.632	124.022	186.682	148.702	155.353	131.149	141.036	185.22
E9PX68	Solute carrier family 4 (anion exchanger), member 1, adaptor protein OS=Mus musculus OX=10090 GN=Slc4a1ap PE=1 SV=1	Slc4a1ap	286.958	276.543	207.541	112.126	204.213	131.091	167.402	98.9482	195.391	249.457
E9PXE2	Guanine nucleotide exchange factor DBS OS=Mus musculus OX=10090 GN=Mcf2l PE=1 SV=1	Mcf2l	192.401	191.368	156.675	177.652	158.135	161.805	257.544	279.431	207.158	182.29
E9PXF0	Protocadherin 17 OS=Mus musculus OX=10090 GN=Pcdh17 PE=1 SV=1	Pcdh17	55.5015	71.8596	140.046	250.266	160.278	345.751	295.351	295.678	155.792	75.0036
E9PXF8	SET-binding factor 2 OS=Mus musculus OX=10090 GN=Sbf2 PE=1 SV=1	Sbf2	166.311	145.497	140.561	284.72	140.732	258.789	159.618	245.392	160.871	128.887
E9PXQ7	Protocadherin 10 OS=Mus musculus OX=10090 GN=Pcdh10 PE=1 SV=1	Pcdh10	74.6697	92.6172	89.5136	260.017	104.708	547.989	160.95	210.474	134.701	78.2604
E9PXR3	Sestrin-1 OS=Mus musculus OX=10090 GN=Sesn1 PE=1 SV=1	Sesn1	182.055	137.887	203.658	169.158	216.859	167.949	222.5	272.89	164.899	172.319
E9PXU2	Disintegrin and metalloproteinase domain-containing protein 17 OS=Mus musculus OX=10090 GN=Adam17 PE=1 SV=1	Adam17	262.81	229.545	237.028	113.7	189.454	97.2788	179.586	111.029	242.578	249.929
E9PY39	TMEM189-UBE2V1 readthrough OS=Mus musculus OX=10090 GN=Gm20431 PE=4 SV=1	Gm20431	162.27	145.676	158.297	257.929	140.248	304.311	117.408	147.722	199.139	130.947
E9PY46	Intraflagellar transport protein 140 homolog OS=Mus musculus OX=10090 GN=Ift140 PE=1 SV=1	Ift140	305.224	199.672	168.722	136.124	182.226	111.486	240.728	119.539	244.738	286.442
E9PYD5	Transcription elongation factor A protein 1 OS=Mus musculus OX=10090 GN=Tcea1 PE=1 SV=1	Tcea1	185.629	181.413	181.306	146.929	176.412	165.497	380.211	115.235	151.906	393.595
E9PYF4	LIM domain only 7 OS=Mus musculus OX=10090 GN=Lmo7 PE=1 SV=1	Lmo7	151.602	143.451	137.825	268.735	162.513	259.717	168.202	252.043	150.535	155.955
E9PYG6	RAS p21 protein activator 1 OS=Mus musculus OX=10090 GN=Rasa1 PE=1 SV=1	Rasa1	195.572	190.575	172.086	189.112	151.367	221.611	172.152	194.998	210.9	168.674
E9PYH6	SET domain-containing 1A OS=Mus musculus OX=10090 GN=Setd1a PE=1 SV=1	Setd1a	188.7	184.27	212.087	124.134	216.713	157.696	212.181	207.362	203.545	205.54
E9PYK0	Protein unc-93 homolog B1 OS=Mus musculus OX=10090 GN=Unc93b1 PE=1 SV=1	Unc93b1	144.722	142.994	593.296	102.421	124.954	89.6744	90.8371	137.483	103.122	128.728
E9PYK3	Poly [ADP-ribose] polymerase OS=Mus musculus OX=10090 GN=Parp4 PE=1 SV=1	Parp4	163.038	240.46	235.564	148.259	184.114	124.085	166.101	149.74	214.777	256.881
E9PYL1	Chromodomain-helicase-DNA-binding protein 5 OS=Mus musculus OX=10090 GN=Chd5 PE=1 SV=1	Chd5	162.12	238.316	212.337	176.115	187.022	134.235	196.804	174.691	197.715	205.837
E9PYL9	Uncharacterized protein OS=Mus musculus OX=10090 GN=Gm10036 PE=3 SV=1	Gm10036	195.27	197.894	207.688	197.722	182.464	159.599	131.141	127.635	211.724	229.713
E9PYP2	Neurobeachin-like 1 OS=Mus musculus OX=10090 GN=Nbeal1 PE=1 SV=1	Nbeal1	208.572	197.595	209.545	105.98	204.807	98.8361	309.906	155.743	258.794	221.029
E9PYT0	Rho GTPase-activating protein 5 OS=Mus musculus OX=10090 GN=Arhgap5 PE=1 SV=1	Arhgap5	258.992	139.26	139.264	199.421	163.51	285.436	190.248	174.835	176.949	152.887
E9PYV1	Glucocorticoid receptor OS=Mus musculus OX=10090 GN=Nr3c1 PE=1 SV=1	Nr3c1	201.19	203.458	162.495	161.663	260.855	159.144	212.58	189.273	182.47	169.955
E9PYY5	WD repeat-containing protein 78 OS=Mus musculus OX=10090 GN=Wdr78 PE=1 SV=1	Wdr78	177.936	110.117	132.747	262.819	176.886	199.856	253.253	199.205	198.711	190.538
E9PZ43	Microtubule-associated protein OS=Mus musculus OX=10090 GN=Map4 PE=1 SV=3	Map4	163.247	142.253	123.38	419.253	152.564	190.095	132.812	199.514	140.072	106.408
E9PZ54	GRINL1A complex locus OS=Mus musculus OX=10090 GN=Gcom1 PE=4 SV=1	Gcom1	163.173	250.882	280.795	88.8488	261.339	120.286	172.1	197.626	174.223	131.307
E9PZ91	Bis(5'-adenosyl)-triphosphatase OS=Mus musculus OX=10090 GN=Fhit PE=1 SV=1	Fhit	195.719	132.998	131.63	151.186	226.803	253.583	172.379	213.118	231.487	163.847
E9PZC3	Flavin reductase (NADPH) OS=Mus musculus OX=10090 GN=Blvrb PE=1 SV=1	Blvrb	217.474	240.319	234.771	129.744	175.99	144.358	197.429	121.21	205.456	237.065
E9PZD8	Ceruloplasmin OS=Mus musculus OX=10090 GN=Cp PE=1 SV=1	Cp	193.847	270.459	316.314	141.291	179.346	72.0092	150.849	255.451	117.421	187.417
E9PZJ8	Activating signal cointegrator 1 complex subunit 3 OS=Mus musculus OX=10090 GN=Ascc3 PE=1 SV=1	Ascc3	291.58	202.348	237.704	135.793	187.264	98.0633	187.422	106.006	224.342	244.16
E9PZM4	Chromodomain-helicase-DNA-binding protein 2 OS=Mus musculus OX=10090 GN=Chd2 PE=1 SV=1	Chd2	86.5576	252.332	230.987	183.247	206.642	54.4713	190.295	182.502	243.27	240.113
E9PZM8	Neuronal pentraxin receptor OS=Mus musculus OX=10090 GN=Nptxr PE=1 SV=2	Nptxr	84.5667	77.9801	168.471	318.078	106.851	383.958	184.313	281.848	78.9192	101.335
E9PZP8	HECT and RLD domain-containing E3 ubiquitin protein ligase family member 1 OS=Mus musculus OX=10090 GN=Herc1 PE=1 SV=1	Herc1	164.555	143.976	148.027	238.841	154.211	240.662	171.941	187.707	210.278	190.408
E9PZS8	Cytochrome c oxidase subunit 7A-related protein, mitochondrial OS=Mus musculus OX=10090 GN=Cox7a2l PE=1 SV=1	Cox7a2l	182.843	130.387	154.283	287.537	160.677	321.864	102.582	157.8	157.997	76.7112
E9PZW8	Unconventional myosin-IXb OS=Mus musculus OX=10090 GN=Myo9b PE=1 SV=1	Myo9b	225.84	232.813	275.55	62.5008	274.492	100.74	171.547	157.13	217.389	129.784
E9PZY8	Protein virilizer homolog OS=Mus musculus OX=10090 GN=Virma PE=1 SV=1	Virma	180.68	208.949	221.852	156.251	191.013	112.055	209.92	202.995	205.033	229.363
E9Q035	Uncharacterized protein OS=Mus musculus OX=10090 GN=Gm20425 PE=4 SV=1	Gm20425	247.047	254.766	384.952	133.503	137.64	116.446	100.708	77.7315	139.706	194.093
E9Q0F0	Keratin 78 OS=Mus musculus OX=10090 GN=Krt78 PE=1 SV=1	Krt78	237.425	225.419	194.545	134.002	150.422	75.1635	298.776	394.034	162.682	195.969
E9Q0H6	Fatty acid-binding protein, brain OS=Mus musculus OX=10090 GN=Fabp7 PE=1 SV=1	Fabp7	152.541	121.06	198.829	244.731	146.648	312.228	179.425	283.049	98.983	71.7128
E9Q0J2	Ral GTPase-activating protein subunit beta OS=Mus musculus OX=10090 GN=Ralgapb PE=1 SV=1	Ralgapb	188.82	169.911	151.988	204.256	165.577	259.821	179.006	187.676	176.781	192.736
E9Q0J5	Kinesin-like protein KIF21A OS=Mus musculus OX=10090 GN=Kif21a PE=1 SV=2	Kif21a	117.802	108.792	128.453	289.424	128.892	298.153	199.716	233.265	177.462	155.417
E9Q0N0	Intersectin-1 OS=Mus musculus OX=10090 GN=Itsn1 PE=1 SV=1	Itsn1	186.108	173.114	151.984	202.372	169.536	231.713	193.768	202.406	194.581	177.349
E9Q0S6	Tensin 1 OS=Mus musculus OX=10090 GN=Tns1 PE=1 SV=1	Tns1	151.171	272.772	178.084	156.635	259.242	87.4673	155.045	416.321	129.654	129.367
E9Q0T8	Dynein, axonemal, heavy chain 7A OS=Mus musculus OX=10090 GN=Dnah7a PE=1 SV=2	Dnah7a	741.344	508.091	8.82974	11.021	12.6415	15.2014	708.503	24.6313	10.2548	753.184
E9Q0V4	Mitochondrial pyruvate carrier OS=Mus musculus OX=10090 GN=Mpc1 PE=1 SV=1	Mpc1	173.693	165.118	143.633	213.788	156.035	308.987	107.56	109.718	226.112	185.224
E9Q0V6	NHS-like protein 2 OS=Mus musculus OX=10090 GN=Nhsl2 PE=1 SV=1	Nhsl2	287.489	261.182	118.013	125.324	203.477	109.294	220.522	98.0384	261.357	338.03
E9Q0W6	Actin-binding LIM protein 2 OS=Mus musculus OX=10090 GN=Ablim2 PE=1 SV=1	Ablim2	138.822	110.212	97.0497	247.433	124.148	443.053	162.456	240.932	146.977	97.332
E9Q137	Testis-expressed gene 264 OS=Mus musculus OX=10090 GN=Tex264 PE=1 SV=1	Tex264	255.786	227.327	178.768	155.444	190.169	120.316	164.475	119.167	246.979	256.991
E9Q156	tRNA (guanine-N(7)-)-methyltransferase non-catalytic subunit WDR4 OS=Mus musculus OX=10090 GN=Wdr4 PE=1 SV=1	Wdr4	128.604	201.73	283.043	210.12	159.683	218.866	138.189	137.716	127.742	164.298
E9Q1F5	Myosin VC OS=Mus musculus OX=10090 GN=Myo5c PE=1 SV=1	Myo5c	207.519	159.209	139.56	214.211	137	261.28	155.989	168.056	210.794	222.772
E9Q1G8	Septin-7 OS=Mus musculus OX=10090 GN=Sept7 PE=1 SV=2	Sept7	155.663	130.026	127.106	235.124	141.73	324.939	178.86	238.118	180.805	127.467
E9Q1K3	Alpha-adducin OS=Mus musculus OX=10090 GN=Add1 PE=1 SV=1	Add1	131.29	188.837	143.701	229.579	177.688	287.599	149.804	260.505	132.271	140.743
E9Q1Q9	Ketohexokinase OS=Mus musculus OX=10090 GN=Khk PE=1 SV=1	Khk	998.154	606.081	13.9557	34.5571	37.7048	76.821	527.711	64.8845	41.1435	41.3346
E9Q1U6	CBP80/20-dependent translation initiation factor OS=Mus musculus OX=10090 GN=Ctif PE=1 SV=1	Ctif	134.809	194.63	136.503	134.687	192.089	95.8946	221.545	185.806	411.246	181.204
E9Q1W7	TBC domain-containing protein kinase-like protein OS=Mus musculus OX=10090 GN=Tbck PE=1 SV=1	Tbck	130.412	125.898	194.771	203.069	165.39	376.114	151.871	172.723	122.319	139.194
E9Q238	KN motif and ankyrin repeat domains 1 OS=Mus musculus OX=10090 GN=Kank1 PE=1 SV=1	Kank1	112.71	353.916	234.517	165.311	207.404	42.489	195.967	275.02	172.254	133.264
E9Q247	SID1 transmembrane family member 1 OS=Mus musculus OX=10090 GN=Sidt1 PE=1 SV=1	Sidt1	148.842	170.982	157.483	209.688	184.196	176.214	133.541	412.493	178.891	105.762
E9Q271	WD repeat domain 17 OS=Mus musculus OX=10090 GN=Wdr17 PE=1 SV=2	Wdr17	243.106	190.077	128.133	162.967	183.121	207.576	195.274	108.064	250.299	255.548
E9Q2C7	Borealin (Fragment) OS=Mus musculus OX=10090 GN=Cdca8 PE=1 SV=1	Cdca8	120.276	192.118	172.533	167.789	167.836	113.789	172.119	319.655	203.697	371.254
E9Q2E4	HECT domain E3 ubiquitin protein ligase 4 OS=Mus musculus OX=10090 GN=Hectd4 PE=1 SV=2	Hectd4	135.325	125.536	134.248	288.145	136.887	304.874	147.421	249.138	159.382	126.971
E9Q2L2	Disks large homolog 2 OS=Mus musculus OX=10090 GN=Dlg2 PE=1 SV=1	Dlg2	78.7561	70.6272	93.7881	292.212	103.038	548.136	107.415	266.93	98.1217	77.7757
E9Q2V5	cDNA sequence BC037034 OS=Mus musculus OX=10090 GN=BC037034 PE=1 SV=1	BC037034	123.295	127.879	138.785	227.45	119.685	352.473	171.896	252.581	170.631	157.715
E9Q2W8	BLOC-1-related complex subunit 5 OS=Mus musculus OX=10090 GN=Borcs5 PE=1 SV=1	Borcs5	148.62	149.954	180.67	223.732	165.707	196.042	199.628	231.171	192.687	183.088
E9Q2W9	Alpha-actinin-4 (Fragment) OS=Mus musculus OX=10090 GN=Actn4 PE=1 SV=1	Actn4	149.277	194.227	196.442	152.9	226.616	176.489	143.319	374.943	133.223	151.461
E9Q317	Histone deacetylase complex subunit SAP18 OS=Mus musculus OX=10090 GN=Sap18 PE=1 SV=1	Sap18	185.795	152.235	220.254	234.786	186.262	205.415	96.8468	133.865	184.742	166.118
E9Q3C1	C2 domain-containing protein 2 OS=Mus musculus OX=10090 GN=C2cd2 PE=1 SV=1	C2cd2	162.907	181.117	205.53	207.911	196.855	187.208	157.657	228.468	165.416	139.38
E9Q3H6	Coenzyme Q10A OS=Mus musculus OX=10090 GN=Coq10a PE=1 SV=1	Coq10a	205.722	186.614	169.036	205.847	213.821	155.577	192.609	217.633	182.304	155.973
E9Q3I3	Spermatogenesis-associated protein 13 OS=Mus musculus OX=10090 GN=Spata13 PE=1 SV=1	Spata13	182.851	157.828	186.449	167.191	154.996	166.223	246.46	141.049	287.121	202.173
E9Q3J1	Probable E3 ubiquitin-protein ligase DTX3 OS=Mus musculus OX=10090 GN=Dtx3 PE=1 SV=1	Dtx3	105.701	129.759	132.056	277.495	134.617	387.75	160.654	188.307	141.176	120.616
E9Q3L2	Phosphatidylinositol 4-kinase alpha OS=Mus musculus OX=10090 GN=Pi4ka PE=1 SV=2	Pi4ka	150.864	148.983	134.681	253.675	143.98	290.385	164.526	231.019	178.324	134.542
E9Q3M5	Anion exchange protein OS=Mus musculus OX=10090 GN=Slc4a5 PE=1 SV=1	Slc4a5	361.536	260.289	126.835	91.6125	178.3	71.5114	288.008	51.1413	320.681	308.708
E9Q3X0	Major vault protein OS=Mus musculus OX=10090 GN=Mvp PE=1 SV=1	Mvp	229.286	226.208	332.352	109.973	189.199	90.4124	150.554	127.847	170.879	231.69
E9Q3Y4	Lipopolysaccharide-responsive and beige-like anchor protein OS=Mus musculus OX=10090 GN=Lrba PE=1 SV=1	Lrba	272.867	220.993	176.632	132.16	183.569	126.92	194.399	106.184	244.378	303.869
E9Q401	Ryanodine receptor 2 OS=Mus musculus OX=10090 GN=Ryr2 PE=1 SV=1	Ryr2	75.1007	68.6765	102.839	262.317	103.925	564.462	100.345	281.386	95.8394	90.2195
E9Q448	Tropomyosin alpha-1 chain OS=Mus musculus OX=10090 GN=Tpm1 PE=1 SV=1	Tpm1	57.3245	49.5721	305.44	282.691	394.802	57.5671	105.033	375.389	37.8244	41.528
E9Q452	Tropomyosin alpha-1 chain OS=Mus musculus OX=10090 GN=Tpm1 PE=1 SV=1	Tpm1	59.613	39.3582	288.684	333.359	368.421	76.3015	109.843	344.868	34.971	32.2646
E9Q481	Serine/threonine-protein phosphatase 4 regulatory subunit 3A OS=Mus musculus OX=10090 GN=Ppp4r3a PE=1 SV=1	Ppp4r3a	316.081	179.951	201.208	169.953	154.029	235.504	189.133	120.132	148.977	181.356
E9Q496	Vesicle transport protein USE1 OS=Mus musculus OX=10090 GN=Use1 PE=1 SV=1	Use1	201.399	167.689	161.883	214.295	194.309	177.817	197.426	175.105	180.631	237.779
E9Q4N7	AT-rich interactive domain-containing protein 1B OS=Mus musculus OX=10090 GN=Arid1b PE=1 SV=1	Arid1b	294.74	213.833	155.477	183.316	189.71	207.51	158.602	202.325	145.668	156.664
E9Q4P1	WD repeat and FYVE domain-containing protein 1 OS=Mus musculus OX=10090 GN=Wdfy1 PE=1 SV=1	Wdfy1	148.068	127.116	183.073	168.159	160.442	289.916	187.107	234.476	188.846	172.991
E9Q4S7	Receptor-type tyrosine-protein phosphatase eta OS=Mus musculus OX=10090 GN=Ptprj PE=1 SV=2	Ptprj	108.937	123.307	218.708	228.733	111.257	378.611	93.5066	262.635	122.708	90.4624
E9Q4U7	Protein diaphanous homolog 2 OS=Mus musculus OX=10090 GN=Diaph2 PE=1 SV=1	Diaph2	134.152	158.163	241.891	188.427	186.67	229.856	143.471	240.808	136.497	154.367
E9Q4Z6	Double zinc ribbon and ankyrin repeat-containing protein 1 OS=Mus musculus OX=10090 GN=Dzank1 PE=1 SV=1	Dzank1	146.078	117.445	111.024	223.614	125.058	343.73	265.245	200.704	211.572	130.093
E9Q512	Thyroid hormone receptor interactor 11 OS=Mus musculus OX=10090 GN=Trip11 PE=1 SV=1	Trip11	206.963	237.682	252.905	146.918	197.986	100.646	204.393	144.935	183.696	224.479
E9Q555	E3 ubiquitin-protein ligase RNF213 OS=Mus musculus OX=10090 GN=Rnf213 PE=1 SV=2	Rnf213	143.045	139.727	582.447	90.9159	120.081	110.014	120.33	103.611	113.262	154.335
E9Q5F4	Actin, cytoplasmic 1 (Fragment) OS=Mus musculus OX=10090 GN=Actb PE=1 SV=1	Actb	150.746	189.969	209.438	197.5	181.333	186.069	146.006	280.323	155.776	156.812
E9Q5K9	YTH domain-containing protein 1 OS=Mus musculus OX=10090 GN=Ythdc1 PE=1 SV=2	Ythdc1	210.464	212.013	205.029	147.52	185.901	138.541	202.989	178.824	215.589	218.94
E9Q612	Receptor-type tyrosine-protein phosphatase O OS=Mus musculus OX=10090 GN=Ptpro PE=1 SV=1	Ptpro	185.946	136.566	318.575	168.584	132.735	201.406	139.617	173.039	193.496	108.193
E9Q634	Unconventional myosin-Ie OS=Mus musculus OX=10090 GN=Myo1e PE=1 SV=1	Myo1e	250.764	223.311	211.396	142.511	192.815	94.2794	181.872	225.025	203.011	212.906
E9Q652	Regulator of G-protein-signaling 12 OS=Mus musculus OX=10090 GN=Rgs12 PE=1 SV=1	Rgs12	119.074	156.573	165.349	172.434	154.638	355.494	155.105	228.99	174.682	134.817
E9Q683	Voltage-dependent calcium channel subunit alpha-2/delta-2 OS=Mus musculus OX=10090 GN=Cacna2d2 PE=1 SV=2	Cacna2d2	203.482	118.299	80.6538	255.505	123.608	228.316	238.612	180.129	294.255	178.841
E9Q6A6	Collagen alpha-6(VI) chain OS=Mus musculus OX=10090 GN=Col6a6 PE=1 SV=2	Col6a6	218.26	210.812	109.18	228.151	200.989	109.21	226.251	339.899	170.358	174.637
E9Q6E5	Serine/arginine-rich-splicing factor 11 OS=Mus musculus OX=10090 GN=Srsf11 PE=1 SV=1	Srsf11	310.667	224.022	196.4	144.09	208.919	114.516	186.62	160.81	198.526	179.608
E9Q6H8	Pleckstrin homology domain-containing, family A member 5 OS=Mus musculus OX=10090 GN=Plekha5 PE=1 SV=1	Plekha5	236.89	149.521	147.205	212.496	186.884	239.797	183.591	217.732	165.042	138.364
E9Q6I2	Interleukin-1 receptor accessory protein OS=Mus musculus OX=10090 GN=Il1rap PE=1 SV=1	Il1rap	252.125	146.545	154.37	246.638	138.921	202.35	149.387	154.054	229.426	173.736
E9Q6J5	Biorientation of chromosomes in cell division protein 1-like 1 OS=Mus musculus OX=10090 GN=Bod1l PE=1 SV=1	Bod1l	248.477	225.688	198.177	159.907	221.148	149.489	179.099	144.145	184.828	169.34
E9Q6L9	Leucine-rich repeat-containing protein 7 OS=Mus musculus OX=10090 GN=Lrrc7 PE=1 SV=1	Lrrc7	88.8034	50.3451	92.9359	359.601	78.635	462.448	102.487	297.67	136.613	54.0211
E9Q6R1	Integrin, alpha 10 OS=Mus musculus OX=10090 GN=Itga10 PE=3 SV=1	Itga10	188.317	279.566	167.424	108.283	278.235	60.7367	172.949	158.989	235.516	313.132
E9Q6Y8	Ubiquitin-specific peptidase 31 OS=Mus musculus OX=10090 GN=Usp31 PE=1 SV=1	Usp31	166.904	120.872	119.333	284.768	112.509	346.242	190.144	219.219	146.994	131.895
E9Q7D5	Rho guanine nucleotide exchange factor 5 OS=Mus musculus OX=10090 GN=Arhgef5 PE=1 SV=1	Arhgef5	176.633	149.516	159.555	223.012	143.297	239.322	155.834	214.598	223.741	150.211
E9Q7G0	Nuclear mitotic apparatus protein 1 OS=Mus musculus OX=10090 GN=Numa1 PE=1 SV=1	Numa1	174.523	225.856	234.486	140.002	238.11	103.517	208.715	259.261	161.382	159.572
E9Q7X7	Neurexin-2 OS=Mus musculus OX=10090 GN=Nrxn2 PE=1 SV=1	Nrxn2	98.287	85.4814	127.648	266.514	120.427	423.917	169.044	280.266	139.046	73.0351
E9Q828	Calcium-transporting ATPase OS=Mus musculus OX=10090 GN=Atp2b4 PE=1 SV=1	Atp2b4	212.119	140.435	120.284	220.078	145.978	302.705	176.623	180.94	192.522	180.969
E9Q852	Afadin OS=Mus musculus OX=10090 GN=Afdn PE=1 SV=2	Afdn	156.157	258.231	166.188	156.125	222.882	217.096	156.483	254.183	136.528	165.068
E9Q8A3	Phosphatidylinositol 4-kinase beta OS=Mus musculus OX=10090 GN=Pi4kb PE=1 SV=1	Pi4kb	182.255	135.411	144.632	162.365	161.157	401.757	165.792	172.766	153.907	161.292
E9Q8D0	DnaJ homolog subfamily C member 21 OS=Mus musculus OX=10090 GN=Dnajc21 PE=1 SV=1	Dnajc21	159.64	251.623	249.542	148.629	216.224	121.693	99.636	134.882	204.439	241.483
E9Q8I7	Nuclear transcription factor, X-box-binding-like 1 OS=Mus musculus OX=10090 GN=Nfxl1 PE=1 SV=1	Nfxl1	209.552	240.876	238.015	110.096	212.768	93.5154	229.499	203.641	200.72	195.381
E9Q8I9	Protein furry homolog OS=Mus musculus OX=10090 GN=Fry PE=1 SV=1	Fry	83.7617	125.873	206.736	291.079	158.516	215.57	183.201	237.695	164.18	113.47
E9Q8L9	Rab11 family-interacting protein 1 OS=Mus musculus OX=10090 GN=Rab11fip1 PE=1 SV=1	Rab11fip1	168.498	144.42	167.4	221.197	147.36	309.8	226.068	159.589	152.497	156.255
E9Q8Q6	Coiled-coil domain-containing 141 OS=Mus musculus OX=10090 GN=Ccdc141 PE=1 SV=2	Ccdc141	282.237	220.141	168.724	126.17	200.679	123.17	229.708	135.27	243.506	234.434
E9Q8V6	DENN/MADD domain-containing 4A OS=Mus musculus OX=10090 GN=Dennd4a PE=1 SV=1	Dennd4a	185.268	163.367	193.102	218.101	193.101	187.895	106.682	253.159	176.937	142.055
E9Q8Z5	Catenin delta-1 OS=Mus musculus OX=10090 GN=Ctnnd1 PE=1 SV=1	Ctnnd1	210.637	229.842	170.484	146.002	208.528	164.273	198.225	213.173	198.617	178.824
E9Q8Z8	Catenin delta-1 OS=Mus musculus OX=10090 GN=Ctnnd1 PE=1 SV=1	Ctnnd1	203.089	237.838	172.2	142.834	213.234	161.244	198.361	212.569	197.262	178.852
E9Q912	RAP1, GTP-GDP dissociation stimulator 1 OS=Mus musculus OX=10090 GN=Rap1gds1 PE=1 SV=1	Rap1gds1	129.231	82.8913	109.88	312.801	115.629	405.643	159.031	175.322	159.754	118.024
E9Q967	Segment polarity protein dishevelled homolog DVL-3 OS=Mus musculus OX=10090 GN=Dvl3 PE=1 SV=1	Dvl3	257.986	190.38	152.694	194.847	176.468	208.782	190.999	144.48	188.158	198.51
E9Q969	Cytoplasmic polyadenylation element-binding protein 2 OS=Mus musculus OX=10090 GN=Cpeb2 PE=1 SV=2	Cpeb2	169.187	142.207	139.011	240.789	154.42	249.254	251.814	197.341	182.47	166.535
E9Q9A3	Clathrin coat assembly protein AP180 OS=Mus musculus OX=10090 GN=Snap91 PE=1 SV=2	Snap91	124.542	88.3518	111.792	288.322	119.164	402.592	143.526	207.656	169.425	120.185
E9Q9B7	Kinase D-interacting substrate 220 OS=Mus musculus OX=10090 GN=Kidins220 PE=1 SV=1	Kidins220	220.952	191.917	143.442	169.075	174.811	159.526	228.745	177.04	231.514	272.073
E9Q9C3	Afadin OS=Mus musculus OX=10090 GN=Afdn PE=1 SV=1	Afdn	155.687	261.589	168.862	160.649	224.181	195.26	161.223	261.063	138.655	169.139
E9Q9H0	Disks large homolog 1 OS=Mus musculus OX=10090 GN=Dlg1 PE=1 SV=1	Dlg1	171.672	170.878	130.63	182.678	159.539	331.305	165.074	202.198	174.265	179.529
E9Q9M1	Cytosolic purine 5'-nucleotidase OS=Mus musculus OX=10090 GN=Nt5c2 PE=1 SV=1	Nt5c2	237.36	212.105	202.839	145.259	192.455	103.949	206.784	130.229	239.21	263.226
E9Q9Q6	Cadherin 18 OS=Mus musculus OX=10090 GN=Cdh18 PE=1 SV=1	Cdh18	166.864	48.9069	67.0679	408.805	84.8791	317.142	129.777	215.714	232.2	76.4927
E9Q9S3	U3 small nucleolar RNA-associated protein 14 homolog B OS=Mus musculus OX=10090 GN=Utp14b PE=1 SV=1	Utp14b	192.08	205.283	275.226	189.28	130.606	145.872	181.862	188.779	189.757	129.326
E9QA15	Caldesmon 1 OS=Mus musculus OX=10090 GN=Cald1 PE=1 SV=1	Cald1	189.356	255.749	190.175	144.089	267.873	84.4436	143.368	456.224	111.733	93.6563
E9QA16	Caldesmon 1 OS=Mus musculus OX=10090 GN=Cald1 PE=1 SV=1	Cald1	186.345	259.304	192.587	142.607	267.195	84.8467	144.24	442.824	116.277	95.7623
E9QAB6	Protein prenyltransferase alpha subunit repeat-containing 1 OS=Mus musculus OX=10090 GN=Ptar1 PE=1 SV=1	Ptar1	169.917	193.871	151.105	218.134	152.65	193.658	169.672	197.066	191.122	282.568
E9QAD8	IQ motif and SEC7 domain-containing protein 2 OS=Mus musculus OX=10090 GN=Iqsec2 PE=1 SV=1	Iqsec2	124.845	100.693	118.72	218.99	134.802	459.143	154.592	208.568	152.25	121.561
E9QAE3	B-TFIID TATA-box-binding protein-associated factor 1 OS=Mus musculus OX=10090 GN=Btaf1 PE=1 SV=1	Btaf1	268.844	206.361	245.687	121.977	178.51	203.513	196.921	151.778	165.655	131.499
E9QAQ7	AT-rich interactive domain-containing protein 1A OS=Mus musculus OX=10090 GN=Arid1a PE=1 SV=1	Arid1a	158.456	133.305	247.568	213.561	212.609	129.693	207.655	211.481	164.099	169.82
E9QAS5	Chromodomain-helicase-DNA-binding protein 4 OS=Mus musculus OX=10090 GN=Chd4 PE=1 SV=1	Chd4	222.452	211.147	222.811	159.856	205.101	141.366	185.808	172.76	184.892	170.688
E9QAS7	Inositol polyphosphate-5-phosphatase A OS=Mus musculus OX=10090 GN=Inpp5a PE=1 SV=1	Inpp5a	127.162	160.004	144.97	289.873	181.039	183.801	175.237	243.957	190.604	130.911
E9QAS8	Synaptic functional regulator FMR1 OS=Mus musculus OX=10090 GN=Fmr1 PE=1 SV=1	Fmr1	235.63	171.303	169.593	179.324	184.795	215.325	206.668	203.469	173.931	162.071
E9QAU4	Enhancer trap locus 4 OS=Mus musculus OX=10090 GN=Etl4 PE=1 SV=1	Etl4	161.917	181.789	120.12	215.285	173.285	232.726	224.911	158.089	245.331	154.385
E9QAU9	Leucine-rich repeat and calponin homology domain-containing protein 3 OS=Mus musculus OX=10090 GN=Lrch3 PE=1 SV=1	Lrch3	229.597	279.459	201.754	117.333	226.289	87.3706	179.518	153.124	218.228	239.286
E9QAX2	Unconventional myosin-XVIIIa OS=Mus musculus OX=10090 GN=Myo18a PE=1 SV=1	Myo18a	162.753	166.382	171.091	216.932	157.054	245.076	174.935	194.418	183.67	180.24
E9QB01	Neural cell adhesion molecule 1 OS=Mus musculus OX=10090 GN=Ncam1 PE=1 SV=2	Ncam1	106.851	71.4397	116.614	280.523	108.868	419.373	188.199	253.785	143.956	120.729
E9QJS7	Adhesion G protein-coupled receptor E5 OS=Mus musculus OX=10090 GN=Adgre5 PE=1 SV=1	Adgre5	172.475	203.29	165.45	178.257	165.784	147.273	246.877	95.8102	284.17	252.019
E9QJT5	Acylphosphatase OS=Mus musculus OX=10090 GN=Acyp1 PE=1 SV=1	Acyp1	156.073	103.146	120.128	318.077	138.301	375.733	106.614	106.38	188.274	97.4927
E9QJT6	Non-canonical poly(A) RNA polymerase PAPD5 OS=Mus musculus OX=10090 GN=Papd5 PE=1 SV=1	Papd5	228.908	172.406	216.329	164.788	193.993	144.136	164.099	117.484	227.228	244.568
E9QJU8	Transformation-related protein 53-binding protein 2 OS=Mus musculus OX=10090 GN=Trp53bp2 PE=1 SV=1	Trp53bp2	229.042	188.393	134.511	138.04	197.586	254.051	218.257	160.974	219.657	168.523
E9QJW0	Microsomal glutathione S-transferase 1 OS=Mus musculus OX=10090 GN=Mgst1 PE=1 SV=1	Mgst1	224.63	207.885	267.255	97.8675	211.28	131.655	181.276	106.544	131.75	420.496
E9QJX9	Signal transducer and activator of transcription OS=Mus musculus OX=10090 GN=Stat2 PE=1 SV=2	Stat2	145.663	177.322	608.083	91.3268	106.171	132.81	93.1375	72.1186	81.0307	135.353
E9QJY0	Cationic amino acid transporter 2 OS=Mus musculus OX=10090 GN=Slc7a2 PE=1 SV=1	Slc7a2	101.058	331.358	224.575	138.964	226.066	171.029	147.307	262.336	98.8982	177.301
E9QK04	Neogenin OS=Mus musculus OX=10090 GN=Neo1 PE=1 SV=1	Neo1	168.96	139.446	146.614	232.491	130.079	274.413	215.919	246.878	181.864	138.349
E9QK41	Actin-binding LIM protein 1 OS=Mus musculus OX=10090 GN=Ablim1 PE=1 SV=1	Ablim1	205.421	188.724	141.009	184.959	181.732	198.499	235.943	212.006	200.602	182.607
E9QK62	Ephexin-1 OS=Mus musculus OX=10090 GN=Ngef PE=1 SV=1	Ngef	68.0167	51.5185	88.5376	210.145	111.06	716.388	92.689	231.566	78.2126	56.3172
E9QKB2	Intracellular hyaluronan-binding protein 4 OS=Mus musculus OX=10090 GN=Habp4 PE=1 SV=1	Habp4	115.113	118.192	171.038	317.287	202.026	211.141	196.679	160.045	164.647	119.21
E9QKC0	Glutamate receptor 2 OS=Mus musculus OX=10090 GN=Gria2 PE=1 SV=1	Gria2	57.286	48.554	83.5728	386.433	78.5822	533.272	108.103	276.766	70.1852	71.0767
E9QKE4	Rab3 GTPase-activating protein non-catalytic subunit OS=Mus musculus OX=10090 GN=Rab3gap2 PE=1 SV=1	Rab3gap2	163.802	149.164	176.051	226.083	148.02	254.107	167.14	188.278	184.356	184.187
E9QKI2	Potassium voltage-gated channel subfamily C member 3 OS=Mus musculus OX=10090 GN=Kcnc3 PE=1 SV=1	Kcnc3	90.0622	21.6019	40.7403	620.563	80.3371	346.531	57.5776	119.926	153.69	75.767
E9QKR0	Guanine nucleotide-binding protein G(I)/G(S)/G(T) subunit beta-2 OS=Mus musculus OX=10090 GN=Gnb2 PE=1 SV=1	Gnb2	133.464	126.486	143.845	257.67	134.84	350.829	154.166	255.153	141.348	107.471
E9QKY4	FYVE, RhoGEF and PH domain-containing protein 5 OS=Mus musculus OX=10090 GN=Fgd5 PE=1 SV=1	Fgd5	221.062	209.062	165.254	154.654	228.164	166.6	217.348	227.154	166.762	180.885
E9QL65	Conserved oligomeric Golgi complex subunit 3 OS=Mus musculus OX=10090 GN=Cog3 PE=1 SV=1	Cog3	176.409	209.748	227.691	170.897	191.66	129.132	208.252	136.207	197.878	245.865
E9QL80	Acyl-CoA:lysophosphatidylglycerol acyltransferase 1 OS=Mus musculus OX=10090 GN=Lpgat1 PE=1 SV=1	Lpgat1	134.872	142.872	209.169	162.995	219.628	253.664	244.956	134.667	132.894	259.888
E9QLB2	Lysophospholipase-like protein 1 OS=Mus musculus OX=10090 GN=Lyplal1 PE=1 SV=1	Lyplal1	232.282	163.165	145.373	150.029	170.486	295.877	137.472	163.263	210.577	202.092
E9QLB8	Atypical kinase COQ8B, mitochondrial OS=Mus musculus OX=10090 GN=Coq8b PE=1 SV=1	Coq8b	223.03	249.09	207.838	101.574	214.946	134.663	274.537	177.419	189.301	190.703
E9QLH4	E3 ubiquitin-protein ligase TRIM9 OS=Mus musculus OX=10090 GN=Trim9 PE=1 SV=1	Trim9	106.282	84.2108	109.46	285.013	120.286	426.769	130.832	272.896	136.97	109.51
E9QLL2	Dynamin-3 OS=Mus musculus OX=10090 GN=Dnm3 PE=1 SV=1	Dnm3	103.23	91.3931	113.046	295.476	108.202	405.136	159.163	254.062	156.519	95.3838
E9QLW0	Potassium voltage gated channel, Shaw-related subfamily, member 2, isoform CRA_a OS=Mus musculus OX=10090 GN=Kcnc2 PE=1 SV=2	Kcnc2	97.6072	126.234	107.386	300.629	127.865	363.956	137.389	188.353	192.323	119.452
E9QLZ1	TSC22 domain family protein 1 OS=Mus musculus OX=10090 GN=Tsc22d1 PE=1 SV=1	Tsc22d1	209.752	202.156	130.909	240.906	151.015	228.828	147.252	165.98	196.444	189.986
E9QLZ9	Protein enabled homolog OS=Mus musculus OX=10090 GN=Enah PE=1 SV=1	Enah	224.191	131.731	144.533	234.738	215.845	245.727	128.685	231.003	155.333	114.333
E9QM73	Serine/threonine-protein kinase WNK2 OS=Mus musculus OX=10090 GN=Wnk2 PE=1 SV=1	Wnk2	137.856	113.134	126.61	269.46	120.599	390.298	149.483	239.896	142.137	106.928
E9QM99	Dedicator of cytokinesis protein 10 OS=Mus musculus OX=10090 GN=Dock10 PE=1 SV=1	Dock10	115.996	129.364	326.426	176.52	111.848	275.808	161.811	233.126	125.23	107.197
E9QMB7	N-alpha-acetyltransferase 30 OS=Mus musculus OX=10090 GN=Naa30 PE=1 SV=1	Naa30	204.315	194.079	217.84	177.091	177.44	162.33	195.17	117.057	204.506	225.867
E9QMC1	Cingulin OS=Mus musculus OX=10090 GN=Cgn PE=1 SV=1	Cgn	341.611	230.006	172.716	117.604	186.994	111.492	231.399	100.005	266.172	200.111
E9QMN5	Transcriptional repressor p66 alpha OS=Mus musculus OX=10090 GN=Gatad2a PE=1 SV=1	Gatad2a	196.957	191.106	201.895	178.259	178.912	201.836	166.602	170.462	208.888	137.96
E9QMX4	Ribosomal protein S6 kinase delta-1 OS=Mus musculus OX=10090 GN=Rps6kc1 PE=1 SV=1	Rps6kc1	106.719	153.393	154.126	244.638	144.809	330.918	139.846	177.466	191.049	126.25
E9QN12	Platelet-derived growth factor receptor beta OS=Mus musculus OX=10090 GN=Pdgfrb PE=1 SV=1	Pdgfrb	153.076	290.718	208.255	134.629	254.489	105.408	196.034	259.1	146.699	168.817
E9QN31	Probable 28S rRNA (cytosine-C(5))-methyltransferase OS=Mus musculus OX=10090 GN=Nop2 PE=1 SV=1	Nop2	243.659	228.536	263.245	119.309	191.2	102.967	196.251	154.708	195.1	211.183
E9QN44	D-2-hydroxyglutarate dehydrogenase, mitochondrial OS=Mus musculus OX=10090 GN=D2hgdh PE=1 SV=1	D2hgdh	79.9662	474.028	78.0669	159.565	393.833	157.897	46.2153	149.25	95.6143	221.016
E9QN59	Mitogen-activated protein kinase OS=Mus musculus OX=10090 GN=Mapk10 PE=1 SV=1	Mapk10	121.062	150.701	117.594	290.857	107.301	393.755	131.928	210.221	143.385	110.018
E9QN63	Arf-GAP with SH3 domain, ANK repeat and PH domain-containing protein 1 OS=Mus musculus OX=10090 GN=Asap1 PE=1 SV=2	Asap1	107.505	95.7777	107.676	245.616	123.732	509.95	127.101	236.233	125.487	77.092
E9QN70	Laminin subunit beta-1 OS=Mus musculus OX=10090 GN=Lamb1 PE=1 SV=1	Lamb1	333.265	226.608	167.176	114.454	193.378	49.3061	279.26	140.061	277.423	242.91
E9QN99	Protein ABHD14B OS=Mus musculus OX=10090 GN=Abhd14b PE=1 SV=1	Abhd14b	290.139	212.843	200.028	113.218	246.447	80.0151	185.104	71.7292	256.844	271.306
E9QNA7	Sorbin and SH3 domain-containing protein 1 OS=Mus musculus OX=10090 GN=Sorbs1 PE=1 SV=1	Sorbs1	142.386	273.95	188.762	178.02	245.104	112.903	140.514	389.087	112.605	117.793
E9QNE9	Mitogen-activated protein kinase kinase kinase kinase OS=Mus musculus OX=10090 GN=Map4k3 PE=1 SV=1	Map4k3	189.675	139.555	135.618	249.261	146.644	252.187	178.125	227.854	189.077	154.114
E9QNG6	Sorting nexin-13 OS=Mus musculus OX=10090 GN=Snx13 PE=1 SV=2	Snx13	131.887	170.135	166.194	230.429	190.827	229.226	117.489	329.191	142.57	125.733
E9QNL5	Sulfotransferase OS=Mus musculus OX=10090 GN=Sult1a1 PE=1 SV=1	Sult1a1	121.543	390.007	225.525	89.6995	292.169	105.494	152.77	163.823	140.277	203.917
E9QNN1	ATP-dependent RNA helicase A OS=Mus musculus OX=10090 GN=Dhx9 PE=1 SV=1	Dhx9	242.685	213.258	185.237	151.977	194.095	162.569	204.952	175.293	194.792	196.036
E9QNQ2	Serine/threonine-protein phosphatase 6 regulatory ankyrin repeat subunit B OS=Mus musculus OX=10090 GN=Ankrd44 PE=1 SV=1	Ankrd44	262.925	142.661	301.944	112.874	164.871	230.595	181.389	139.267	140.841	170.309
E9QNR6	Expressed sequence AI837181 OS=Mus musculus OX=10090 GN=AI837181 PE=1 SV=1	AI837181	146.273	159.566	169.341	213.656	140.453	323.931	189.295	148.093	166.552	173.261
E9QNW6	Platelet-activating factor acetylhydrolase OS=Mus musculus OX=10090 GN=Pafah2 PE=1 SV=1	Pafah2	328.003	239.691	175.427	93.2114	195.021	77.8088	294.775	64.2996	255.418	324.303
E9QNY8	Sacsin OS=Mus musculus OX=10090 GN=Sacs PE=1 SV=1	Sacs	170.232	128.301	124.107	269.933	141.131	277.39	187.597	178.936	177.393	214.317
E9QNZ2	E3 ubiquitin-protein ligase DZIP3 OS=Mus musculus OX=10090 GN=Dzip3 PE=1 SV=1	Dzip3	166.005	194.976	151.336	269.033	177.077	178.782	176.378	184.878	188.146	156.805
E9QP00	Transformer-2 protein homolog alpha OS=Mus musculus OX=10090 GN=Tra2a PE=1 SV=1	Tra2a	206.33	182.642	195.473	205.082	155.295	220.111	170.793	152.916	194.168	152.944
E9QP44	Arf-GAP with Rho-GAP domain, ANK repeat and PH domain-containing protein 2 OS=Mus musculus OX=10090 GN=Arap2 PE=1 SV=1	Arap2	159.55	168.323	195.945	212.679	187.566	225.391	183.197	193.071	149.88	172.193
E9QP54	Jouberin OS=Mus musculus OX=10090 GN=Ahi1 PE=1 SV=1	Ahi1	161.604	160.732	242.039	147.807	132.423	218.291	329.989	246.262	156.571	140.183
E9QP87	Membrane protein MLC1 OS=Mus musculus OX=10090 GN=Mlc1 PE=1 SV=1	Mlc1	247.065	117.191	133.222	237.879	132.924	217.847	281.282	322.612	175.928	72.981
E9QP94	Coiled-coil domain-containing protein 136 OS=Mus musculus OX=10090 GN=Ccdc136 PE=1 SV=1	Ccdc136	163.688	216.905	81.171	324.435	83.1503	233.304	169.24	135.04	250.436	189.149
E9QP99	Golgin subfamily A member 3 OS=Mus musculus OX=10090 GN=Golga3 PE=1 SV=1	Golga3	190.836	189.56	186.801	209.136	176.039	187.903	186.146	187.855	178.756	176.706
E9QPI5	Sister chromatid cohesion protein PDS5 homolog A OS=Mus musculus OX=10090 GN=Pds5a PE=1 SV=1	Pds5a	183.574	217.705	232.21	154.637	194.038	148.009	190.401	185.501	182.224	192.657
E9QPR5	Serine/threonine-protein phosphatase 4 regulatory subunit 1 OS=Mus musculus OX=10090 GN=Ppp4r1 PE=1 SV=1	Ppp4r1	226.072	209.57	322.166	132.62	178.455	117.778	177.768	157.805	157.889	164.693
E9QPR6	Transmembrane protease serine 13 OS=Mus musculus OX=10090 GN=Tmprss13 PE=3 SV=1	Tmprss13	273.402	122.613	100.151	92.6174	176.108	71.459	502.694	367.834	154.662	496.312
E9QPU1	von Willebrand factor OS=Mus musculus OX=10090 GN=Vwf PE=1 SV=2	Vwf	102.804	332.985	191.818	148.246	292.538	68.4098	181.255	415.263	99.0476	93.5153
E9QQ25	Striated muscle-specific serine/threonine-protein kinase OS=Mus musculus OX=10090 GN=Speg PE=1 SV=1	Speg	62.7446	37.0866	154.135	250.541	81.7705	618.77	97.3859	210.428	102.739	56.7687
E9QQ57	Periaxin OS=Mus musculus OX=10090 GN=Prx PE=1 SV=1	Prx	38.8935	55.1322	98.1482	167.668	1017.21	39.2473	43.3718	44.1345	51.6451	45.7935
E9QQ89	Transcription factor 7-like 2 OS=Mus musculus OX=10090 GN=Tcf7l2 PE=1 SV=1	Tcf7l2	1749.65	58.847	83.765	59.8151	65.5382	72.3286	87.3371	51.5448	45.5605	63.4839
E9QQ93	Xin actin-binding repeat-containing protein 1 OS=Mus musculus OX=10090 GN=Xirp1 PE=1 SV=1	Xirp1	93.3458	270.431	256.397	128.991	294.726	78.6038	57.0292	567.711	49.8757	79.7092
embl-cds:CDN65792	#N/A	#N/A	292.565	338.946	127.313	89.5789	157.829	197.313	247.48	275.793	87.5494	306.863
embl-cds:CDN66253	#N/A	#N/A	204.373	200.329	139.794	207.565	162.504	188.537	167.444	145.469	254.056	202.306
embl-cds:CDN66545	#N/A	#N/A	221.522	235.934	120.817	129.551	187.085	151.552	240.625	248.407	214.728	283.41
embl-cds:CDN67064	#N/A	#N/A	137.504	128.599	126.553	275.154	116.582	367.31	119.009	231.291	132.313	186.354
F2Z3U3	Ras association (RalGDS/AF-6) and pleckstrin homology domains 1 OS=Mus musculus OX=10090 GN=Raph1 PE=1 SV=2	Raph1	137.564	141.908	153.534	242.702	140.944	334.414	148.66	218.383	157.671	126.14
F2Z3U4	Matrilin-4 OS=Mus musculus OX=10090 GN=Matn4 PE=1 SV=1	Matn4	231.785	146.808	175.128	267.435	133.858	253.788	120.228	245.468	137.352	104.556
F6Q8A4	Ribosomal protein S6 kinase alpha-1 (Fragment) OS=Mus musculus OX=10090 GN=Rps6ka1 PE=1 SV=1	Rps6ka1	190.445	179.609	263.1	154.857	178.134	183.435	195.116	189.122	154.535	172.514
F6Q8D3	Phospholipid-transporting ATPase OS=Mus musculus OX=10090 GN=Atp11c PE=1 SV=1	Atp11c	345.421	258.064	121.064	89.828	205.866	49.6617	292.541	48.3465	315.034	353.646
F6QC57	E3 ubiquitin-protein ligase UBR3 OS=Mus musculus OX=10090 GN=Ubr3 PE=1 SV=1	Ubr3	239.472	164.263	125.899	197.523	132.015	259.01	202.144	214.017	173.41	249.796
F6QHD1	Protein LYRIC (Fragment) OS=Mus musculus OX=10090 GN=Mtdh PE=1 SV=2	Mtdh	288.688	281.92	151.063	143.051	229.744	113.998	163.672	143.057	216.193	196.909
F6QM56	Acid trehalase-like protein 1 OS=Mus musculus OX=10090 GN=Pgghg PE=1 SV=2	Pgghg	193.617	213.64	191.799	141.437	200.547	161.607	192.527	109.701	220.092	293.908
F6RDM4	Glutaminase kidney isoform, mitochondrial (Fragment) OS=Mus musculus OX=10090 GN=Gls PE=1 SV=1	Gls	293.403	260.134	196.635	133.832	180.91	111.651	169.487	129.077	199.1	287.612
F6S200	Pleckstrin homology domain-containing, family G (with RhoGef domain) member 1 (Fragment) OS=Mus musculus OX=10090 GN=Plekhg1 PE=1 SV=1	Plekhg1	182.846	243.266	127.49	257.54	181.516	121.038	303.55	228.913	177.858	119.199
F6SEU4	Ras/Rap GTPase-activating protein SynGAP OS=Mus musculus OX=10090 GN=Syngap1 PE=1 SV=2	Syngap1	107.751	74.5848	114.919	295.709	103.969	514.258	112.399	242.831	95.6191	72.6937
F6SLR4	Testican-2 OS=Mus musculus OX=10090 GN=Spock2 PE=1 SV=1	Spock2	124.167	81.7455	100.389	351.298	94.1138	352.267	161.425	157.907	226.242	92.7814
F6SRV1	Splicing factor 1 (Fragment) OS=Mus musculus OX=10090 GN=Sf1 PE=1 SV=8	Sf1	171.883	199.311	154.018	188.28	202.106	215.295	209.687	214.397	159.534	196.325
F6T4M4	Serine/arginine repetitive matrix protein 1 (Fragment) OS=Mus musculus OX=10090 GN=Srrm1 PE=1 SV=1	Srrm1	224.967	174.674	192.314	172.871	184.663	165.192	226.021	195.861	181.569	210.929
F6TVX7	Uncharacterized protein (Fragment) OS=Mus musculus OX=10090 GN=Gm20671 PE=3 SV=1	Gm20671	176.539	137.31	157.323	237.18	137.257	308.844	146.565	205.683	175.316	129.454
F6U238	Mastermind-like transcriptional coactivator 2 OS=Mus musculus OX=10090 GN=Maml2 PE=1 SV=2	Maml2	54.6364	54.8021	108.963	290.039	119.887	478.27	58.4276	346.984	112.09	126.007
F6VQ19	Leucine-rich repeat and calponin homology domain-containing protein 2 (Fragment) OS=Mus musculus OX=10090 GN=Lrch2 PE=1 SV=1	Lrch2	127.542	143.271	159.798	218.951	193.825	225.163	145.395	229.655	200.133	198.062
F6VW30	14-3-3 protein theta (Fragment) OS=Mus musculus OX=10090 GN=Ywhaq PE=1 SV=1	Ywhaq	148.817	86.7505	170.449	304.77	221.746	230.535	190.376	195.076	123.609	126.641
F6W8I0	YjeF N-terminal domain-containing protein 3 OS=Mus musculus OX=10090 GN=Yjefn3 PE=1 SV=2	Yjefn3	311.717	28.5957	84.601	340.985	58.7183	522.322	50.928	242.124	70.2685	44.6778
F6WHQ7	Glutathione S-transferase Mu 1 (Fragment) OS=Mus musculus OX=10090 GN=Gstm1 PE=1 SV=1	Gstm1	122.97	108.875	239.774	227.862	216.783	205.484	207.391	305.737	92.2771	106.085
F6WMJ3	Rho guanine nucleotide exchange factor 6 OS=Mus musculus OX=10090 GN=Arhgef6 PE=1 SV=1	Arhgef6	127.423	115.476	166.603	255.001	130.464	338.334	152.892	230.985	129.099	174.73
F6WR04	Cathepsin S OS=Mus musculus OX=10090 GN=Ctss PE=1 SV=1	Ctss	145.474	135.957	797.8	72.18	71.7362	74.6933	48.7396	94.1172	40.691	44.8718
F6X4N5	Syntaxin-16 OS=Mus musculus OX=10090 GN=Stx16 PE=1 SV=1	Stx16	155.588	159.139	194.932	197.748	241.822	189.718	202.513	157.786	155.473	209.05
F6X9I3	Peptidylprolyl isomerase (Fragment) OS=Mus musculus OX=10090 GN=Fkbp1a PE=1 SV=1	Fkbp1a	122.038	108.597	132.908	352.991	122.269	360.797	99.2306	178.876	141.251	97.6578
F6XCT0	Microtubule-actin cross-linking factor 1 (Fragment) OS=Mus musculus OX=10090 GN=Macf1 PE=1 SV=1	Macf1	186.568	197.099	159.323	189.694	176.19	209.751	197.479	201.684	185.745	199.851
F6XD63	Engulfment and cell motility protein 2 (Fragment) OS=Mus musculus OX=10090 GN=Elmo2 PE=1 SV=1	Elmo2	150.485	153.987	200.781	245.79	152.785	218.881	171.751	210.882	169.521	145.743
F6XLV1	Ciliary rootlet coiled-coil, rootletin family member 2 OS=Mus musculus OX=10090 GN=Crocc2 PE=1 SV=2	Crocc2	280.097	78.4704	162.412	102.531	75.9923	161.397	711.667	282.222	258.637	83.626
F6ZDS4	Nucleoprotein TPR OS=Mus musculus OX=10090 GN=Tpr PE=1 SV=1	Tpr	230.841	211.246	187.302	162.67	204.652	150.724	203.714	176.705	191.594	192.477
F6ZHD8	1,4-alpha-glucan-branching enzyme OS=Mus musculus OX=10090 GN=Gbe1 PE=1 SV=2	Gbe1	262.543	219.098	177.606	140.896	172.707	113.081	264.492	105.315	234.929	310.148
F7A4A7	Otogelin-like protein OS=Mus musculus OX=10090 GN=Otogl PE=1 SV=1	Otogl	136.885	113.3	95.8666	110.731	175.992	608.332	143.625	119.785	128.467	173.914
F7AA26	Paralemmin A kinase anchor protein (Fragment) OS=Mus musculus OX=10090 GN=Pakap PE=1 SV=1	Pakap	154.709	162.879	173.234	272.823	167.799	168.721	182.38	226.159	198.231	117.853
F7BAB2	Transmembrane protein 132B OS=Mus musculus OX=10090 GN=Tmem132b PE=1 SV=1	Tmem132b	91.2969	88.7013	87.1914	274.958	78.4096	565.024	110.094	284.146	97.8279	84.1205
F7C846	Metaxin-1 OS=Mus musculus OX=10090 GN=Mtx1 PE=1 SV=1	Mtx1	120.454	112.215	229.622	179.297	244.734	240.184	231.891	204.431	114.493	173.119
F7C9H0	Periostin (Fragment) OS=Mus musculus OX=10090 GN=Postn PE=1 SV=1	Postn	446.666	245.259	101.696	55.5034	169.498	30.5531	272.773	224.447	280.446	368.605
F7CPX0	SH3-containing GRB2-like protein 3-interacting protein 1 (Fragment) OS=Mus musculus OX=10090 GN=Sgip1 PE=1 SV=1	Sgip1	174.673	75.6242	67.5394	147.537	79.9729	780.404	77.8823	122.83	97.2514	125.178
F7CZ64	Multifunctional fusion protein OS=Mus musculus OX=10090 GN=Cacng8 PE=1 SV=2	Cacng8	346.376	232.676	169.721	136.255	276.975	68.3868	150.39	80.2828	202.519	290.306
F7D3W5	Phosphodiesterase OS=Mus musculus OX=10090 GN=Gm45837 PE=1 SV=1	Gm45837	86.5299	82.4699	131.366	262.333	109.093	434.537	137.562	382.068	95.9162	87.7965
F7D6J5	Sodium channel protein OS=Mus musculus OX=10090 GN=Scn8a PE=1 SV=2	Scn8a	98.3908	64.2004	90.3416	439.107	84.8608	360.393	99.9752	245.699	154.855	68.1244
F7DBB3	AHNAK nucleoprotein 2 (Fragment) OS=Mus musculus OX=10090 GN=Ahnak2 PE=1 SV=1	Ahnak2	150.752	282.747	152.773	309.629	222.517	105.76	105.615	305.377	98.8672	97.3088
F8SLQ1	PEX5-related protein OS=Mus musculus OX=10090 GN=Pex5l PE=1 SV=1	Pex5l	83.5761	72.5806	155.689	364.541	126.569	293.475	100.819	196.753	210.265	77.9786
F8VPL2	Phosphatidylinositol 4-phosphate 3-kinase C2 domain-containing subunit alpha OS=Mus musculus OX=10090 GN=Pik3c2a PE=1 SV=1	Pik3c2a	174.339	259.313	199.532	142.196	205.536	108.582	195.828	169.635	219.88	247.644
F8VPN4	Amylo-1,6-glucosidase, 4-alpha-glucanotransferase OS=Mus musculus OX=10090 GN=Agl PE=1 SV=1	Agl	207.943	186.194	148.67	194.416	162.681	217.192	161.033	159.025	207.53	257.783
F8VPN7	Dedicator of cytokinesis protein 9 OS=Mus musculus OX=10090 GN=Dock9 PE=1 SV=1	Dock9	220.904	212.705	169.903	209.46	184.707	110.783	180.964	178.332	217.45	224.97
F8VPP8	Zinc finger CCCH type-containing 7B OS=Mus musculus OX=10090 GN=Zc3h7b PE=1 SV=1	Zc3h7b	176.397	156.157	175.4	193.857	197.574	190.956	198.973	222.628	178.401	210.4
F8VPQ1	Dedicator of cytokinesis protein 3 OS=Mus musculus OX=10090 GN=Dock3 PE=1 SV=1	Dock3	122.833	119.694	137.329	238.422	129.255	338.483	193.072	194.201	170.218	215.429
F8VPR1	Leiomodin-1 OS=Mus musculus OX=10090 GN=Lmod1 PE=1 SV=1	Lmod1	88.9973	143.051	197.422	182.576	300.37	117.743	108.372	583.866	87.7676	72.8973
F8VPR5	CREB-binding protein OS=Mus musculus OX=10090 GN=Crebbp PE=1 SV=1	Crebbp	178.101	233.525	178.108	176.558	195.366	143.831	188.958	252.002	181.313	189.104
F8VPT6	Ecotropic viral integration site 5 protein OS=Mus musculus OX=10090 GN=Evi5 PE=1 SV=1	Evi5	193.277	165.119	181.85	181.627	203.966	196.64	178.045	181.386	188.417	209.473
F8VPT7	Serine/threonine-protein kinase SIK2 OS=Mus musculus OX=10090 GN=Sik2 PE=1 SV=1	Sik2	170.191	242.347	186.867	176.001	200.373	147.299	129.103	156.721	216.63	240.473
F8VPU0	Transcriptional enhancer factor TEF-5 OS=Mus musculus OX=10090 GN=Tead3 PE=4 SV=1	Tead3	246.57	257.019	164.446	147.729	239.075	62.9986	220.014	222.968	208.172	202.528
F8VPV0	Pericentrin OS=Mus musculus OX=10090 GN=Pcnt PE=1 SV=1	Pcnt	183.033	111.916	107.509	282.224	94.8315	260.031	173.545	290.746	240.169	106.654
F8VPZ3	Ubiquitin-specific peptidase 32 OS=Mus musculus OX=10090 GN=Usp32 PE=1 SV=1	Usp32	222.13	188.808	172.213	245.337	134.74	186.564	200.078	201.345	182.585	141.018
F8VQ05	FRY-like transcription coactivator OS=Mus musculus OX=10090 GN=Fryl PE=1 SV=1	Fryl	185.126	219.042	199.583	193.209	185.316	156.284	141.223	219.647	189.781	164.405
F8VQ06	Latent-transforming growth factor beta-binding protein 3 OS=Mus musculus OX=10090 GN=Ltbp3 PE=1 SV=1	Ltbp3	229.771	233.795	165.286	134.071	205.358	164.792	185.776	167.732	204.405	252.454
F8VQ28	Paxillin OS=Mus musculus OX=10090 GN=Pxn PE=1 SV=1	Pxn	95.9951	228.967	274.614	206.806	152.412	155.376	173.721	105.579	209.218	175.968
F8VQ40	Laminin subunit alpha-1 OS=Mus musculus OX=10090 GN=Lama1 PE=1 SV=1	Lama1	256.692	227.092	222.432	153.873	180.5	70.941	243.696	352.479	160.267	96.8213
F8VQ52	Adenylate cyclase OS=Mus musculus OX=10090 GN=Adcy6 PE=1 SV=1	Adcy6	317.864	200.046	105.129	169.625	222.165	211.172	107.601	157.437	201.531	218.289
F8VQ70	S phase cyclin A-associated protein in the ER OS=Mus musculus OX=10090 GN=Scaper PE=1 SV=1	Scaper	174.214	143.507	159.078	184.679	145.273	318.446	236.857	228.676	156.347	141.725
F8VQ93	PH-interacting protein OS=Mus musculus OX=10090 GN=Phip PE=1 SV=1	Phip	191.724	278.361	236.775	138.723	194.156	152.157	156.519	221.052	160.608	132.629
F8VQ95	Transforming acidic coiled-coil-containing protein 1 OS=Mus musculus OX=10090 GN=Tacc1 PE=1 SV=1	Tacc1	124.85	183.98	218.756	187.422	185.845	232.167	151.184	226.546	161.327	141.499
F8VQC1	Signal recognition particle subunit SRP72 OS=Mus musculus OX=10090 GN=Srp72 PE=1 SV=1	Srp72	243.162	187.497	224.038	156.597	197.816	111.604	202.786	124.892	226.987	220.892
F8VQC9	Anion exchange protein OS=Mus musculus OX=10090 GN=Slc4a7 PE=1 SV=1	Slc4a7	262.897	236.18	136.826	114.284	170.293	107.295	288.621	81.4706	289.425	362.226
F8VQD1	Protein polybromo-1 OS=Mus musculus OX=10090 GN=Pbrm1 PE=1 SV=1	Pbrm1	180.372	228.337	227.2	154.324	216.433	116.413	185.388	209.403	181.973	188.983
F8VQD7	Receptor-type tyrosine-protein phosphatase gamma OS=Mus musculus OX=10090 GN=Ptprg PE=1 SV=1	Ptprg	197.383	222.682	152.083	187.874	187.935	200.68	165.904	252.975	153.564	195.919
F8VQE9	Arf-GAP with GTPase, ANK repeat and PH domain-containing protein 3 OS=Mus musculus OX=10090 GN=Agap3 PE=1 SV=1	Agap3	106.964	96.6928	109.287	333.004	104.027	395.586	151.668	217.44	129.355	142.903
F8VQH0	Tyrosine-protein kinase OS=Mus musculus OX=10090 GN=Abl2 PE=1 SV=1	Abl2	162.557	128.638	142.113	260.42	119.081	265.313	178.039	289.2	161.636	175.174
F8VQK3	Guanylate cyclase 1, soluble, alpha 2 OS=Mus musculus OX=10090 GN=Gucy1a2 PE=1 SV=1	Gucy1a2	142.109	148.845	161.496	178.216	152.417	364.164	172.559	240.878	151.966	119.449
F8VQL9	Nuclear receptor corepressor 2 OS=Mus musculus OX=10090 GN=Ncor2 PE=1 SV=1	Ncor2	365.759	192.582	99.9889	100.757	95.0771	70.9294	193.299	118.449	106.459	1113.2
F8WGF2	Nitric oxide synthase, brain OS=Mus musculus OX=10090 GN=Nos1 PE=1 SV=1	Nos1	202.942	193.297	188.559	215.07	197.274	187.359	143.304	281.316	119.409	141.205
F8WGM3	Epsilon-sarcoglycan OS=Mus musculus OX=10090 GN=Sgce PE=1 SV=2	Sgce	188.01	199.818	159.607	129.992	230.141	143.727	211.683	465.542	119.761	164.917
F8WGX5	DmX-like protein 1 OS=Mus musculus OX=10090 GN=Dmxl1 PE=1 SV=1	Dmxl1	190.851	181.119	150.948	209.007	149.907	205.298	193.611	168.384	220.959	229.329
F8WHD8	Synaptojanin-2 OS=Mus musculus OX=10090 GN=Synj2 PE=1 SV=1	Synj2	191.644	264.309	147.983	229.019	149.193	93.836	197.43	153.307	288.599	161.756
F8WHL2	Coatomer subunit alpha OS=Mus musculus OX=10090 GN=Copa PE=1 SV=1	Copa	242.599	202.007	193.301	153.186	175.733	164.79	195.276	141.142	214.503	232.944
F8WHT3	Protein PRRC2B OS=Mus musculus OX=10090 GN=Prrc2b PE=1 SV=1	Prrc2b	193.854	188.532	160.474	203.962	217.526	174.814	175.879	150.332	208.466	188.345
F8WHU5	Sister chromatid cohesion protein PDS5 homolog B OS=Mus musculus OX=10090 GN=Pds5b PE=1 SV=1	Pds5b	185.545	204.398	223.159	166.702	223.767	122.651	218.574	211.079	169.216	169.587
F8WI30	Sorting nexin-7 OS=Mus musculus OX=10090 GN=Snx7 PE=1 SV=1	Snx7	214.544	239.587	228.888	145.113	192.942	130.432	175.395	123.284	204.501	232.942
F8WIA1	CAP-Gly domain-containing linker protein 1 OS=Mus musculus OX=10090 GN=Clip1 PE=1 SV=1	Clip1	171.15	184.545	167.39	212.771	176.348	237.577	181.766	211.497	157.146	165.715
F8WID5	Tropomyosin alpha-1 chain OS=Mus musculus OX=10090 GN=Tpm1 PE=1 SV=1	Tpm1	64.8308	47.1682	297.221	285.386	395.826	60.3268	103.227	373.757	39.6908	42.4199
F8WIJ5	Phospholipase DDHD1 OS=Mus musculus OX=10090 GN=Ddhd1 PE=1 SV=1	Ddhd1	245.845	166.708	160.341	178.846	155.462	190.803	205.762	141.385	248.424	213.644
F8WIK0	Anamorsin OS=Mus musculus OX=10090 GN=Ciapin1 PE=1 SV=2	Ciapin1	253.06	130.149	182.849	232.094	229.94	188.712	195.285	100.103	182.473	126.507
F8WIS9	Calcium/calmodulin-dependent protein kinase type II subunit alpha OS=Mus musculus OX=10090 GN=Camk2a PE=1 SV=1	Camk2a	69.3969	38.0304	69.2406	360.462	66.6249	613.259	65.298	291.548	69.1039	46.932
F8WIT2	Annexin OS=Mus musculus OX=10090 GN=Anxa6 PE=1 SV=1	Anxa6	219.539	171.775	243.042	157.404	207.036	170.963	193.738	158.543	164.829	177.841
F8WIU1	RIKEN cDNA 1700037H04 gene OS=Mus musculus OX=10090 GN=1700037H04Rik PE=1 SV=1	1700037H04Rik	123.519	123.416	151.793	255.099	144.186	336.001	146.454	207.463	167.237	133.085
F8WIV2	Serine (or cysteine) peptidase inhibitor, clade B, member 6a OS=Mus musculus OX=10090 GN=Serpinb6a PE=1 SV=1	Serpinb6a	272.339	234.299	193.914	118.24	202.393	104.048	240.389	154.588	199.336	277.972
F8WIY7	StAR-related lipid transfer protein 13 OS=Mus musculus OX=10090 GN=Stard13 PE=1 SV=1	Stard13	309.825	227.021	168.695	123.856	205.818	110.556	199.566	152.634	242.715	215.908
F8WIZ7	Oxysterol-binding protein OS=Mus musculus OX=10090 GN=Osbpl6 PE=1 SV=1	Osbpl6	119.252	88.9904	111.489	372.296	101.161	365.199	125.145	203.498	157.277	89.106
F8WJ05	Inter-alpha-trypsin inhibitor heavy chain H1 OS=Mus musculus OX=10090 GN=Itih1 PE=1 SV=1	Itih1	369.32	140.161	303.65	119.591	173.525	103.579	298.415	153.197	167.833	94.3559
F8WJ48	Netrin-G1 OS=Mus musculus OX=10090 GN=Ntng1 PE=1 SV=2	Ntng1	84.1033	53.9195	51.6812	224.908	74.111	660.639	97.1664	298.025	152.905	40.4682
F8WJ93	Echinoderm microtubule-associated protein-like 4 OS=Mus musculus OX=10090 GN=Eml4 PE=1 SV=1	Eml4	158.427	230.47	217.656	170.303	179.084	172.253	184.288	206.174	171.521	186.4
F8WJ98	Transmembrane and coiled-coil domains protein 1 (Fragment) OS=Mus musculus OX=10090 GN=Tmcc1 PE=1 SV=2	Tmcc1	44.3352	49.2342	664.115	84.8125	142.277	126.449	94.8231	201.991	79.9785	114.381
F8WJD4	Symplekin OS=Mus musculus OX=10090 GN=Sympk PE=1 SV=1	Sympk	280.101	235.781	217.752	113.9	207.757	101.186	200.143	136.122	212.342	237.493
F8WJE0	Deoxynucleoside triphosphate triphosphohydrolase SAMHD1 OS=Mus musculus OX=10090 GN=Samhd1 PE=1 SV=1	Samhd1	136.504	169.577	617.4	91.1766	126.545	78.8041	115.467	112.289	90.164	118.554
G3UVU2	Splicing factor 3A subunit 2 OS=Mus musculus OX=10090 GN=Sf3a2 PE=1 SV=1	Sf3a2	197.478	177.423	258.606	168.85	216.234	149.026	181.703	162.696	170.092	149.275
G3UVW1	Mpv17 transgene, kidney disease mutant, isoform CRA_b OS=Mus musculus OX=10090 GN=Mpv17 PE=1 SV=1	Mpv17	189.982	283.736	177.723	125.861	195.218	218.41	169.62	110.537	161.41	295.922
G3UW78	Cytochrome P450, family 4, subfamily f, polypeptide 17 OS=Mus musculus OX=10090 GN=Cyp4f17 PE=1 SV=1	Cyp4f17	170.988	105.82	221.327	155.07	148.754	157.102	256.049	223.032	227.138	292.284
G3UW85	Enhancer of rudimentary homolog OS=Mus musculus OX=10090 GN=Erh PE=1 SV=1	Erh	192.063	163.165	287.334	228.45	202.326	217.363	96.6899	200.385	75.2359	73.9057
G3UWB7	MCG3699, isoform CRA_a OS=Mus musculus OX=10090 GN=Tmem255b PE=4 SV=1	Tmem255b	249.467	164.975	210.324	150.431	156.314	173.589	195.816	107.585	238.225	258.264
G3UWC2	N-acetylated alpha-linked acidic dipeptidase 2, isoform CRA_a OS=Mus musculus OX=10090 GN=Naalad2 PE=1 SV=1	Naalad2	198.954	209.135	135.094	188.758	149.373	81.6908	310.299	132.152	323.681	252.191
G3UWE2	Interferon-gamma-inducible GTPase Ifgga4 protein OS=Mus musculus OX=10090 GN=F830016B08Rik PE=1 SV=1	F830016B08Rik	107.085	111.698	842.845	32.3095	55.1153	74.5757	37.0493	49.4259	50.5502	192.983
G3UX33	Sorting nexin-14 OS=Mus musculus OX=10090 GN=Snx14 PE=1 SV=1	Snx14	218.003	193.567	151.787	193.962	179.455	204.659	182.627	227.116	185.126	160.813
G3UXA6	Polypyrimidine tract-binding protein 3 OS=Mus musculus OX=10090 GN=Ptbp3 PE=1 SV=1	Ptbp3	157.333	192.258	299.965	173.834	190.829	152.266	161.38	190.431	137.775	155.478
G3UXW9	COP9 signalosome complex subunit 1 OS=Mus musculus OX=10090 GN=Gps1 PE=1 SV=1	Gps1	144.621	195.376	205.568	238.993	201.262	177.73	226.792	193.511	125.043	147.669
G3UY52	Probable ubiquitin carboxyl-terminal hydrolase FAF-X (Fragment) OS=Mus musculus OX=10090 GN=Usp9x PE=1 SV=1	Usp9x	201.527	214.878	187.048	142.113	149.064	221.931	206.355	238.465	157.103	234.32
G3UYW1	WD repeat and FYVE domain-containing protein 3 OS=Mus musculus OX=10090 GN=Wdfy3 PE=1 SV=1	Wdfy3	149.336	118.83	220.581	228.118	126.571	275.967	157.785	252.058	153.465	122.241
G3UYX7	Slit homolog 2 protein OS=Mus musculus OX=10090 GN=Slit2 PE=1 SV=1	Slit2	432.459	227.028	73.1968	56.8488	88.3549	73.5644	707.711	49.0927	286.015	398.722
G3UZA7	Small ubiquitin-related modifier OS=Mus musculus OX=10090 GN=Sumo3 PE=1 SV=1	Sumo3	273.514	251.481	218.591	107.552	246.456	183.167	126.611	158.505	159.094	125.922
G3UZM4	Cell adhesion molecule 2 (Fragment) OS=Mus musculus OX=10090 GN=Cadm2 PE=1 SV=1	Cadm2	208.125	109.349	74.528	255.87	115.385	391.206	118.284	169.898	211.024	168.106
G3X8P5	Sodium/iodide cotransporter OS=Mus musculus OX=10090 GN=Slc5a5 PE=3 SV=1	Slc5a5	244.114	294.197	116.534	93.555	207.851	61.4667	154.237	116.692	202.228	681.734
G3X8P9	Aldehyde oxidase 1 OS=Mus musculus OX=10090 GN=Aox1 PE=1 SV=1	Aox1	246.677	187.696	190.831	124.438	175.247	140.929	229.134	100.507	264.228	293.388
G3X8Q2	MARVEL (Membrane-associating) domain containing 3, isoform CRA_b OS=Mus musculus OX=10090 GN=Marveld3 PE=4 SV=1	Marveld3	239.774	235.901	183.029	132.648	223.562	79.2084	143.301	101.018	290.262	272.381
G3X8Q5	Ceruloplasmin, isoform CRA_a OS=Mus musculus OX=10090 GN=Cp PE=1 SV=1	Cp	198.392	259.272	325.454	143.448	172.72	71.6031	145.628	257.856	113.139	196.243
G3X8R0	Receptor expression-enhancing protein OS=Mus musculus OX=10090 GN=Reep5 PE=1 SV=1	Reep5	135.463	215.813	166.243	183.758	255.968	157.974	147.387	123.357	163.52	366.4
G3X8R1	KICSTOR complex protein kaptin OS=Mus musculus OX=10090 GN=Kptn PE=1 SV=1	Kptn	177.058	196.753	182.252	202.967	193.959	190.466	177.752	170.615	184.722	182.209
G3X8R5	Glutamine-rich protein 1 OS=Mus musculus OX=10090 GN=Qrich1 PE=1 SV=1	Qrich1	178.534	214.177	204.33	158.456	194.813	161.988	202.948	148.91	206.341	220.076
G3X8R8	MCG123888 OS=Mus musculus OX=10090 GN=Mkl2 PE=1 SV=1	Mkl2	160.506	141.995	139.174	208.075	155.855	320.374	195.593	256.648	137.976	171.914
G3X8T2	RIKEN cDNA 5830416A07, isoform CRA_c OS=Mus musculus OX=10090 GN=Zc3h18 PE=1 SV=1	Zc3h18	254.959	236.103	212.83	122.797	202.652	128.401	207.59	195.991	179.037	203.103
G3X8T3	Carboxypeptidase OS=Mus musculus OX=10090 GN=Ctsa PE=1 SV=1	Ctsa	200.106	213.213	326.638	122.231	157.237	112.291	128.863	84.0392	230.745	238.954
G3X8T9	Serine (Or cysteine) peptidase inhibitor, clade A, member 3N, isoform CRA_a OS=Mus musculus OX=10090 GN=Serpina3n PE=1 SV=1	Serpina3n	201.275	75.7342	642.257	113.676	92.9171	161.921	72.3203	80.4942	73.0564	74.1119
G3X8U3	Queuosine salvage protein OS=Mus musculus OX=10090 GN=2210016F16Rik PE=1 SV=1	2210016F16Rik	84.3948	249.857	341.205	97.0079	285.652	98.1781	131.517	203.571	117.83	202.438
G3X8X0	DEAH (Asp-Glu-Ala-His) box polypeptide 16, isoform CRA_a OS=Mus musculus OX=10090 GN=Dhx16 PE=1 SV=1	Dhx16	175.696	218.577	226.048	187.743	176.736	113.419	176.084	152.709	219.489	220.98
G3X8X6	Sialic acid binding Ig-like lectin 1, sialoadhesin, isoform CRA_b OS=Mus musculus OX=10090 GN=Siglec1 PE=1 SV=1	Siglec1	140.009	213.939	370.88	125.731	192.323	113.881	138.502	153.652	110.974	277.871
G3X8Y3	N-alpha-acetyltransferase 15, NatA auxiliary subunit OS=Mus musculus OX=10090 GN=Naa15 PE=1 SV=1	Naa15	133.377	127.313	204.737	191.994	231.916	194.642	182.813	262.464	140.708	204.758
G3X8Y8	Toll-like receptor 2 OS=Mus musculus OX=10090 GN=Tlr2 PE=1 SV=1	Tlr2	252.628	208.677	378.291	80.4618	131.574	107.929	107.962	58.3389	220.362	281.756
G3X907	Odd Oz/ten-m homolog 3 (Drosophila) OS=Mus musculus OX=10090 GN=Tenm3 PE=1 SV=1	Tenm3	283.47	191.131	91.9194	305.756	114.46	166.393	233.853	224.142	132.138	264.109
G3X919	T-box transcription factor TBX18 OS=Mus musculus OX=10090 GN=Tbx18 PE=4 SV=1	Tbx18	160.851	175.205	152.829	223.243	146.381	250.812	147.102	240.307	184.321	176.282
G3X920	Armadillo repeat containing 8, isoform CRA_b OS=Mus musculus OX=10090 GN=Armc8 PE=1 SV=1	Armc8	131.911	156.839	211.795	201.364	150.914	309.404	167.055	203.03	121.488	171.634
G3X924	Plasmalemma vesicle-associated protein OS=Mus musculus OX=10090 GN=Plvap PE=1 SV=1	Plvap	162.94	86.2112	202.306	161.777	224.571	119.999	321.701	100.685	327.258	164.793
G3X932	DNA segment, Chr 15, Wayne State University 169, expressed, isoform CRA_a OS=Mus musculus OX=10090 GN=Arhgap39 PE=1 SV=1	Arhgap39	224.39	137.271	132.19	295.348	150.011	239.605	175.363	247.045	142.028	111.381
G3X957	Liprin-beta-2 OS=Mus musculus OX=10090 GN=Ppfibp2 PE=1 SV=1	Ppfibp2	327.659	259.965	174.279	119.39	226.833	45.6879	212.029	69.7431	264.881	277.165
G3X960	MCG5982 OS=Mus musculus OX=10090 GN=Syde1 PE=1 SV=1	Syde1	208.423	212.522	172.56	113.49	262.144	86.7724	231.811	221.617	247.781	189.6
G3X975	MCG11180, isoform CRA_a OS=Mus musculus OX=10090 GN=Cars2 PE=1 SV=1	Cars2	171.533	194.769	158.147	166.364	156.487	286.812	213.972	154.737	198.801	174.079
G3X977	Inter-alpha trypsin inhibitor, heavy chain 2 OS=Mus musculus OX=10090 GN=Itih2 PE=1 SV=1	Itih2	172.466	181.336	237.995	183.429	187.427	187.557	181.708	199.467	150.196	169.069
G3X981	Peripherin 1, isoform CRA_b OS=Mus musculus OX=10090 GN=Prph PE=1 SV=1	Prph	122.943	239.682	287.339	144.984	221.28	89.0723	184.818	388.307	92.5408	126.53
G3X982	Aldehyde oxidase 3 OS=Mus musculus OX=10090 GN=Aox3 PE=1 SV=1	Aox3	333.627	230.283	250.435	111.94	178.882	76.7954	232.359	124.596	196.603	231.213
G3X983	T cell activation inhibitor, mitochondrial OS=Mus musculus OX=10090 GN=Tcaim PE=1 SV=1	Tcaim	104.075	236.865	134.617	224.631	206.599	143.942	214.532	177.258	227.071	224.589
G3X9A7	MCG49978 OS=Mus musculus OX=10090 GN=Plcxd3 PE=1 SV=1	Plcxd3	47.9853	65.6983	155.636	294.397	137.558	265.316	172.328	542.092	115.702	51.444
G3X9B1	HEAT repeat-containing 1 OS=Mus musculus OX=10090 GN=Heatr1 PE=1 SV=1	Heatr1	149.352	226.024	269.182	145.161	187.429	106.214	213.158	138.31	204.445	244.121
G3X9F4	Transmembrane protein 143, isoform CRA_a OS=Mus musculus OX=10090 GN=Tmem143 PE=1 SV=1	Tmem143	148.805	164.977	178.193	169.832	230.95	190.727	216.023	197.897	173.327	239.94
G3X9G4	Dynamin-2 OS=Mus musculus OX=10090 GN=Dnm2 PE=1 SV=1	Dnm2	147.264	147.858	161.422	243.371	144.834	281.411	168.031	217.779	163.838	158.553
G3X9J0	Signal-induced proliferation-associated 1-like protein 3 OS=Mus musculus OX=10090 GN=Sipa1l3 PE=1 SV=1	Sipa1l3	199.83	167.86	128.589	262.631	174.108	205.002	181.971	204.719	179.519	171.979
G3X9J1	Sodium/calcium exchanger 1 OS=Mus musculus OX=10090 GN=Slc8a1 PE=1 SV=1	Slc8a1	129.375	54.347	116.261	374.882	105.837	338.992	133.55	244.465	172.454	67.6925
G3X9K3	Brefeldin A-inhibited guanine nucleotide-exchange protein 1 OS=Mus musculus OX=10090 GN=Arfgef1 PE=1 SV=1	Arfgef1	203.699	180.847	170.793	169.368	174.384	199.45	189.17	147.494	224.088	241.514
G3X9K4	SAPS domain family, member 2, isoform CRA_a OS=Mus musculus OX=10090 GN=Ppp6r2 PE=1 SV=1	Ppp6r2	103.465	132.989	127.03	262.489	133.067	322.655	146.069	300.58	163.215	134.613
G3X9M0	28S ribosomal protein S29, mitochondrial OS=Mus musculus OX=10090 GN=Dap3 PE=1 SV=1	Dap3	159.159	184.879	163.017	209.065	194.143	227.155	183.778	211.805	164.98	166.576
G3X9N3	MCG16539 OS=Mus musculus OX=10090 GN=Pnmal2 PE=1 SV=1	Pnmal2	109.249	126.415	158.183	265.698	147.02	229.682	245.425	259.404	191.79	121.913
G3X9N4	Zinc finger and BTB domain-containing protein 43 OS=Mus musculus OX=10090 GN=Zbtb43 PE=1 SV=1	Zbtb43	63.4013	79.3172	117.145	265.429	112.633	513.091	178.629	261.25	106.869	68.0586
G3X9T7	Galectin OS=Mus musculus OX=10090 GN=Lgals9 PE=1 SV=1	Lgals9	135.988	257.834	350.057	117.922	188.721	96.7999	170.765	159.834	129.579	253.489
G3X9Y5	Ubiquitin conjugation factor E4 A OS=Mus musculus OX=10090 GN=Ube4a PE=1 SV=1	Ube4a	224.579	222.533	170.97	178.773	169.276	154.85	196.142	175.389	200.674	241.018
G3X9Y9	Myosin Vb, isoform CRA_a OS=Mus musculus OX=10090 GN=Myo5b PE=1 SV=1	Myo5b	244.647	182.103	198.601	152.379	187.589	145.492	163.181	145.671	229.341	257.035
G3X9Z7	Intraflagellar transport 88 homolog (Chlamydomonas) OS=Mus musculus OX=10090 GN=Ift88 PE=1 SV=1	Ift88	79.1272	258.322	227.133	133.032	234.202	36.2762	347.667	111.729	239.95	313.48
G3XA00	Glutamate receptor, metabotropic 4 OS=Mus musculus OX=10090 GN=Grm4 PE=1 SV=1	Grm4	91.3291	95.2965	98.8216	227.736	142.846	561.383	112.268	217.11	121.103	60.3189
G3XA48	Isopentenyl-diphosphate Delta-isomerase 1 OS=Mus musculus OX=10090 GN=Idi1 PE=1 SV=1	Idi1	169.729	127.683	274.959	186.476	217.545	162.062	167.403	207.307	164.53	116.464
G3XA57	Rab11 family-interacting protein 2 OS=Mus musculus OX=10090 GN=Rab11fip2 PE=1 SV=1	Rab11fip2	98.2486	80.5592	166.196	289.858	117.946	410.174	116.537	233.556	137.356	65.7067
G5DDB7	Phosphoinositide phospholipase C OS=Mus musculus OX=10090 GN=Plcd1 PE=1 SV=1	Plcd1	259.912	245.438	149.353	114.991	226.465	87.5624	226.321	97.6837	273.948	306.919
G5E825	DNA segment, Chr 10, ERATO Doi 610, expressed, isoform CRA_b OS=Mus musculus OX=10090 GN=Arhgef25 PE=1 SV=1	Arhgef25	115.496	163.417	148.938	288.472	169.068	260.615	118.916	353.129	104.019	93.1154
G5E829	Plasma membrane calcium-transporting ATPase 1 OS=Mus musculus OX=10090 GN=Atp2b1 PE=1 SV=1	Atp2b1	191.375	122.262	108.421	277.818	127.029	341.796	155.311	156.397	178.849	163.024
G5E833	Oxysterol-binding protein OS=Mus musculus OX=10090 GN=Osbpl5 PE=1 SV=1	Osbpl5	214.536	271.319	199.979	145.821	177.191	107.89	215.888	155.697	220.872	226.128
G5E843	Roundabout homolog 1 (Drosophila) OS=Mus musculus OX=10090 GN=Robo1 PE=1 SV=1	Robo1	159.679	166.819	125.327	225.562	159.995	273.355	157.978	306.616	156.473	148.444
G5E866	Splicing factor 3B subunit 1 OS=Mus musculus OX=10090 GN=Sf3b1 PE=1 SV=1	Sf3b1	195.694	231.53	218.972	136.448	203.76	137.372	208.991	173.636	190.766	216.606
G5E870	E3 ubiquitin-protein ligase TRIP12 OS=Mus musculus OX=10090 GN=Trip12 PE=1 SV=1	Trip12	229.888	263.422	206.957	121.128	178.502	120.236	236.966	226.248	163.622	249.648
G5E881	Phosphatidate cytidylyltransferase, mitochondrial OS=Mus musculus OX=10090 GN=Tamm41 PE=1 SV=1	Tamm41	250.152	104.425	136.491	212.581	150.846	397.271	136.259	141.5	163.729	98.8519
G5E886	Lebercilin OS=Mus musculus OX=10090 GN=Lca5 PE=1 SV=1	Lca5	135.675	205.93	167.786	153.323	171.825	145.753	204.424	142.451	308.916	263.602
G5E889	Mitochondrial translation optimization 1 homolog (S. cerevisiae), isoform CRA_b OS=Mus musculus OX=10090 GN=Mto1 PE=1 SV=1	Mto1	208.531	206.753	148.22	183.072	195.514	197.636	176.392	203.861	193.681	184.825
G5E897	KDEL (Lys-Asp-Glu-Leu) containing 2, isoform CRA_b OS=Mus musculus OX=10090 GN=Kdelc2 PE=1 SV=1	Kdelc2	172.431	208.051	215.916	152.571	225.767	133.985	177.687	215.987	183.37	203.843
G5E8A0	Oxysterol-binding protein OS=Mus musculus OX=10090 GN=Osbpl11 PE=1 SV=1	Osbpl11	198.335	224.974	192.51	141.128	191.626	211.057	212.404	205.446	156.57	180.421
G5E8C4	MCG142017, isoform CRA_a OS=Mus musculus OX=10090 GN=Tmtc3 PE=1 SV=1	Tmtc3	402.296	180.666	202.087	126.168	228.897	119.745	182.252	145.029	175.714	181.42
G5E8D5	Metabotropic glutamate receptor 7 OS=Mus musculus OX=10090 GN=Grm7 PE=1 SV=1	Grm7	97.1009	63.0645	86.7838	360.236	103.826	461.704	118.827	270.111	108.912	67.1158
G5E8D6	EGF-containing fibulin-like extracellular matrix protein 2 OS=Mus musculus OX=10090 GN=Efemp2 PE=1 SV=1	Efemp2	227.769	238.538	214.823	132.042	215.229	79.9173	195.74	251.622	194.02	191.38
G5E8G3	MCG9827 OS=Mus musculus OX=10090 GN=Opcml PE=1 SV=1	Opcml	80.1412	100.443	59.2487	354.88	69.5957	552.115	81.0368	167.649	129.514	108.663
G5E8I8	Calcium homeostasis endoplasmic reticulum protein OS=Mus musculus OX=10090 GN=Cherp PE=1 SV=2	Cherp	217.376	241.703	220.859	145.025	209.982	128.461	207.427	176.894	171.404	192.06
G5E8J0	Neurogenic locus notch homolog protein 2 OS=Mus musculus OX=10090 GN=Notch2 PE=1 SV=1	Notch2	253.925	273.861	166.501	121.026	240.716	88.3078	190.608	122.501	245.788	237.475
G5E8J3	Bromodomain and WD repeat domain containing 2, isoform CRA_a OS=Mus musculus OX=10090 GN=Wdr11 PE=1 SV=1	Wdr11	188.011	220.785	209.619	158.966	170.336	176.369	198.789	157.692	199.893	209.383
G5E8N7	Bifunctional polynucleotide phosphatase/kinase OS=Mus musculus OX=10090 GN=Pnkp PE=1 SV=1	Pnkp	167.934	220.419	326.851	137.318	190.422	101.108	161.908	136.6	190.518	177.481
G5E8R4	SAPS domain family, member 3, isoform CRA_c OS=Mus musculus OX=10090 GN=Ppp6r3 PE=1 SV=1	Ppp6r3	184.542	188.509	192.526	201.563	158.531	218.026	183.001	185.868	175.827	173.405
G5E8R8	UBX domain-containing protein 7 OS=Mus musculus OX=10090 GN=Ubxn7 PE=1 SV=1	Ubxn7	193.419	199.548	154.012	174.828	199.474	233.152	143.495	243.002	160.092	188.26
G5E8S0	PHD finger protein 14, isoform CRA_a OS=Mus musculus OX=10090 GN=Phf14 PE=1 SV=1	Phf14	174.247	207.268	220.259	153.348	208.815	92.0596	189.167	218.458	218.123	226.87
G5E8T2	E3 ubiquitin-protein ligase TTC3 OS=Mus musculus OX=10090 GN=Ttc3 PE=1 SV=1	Ttc3	157.167	159.783	154.868	272.743	147.236	252.823	246.988	184.781	153.873	123.67
G5E8T6	Membrane associated guanylate kinase, WW and PDZ domain containing 3, isoform CRA_a OS=Mus musculus OX=10090 GN=Magi3 PE=1 SV=1	Magi3	112.071	143.092	131.189	221.336	145.83	378.769	162.948	240.242	142.874	154.257
G5E8T9	Hydroxyacyl glutathione hydrolase OS=Mus musculus OX=10090 GN=Hagh PE=1 SV=1	Hagh	153.586	149.68	123.968	243.085	146.631	335.035	174.044	191.32	165.804	151.345
G5E8V5	MRV integration site 1, isoform CRA_b OS=Mus musculus OX=10090 GN=Mrvi1 PE=1 SV=1	Mrvi1	95.8047	124.553	146.868	279.224	275.973	228.226	121.678	260.311	135.773	98.0249
G5E8V9	ADP-ribosylation factor-interacting protein 1 OS=Mus musculus OX=10090 GN=Arfip1 PE=1 SV=1	Arfip1	244.516	231.179	189.844	146.971	148.869	94.5436	248.785	146.327	246.333	293.787
G5E902	MCG10343, isoform CRA_b OS=Mus musculus OX=10090 GN=Slc25a3 PE=1 SV=1	Slc25a3	263.184	195.38	147.124	193.467	159.828	180.915	200.676	142.308	223.841	213.556
G5E924	Heterogeneous nuclear ribonucleoprotein L (Fragment) OS=Mus musculus OX=10090 GN=Hnrnpl PE=1 SV=1	Hnrnpl	205.93	207.162	194.802	171.617	186.802	180.265	202.298	189.773	178.582	176.501
H3BIV5	A-kinase anchor protein 5 OS=Mus musculus OX=10090 GN=Akap5 PE=1 SV=1	Akap5	61.587	75.7464	121.921	219.103	175.023	434.255	155.275	295.234	117.454	169.321
H3BIZ7	FERM domain-containing protein 4A OS=Mus musculus OX=10090 GN=Frmd4a PE=1 SV=1	Frmd4a	171.915	95.9691	131.994	199.462	135.223	422.068	155.1	191.972	174.439	132.623
H3BJ07	Golgi phosphoprotein 3-like, isoform CRA_a OS=Mus musculus OX=10090 GN=Golph3l PE=1 SV=1	Golph3l	149.29	229.948	278.002	119.694	220.993	75.6197	134.489	239.54	219.48	178.438
H3BJQ9	Homeobox protein cut-like OS=Mus musculus OX=10090 GN=Cux1 PE=1 SV=1	Cux1	270.977	158.984	193.865	166.173	230.294	178.561	218.054	132.853	172.73	169.675
H3BKH6	S-formylglutathione hydrolase OS=Mus musculus OX=10090 GN=Esd PE=1 SV=1	Esd	105.057	257.499	176.895	86.7245	199.452	242.947	167.718	189.766	194.084	312.573
H3BKQ3	Ecotropic viral integration site 5-like OS=Mus musculus OX=10090 GN=Evi5l PE=1 SV=1	Evi5l	206.817	73.6863	116.894	268.137	127.19	277.976	146.396	212.46	232.156	181.064
H3BL31	Putative adenosylhomocysteinase 3 (Fragment) OS=Mus musculus OX=10090 GN=Ahcyl2 PE=1 SV=1	Ahcyl2	430.782	219.758	139.989	107.195	180.969	83.5213	230.163	70.1977	288.545	278.066
H3BL37	Treacle protein OS=Mus musculus OX=10090 GN=Tcof1 PE=1 SV=1	Tcof1	268.789	194.516	185.361	163.749	250.141	184.689	128.154	197.242	152.172	129.432
H3BLL2	ATP synthase mitochondrial F1 complex assembly factor 1 OS=Mus musculus OX=10090 GN=Atpaf1 PE=1 SV=1	Atpaf1	129.122	123.432	135.516	288.74	151.558	243.456	158.625	191.531	223.288	158.376
H7BX08	Calmodulin-regulated spectrin-associated protein 2 OS=Mus musculus OX=10090 GN=Camsap2 PE=1 SV=1	Camsap2	124.349	115.285	121.548	274.787	149.11	348.045	185.446	232.095	149.897	113.63
H7BX15	Adhesion G protein-coupled receptor L1 OS=Mus musculus OX=10090 GN=Adgrl1 PE=1 SV=1	Adgrl1	106.061	80.1925	100.566	264.008	134.216	453.677	142.047	273.925	139.474	86.4891
H9KV05	Kelch-like protein 22 OS=Mus musculus OX=10090 GN=Klhl22 PE=1 SV=1	Klhl22	155.175	119.339	123.702	340.729	117.158	349.673	122.352	186.706	135.629	109.271
I1E4X5	RIKEN cDNA 9030624J02 gene OS=Mus musculus OX=10090 GN=9030624J02Rik PE=1 SV=1	9030624J02Rik	285.352	200.874	182.034	155.474	186.028	186.932	200.215	150.89	173.693	207.26
I7H459	Protein incorporated later into tight junctions OS=Mus musculus OX=10090 GN=Tjap1 PE=1 SV=1	Tjap1	266.074	204.89	212.303	156.001	237.769	119.029	188.153	168.623	211.004	86.4609
I7HJQ9	Myotubularin-related protein 1 OS=Mus musculus OX=10090 GN=Mtmr1 PE=1 SV=1	Mtmr1	194.509	122.375	129.828	266.563	137.992	348.467	153.295	197.356	142.865	120.472
I7HJS2	Tafazzin OS=Mus musculus OX=10090 GN=Taz PE=1 SV=1	Taz	190.044	85.8456	136.827	243.845	145.444	300.448	180.615	208.834	211.01	122.574
I7HPW4	G protein-coupled receptor, family C, group 5, member C OS=Mus musculus OX=10090 GN=Gprc5c PE=1 SV=1	Gprc5c	261.732	208.655	162.53	148.036	204.495	163.44	122.352	124.07	257.83	223.455
J3KMP6	Protein FAM92A OS=Mus musculus OX=10090 GN=Fam92a PE=1 SV=1	Fam92a	211.856	166.55	183.725	206.074	209.162	198.666	215.13	164.586	169.86	132.583
J3KMT7	Transducin-like enhancer protein 3 OS=Mus musculus OX=10090 GN=Tle3 PE=1 SV=1	Tle3	220.799	197.695	215.917	150.331	188.778	131.767	209.564	181.097	195.661	237.118
J3QM81	Ankyrin repeat and zinc finger domain-containing protein 1 OS=Mus musculus OX=10090 GN=Ankzf1 PE=1 SV=1	Ankzf1	231.404	138.454	167.034	162.449	185.402	219.901	194.596	250.739	163.511	231.613
J3QMP9	Centrosomal protein of 131 kDa OS=Mus musculus OX=10090 GN=Cep131 PE=1 SV=1	Cep131	165.035	128.56	155.571	174.643	204.928	150.774	375.926	331.279	161.46	185.815
J3QMX8	Zinc transporter 6 OS=Mus musculus OX=10090 GN=Slc30a6 PE=1 SV=1	Slc30a6	210.255	249.424	202.778	112.162	218.8	114.853	242.99	118.76	228.631	244.573
J3QN85	Fibroblast growth factor receptor OS=Mus musculus OX=10090 GN=Fgfr1 PE=1 SV=1	Fgfr1	184.628	228.507	152.489	176.342	179.939	181.65	174.455	182.643	211.559	242.526
J3QN89	Angio-associated migratory protein OS=Mus musculus OX=10090 GN=Aamp PE=1 SV=1	Aamp	313.299	158.983	182.775	140.386	202.298	102.984	254.213	158.507	208.58	288.772
J3QNE8	Putative sodium-coupled neutral amino acid transporter 10 OS=Mus musculus OX=10090 GN=Slc38a10 PE=1 SV=1	Slc38a10	331.014	252.333	219.208	80.9471	203.494	56.8831	210.325	87.5409	229.135	343.146
J3QNF6	S-arrestin OS=Mus musculus OX=10090 GN=Sag PE=1 SV=1	Sag	41.2106	63.836	40.9853	33.6409	85.2354	1120.98	110.745	57.5496	53.7434	63.7917
J3QNK8	Abl interactor 1 OS=Mus musculus OX=10090 GN=Abi1 PE=1 SV=1	Abi1	130.507	131.346	146.659	269.233	160.711	318.858	140.442	228.049	141.616	127.82
J3QNT7	Epsin-2 OS=Mus musculus OX=10090 GN=Epn2 PE=1 SV=1	Epn2	112.161	91.0855	168.769	345.889	194.929	208.911	126.949	286	142.694	72.548
J3QNU6	Beta-arrestin-1 OS=Mus musculus OX=10090 GN=Arrb1 PE=1 SV=1	Arrb1	127.376	161.348	210.056	177.098	162.723	313.652	199.219	261.539	103.865	135.924
J3QNW4	Trafficking protein particle complex subunit 13 OS=Mus musculus OX=10090 GN=Trappc13 PE=1 SV=1	Trappc13	182.948	197.916	194.868	198.525	150.317	193.415	137.482	171.213	210.988	213.353
J3QP43	Protein stum homolog OS=Mus musculus OX=10090 GN=Stum PE=1 SV=1	Stum	128.221	85.1994	103.414	338.589	129.711	415.964	127.54	159.089	136.461	116.752
J3QPG5	Prosaposin OS=Mus musculus OX=10090 GN=Psap PE=1 SV=1	Psap	88.5116	175.498	425.228	163.645	214.489	102.063	215.723	138.434	103.988	114.836
K3W4M4	ATP-dependent (S)-NAD(P)H-hydrate dehydratase OS=Mus musculus OX=10090 GN=Naxd PE=1 SV=1	Naxd	236.068	292.699	147.195	146.187	173.059	168.249	153.517	138.184	221.457	256.204
K3W4Q9	Golgi-associated PDZ and coiled-coil motif-containing protein OS=Mus musculus OX=10090 GN=Gopc PE=1 SV=1	Gopc	146.506	176.156	179.446	205.076	167.373	198.06	199.995	177.995	225.55	178.771
K3W4S4	C-Jun-amino-terminal kinase-interacting protein 3 OS=Mus musculus OX=10090 GN=Mapk8ip3 PE=1 SV=1	Mapk8ip3	81.8209	114.145	137.213	331.661	143.207	223.582	159.49	325.285	187.338	94.2722
K3W4S6	Glycogenin OS=Mus musculus OX=10090 GN=Gyg PE=1 SV=1	Gyg	230.967	200.11	237.509	190.241	124.63	160.603	114.838	114.672	217.105	259.262
K3W4T3	V-type proton ATPase subunit a OS=Mus musculus OX=10090 GN=Atp6v0a1 PE=1 SV=1	Atp6v0a1	128.123	86.1253	101.278	266.037	109.105	446.895	145.597	249.982	156.634	99.3649
L7N466	5-formyltetrahydrofolate cyclo-ligase OS=Mus musculus OX=10090 GN=Mthfsl PE=1 SV=1	Mthfsl	196.46	185.594	248.333	119.658	222.543	125.331	210.747	153.367	206.878	228.473
L8AZD2	Myotubularin-related protein 6 OS=Mus musculus OX=10090 GN=Mtmr6 PE=1 SV=1	Mtmr6	196.105	230.295	217.637	156.729	186.8	174.735	192.013	167.111	173.212	188.768
M0QWC2	MCG14171, isoform CRA_b OS=Mus musculus OX=10090 GN=Map1lc3b PE=1 SV=1	Map1lc3b	67.3714	58.4816	104.421	432.203	98.7299	450.245	77.1178	212.114	103.225	48.401
M9MMK0	Semaphorin-3B OS=Mus musculus OX=10090 GN=Sema3b PE=1 SV=1	Sema3b	194.309	253.809	172.046	105.864	182.493	108.416	307.779	151.538	259.596	279.933
O08529	Calpain-2 catalytic subunit OS=Mus musculus OX=10090 GN=Capn2 PE=1 SV=4	Capn2	181.885	221.286	191.061	154.713	207.792	132.025	208.169	237.471	182.768	220.9
O08530	Sphingosine 1-phosphate receptor 1 OS=Mus musculus OX=10090 GN=S1pr1 PE=1 SV=3	S1pr1	93.8	78.4494	120.658	334.592	91.8325	402.839	102.036	314.943	138.538	64.8201
O08539	Myc box-dependent-interacting protein 1 OS=Mus musculus OX=10090 GN=Bin1 PE=1 SV=1	Bin1	150.956	108.363	116.155	289.332	121.951	357.419	145.65	227.659	162.335	120.051
O08576	RUN domain-containing protein 3A OS=Mus musculus OX=10090 GN=Rundc3a PE=1 SV=1	Rundc3a	80.3141	42.6933	100.593	401.466	85.9039	403.641	135.693	248.405	159.923	49.1599
O08579	Emerin OS=Mus musculus OX=10090 GN=Emd PE=1 SV=1	Emd	129.539	191.751	210.247	189.34	225.736	185.499	117.661	265.873	167.876	121.956
O08580	Steroid hormone receptor ERR1 OS=Mus musculus OX=10090 GN=Esrra PE=1 SV=4	Esrra	177.408	221.783	180.478	172.644	235.994	97.1321	189.188	157.522	236.358	225.923
O08581	Potassium channel subfamily K member 1 OS=Mus musculus OX=10090 GN=Kcnk1 PE=1 SV=2	Kcnk1	309.488	234.336	131.959	89.0534	200.409	67.0942	287.872	43.9645	254.725	528.345
O08582	GTP-binding protein 1 OS=Mus musculus OX=10090 GN=Gtpbp1 PE=1 SV=2	Gtpbp1	190.826	195.942	200.28	172.79	184.344	181.597	174.439	198.687	183.126	202.262
O08583	THO complex subunit 4 OS=Mus musculus OX=10090 GN=Alyref PE=1 SV=3	Alyref	108.331	128.063	259.57	204.308	207.437	244.686	109.183	214.516	167.066	70.1795
O08586	Phosphatidylinositol 3,4,5-trisphosphate 3-phosphatase and dual-specificity protein phosphatase PTEN OS=Mus musculus OX=10090 GN=Pten PE=1 SV=1	Pten	121.527	119.88	163.183	238.863	140.612	320.866	185.269	216.327	168.965	142.347
O08599	Syntaxin-binding protein 1 OS=Mus musculus OX=10090 GN=Stxbp1 PE=1 SV=2	Stxbp1	100.544	61.7744	87.9637	246.506	97.393	530.552	148.11	271.023	153.716	78.3546
O08600	Endonuclease G, mitochondrial OS=Mus musculus OX=10090 GN=Endog PE=1 SV=1	Endog	147.264	267.758	158.389	163.39	202.665	159.443	184.547	301.368	180.103	151.726
O08601	Microsomal triglyceride transfer protein large subunit OS=Mus musculus OX=10090 GN=Mttp PE=1 SV=2	Mttp	295.877	213.658	153.036	124.811	205.611	89.7719	228.66	171.376	235.974	306.399
O08688	Calpain-5 OS=Mus musculus OX=10090 GN=Capn5 PE=1 SV=1	Capn5	131.623	111.014	135.951	306.021	120.633	355.285	149.463	235.489	139.498	91.5808
O08692	Neutrophilic granule protein OS=Mus musculus OX=10090 GN=Ngp PE=1 SV=1	Ngp	33.2477	25.571	448.363	24.4447	22.7213	827.906	50.0658	4.0556	27.2363	25.5778
O08715	A-kinase anchor protein 1, mitochondrial OS=Mus musculus OX=10090 GN=Akap1 PE=1 SV=4	Akap1	153.879	177.12	162.32	200.248	186.116	249.296	177.638	274.006	174.891	82.707
O08738	Caspase-6 OS=Mus musculus OX=10090 GN=Casp6 PE=1 SV=1	Casp6	267.439	209.316	226.482	106.142	209.825	77.6752	193.333	83.1491	270.078	285.563
O08747	Netrin receptor UNC5C OS=Mus musculus OX=10090 GN=Unc5c PE=1 SV=1	Unc5c	46.9324	125.476	108.382	360.033	157.732	266.915	122.296	372.313	123.087	117.25
O08749	Dihydrolipoyl dehydrogenase, mitochondrial OS=Mus musculus OX=10090 GN=Dld PE=1 SV=2	Dld	218.97	174.879	144.843	186.233	174.258	221.006	204.535	191.756	197.189	202.277
O08788	Dynactin subunit 1 OS=Mus musculus OX=10090 GN=Dctn1 PE=1 SV=3	Dctn1	158.991	143.193	144.86	230.772	150.889	294.136	180.27	232.454	167.098	148.788
O08797	SPI6 OS=Mus musculus OX=10090 GN=Serpinb9 PE=1 SV=1	Serpinb9	189.795	267.683	309.31	128.925	204.284	86.2694	195.49	142.323	151.229	192.045
O08800	Serpin B8 OS=Mus musculus OX=10090 GN=Serpinb8 PE=1 SV=2	Serpinb8	177.526	203.199	175.534	156.46	165.09	167.865	198.884	153.28	243.101	288.48
O08804	NK13 OS=Mus musculus OX=10090 GN=Serpinb6b PE=1 SV=2	Serpinb6b	165.625	221.712	220.953	75.8585	154.373	402.059	173.594	83.0836	139.806	202.592
O08848	60 kDa SS-A/Ro ribonucleoprotein OS=Mus musculus OX=10090 GN=Trove2 PE=1 SV=1	Trove2	116.306	161.923	127.139	246.932	164.492	195.197	193.161	243.881	227.41	208.158
O08908	Phosphatidylinositol 3-kinase regulatory subunit beta OS=Mus musculus OX=10090 GN=Pik3r2 PE=1 SV=2	Pik3r2	122.438	122.44	150.503	314.474	136.765	267.991	145.515	218.648	167.145	144.767
O08912	Polypeptide N-acetylgalactosaminyltransferase 1 OS=Mus musculus OX=10090 GN=Galnt1 PE=1 SV=1	Galnt1	191.267	237.514	245.519	128.334	178.421	177.276	189.821	142.233	178.386	213.054
O08915	AH receptor-interacting protein OS=Mus musculus OX=10090 GN=Aip PE=1 SV=1	Aip	135.769	151.562	250.696	215.663	202.698	205.586	181.242	191.309	122.152	153.096
O08917	Flotillin-1 OS=Mus musculus OX=10090 GN=Flot1 PE=1 SV=1	Flot1	157.863	173.46	160.185	199.376	151.953	267.968	194.869	215.836	177.181	177.667
O08919	Numb-like protein OS=Mus musculus OX=10090 GN=Numbl PE=1 SV=3	Numbl	144.156	124.424	222.979	178.725	66.5043	234.196	226.412	160.428	294.385	198.998
O08989	Ras-related protein M-Ras OS=Mus musculus OX=10090 GN=Mras PE=1 SV=1	Mras	83.1202	104.791	123.652	301.13	129.129	433.235	118.687	244.167	122.628	74.3157
O08997	Copper transport protein ATOX1 OS=Mus musculus OX=10090 GN=Atox1 PE=1 SV=1	Atox1	208.441	320.58	178.013	150.209	150.166	265.602	127.66	111.39	150.482	204.676
O09005	Sphingolipid delta(4)-desaturase DES1 OS=Mus musculus OX=10090 GN=Degs1 PE=1 SV=1	Degs1	175.956	190.49	269.253	136.219	231.397	126.577	220.247	133.942	156.573	256.491
O09012	Peroxisomal targeting signal 1 receptor OS=Mus musculus OX=10090 GN=Pex5 PE=1 SV=2	Pex5	163.69	168.809	179.155	221.75	194.995	189.644	188.781	206.824	174.092	174.652
O09106	Histone deacetylase 1 OS=Mus musculus OX=10090 GN=Hdac1 PE=1 SV=1	Hdac1	217.792	206.777	247.358	152.173	182.153	163.282	196.863	189.394	161.469	159.435
O09110	Dual specificity mitogen-activated protein kinase kinase 3 OS=Mus musculus OX=10090 GN=Map2k3 PE=1 SV=2	Map2k3	128.948	170.09	244.576	170.739	198.152	195.678	201.657	222.935	167.736	130.391
O09111	NADH dehydrogenase [ubiquinone] 1 beta subcomplex subunit 11, mitochondrial OS=Mus musculus OX=10090 GN=Ndufb11 PE=1 SV=2	Ndufb11	180.707	148.923	132.866	260.397	148.013	323.876	98.7815	114.33	220.437	116.163
O09114	Prostaglandin-H2 D-isomerase OS=Mus musculus OX=10090 GN=Ptgds PE=1 SV=1	Ptgds	110.846	584.017	110.646	147.695	340.744	74.335	118.865	174.874	68.7529	201.986
O09117	Synaptophysin-like protein 1 OS=Mus musculus OX=10090 GN=Sypl1 PE=1 SV=2	Sypl1	280.086	261.124	134.333	205.572	166.434	137.778	151.759	145.209	195.87	269.482
O09118	Netrin-1 OS=Mus musculus OX=10090 GN=Ntn1 PE=1 SV=3	Ntn1	166.096	231.051	168.305	174.17	195.744	105.579	178.664	215.564	247.877	231.511
O09126	Semaphorin-4D OS=Mus musculus OX=10090 GN=Sema4d PE=1 SV=2	Sema4d	137.666	134.08	174.204	178.353	196.891	223.312	244.724	258.789	180.12	178.644
O09131	Glutathione S-transferase omega-1 OS=Mus musculus OX=10090 GN=Gsto1 PE=1 SV=2	Gsto1	139.928	112.18	213.589	313.803	120.525	232.85	172.747	155.62	178.588	114.897
O09159	Lysosomal alpha-mannosidase OS=Mus musculus OX=10090 GN=Man2b1 PE=1 SV=4	Man2b1	236.686	171.026	233.368	119.356	197.704	104.894	178.542	87.7911	302.449	239.261
O09167	60S ribosomal protein L21 OS=Mus musculus OX=10090 GN=Rpl21 PE=1 SV=3	Rpl21	324.766	124.582	221.189	197.472	246.46	190.504	148.981	100.209	134.448	133.227
O09172	Glutamate--cysteine ligase regulatory subunit OS=Mus musculus OX=10090 GN=Gclm PE=1 SV=1	Gclm	161.238	148.45	221.245	191.933	164.058	268.472	156.414	135.163	184.827	162.381
O09174	Alpha-methylacyl-CoA racemase OS=Mus musculus OX=10090 GN=Amacr PE=1 SV=4	Amacr	184.076	244.348	178.548	156.514	235.999	147.693	181.641	178.951	180.764	217.084
O35066	Kinesin-like protein KIF3C OS=Mus musculus OX=10090 GN=Kif3c PE=1 SV=3	Kif3c	158.588	114.675	130.92	270.118	125.405	353.143	144.191	182.277	178.334	133.307
O35074	Prostacyclin synthase OS=Mus musculus OX=10090 GN=Ptgis PE=1 SV=1	Ptgis	156.688	317.997	175.049	149.465	284.524	64.1577	102.583	371.279	152.651	123.227
O35075	Down syndrome critical region protein 3 homolog OS=Mus musculus OX=10090 GN=Dscr3 PE=1 SV=1	Dscr3	226.488	228.085	201.83	144.612	194.354	146.486	172.594	159.677	192.687	253.915
O35082	Klotho OS=Mus musculus OX=10090 GN=Kl PE=1 SV=2	Kl	354.814	221.239	153.365	128.624	221.428	65.9469	207.333	50.0994	289.773	280.169
O35099	Mitogen-activated protein kinase kinase kinase 5 OS=Mus musculus OX=10090 GN=Map3k5 PE=1 SV=3	Map3k5	183.499	125.202	167.685	219.42	155.152	269.835	109.474	200.914	198.846	189.578
O35129	Prohibitin-2 OS=Mus musculus OX=10090 GN=Phb2 PE=1 SV=1	Phb2	202.017	176.658	150.565	201.94	159.987	215.602	184.973	209.498	194.422	210.421
O35134	DNA-directed RNA polymerase I subunit RPA1 OS=Mus musculus OX=10090 GN=Polr1a PE=1 SV=2	Polr1a	228.642	191.25	233.609	144.885	240.19	111.66	166.571	144.154	236.861	131.381
O35136	Neural cell adhesion molecule 2 OS=Mus musculus OX=10090 GN=Ncam2 PE=1 SV=1	Ncam2	79.7412	49.4927	84.3067	232.08	117.04	627.191	142.633	210.052	130.465	51.7015
O35166	Golgi SNAP receptor complex member 2 OS=Mus musculus OX=10090 GN=Gosr2 PE=1 SV=2	Gosr2	158.799	106.786	283.097	145.77	300.448	191.398	201.875	127.386	123.225	164.615
O35206	Collagen alpha-1(XV) chain OS=Mus musculus OX=10090 GN=Col15a1 PE=1 SV=2	Col15a1	182.254	221.041	142.902	129.685	184.807	71.4996	299.907	221.514	277.464	322.153
O35215	D-dopachrome decarboxylase OS=Mus musculus OX=10090 GN=Ddt PE=1 SV=3	Ddt	203.315	129.883	166.288	239.491	194.934	226.075	108.909	83.6525	228.539	205.455
O35218	Cleavage and polyadenylation specificity factor subunit 2 OS=Mus musculus OX=10090 GN=Cpsf2 PE=1 SV=1	Cpsf2	227.163	194.36	190.914	163.856	189.471	179.684	166.614	128.401	226.363	198.916
O35226	26S proteasome non-ATPase regulatory subunit 4 OS=Mus musculus OX=10090 GN=Psmd4 PE=1 SV=1	Psmd4	207.521	187.005	198.863	163.626	193.405	171.436	170.281	137.337	210.599	245.47
O35245	Polycystin-2 OS=Mus musculus OX=10090 GN=Pkd2 PE=1 SV=2	Pkd2	213.768	253.71	164.921	117.288	283.538	102.682	250.561	198.866	189.971	186.247
O35250	Exocyst complex component 7 OS=Mus musculus OX=10090 GN=Exoc7 PE=1 SV=2	Exoc7	117.508	99.9067	193.356	288.583	177.07	264.004	191.227	262.868	98.0184	116.136
O35309	N-myc-interactor OS=Mus musculus OX=10090 GN=Nmi PE=1 SV=1	Nmi	164.426	231.596	488.508	96.315	101.799	79.6142	136.033	160.175	120.012	218.118
O35344	Importin subunit alpha-4 OS=Mus musculus OX=10090 GN=Kpna3 PE=1 SV=1	Kpna3	137.033	160.58	198.685	216.268	171.42	242.245	166.008	207.049	153.587	184.67
O35345	Importin subunit alpha-7 OS=Mus musculus OX=10090 GN=Kpna6 PE=1 SV=2	Kpna6	132.715	206.075	178.804	211.258	189.778	161.286	194.263	184.049	201.228	217.454
O35375	Neuropilin-2 OS=Mus musculus OX=10090 GN=Nrp2 PE=1 SV=2	Nrp2	113.794	155.657	233.286	278.661	123.922	195.652	165.85	237.695	166.376	113.379
O35382	Exocyst complex component 4 OS=Mus musculus OX=10090 GN=Exoc4 PE=1 SV=2	Exoc4	127.666	172.754	183.397	220.758	166.765	218.315	172.258	230.117	165.651	207.13
O35386	Phytanoyl-CoA dioxygenase, peroxisomal OS=Mus musculus OX=10090 GN=Phyh PE=1 SV=1	Phyh	177.107	320.254	291.654	169.88	194.613	126.629	133.818	86.5496	152.78	123.463
O35387	HCLS1-associated protein X-1 OS=Mus musculus OX=10090 GN=Hax1 PE=1 SV=1	Hax1	208.464	200.599	160.964	186.76	172.028	169.337	173.923	168.384	218.732	255.843
O35393	Ephrin-B3 OS=Mus musculus OX=10090 GN=Efnb3 PE=1 SV=1	Efnb3	145.178	157.83	174.067	317.429	149.396	162.285	138.184	206.697	198.587	142.963
O35405	Phospholipase D3 OS=Mus musculus OX=10090 GN=Pld3 PE=1 SV=1	Pld3	180.574	174.55	135.488	213.635	168.083	339.414	112.452	198.122	147.742	147.221
O35409	Glutamate carboxypeptidase 2 OS=Mus musculus OX=10090 GN=Folh1 PE=1 SV=2	Folh1	180.829	186.202	140.319	227.821	140.818	133.845	271.015	168.68	267.656	219.782
O35425	Bcl-2-related ovarian killer protein OS=Mus musculus OX=10090 GN=Bok PE=1 SV=1	Bok	162.04	142.659	182.966	216.567	160.322	222.948	216.8	147.799	240.263	128.051
O35435	Dihydroorotate dehydrogenase (quinone), mitochondrial OS=Mus musculus OX=10090 GN=Dhodh PE=1 SV=2	Dhodh	231.069	202.146	151.892	176.743	166.188	190.819	206.017	182.04	200.981	232.252
O35449	Proline-rich transmembrane protein 1 OS=Mus musculus OX=10090 GN=Prrt1 PE=1 SV=1	Prrt1	66.5439	47.3444	106.892	491.067	84.2122	399.378	95.1289	302.238	63.6497	15.4986
O35452	Tenascin XB OS=Mus musculus OX=10090 GN=Tnxb PE=1 SV=1	Tnxb	236.293	195.941	177.68	132.165	171.23	65.4527	294.373	360.653	220.001	191.524
O35465	Peptidyl-prolyl cis-trans isomerase FKBP8 OS=Mus musculus OX=10090 GN=Fkbp8 PE=1 SV=2	Fkbp8	205.815	195.949	187.039	190.915	173.419	182.63	190.889	130.144	203.892	221.877
O35474	EGF-like repeat and discoidin I-like domain-containing protein 3 OS=Mus musculus OX=10090 GN=Edil3 PE=1 SV=2	Edil3	186.568	80.6043	81.9205	377.006	79.3802	364.928	100.605	183.89	203.571	74.6102
O35495	Cyclin-dependent kinase 14 OS=Mus musculus OX=10090 GN=Cdk14 PE=1 SV=2	Cdk14	98.7809	93.6078	90.1846	342.721	105.458	441.746	114.67	212.572	142.145	92.3427
O35526	Syntaxin-1A OS=Mus musculus OX=10090 GN=Stx1a PE=1 SV=3	Stx1a	49.3125	41.5215	64.1352	289.546	83.0331	714.84	77.1544	234.253	71.5924	55.2854
O35551	Rab GTPase-binding effector protein 1 OS=Mus musculus OX=10090 GN=Rabep1 PE=1 SV=2	Rabep1	152.033	157.362	158.603	233.207	152.149	248.931	164.147	202.435	190.408	188.653
O35566	CD151 antigen OS=Mus musculus OX=10090 GN=Cd151 PE=1 SV=2	Cd151	181.638	227.434	205.884	126.92	251.236	69.2329	221.368	216.398	192.103	278.391
O35593	26S proteasome non-ATPase regulatory subunit 14 OS=Mus musculus OX=10090 GN=Psmd14 PE=1 SV=2	Psmd14	172.124	181.776	200.769	193.358	168.237	198.121	158.066	170.027	195.815	219.097
O35594	Intraflagellar transport protein 81 homolog OS=Mus musculus OX=10090 GN=Ift81 PE=1 SV=4	Ift81	213.429	127.138	250.891	149.152	269.66	98.2394	372.994	105.696	175.32	169.589
O35598	Disintegrin and metalloproteinase domain-containing protein 10 OS=Mus musculus OX=10090 GN=Adam10 PE=1 SV=2	Adam10	226.623	232.181	176.95	150.824	195.686	118.814	214.181	157.461	230.996	237.248
O35600	Retinal-specific ATP-binding cassette transporter OS=Mus musculus OX=10090 GN=Abca4 PE=2 SV=1	Abca4	392.828	228.918	129.02	74.3387	160.7	39.3218	353.408	23.8447	326.542	428.442
O35601	FYN-binding protein 1 OS=Mus musculus OX=10090 GN=Fyb1 PE=1 SV=2	Fyb1	164.177	122.393	566.156	106.988	106.208	137.459	97.8679	151.245	105.746	104.936
O35607	Bone morphogenetic protein receptor type-2 OS=Mus musculus OX=10090 GN=Bmpr2 PE=1 SV=1	Bmpr2	180.043	188.305	155.931	198.062	158.141	287.608	147.832	221.467	160.565	154.108
O35621	Phosphomannomutase 1 OS=Mus musculus OX=10090 GN=Pmm1 PE=1 SV=1	Pmm1	134.709	93.0608	111.657	306.97	108.314	427.898	134.713	207.957	134.995	105.487
O35639	Annexin A3 OS=Mus musculus OX=10090 GN=Anxa3 PE=1 SV=4	Anxa3	116.622	235.208	300.352	134.469	268.614	93.7242	149.674	276.409	113.728	148.35
O35643	AP-1 complex subunit beta-1 OS=Mus musculus OX=10090 GN=Ap1b1 PE=1 SV=2	Ap1b1	180.735	151.251	157.454	207.559	158.002	260.308	192.633	184.826	189.777	189.123
O35646	Calpain-6 OS=Mus musculus OX=10090 GN=Capn6 PE=1 SV=2	Capn6	240.674	127.626	147.163	161.552	141.626	325.134	117.414	118.246	228.446	249.81
O35648	Centrin-3 OS=Mus musculus OX=10090 GN=Cetn3 PE=1 SV=1	Cetn3	112.638	162.632	293.342	114.44	352.814	63.1134	188.382	102.723	178.148	271.74
O35654	DNA polymerase delta subunit 2 OS=Mus musculus OX=10090 GN=Pold2 PE=1 SV=2	Pold2	155.097	181.738	224.174	167.478	216.732	137.714	207.05	206.614	207.241	155.315
O35657	Sialidase-1 OS=Mus musculus OX=10090 GN=Neu1 PE=1 SV=1	Neu1	242.656	195.277	145.541	116.866	163.438	208.885	221.118	110.727	265.79	293.176
O35668	Huntingtin-associated protein 1 OS=Mus musculus OX=10090 GN=Hap1 PE=1 SV=1	Hap1	90.9512	115.337	342.8	176.054	106.771	251.818	319.446	232.928	123.778	48.2623
O35682	Myeloid-associated differentiation marker OS=Mus musculus OX=10090 GN=Myadm PE=1 SV=2	Myadm	141.364	197.073	155.248	236.31	154.594	215.239	211.639	242.486	154.269	194.129
O35684	Neuroserpin OS=Mus musculus OX=10090 GN=Serpini1 PE=1 SV=1	Serpini1	87.2963	92.29	128.278	266.023	152.891	370.548	139.319	248.981	178.943	100.249
O35685	Nuclear migration protein nudC OS=Mus musculus OX=10090 GN=Nudc PE=1 SV=1	Nudc	200.691	165.668	195.909	210.422	191.029	170.373	173.151	121.258	208.049	213.331
O35704	Serine palmitoyltransferase 1 OS=Mus musculus OX=10090 GN=Sptlc1 PE=1 SV=2	Sptlc1	266.394	215.676	279.007	117.187	199.92	91.1235	186.349	130.491	193.992	215.25
O35901	U6 snRNA-associated Sm-like protein LSm2 OS=Mus musculus OX=10090 GN=Lsm2 PE=1 SV=1	Lsm2	169.443	190.362	189.871	189.025	172.223	257.868	121.041	102.809	211.111	193.771
O35936	Arachidonate 8S-lipoxygenase OS=Mus musculus OX=10090 GN=Alox8 PE=1 SV=1	Alox8	103.674	52.5246	45.3914	55.8382	55.1117	102.283	1009.03	57.4802	115.252	1295.95
O54692	Centromere/kinetochore protein zw10 homolog OS=Mus musculus OX=10090 GN=Zw10 PE=1 SV=3	Zw10	197.648	213.578	213.329	165.567	200.454	112.316	215.475	169.66	196.872	234.663
O54724	Caveolae-associated protein 1 OS=Mus musculus OX=10090 GN=Cavin1 PE=1 SV=1	Cavin1	153.162	273.546	179.522	143.608	295.373	73.1934	166.657	429.61	118.756	104.478
O54734	Dolichyl-diphosphooligosaccharide--protein glycosyltransferase 48 kDa subunit OS=Mus musculus OX=10090 GN=Ddost PE=1 SV=2	Ddost	246.67	252.382	209.009	125.725	201.789	90.8348	210.553	143.155	221.576	244.565
O54774	AP-3 complex subunit delta-1 OS=Mus musculus OX=10090 GN=Ap3d1 PE=1 SV=1	Ap3d1	231.399	123.342	153.863	199.333	156.506	327.929	170.2	176.482	160.184	150.753
O54782	Epididymis-specific alpha-mannosidase OS=Mus musculus OX=10090 GN=Man2b2 PE=1 SV=2	Man2b2	151.765	149.911	153.335	110.588	120.971	124.741	609.914	441.237	201.987	132.277
O54784	Death-associated protein kinase 3 OS=Mus musculus OX=10090 GN=Dapk3 PE=1 SV=1	Dapk3	168.554	205.462	161.607	228.722	199.616	110.965	157.508	389.149	164.109	116.841
O54785	LIM domain kinase 2 OS=Mus musculus OX=10090 GN=Limk2 PE=1 SV=2	Limk2	161.219	149.77	205.284	206.108	204.349	235.652	203.949	160.49	134.568	190.537
O54833	Casein kinase II subunit alpha' OS=Mus musculus OX=10090 GN=Csnk2a2 PE=1 SV=1	Csnk2a2	148.746	130.026	198.218	226.459	167.816	292.852	192.735	240.386	110.052	123.555
O54865	Guanylate cyclase soluble subunit beta-1 OS=Mus musculus OX=10090 GN=Gucy1b1 PE=1 SV=1	Gucy1b1	125.941	144.364	108.365	261.6	157.53	333.435	158.447	271.472	154.411	108.833
O54890	Integrin beta-3 OS=Mus musculus OX=10090 GN=Itgb3 PE=1 SV=2	Itgb3	153.554	170.829	242.372	204.029	184.073	201.721	111.631	289.366	120.895	136.483
O54916	RalBP1-associated Eps domain-containing protein 1 OS=Mus musculus OX=10090 GN=Reps1 PE=1 SV=2	Reps1	107.121	145.288	144.404	283.652	132.885	297.801	190.209	191.973	179.463	129.853
O54941	SWI/SNF-related matrix-associated actin-dependent regulator of chromatin subfamily E member 1 OS=Mus musculus OX=10090 GN=Smarce1 PE=1 SV=1	Smarce1	110.097	72.1954	123.128	357.349	110.81	378.221	130.993	264.202	123.73	76.7015
O54942	Claudin-5 OS=Mus musculus OX=10090 GN=Cldn5 PE=1 SV=2	Cldn5	152.026	380.179	203.187	190.42	234.304	91.3552	89.9967	321.495	106.396	76.8294
O54950	5'-AMP-activated protein kinase subunit gamma-1 OS=Mus musculus OX=10090 GN=Prkag1 PE=1 SV=2	Prkag1	184.543	181.458	197.674	175.158	165.29	213.954	208.757	204.903	176.513	182.026
O54991	Contactin-associated protein 1 OS=Mus musculus OX=10090 GN=Cntnap1 PE=1 SV=2	Cntnap1	128.118	61.6167	68.7008	430.228	85.3519	365.288	104.982	218.635	181.881	72.1043
O54992	MAP kinase-activated protein kinase 5 OS=Mus musculus OX=10090 GN=Mapkapk5 PE=1 SV=1	Mapkapk5	169.228	192.838	243.918	145.411	203.811	193.318	190.067	130.87	168.743	223.343
O55013	Trafficking protein particle complex subunit 3 OS=Mus musculus OX=10090 GN=Trappc3 PE=1 SV=1	Trappc3	170.446	94.1352	172.107	190.453	257.127	437.743	87.3241	70.3176	106.527	122.485
O55022	Membrane-associated progesterone receptor component 1 OS=Mus musculus OX=10090 GN=Pgrmc1 PE=1 SV=4	Pgrmc1	194.273	210.027	202.29	216.655	227.165	190.562	112.704	180.275	124.912	157.055
O55026	Ectonucleoside triphosphate diphosphohydrolase 2 OS=Mus musculus OX=10090 GN=Entpd2 PE=1 SV=2	Entpd2	105.438	93.2816	61.5573	264.457	51.7202	575.42	130.032	325.073	121.883	64.0566
O55028	[3-methyl-2-oxobutanoate dehydrogenase [lipoamide]] kinase, mitochondrial OS=Mus musculus OX=10090 GN=Bckdk PE=1 SV=1	Bckdk	142.011	205.913	190.394	187.28	186.114	163.94	195.56	179.864	220.723	196.784
O55029	Coatomer subunit beta' OS=Mus musculus OX=10090 GN=Copb2 PE=1 SV=2	Copb2	279.14	208.112	204.438	133.067	191.811	109.662	215.142	114.372	228.086	267.884
O55033	Cytoplasmic protein NCK2 OS=Mus musculus OX=10090 GN=Nck2 PE=1 SV=1	Nck2	163.788	124.562	128.541	283.464	132.667	310.536	147.03	202.13	180.039	129.801
O55057	Retinal rod rhodopsin-sensitive cGMP 3',5'-cyclic phosphodiesterase subunit delta OS=Mus musculus OX=10090 GN=Pde6d PE=1 SV=1	Pde6d	196.934	174.94	142.674	168.876	202.638	256.736	113.821	147.522	220.573	224.668
O55091	Protein IMPACT OS=Mus musculus OX=10090 GN=Impact PE=1 SV=2	Impact	116.481	128.776	157.353	268.07	150.781	257.235	201.359	212.662	174.811	172.776
O55098	Serine/threonine-protein kinase 10 OS=Mus musculus OX=10090 GN=Stk10 PE=1 SV=2	Stk10	248.158	176.004	232.007	143.244	211.612	115.024	207.778	153.657	194.82	237.88
O55106	Striatin OS=Mus musculus OX=10090 GN=Strn PE=1 SV=2	Strn	168.843	143.074	164.372	231.881	144.434	263.099	165.452	251.634	165.347	155.409
O55111	Desmoglein-2 OS=Mus musculus OX=10090 GN=Dsg2 PE=1 SV=3	Dsg2	373.186	257.714	180.086	65.1843	251.668	22.7587	190.184	16.501	307.803	328.566
O55135	Eukaryotic translation initiation factor 6 OS=Mus musculus OX=10090 GN=Eif6 PE=1 SV=2	Eif6	175.417	241.003	278.892	122.512	194.465	113.784	151.203	246.326	160.825	197.236
O55142	60S ribosomal protein L35a OS=Mus musculus OX=10090 GN=Rpl35a PE=1 SV=2	Rpl35a	194.102	131.405	294.495	178.874	256.302	127.425	208.559	125.62	146.267	146.458
O55176	E3 ubiquitin-protein ligase Praja-1 OS=Mus musculus OX=10090 GN=Pja1 PE=1 SV=3	Pja1	141.503	170.738	175.675	218.701	179.311	222.116	190.489	272.942	166.737	110.149
O55201	Transcription elongation factor SPT5 OS=Mus musculus OX=10090 GN=Supt5h PE=1 SV=1	Supt5h	193.527	197.694	242.204	137.313	195.77	124.34	218.439	172.299	208.503	210.426
O55229	Choline/ethanolamine kinase OS=Mus musculus OX=10090 GN=Chkb PE=1 SV=3	Chkb	215.075	168.765	159.843	183.584	159.904	178.957	171.501	171.462	237.707	271.418
O55236	mRNA-capping enzyme OS=Mus musculus OX=10090 GN=Rngtt PE=1 SV=1	Rngtt	212.841	225.358	223.89	157.856	172.04	154.899	194.461	132.038	200.335	213.199
O55242	Sigma non-opioid intracellular receptor 1 OS=Mus musculus OX=10090 GN=Sigmar1 PE=1 SV=1	Sigmar1	157.176	227.435	230.064	147.918	185.549	199.356	182.329	133.048	181.843	213.987
O70145	Neutrophil cytosol factor 2 OS=Mus musculus OX=10090 GN=Ncf2 PE=1 SV=1	Ncf2	97.327	43.1124	642.646	91.1022	73.108	249.92	63.1661	59.1229	61.3082	227.717
O70152	Dolichol-phosphate mannosyltransferase subunit 1 OS=Mus musculus OX=10090 GN=Dpm1 PE=1 SV=1	Dpm1	225.97	208.963	217.48	150.746	206.487	128.241	169.765	137.336	215.407	223.679
O70166	Stathmin-3 OS=Mus musculus OX=10090 GN=Stmn3 PE=1 SV=1	Stmn3	973.638	13.2929	8.72518	24.478	15.0915	14.4603	915.946	20.6102	14.2571	1041.37
O70194	Eukaryotic translation initiation factor 3 subunit D OS=Mus musculus OX=10090 GN=Eif3d PE=1 SV=2	Eif3d	154.656	223.521	221.619	182.045	179.626	126.28	188.045	169.033	201.876	239.243
O70230	Zinc finger protein 143 OS=Mus musculus OX=10090 GN=Znf143 PE=1 SV=2	Znf143	240.962	245.919	271.048	139.477	196.872	87.0972	169.318	184.23	178.799	160.458
O70250	Phosphoglycerate mutase 2 OS=Mus musculus OX=10090 GN=Pgam2 PE=1 SV=3	Pgam2	201.586	120.77	156.586	245.363	159.124	338.09	135.827	185.882	125.205	141.044
O70281	Protein-tyrosine sulfotransferase 1 OS=Mus musculus OX=10090 GN=Tpst1 PE=1 SV=1	Tpst1	153.6	212.32	138.04	169.946	247.162	132.777	148.777	170.322	246.881	286.197
O70310	Glycylpeptide N-tetradecanoyltransferase 1 OS=Mus musculus OX=10090 GN=Nmt1 PE=1 SV=1	Nmt1	194.139	174.086	226.795	208.301	171.088	211.046	156.695	149.861	167.259	153.017
O70311	Glycylpeptide N-tetradecanoyltransferase 2 OS=Mus musculus OX=10090 GN=Nmt2 PE=1 SV=1	Nmt2	120.645	148.492	175.481	227.261	157.955	262.548	173.586	213.111	190.816	148.382
O70318	Band 4.1-like protein 2 OS=Mus musculus OX=10090 GN=Epb41l2 PE=1 SV=2	Epb41l2	140.249	226.73	161.111	200.632	203.136	219.805	166.343	262.546	143.98	142.083
O70324	Monocarboxylate transporter 8 OS=Mus musculus OX=10090 GN=Slc16a2 PE=1 SV=2	Slc16a2	346.941	256.053	131	77.344	227.659	43.1312	262.317	28.3527	321.284	364.921
O70400	PDZ and LIM domain protein 1 OS=Mus musculus OX=10090 GN=Pdlim1 PE=1 SV=4	Pdlim1	82.6084	248.647	204.719	193.677	309.211	77.6327	65.0761	540.591	69.6911	63.2081
O70401	Tetraspanin-6 OS=Mus musculus OX=10090 GN=Tspan6 PE=1 SV=1	Tspan6	203.788	251.971	168.743	144.848	200.578	184.969	233.062	191.652	173.384	183.429
O70423	Membrane primary amine oxidase OS=Mus musculus OX=10090 GN=Aoc3 PE=1 SV=3	Aoc3	100.613	260.041	191.246	170.998	318.527	76.8245	98.9812	504.392	87.3225	72.1089
O70433	Four and a half LIM domains protein 2 OS=Mus musculus OX=10090 GN=Fhl2 PE=1 SV=1	Fhl2	142.006	204.208	165.349	175.672	210.268	233.487	187.195	204.423	155.905	210.929
O70481	E3 ubiquitin-protein ligase UBR1 OS=Mus musculus OX=10090 GN=Ubr1 PE=1 SV=2	Ubr1	195.702	188.046	181.566	162.264	190.874	160.631	211.753	165.326	214.45	256.862
O70496	H(+)/Cl(-) exchange transporter 7 OS=Mus musculus OX=10090 GN=Clcn7 PE=1 SV=1	Clcn7	160.143	258.675	203.988	145.169	192.47	128.877	212.124	181.566	194.654	257.795
O70551	SRSF protein kinase 1 OS=Mus musculus OX=10090 GN=Srpk1 PE=1 SV=2	Srpk1	122.998	178.223	239.753	167.78	218.493	187.259	151.032	186.137	204.525	129.713
O70572	Sphingomyelin phosphodiesterase 2 OS=Mus musculus OX=10090 GN=Smpd2 PE=1 SV=1	Smpd2	198.434	227.713	201.248	130.071	214.098	95.7075	234.108	151.479	233.038	263.661
O70585	Dystrobrevin beta OS=Mus musculus OX=10090 GN=Dtnb PE=1 SV=3	Dtnb	285.193	185.592	149.906	191.099	166.886	127.717	202.029	202.347	209.525	254.379
O70589	Peripheral plasma membrane protein CASK OS=Mus musculus OX=10090 GN=Cask PE=1 SV=2	Cask	179.033	153.226	129.33	196.54	146.152	309.042	211.439	220.124	183.064	162.571
O88207	Collagen alpha-1(V) chain OS=Mus musculus OX=10090 GN=Col5a1 PE=1 SV=2	Col5a1	249.34	188.332	183.309	125.302	238.817	38.5966	321.814	434.896	151.575	135.586
O88271	Craniofacial development protein 1 OS=Mus musculus OX=10090 GN=Cfdp1 PE=1 SV=1	Cfdp1	136.865	189.077	169.084	226.167	253.107	179.191	177.571	96.1826	212.853	155.779
O88286	Protein Wiz OS=Mus musculus OX=10090 GN=Wiz PE=1 SV=2	Wiz	196.548	235.788	218.191	155.176	216.861	142.36	180.573	197.775	181.29	140.94
O88307	Sortilin-related receptor OS=Mus musculus OX=10090 GN=Sorl1 PE=1 SV=3	Sorl1	86.4653	76.5458	163.304	362.435	87.1644	347.086	143.247	299.445	111.157	71.029
O88322	Nidogen-2 OS=Mus musculus OX=10090 GN=Nid2 PE=1 SV=2	Nid2	294.278	233.982	164.844	106.875	206.974	59.2863	297.435	177.132	255.221	241.011
O88325	N-acetyl-glucosaminidase OS=Mus musculus OX=10090 GN=Naglu PE=1 SV=1	Naglu	276.724	199.528	261.781	133.473	173.716	90.1827	209.847	98.8478	226.635	239.961
O88327	Alpha-catulin OS=Mus musculus OX=10090 GN=Ctnnal1 PE=1 SV=1	Ctnnal1	287.281	214.155	163.248	134.627	207.88	108.981	279.654	136.333	231.728	227.97
O88342	WD repeat-containing protein 1 OS=Mus musculus OX=10090 GN=Wdr1 PE=1 SV=3	Wdr1	204.828	147.445	189.428	183.747	162.056	248.475	173.026	211.823	170.71	179.494
O88351	Inhibitor of nuclear factor kappa-B kinase subunit beta OS=Mus musculus OX=10090 GN=Ikbkb PE=1 SV=1	Ikbkb	189.524	255.837	243.649	128.733	190.146	158.821	189.702	194.194	148.371	204.712
O88384	Vesicle transport through interaction with t-SNAREs homolog 1B OS=Mus musculus OX=10090 GN=Vti1b PE=1 SV=1	Vti1b	110.483	59.7694	342.536	173.873	240.118	233.336	170.716	254.051	79.2357	77.2979
O88413	Tubby-related protein 3 OS=Mus musculus OX=10090 GN=Tulp3 PE=1 SV=1	Tulp3	205.026	282.765	182.289	125.727	206.073	80.7897	237.768	154.653	211.541	316.161
O88428	Bifunctional 3'-phosphoadenosine 5'-phosphosulfate synthase 2 OS=Mus musculus OX=10090 GN=Papss2 PE=1 SV=2	Papss2	126.805	195.989	315.603	177.457	187.022	177.636	137.126	190.394	128.615	132.605
O88441	Metaxin-2 OS=Mus musculus OX=10090 GN=Mtx2 PE=1 SV=1	Mtx2	153.55	137.715	177.192	195.633	219.259	256.017	206.534	161.983	157.133	190.434
O88444	Adenylate cyclase type 1 OS=Mus musculus OX=10090 GN=Adcy1 PE=1 SV=2	Adcy1	65.486	31.112	45.6243	401.431	84.0763	471.497	68.2918	280.251	192.725	35.9464
O88456	Calpain small subunit 1 OS=Mus musculus OX=10090 GN=Capns1 PE=1 SV=1	Capns1	139.348	132.824	236.603	217.178	196.061	248.695	113.435	205.466	149.27	114.755
O88470	Forkhead box protein L2 OS=Mus musculus OX=10090 GN=Foxl2 PE=1 SV=2	Foxl2	108.748	191.291	172.189	206.868	230.461	141.106	209.794	249.269	190.914	184.047
O88512	AP-1 complex subunit gamma-like 2 OS=Mus musculus OX=10090 GN=Ap1g2 PE=1 SV=2	Ap1g2	289.196	211.343	204.144	122.8	177.695	87.7895	230.019	104.489	260.32	281.719
O88520	Leucine-rich repeat protein SHOC-2 OS=Mus musculus OX=10090 GN=Shoc2 PE=1 SV=2	Shoc2	200.6	75.263	222.511	228.603	245.142	257.829	150.825	168.82	130.052	71.0461
O88531	Palmitoyl-protein thioesterase 1 OS=Mus musculus OX=10090 GN=Ppt1 PE=1 SV=2	Ppt1	181.717	168.039	230.419	237.005	194.801	143.022	149.364	122.37	180.652	208.293
O88533	Aromatic-L-amino-acid decarboxylase OS=Mus musculus OX=10090 GN=Ddc PE=1 SV=1	Ddc	94.3837	102.72	142.614	246.574	113.519	269.471	263.404	405.31	158.323	125.478
O88543	COP9 signalosome complex subunit 3 OS=Mus musculus OX=10090 GN=Cops3 PE=1 SV=3	Cops3	132.506	116.693	185.616	222.794	201.776	284.676	192.464	175.925	129.777	192.896
O88544	COP9 signalosome complex subunit 4 OS=Mus musculus OX=10090 GN=Cops4 PE=1 SV=1	Cops4	134.815	96.8427	231.637	216.897	245.448	208.61	244.204	212.973	113.14	130.772
O88545	COP9 signalosome complex subunit 6 OS=Mus musculus OX=10090 GN=Cops6 PE=1 SV=1	Cops6	186.442	155.55	167.588	222.724	161.874	241.361	179.076	176.265	179.103	189.929
O88551	Claudin-1 OS=Mus musculus OX=10090 GN=Cldn1 PE=1 SV=1	Cldn1	335.984	270.298	148.115	98.4902	116.019	103.696	191.902	40.1119	307.624	441.921
O88552	Claudin-2 OS=Mus musculus OX=10090 GN=Cldn2 PE=1 SV=1	Cldn2	330.911	315.288	159.519	106.052	189.896	28.5614	130.979	43.9058	348.295	290.41
O88569	Heterogeneous nuclear ribonucleoproteins A2/B1 OS=Mus musculus OX=10090 GN=Hnrnpa2b1 PE=1 SV=2	Hnrnpa2b1	222.094	183.045	207.983	157.996	199.57	179.984	202.096	155.727	201.666	159.24
O88575	Sodium- and chloride-dependent transporter XTRP3B OS=Mus musculus OX=10090 GN=Slc6a20b PE=1 SV=3	Slc6a20b	93.5332	418.145	252.209	122.755	274.231	62.0852	133.216	183.847	99.2993	256.956
O88587	Catechol O-methyltransferase OS=Mus musculus OX=10090 GN=Comt PE=1 SV=2	Comt	180.411	188.7	195.544	145.259	264.304	151.787	260.739	165.587	169.357	198.607
O88597	Beclin-1 OS=Mus musculus OX=10090 GN=Becn1 PE=1 SV=3	Becn1	177.812	143.042	178.196	217.023	135.698	311.397	167.368	178.156	167.156	144.844
O88602	Voltage-dependent calcium channel gamma-2 subunit OS=Mus musculus OX=10090 GN=Cacng2 PE=1 SV=1	Cacng2	86.6785	56.4979	74.2714	350.564	100.872	472.779	114.995	168.916	196.458	69.3566
O88622	Poly(ADP-ribose) glycohydrolase OS=Mus musculus OX=10090 GN=Parg PE=1 SV=2	Parg	164.173	184.274	235.93	198.032	170.613	185.529	154.838	202.313	188.245	120.861
O88643	Serine/threonine-protein kinase PAK 1 OS=Mus musculus OX=10090 GN=Pak1 PE=1 SV=1	Pak1	101.039	70.1592	100.543	286.122	94.0747	471.045	136.885	285.681	144.252	82.1785
O88685	26S proteasome regulatory subunit 6A OS=Mus musculus OX=10090 GN=Psmc3 PE=1 SV=2	Psmc3	175.967	195.29	202.201	189.851	171.96	180.817	194.617	165.977	193.487	204.789
O88696	ATP-dependent Clp protease proteolytic subunit, mitochondrial OS=Mus musculus OX=10090 GN=Clpp PE=1 SV=1	Clpp	180.302	180.222	210.484	152.803	260.654	155.845	195.953	184.291	167.139	191.169
O88703	Potassium/sodium hyperpolarization-activated cyclic nucleotide-gated channel 2 OS=Mus musculus OX=10090 GN=Hcn2 PE=1 SV=1	Hcn2	126.239	74.8247	130.811	318.054	128.358	292.912	127.379	215.669	232.942	99.4603
O88704	Potassium/sodium hyperpolarization-activated cyclic nucleotide-gated channel 1 OS=Mus musculus OX=10090 GN=Hcn1 PE=1 SV=1	Hcn1	124.455	93.7265	119.934	310.289	120.288	335.848	135.021	223.666	190.227	120.061
O88712	C-terminal-binding protein 1 OS=Mus musculus OX=10090 GN=Ctbp1 PE=1 SV=2	Ctbp1	134.207	143.884	153.573	207.676	148.48	340.982	182.023	218.548	168.263	129.705
O88741	Ganglioside-induced differentiation-associated protein 1 OS=Mus musculus OX=10090 GN=Gdap1 PE=1 SV=1	Gdap1	69.6433	61.5587	121.72	412.81	112.214	313.889	159.831	357.694	90.6196	80.0064
O88783	Coagulation factor V OS=Mus musculus OX=10090 GN=F5 PE=1 SV=1	F5	320.279	211.93	206.582	111.948	188.836	101.183	205.64	110.565	253.18	237.197
O88792	Junctional adhesion molecule A OS=Mus musculus OX=10090 GN=F11r PE=1 SV=2	F11r	237.926	251.432	179.881	123.226	184.605	102.09	194.561	191.781	250.706	241.071
O88809	Neuronal migration protein doublecortin OS=Mus musculus OX=10090 GN=Dcx PE=1 SV=1	Dcx	197.086	113.918	115.452	193.614	114.537	527.825	109.739	176.762	118.564	125.639
O88811	Signal transducing adapter molecule 2 OS=Mus musculus OX=10090 GN=Stam2 PE=1 SV=1	Stam2	186.564	203.893	208.28	164.278	225.931	157.126	166.761	159.565	200.7	176.458
O88829	Lactosylceramide alpha-2,3-sialyltransferase OS=Mus musculus OX=10090 GN=St3gal5 PE=2 SV=2	St3gal5	256.492	193.661	176.692	177.111	221.793	138.065	154.636	81.5247	238.421	232.813
O88844	Isocitrate dehydrogenase [NADP] cytoplasmic OS=Mus musculus OX=10090 GN=Idh1 PE=1 SV=2	Idh1	261.111	187.368	186.785	164.944	174.623	157.617	181.535	120.018	225.852	253.454
O88845	A-kinase anchor protein 10, mitochondrial OS=Mus musculus OX=10090 GN=Akap10 PE=1 SV=3	Akap10	180.866	201.634	152.519	161.687	169.053	247.783	196.28	152.667	214.244	219.491
O88848	ADP-ribosylation factor-like protein 6 OS=Mus musculus OX=10090 GN=Arl6 PE=1 SV=1	Arl6	249.601	239.094	153.435	120.481	180.678	128.133	178.598	77.664	292.869	341.284
O88851	Putative hydrolase RBBP9 OS=Mus musculus OX=10090 GN=Rbbp9 PE=1 SV=2	Rbbp9	104.19	140.568	208.8	192.447	248.958	213.045	154.051	251.956	157.075	134.68
O88876	Short-chain dehydrogenase/reductase 3 OS=Mus musculus OX=10090 GN=Dhrs3 PE=1 SV=2	Dhrs3	377.35	215.556	162.586	113.451	217.568	95.8957	209.597	91.9607	227.884	297.474
O88888	Amyloid-beta A4 precursor protein-binding family A member 3 OS=Mus musculus OX=10090 GN=Apba3 PE=1 SV=1	Apba3	291.859	182.293	188.705	151.627	184.884	153.411	174.51	170.428	230.416	168.715
O88909	Solute carrier family 22 member 8 OS=Mus musculus OX=10090 GN=Slc22a8 PE=1 SV=2	Slc22a8	233.481	452.943	135.034	106.061	276.149	86.7125	161.242	167.191	127.655	248.952
O88967	ATP-dependent zinc metalloprotease YME1L1 OS=Mus musculus OX=10090 GN=Yme1l1 PE=1 SV=1	Yme1l1	256.736	235.557	186.881	156.792	180.552	118.429	204.55	119.053	223.798	258.257
O88968	Transcobalamin-2 OS=Mus musculus OX=10090 GN=Tcn2 PE=1 SV=1	Tcn2	210.571	265.995	254.893	99.9617	185.816	72.0583	173.243	75.8354	240.818	360.747
O88983	Syntaxin-8 OS=Mus musculus OX=10090 GN=Stx8 PE=1 SV=1	Stx8	125.753	118.335	207.085	227.922	205.184	273.501	135.692	237.534	130.721	115.407
O88986	2-amino-3-ketobutyrate coenzyme A ligase, mitochondrial OS=Mus musculus OX=10090 GN=Gcat PE=1 SV=2	Gcat	253.922	232.009	160.502	138.052	231.554	142.362	161.619	175.626	195.041	251.922
O88998	Noelin OS=Mus musculus OX=10090 GN=Olfm1 PE=1 SV=1	Olfm1	102.53	113.949	116.986	263.929	137.627	393.264	135.07	317.279	122.325	105.357
O89001	Carboxypeptidase D OS=Mus musculus OX=10090 GN=Cpd PE=1 SV=2	Cpd	250.67	169.624	209.681	141.613	236.438	153.5	207.491	129.441	192.441	208.038
O89017	Legumain OS=Mus musculus OX=10090 GN=Lgmn PE=1 SV=1	Lgmn	267.573	190.526	284.367	140.987	153.864	102.815	113.891	70.2102	272.976	221.022
O89023	Tripeptidyl-peptidase 1 OS=Mus musculus OX=10090 GN=Tpp1 PE=1 SV=2	Tpp1	303.346	214.659	156.289	156.343	186.296	107.261	150.19	149.568	260.456	254.83
O89053	Coronin-1A OS=Mus musculus OX=10090 GN=Coro1a PE=1 SV=5	Coro1a	115.003	66.2456	283.037	183.998	76.2171	496.739	95.9863	204.603	91.078	73.4083
O89084	cAMP-specific 3',5'-cyclic phosphodiesterase 4A OS=Mus musculus OX=10090 GN=Pde4a PE=1 SV=2	Pde4a	106.647	67.7499	87.4692	306.971	87.293	486.135	114.332	298.161	133.774	71.2695
O89086	RNA-binding protein 3 OS=Mus musculus OX=10090 GN=Rbm3 PE=1 SV=1	Rbm3	179.288	248.137	155.507	121.833	244.995	126.93	247.598	243.043	182.339	246.532
O89103	Complement component C1q receptor OS=Mus musculus OX=10090 GN=Cd93 PE=1 SV=1	Cd93	188.763	289.937	220.534	128.688	262.909	67.499	146.71	270.677	179.416	126.717
O89112	LanC-like protein 1 OS=Mus musculus OX=10090 GN=Lancl1 PE=1 SV=1	Lancl1	134.741	130.409	165.557	258.226	149.074	311.995	189.542	214.898	133.008	133.048
P00158	Cytochrome b OS=Mus musculus OX=10090 GN=Mt-Cyb PE=1 SV=1	Mt-Cyb	248.373	136.853	138.017	202.636	174.006	265.392	174.868	129.994	228.494	143.904
P00329	Alcohol dehydrogenase 1 OS=Mus musculus OX=10090 GN=Adh1 PE=1 SV=2	Adh1	258.473	259.67	266.469	123.933	194.036	65.5118	227.135	111.136	205.03	203.213
P00375	Dihydrofolate reductase OS=Mus musculus OX=10090 GN=Dhfr PE=1 SV=3	Dhfr	230.479	187.765	314.446	132.707	173.122	128.139	132.766	76.3575	209.836	232.325
P00397	Cytochrome c oxidase subunit 1 OS=Mus musculus OX=10090 GN=Mtco1 PE=1 SV=2	Mtco1	125.023	153.656	140.216	221.693	177.514	224.205	156.359	209.346	224.211	229.779
P00416	Cytochrome c oxidase subunit 3 OS=Mus musculus OX=10090 GN=mt-Co3 PE=1 SV=2	mt-Co3	211.196	190.038	152.622	128.854	198.318	196.798	209.398	219.518	215.504	228.654
P00493	Hypoxanthine-guanine phosphoribosyltransferase OS=Mus musculus OX=10090 GN=Hprt1 PE=1 SV=3	Hprt1	240.637	194.91	176.407	158.61	169.757	154.736	206.314	133.509	234.68	268.957
P00920	Carbonic anhydrase 2 OS=Mus musculus OX=10090 GN=Ca2 PE=1 SV=4	Ca2	246.053	183.983	162.338	183.888	176.113	88.4783	234.497	90.4568	273.519	330.461
P01027	Complement C3 OS=Mus musculus OX=10090 GN=C3 PE=1 SV=3	C3	156.162	135.233	585.016	111.921	108.39	165.302	97.0362	99.6621	79.1908	91.6975
P01029	Complement C4-B OS=Mus musculus OX=10090 GN=C4b PE=1 SV=3	C4b	139.934	174.409	435.043	108.968	110.407	124.722	123.545	339.5	112.401	137.409
P01831	Thy-1 membrane glycoprotein OS=Mus musculus OX=10090 GN=Thy1 PE=1 SV=1	Thy1	147.015	84.6437	75.8859	250.013	69.9842	620.239	84.9677	184.402	136.629	71.2476
P01837	Immunoglobulin kappa constant OS=Mus musculus OX=10090 GN=Igkc PE=1 SV=2	Igkc	130.608	404.374	274.257	125.148	136.513	75.9327	209.194	188.904	133.397	282.802
P01887	Beta-2-microglobulin OS=Mus musculus OX=10090 GN=B2m PE=1 SV=2	B2m	172.217	143.127	269.109	209.859	140.953	204.259	173.117	151.535	156.798	201.149
P01899	H-2 class I histocompatibility antigen, D-B alpha chain OS=Mus musculus OX=10090 GN=H2-D1 PE=1 SV=2	H2-D1	158.174	182.207	542.947	135.132	136.537	131.048	70.49	76.0473	91.9014	107.198
P01921	H-2 class II histocompatibility antigen, A-D beta chain OS=Mus musculus OX=10090 GN=H2-Ab1 PE=1 SV=1	H2-Ab1	409.219	256.47	131.415	96.8161	274.921	134.626	320.11	100.738	110.466	257.664
P01942	Hemoglobin subunit alpha OS=Mus musculus OX=10090 GN=Hba PE=1 SV=2	Hba	116.62	110.382	330.515	122.391	99.2194	398.93	218.673	119.262	128.967	104.914
P02089	Hemoglobin subunit beta-2 OS=Mus musculus OX=10090 GN=Hbb-b2 PE=1 SV=2	Hbb-b2	94.883	102.224	413.823	88.3469	87.6029	381.377	275.163	53.4181	134.217	93.5293
P02301	Histone H3.3C OS=Mus musculus OX=10090 GN=H3f3c PE=3 SV=3	H3f3c	125.434	118.579	370.791	149.357	295.241	77.0326	181.707	277.227	103.868	75.7089
P02463	Collagen alpha-1(IV) chain OS=Mus musculus OX=10090 GN=Col4a1 PE=1 SV=4	Col4a1	192.851	227.177	183.634	144.225	224.402	118.822	219.314	348.545	143.742	170.849
P02535	Keratin, type I cytoskeletal 10 OS=Mus musculus OX=10090 GN=Krt10 PE=1 SV=3	Krt10	229.42	185.347	195.816	119.208	137.87	114.481	399.798	315.112	166.256	249.958
P03893	NADH-ubiquinone oxidoreductase chain 2 OS=Mus musculus OX=10090 GN=Mtnd2 PE=1 SV=2	Mtnd2	214.79	146.494	128.665	149.776	196.95	173.904	294.083	271.574	198.141	258.425
P03899	NADH-ubiquinone oxidoreductase chain 3 OS=Mus musculus OX=10090 GN=Mtnd3 PE=1 SV=3	Mtnd3	220.448	170.965	119.429	126.598	227.889	203.8	209.211	161.836	259.371	240.183
P03903	NADH-ubiquinone oxidoreductase chain 4L OS=Mus musculus OX=10090 GN=Mtnd4l PE=1 SV=2	Mtnd4l	84.5549	101.996	108.696	181.256	144.043	577.985	83.3099	71.0482	140.158	276.39
P03911	NADH-ubiquinone oxidoreductase chain 4 OS=Mus musculus OX=10090 GN=Mtnd4 PE=1 SV=1	Mtnd4	233.358	166.932	166.783	176.117	170.601	171.076	249.43	149.935	203.769	279.023
P03921	NADH-ubiquinone oxidoreductase chain 5 OS=Mus musculus OX=10090 GN=Mtnd5 PE=1 SV=3	Mtnd5	203.687	212.53	160.076	127.882	184.588	215.438	204.03	225.525	223.167	152.893
P03958	Adenosine deaminase OS=Mus musculus OX=10090 GN=Ada PE=1 SV=3	Ada	187.82	190.558	388.617	119.94	180.428	104.362	167.411	156.521	157.509	135.691
P03991	H-2 class I histocompatibility antigen, K-W28 alpha chain OS=Mus musculus OX=10090 GN=H2-K1 PE=1 SV=2	H2-K1	381.992	294.256	45.5386	99.7218	235.396	167.315	141.104	278.471	201.151	196.142
P03995	Glial fibrillary acidic protein OS=Mus musculus OX=10090 GN=Gfap PE=1 SV=4	Gfap	201.539	145.486	214.348	192.977	119.897	116.229	249.098	546.113	126.992	80.1675
P04104	Keratin, type II cytoskeletal 1 OS=Mus musculus OX=10090 GN=Krt1 PE=1 SV=4	Krt1	279.143	246.647	123.562	96.8367	133.873	93.6824	360.722	310.976	215.081	318.446
P04227	H-2 class II histocompatibility antigen, A-Q alpha chain (Fragment) OS=Mus musculus OX=10090 GN=H2-Aa PE=1 SV=1	H2-Aa	398.798	271.128	283.224	139.51	135.702	126.525	151.306	111.622	139.415	123.255
P04627	Serine/threonine-protein kinase A-Raf OS=Mus musculus OX=10090 GN=Araf PE=1 SV=2	Araf	212.094	174.692	176.454	202.284	168.681	205.949	178.404	157.546	192.482	209.478
P04925	Major prion protein OS=Mus musculus OX=10090 GN=Prnp PE=1 SV=2	Prnp	188.569	124.19	128.008	244.522	139.782	283.197	126.134	231.471	201.583	173.05
P05063	Fructose-bisphosphate aldolase C OS=Mus musculus OX=10090 GN=Aldoc PE=1 SV=4	Aldoc	160.835	106.959	129.366	251.823	135.341	348.268	190.083	194.516	163.678	157.966
P05201	Aspartate aminotransferase, cytoplasmic OS=Mus musculus OX=10090 GN=Got1 PE=1 SV=3	Got1	177.922	112.171	113.016	291.81	114.755	316.564	161.425	175.306	191.439	174.279
P05202	Aspartate aminotransferase, mitochondrial OS=Mus musculus OX=10090 GN=Got2 PE=1 SV=1	Got2	236.968	157.36	81.7651	228.019	157.808	294.867	174.685	172.663	197.15	198.227
P05532	Mast/stem cell growth factor receptor Kit OS=Mus musculus OX=10090 GN=Kit PE=1 SV=3	Kit	103.414	177.947	146.781	373.802	204.657	141.983	95.7536	231.962	151.31	134.05
P05784	Keratin, type I cytoskeletal 18 OS=Mus musculus OX=10090 GN=Krt18 PE=1 SV=5	Krt18	321.625	242.401	142.093	106.63	183.894	65.6206	228.655	45.7921	335.101	339.867
P06745	Glucose-6-phosphate isomerase OS=Mus musculus OX=10090 GN=Gpi PE=1 SV=4	Gpi	183.219	161.21	171.71	197.958	159.248	221.491	185.08	199.544	202.939	195.862
P06797	Cathepsin L1 OS=Mus musculus OX=10090 GN=Ctsl PE=1 SV=2	Ctsl	251.054	215.6	179.374	168.348	182.402	183.599	190.784	139.627	182.826	220.377
P06800	Receptor-type tyrosine-protein phosphatase C OS=Mus musculus OX=10090 GN=Ptprc PE=1 SV=4	Ptprc	99.7568	105.818	793.037	76.7273	64.4282	100.923	68.103	74.5463	60.2356	77.9366
P06801	NADP-dependent malic enzyme OS=Mus musculus OX=10090 GN=Me1 PE=1 SV=2	Me1	176.028	178.041	160.53	213.019	171.074	135.168	225.694	133.77	251.338	274.492
P06837	Neuromodulin OS=Mus musculus OX=10090 GN=Gap43 PE=1 SV=1	Gap43	174.473	119.722	161.583	258.74	146.123	316.962	143.755	226.897	138.697	116.412
P06880	Somatotropin OS=Mus musculus OX=10090 GN=Gh1 PE=2 SV=1	Gh1	85.1004	49.7453	175.362	35.1331	64.2745	40.3669	84.1123	1649.87	60.1928	48.3448
P07309	Transthyretin OS=Mus musculus OX=10090 GN=Ttr PE=1 SV=1	Ttr	575.937	175.886	97.4301	86.0669	128.757	440.216	136.392	68.4671	122.409	113.873
P07356	Annexin A2 OS=Mus musculus OX=10090 GN=Anxa2 PE=1 SV=2	Anxa2	97.2537	248.296	350.969	118.174	302.433	66.7435	164.674	254.286	85.5712	120.7
P07742	Ribonucleoside-diphosphate reductase large subunit OS=Mus musculus OX=10090 GN=Rrm1 PE=1 SV=2	Rrm1	200.909	162.632	288.027	116.207	186.079	163.027	171.755	172.267	204.215	174.784
P07903	DNA excision repair protein ERCC-1 OS=Mus musculus OX=10090 GN=Ercc1 PE=2 SV=2	Ercc1	87.979	145.327	243.248	204.826	256.545	137.585	222.405	189.378	153.233	202.101
P08030	Adenine phosphoribosyltransferase OS=Mus musculus OX=10090 GN=Aprt PE=1 SV=2	Aprt	167.2	174.433	293.8	190.338	155.75	189.566	155.506	111.467	176.104	162.644
P08071	Lactotransferrin OS=Mus musculus OX=10090 GN=Ltf PE=1 SV=4	Ltf	47.5926	36.1006	877.949	41.0855	38.3058	214.974	37.1045	42.0586	40.5039	39.8925
P08074	Carbonyl reductase [NADPH] 2 OS=Mus musculus OX=10090 GN=Cbr2 PE=1 SV=1	Cbr2	136.492	428.782	242.42	157.019	307.914	52.427	78.8229	274.168	56.7913	101.845
P08113	Endoplasmin OS=Mus musculus OX=10090 GN=Hsp90b1 PE=1 SV=2	Hsp90b1	298.957	212.873	216.948	123.252	194.374	85.6017	192.906	89.2043	238.325	301.142
P08121	Collagen alpha-1(III) chain OS=Mus musculus OX=10090 GN=Col3a1 PE=1 SV=4	Col3a1	159.646	172.556	169.694	131.873	161.874	241.869	150.074	273.344	128.19	426.993
P08122	Collagen alpha-2(IV) chain OS=Mus musculus OX=10090 GN=Col4a2 PE=1 SV=4	Col4a2	193.274	232.439	191.114	147.985	270.291	79.5546	196.003	376.469	132.321	130.119
P08226	Apolipoprotein E OS=Mus musculus OX=10090 GN=Apoe PE=1 SV=2	Apoe	105.214	254.818	194.949	207.793	133.622	122.391	117.702	677.541	43.6577	130.085
P08249	Malate dehydrogenase, mitochondrial OS=Mus musculus OX=10090 GN=Mdh2 PE=1 SV=3	Mdh2	193.034	174.512	134.919	212.146	150.672	269.23	146.407	161.394	207.886	210.614
P08414	Calcium/calmodulin-dependent protein kinase type IV OS=Mus musculus OX=10090 GN=Camk4 PE=1 SV=2	Camk4	82.187	63.6573	129.527	318.269	91.3887	513.461	103.33	210.785	100.707	95.4677
P08551	Neurofilament light polypeptide OS=Mus musculus OX=10090 GN=Nefl PE=1 SV=5	Nefl	151.673	104.282	104.873	495.794	117.143	144.98	84.1096	278.391	172.095	90.6213
P08607	C4b-binding protein OS=Mus musculus OX=10090 GN=C4bpa PE=1 SV=3	C4bpa	196.266	147.229	294.229	124.132	129.648	113.01	170.005	452.597	150.401	162.958
P08752	Guanine nucleotide-binding protein G(i) subunit alpha-2 OS=Mus musculus OX=10090 GN=Gnai2 PE=1 SV=5	Gnai2	122.159	159.328	214.245	219.223	168.465	255.284	168.459	271.728	127.589	107.991
P08905	Lysozyme C-2 OS=Mus musculus OX=10090 GN=Lyz2 PE=1 SV=2	Lyz2	25.4602	159.087	732.196	21.8916	97.0856	235.629	101.772	19.9285	14.8594	160.21
P09055	Integrin beta-1 OS=Mus musculus OX=10090 GN=Itgb1 PE=1 SV=1	Itgb1	171.468	283.703	205.421	145.092	216.804	95.6725	152.883	252.893	183.922	203.741
P09103	Protein disulfide-isomerase OS=Mus musculus OX=10090 GN=P4hb PE=1 SV=2	P4hb	273.893	244.827	261.405	128.816	189.043	81.5331	175.385	132.45	193.323	229.02
P09405	Nucleolin OS=Mus musculus OX=10090 GN=Ncl PE=1 SV=2	Ncl	225.564	195.066	247.757	149.937	192.822	119.08	200.029	166.776	191.054	207.164
P09411	Phosphoglycerate kinase 1 OS=Mus musculus OX=10090 GN=Pgk1 PE=1 SV=4	Pgk1	248.515	180.937	165.072	183.495	156.505	176.252	210.669	111.236	233.955	258.464
P09470	Angiotensin-converting enzyme OS=Mus musculus OX=10090 GN=Ace PE=1 SV=3	Ace	306.575	260.2	144.525	134.443	217.032	73.8923	250.633	67.0632	247.701	313.388
P09535	Insulin-like growth factor II OS=Mus musculus OX=10090 GN=Igf2 PE=1 SV=1	Igf2	145.003	232.056	234.974	222.124	248.415	97.674	153.58	163.682	160.826	146.914
P09581	Macrophage colony-stimulating factor 1 receptor OS=Mus musculus OX=10090 GN=Csf1r PE=1 SV=3	Csf1r	116.86	206.735	531.891	119.514	116.13	166.408	109.348	115.832	81.0807	93.8196
P09925	Surfeit locus protein 1 OS=Mus musculus OX=10090 GN=Surf1 PE=1 SV=3	Surf1	204.359	200.293	161.098	156.559	189.821	159.151	223.622	180.324	219.389	259.235
P0C027	Diphosphoinositol polyphosphate phosphohydrolase 3-alpha OS=Mus musculus OX=10090 GN=Nudt10 PE=1 SV=1	Nudt10	121.908	106.75	169	393.778	133.975	243.682	155.008	199.746	119.957	106.356
P0C0A3	Charged multivesicular body protein 6 OS=Mus musculus OX=10090 GN=Chmp6 PE=1 SV=2	Chmp6	150.09	116.816	221.954	241.288	223.889	155.067	175.459	353.94	120.786	70.95
P0C192	Leucine-rich repeat-containing protein 4B OS=Mus musculus OX=10090 GN=Lrrc4b PE=1 SV=1	Lrrc4b	68.5	40.8516	92.5699	379.265	64.8748	516.722	110.434	300.735	88.9662	54.0869
P0C605	cGMP-dependent protein kinase 1 OS=Mus musculus OX=10090 GN=Prkg1 PE=1 SV=1	Prkg1	133.033	259.216	172.384	191.377	242.758	96.4195	135.088	410.1	134.353	135.734
P0C7L0	WAS/WASL-interacting protein family member 3 OS=Mus musculus OX=10090 GN=Wipf3 PE=1 SV=1	Wipf3	127.114	132.249	115.54	401.157	113.219	199.794	141.86	330.852	130.864	142.711
P0C7M9	C-type lectin domain family 2 member L OS=Mus musculus OX=10090 GN=Clec2l PE=1 SV=1	Clec2l	130.163	189.999	153.91	237.579	153.673	219.091	167.261	215.437	215.021	153.304
P0DOV1	Interferon-activable protein 205-B OS=Mus musculus OX=10090 GN=Mnda PE=1 SV=1	Mnda	76.8702	54.4675	719.29	98.81	61.1378	102.556	176.286	198.018	70.9316	61.5574
P0DOV2	Interferon-activable protein 204 OS=Mus musculus OX=10090 GN=Ifi204 PE=1 SV=1	Ifi204	67.4587	58.0238	929.596	41.7795	39.0148	42.6976	116.228	127.515	32.7183	51.8254
P10126	Elongation factor 1-alpha 1 OS=Mus musculus OX=10090 GN=Eef1a1 PE=1 SV=3	Eef1a1	252.112	182.562	232.26	152.664	198.984	149.246	193.77	115.871	205.822	186.806
P10493	Nidogen-1 OS=Mus musculus OX=10090 GN=Nid1 PE=1 SV=2	Nid1	170.375	232.805	200.241	149.376	252.139	76.9494	204.841	397.015	149.65	103.569
P10518	Delta-aminolevulinic acid dehydratase OS=Mus musculus OX=10090 GN=Alad PE=1 SV=1	Alad	219.535	187.315	174.446	160.969	141.319	176.389	167.439	84.7297	283.133	310.823
P10630	Eukaryotic initiation factor 4A-II OS=Mus musculus OX=10090 GN=Eif4a2 PE=1 SV=2	Eif4a2	187.951	186.561	211.561	178.097	192.54	174.418	197.981	170.615	175.051	209.328
P10639	Thioredoxin OS=Mus musculus OX=10090 GN=Txn PE=1 SV=3	Txn	166.494	148.663	237.312	244.026	128.627	334.382	75.7565	105.278	148.59	105.729
P10649	Glutathione S-transferase Mu 1 OS=Mus musculus OX=10090 GN=Gstm1 PE=1 SV=2	Gstm1	104.967	91.6653	247.537	231.361	226.189	228.625	194.981	278.347	93.324	101.137
P10922	Histone H1.0 OS=Mus musculus OX=10090 GN=H1f0 PE=2 SV=4	H1f0	312.316	210.375	157.666	186.438	198.783	99.5774	200.318	285.54	178.99	125.701
P11032	Granzyme A OS=Mus musculus OX=10090 GN=Gzma PE=1 SV=2	Gzma	56.7703	62.9163	855.069	71.8631	50.3143	89.2638	62.6067	46.6999	85.9386	89.2503
P11087	Collagen alpha-1(I) chain OS=Mus musculus OX=10090 GN=Col1a1 PE=1 SV=4	Col1a1	200.04	263.377	227.803	125.083	217.709	53.5216	284.614	391.637	122.717	122.412
P11152	Lipoprotein lipase OS=Mus musculus OX=10090 GN=Lpl PE=1 SV=3	Lpl	240.422	188.254	186.151	289.27	177.368	80.8	172.198	126.418	191.466	213.092
P11260	LINE-1 retrotransposable element ORF1 protein OS=Mus musculus OX=10090 GN=Lire1 PE=1 SV=2	Lire1	280.936	203.513	171.653	141.074	176.373	131.024	329.638	126.414	187.15	301.995
P11352	Glutathione peroxidase 1 OS=Mus musculus OX=10090 GN=Gpx1 PE=1 SV=2	Gpx1	173.863	145.271	317.079	180.863	177.557	174.749	121.219	161.188	156.408	158.894
P11404	Fatty acid-binding protein, heart OS=Mus musculus OX=10090 GN=Fabp3 PE=1 SV=5	Fabp3	186.843	132.231	107.565	265.429	135.14	372.832	136.418	187.221	150.652	139.865
P11438	Lysosome-associated membrane glycoprotein 1 OS=Mus musculus OX=10090 GN=Lamp1 PE=1 SV=2	Lamp1	237.046	205.804	173.011	208.637	180.764	175.399	121.611	212.963	158.111	215.893
P11531	Dystrophin OS=Mus musculus OX=10090 GN=Dmd PE=1 SV=3	Dmd	142.563	194.833	176.536	193.71	218.919	140.678	195.507	430.783	123.254	111.726
P11627	Neural cell adhesion molecule L1 OS=Mus musculus OX=10090 GN=L1cam PE=1 SV=1	L1cam	143.714	51.2224	83.3637	305.239	105.875	456.422	150.187	250.476	160.976	59.9046
P11672	Neutrophil gelatinase-associated lipocalin OS=Mus musculus OX=10090 GN=Lcn2 PE=1 SV=1	Lcn2	17.6678	75.6736	818.174	9.29452	20.3953	95.4904	112.952	234.873	123.29	54.4994
P11688	Integrin alpha-5 OS=Mus musculus OX=10090 GN=Itga5 PE=1 SV=3	Itga5	121.167	248.383	210.32	176.583	237.927	120.652	159.382	264.075	145.385	201.801
P11881	Inositol 1,4,5-trisphosphate receptor type 1 OS=Mus musculus OX=10090 GN=Itpr1 PE=1 SV=2	Itpr1	280.485	207.897	154.293	147.454	185.217	219.692	173.01	165.224	187.384	201.348
P11928	2'-5'-oligoadenylate synthase 1A OS=Mus musculus OX=10090 GN=Oas1a PE=1 SV=2	Oas1a	59.866	79.5842	754.816	83.4065	83.3644	100.277	63.3605	98.2431	65.6559	180.756
P11930	Nucleoside diphosphate-linked moiety X motif 19 OS=Mus musculus OX=10090 GN=Nudt19 PE=1 SV=2	Nudt19	127.698	130.83	235.819	145.408	203.08	287.002	188.98	197.684	118.765	223.706
P11983	T-complex protein 1 subunit alpha OS=Mus musculus OX=10090 GN=Tcp1 PE=1 SV=3	Tcp1	157.254	180.071	207.844	182.762	181.326	189.084	208.123	195.263	178.921	201.175
P12246	Serum amyloid P-component OS=Mus musculus OX=10090 GN=Apcs PE=1 SV=2	Apcs	168.971	136.561	372.647	200.935	134.462	183.466	128.98	132.434	136.519	129.032
P12382	ATP-dependent 6-phosphofructokinase, liver type OS=Mus musculus OX=10090 GN=Pfkl PE=1 SV=4	Pfkl	162.583	143.947	165.001	248.165	136.356	255.053	174.726	199.589	177.825	185.846
P12658	Calbindin OS=Mus musculus OX=10090 GN=Calb1 PE=1 SV=2	Calb1	64.9412	55.4067	126.25	127.822	130.155	766.862	190.466	128.272	61.4004	87.4308
P12787	Cytochrome c oxidase subunit 5A, mitochondrial OS=Mus musculus OX=10090 GN=Cox5a PE=1 SV=2	Cox5a	190.127	134.861	150.501	226.856	242.154	298.801	116.816	98.6428	177.773	114.127
P12815	Programmed cell death protein 6 OS=Mus musculus OX=10090 GN=Pdcd6 PE=1 SV=2	Pdcd6	151.714	121.949	198.296	184.765	223.029	233.828	146.409	175.895	206.888	154.347
P12960	Contactin-1 OS=Mus musculus OX=10090 GN=Cntn1 PE=1 SV=1	Cntn1	152.482	76.245	94.8634	304.668	111.324	375.329	130.039	247.716	195.668	87.9656
P13020	Gelsolin OS=Mus musculus OX=10090 GN=Gsn PE=1 SV=3	Gsn	275.428	223.834	198.168	113.734	212.617	65.6729	204.388	136.361	250.558	294.187
P13439	Uridine 5'-monophosphate synthase OS=Mus musculus OX=10090 GN=Umps PE=1 SV=3	Umps	306.853	213.188	172.312	148.6	178.5	163.941	149.498	136.938	210.235	249.839
P13597	Intercellular adhesion molecule 1 OS=Mus musculus OX=10090 GN=Icam1 PE=1 SV=1	Icam1	278.781	42.5091	564.443	86.8815	115.231	242.731	39.9405	61.5588	78.7294	117.835
P13634	Carbonic anhydrase 1 OS=Mus musculus OX=10090 GN=Ca1 PE=1 SV=4	Ca1	61.2971	80.5829	743.614	90.6241	66.0047	142.012	88.1895	99.7775	72.4751	96.7931
P13864	DNA (cytosine-5)-methyltransferase 1 OS=Mus musculus OX=10090 GN=Dnmt1 PE=1 SV=5	Dnmt1	175.68	190.028	361.736	119.265	160.307	148.497	172.978	156.964	162.097	156.774
P14094	Sodium/potassium-transporting ATPase subunit beta-1 OS=Mus musculus OX=10090 GN=Atp1b1 PE=1 SV=1	Atp1b1	267.126	104.5	88.9753	264.904	92.1989	406.731	134.269	114.41	198.241	139.93
P14106	Complement C1q subcomponent subunit B OS=Mus musculus OX=10090 GN=C1qb PE=1 SV=2	C1qb	263.474	83.7272	242.661	157.609	151.294	422.612	99.9782	150.587	85.5667	104.154
P14115	60S ribosomal protein L27a OS=Mus musculus OX=10090 GN=Rpl27a PE=1 SV=5	Rpl27a	165.13	129.377	270.242	195.279	217.467	133.418	170.108	169.042	200.866	139.266
P14131	40S ribosomal protein S16 OS=Mus musculus OX=10090 GN=Rps16 PE=1 SV=4	Rps16	180.062	187.93	239.147	180.988	193.04	135.955	153.204	116.026	217.024	235.454
P14142	Solute carrier family 2, facilitated glucose transporter member 4 OS=Mus musculus OX=10090 GN=Slc2a4 PE=1 SV=3	Slc2a4	228.927	399.974	186.263	150.642	190.118	128.623	91.2858	208.205	120.474	213.22
P14152	Malate dehydrogenase, cytoplasmic OS=Mus musculus OX=10090 GN=Mdh1 PE=1 SV=3	Mdh1	237.493	170.619	144.164	197.981	149.831	240.531	175.428	134.006	215.684	226.266
P14206	40S ribosomal protein SA OS=Mus musculus OX=10090 GN=Rpsa PE=1 SV=4	Rpsa	117.145	201.312	276.857	185.869	220.216	84.4507	206.093	146.304	185.8	220.396
P14211	Calreticulin OS=Mus musculus OX=10090 GN=Calr PE=1 SV=1	Calr	299.971	208.646	227.661	122.893	213.368	78.164	206.796	88.1462	222.596	278.609
P14231	Sodium/potassium-transporting ATPase subunit beta-2 OS=Mus musculus OX=10090 GN=Atp1b2 PE=1 SV=2	Atp1b2	124.273	291.246	112.699	340.665	139.481	200.61	82.1734	231.824	153.372	112.901
P14234	Tyrosine-protein kinase Fgr OS=Mus musculus OX=10090 GN=Fgr PE=1 SV=2	Fgr	62.6545	84.0474	579.297	119.921	86.0718	251.728	62.7254	130.918	91.8069	113.494
P14685	26S proteasome non-ATPase regulatory subunit 3 OS=Mus musculus OX=10090 GN=Psmd3 PE=1 SV=3	Psmd3	168.955	158.779	229.129	198.656	179.782	208.264	189.907	173.395	162.143	167.652
P14733	Lamin-B1 OS=Mus musculus OX=10090 GN=Lmnb1 PE=1 SV=3	Lmnb1	254.932	230.766	222.178	145.184	217.724	126.04	175.855	231.741	149.313	152.977
P14901	Heme oxygenase 1 OS=Mus musculus OX=10090 GN=Hmox1 PE=1 SV=1	Hmox1	86.4453	27.5629	901.47	62.1394	92.3805	49.2182	101.882	80.172	38.8983	33.1977
P15105	Glutamine synthetase OS=Mus musculus OX=10090 GN=Glul PE=1 SV=6	Glul	147.134	91.2861	118.947	256.938	124.701	478.165	141.661	195.32	127.278	78.1088
P15208	Insulin receptor OS=Mus musculus OX=10090 GN=Insr PE=1 SV=2	Insr	205.25	216.312	153.826	166.524	178.28	160.466	235.13	223.76	203.07	219.254
P15209	BDNF/NT-3 growth factors receptor OS=Mus musculus OX=10090 GN=Ntrk2 PE=1 SV=1	Ntrk2	57.1995	49.4325	92.5813	352.462	98.1615	517.196	130.971	251.351	107.244	52.625
P15306	Thrombomodulin OS=Mus musculus OX=10090 GN=Thbd PE=1 SV=1	Thbd	57.1609	621.381	132.378	103.815	341.364	31.151	104.729	227.355	103.26	221.79
P15327	Bisphosphoglycerate mutase OS=Mus musculus OX=10090 GN=Bpgm PE=1 SV=2	Bpgm	91.1198	165.805	252.792	223.113	223.678	137.811	60.3276	446.296	71	160.618
P15388	Potassium voltage-gated channel subfamily C member 1 OS=Mus musculus OX=10090 GN=Kcnc1 PE=1 SV=1	Kcnc1	98.593	65.5773	85.6087	439.949	102.953	366.73	87.3946	206.011	146.916	102.827
P15532	Nucleoside diphosphate kinase A OS=Mus musculus OX=10090 GN=Nme1 PE=1 SV=1	Nme1	196.283	155.407	162.134	196.635	157.908	300.163	135.732	154.742	196.56	163.18
P15535	Beta-1,4-galactosyltransferase 1 OS=Mus musculus OX=10090 GN=B4galt1 PE=1 SV=1	B4galt1	249.563	213.262	294.424	111.456	179.864	88.5682	223.871	50.2971	220.185	273.674
P16014	Secretogranin-1 OS=Mus musculus OX=10090 GN=Chgb PE=1 SV=2	Chgb	124.556	117.993	220.094	194.921	118.624	463.983	169.273	128.653	99.6799	111.577
P16110	Galectin-3 OS=Mus musculus OX=10090 GN=Lgals3 PE=1 SV=3	Lgals3	147.375	101.221	527.891	107.773	141.251	131.719	108.997	86.0742	156.512	160.007
P16125	L-lactate dehydrogenase B chain OS=Mus musculus OX=10090 GN=Ldhb PE=1 SV=2	Ldhb	297.375	195.712	162.334	145.451	181.051	155.081	207.763	111.94	231.889	271.717
P16283	Anion exchange protein 3 OS=Mus musculus OX=10090 GN=Slc4a3 PE=1 SV=2	Slc4a3	312.118	92.1856	110.776	255.971	147.281	296.787	201.579	231.4	150.166	85.825
P16330	2',3'-cyclic-nucleotide 3'-phosphodiesterase OS=Mus musculus OX=10090 GN=Cnp PE=1 SV=3	Cnp	241.762	61.3335	57.204	575.839	57.4583	154.611	66.2245	232.248	209.014	74.989
P16332	Methylmalonyl-CoA mutase, mitochondrial OS=Mus musculus OX=10090 GN=Mut PE=1 SV=2	Mut	414.993	212.11	141.671	120.583	191.645	126.352	204.607	98.0079	246.204	238.053
P16388	Potassium voltage-gated channel subfamily A member 1 OS=Mus musculus OX=10090 GN=Kcna1 PE=1 SV=1	Kcna1	89.4799	58.2571	69.9423	459.617	85.2609	398.654	82.8149	179.833	175.406	62.7526
P16390	Potassium voltage-gated channel subfamily A member 3 OS=Mus musculus OX=10090 GN=Kcna3 PE=1 SV=3	Kcna3	78.8794	66.7411	75.1244	404.931	99.1667	426.307	105.739	196.958	167.934	67.4176
P16460	Argininosuccinate synthase OS=Mus musculus OX=10090 GN=Ass1 PE=1 SV=1	Ass1	150.319	150.305	294.638	167.942	152.699	176.602	249.226	305.97	108.28	131.238
P17156	Heat shock-related 70 kDa protein 2 OS=Mus musculus OX=10090 GN=Hspa2 PE=1 SV=2	Hspa2	218.067	164.755	170.084	194.772	152.223	224.336	188.716	209.428	187.097	185.305
P17182	Alpha-enolase OS=Mus musculus OX=10090 GN=Eno1 PE=1 SV=3	Eno1	329.484	149.188	140.94	207.972	137.151	246.453	169.413	112.567	209.776	186.626
P17183	Gamma-enolase OS=Mus musculus OX=10090 GN=Eno2 PE=1 SV=2	Eno2	159.651	101.564	116.293	295.97	113.373	345.819	154.718	187.966	183.302	143.212
P17427	AP-2 complex subunit alpha-2 OS=Mus musculus OX=10090 GN=Ap2a2 PE=1 SV=2	Ap2a2	150.906	121.673	135.646	249.677	130.392	358.892	169.824	227.346	151.633	125.203
P17439	Glucosylceramidase OS=Mus musculus OX=10090 GN=Gba PE=1 SV=1	Gba	202.12	208.906	235.942	165.407	174.294	129.986	195.612	148.07	206.436	217.866
P17563	Methanethiol oxidase OS=Mus musculus OX=10090 GN=Selenbp1 PE=1 SV=2	Selenbp1	214.705	242.583	229.478	145.906	235.575	153.027	164.192	185.746	131.943	174.557
P17751	Triosephosphate isomerase OS=Mus musculus OX=10090 GN=Tpi1 PE=1 SV=4	Tpi1	163.451	110.267	150.366	261.891	153.915	328.019	115.723	167.743	181.399	133.108
P17809	Solute carrier family 2, facilitated glucose transporter member 1 OS=Mus musculus OX=10090 GN=Slc2a1 PE=1 SV=4	Slc2a1	220.243	264.461	152.487	158.598	184.475	116.557	230.498	330.839	183.598	137.218
P17879	Heat shock 70 kDa protein 1B OS=Mus musculus OX=10090 GN=Hspa1b PE=1 SV=3	Hspa1b	161.63	175.431	178.104	210.999	169.502	206.774	185.005	248.817	168.374	175.253
P18242	Cathepsin D OS=Mus musculus OX=10090 GN=Ctsd PE=1 SV=1	Ctsd	362.734	227.096	227.503	103.594	186.661	64.2254	170.391	55.2081	261.406	290.785
P18293	Atrial natriuretic peptide receptor 1 OS=Mus musculus OX=10090 GN=Npr1 PE=1 SV=2	Npr1	325.566	246.865	134.332	93.2663	213.159	61.0595	314.776	113.264	247.778	359.795
P18572	Basigin OS=Mus musculus OX=10090 GN=Bsg PE=1 SV=2	Bsg	420.992	311.264	94.0045	182.183	119.325	162.338	96.6928	55.9794	253.811	251.622
P18654	Ribosomal protein S6 kinase alpha-3 OS=Mus musculus OX=10090 GN=Rps6ka3 PE=1 SV=2	Rps6ka3	188.71	184.589	261.606	148.967	182.394	176.443	190.069	189.951	160.204	181.999
P18760	Cofilin-1 OS=Mus musculus OX=10090 GN=Cfl1 PE=1 SV=3	Cfl1	129.91	84.4529	220.508	266.778	164.459	356.202	126.473	169.804	109.645	82.2498
P18872	Guanine nucleotide-binding protein G(o) subunit alpha OS=Mus musculus OX=10090 GN=Gnao1 PE=1 SV=3	Gnao1	85.9388	52.7512	98.8557	302.153	97.2158	537.366	125.742	261.107	112.96	54.3462
P19096	Fatty acid synthase OS=Mus musculus OX=10090 GN=Fasn PE=1 SV=2	Fasn	202.773	148.654	140.284	236.777	141.743	261.681	208.321	211.879	179.69	144.899
P19246	Neurofilament heavy polypeptide OS=Mus musculus OX=10090 GN=Nefh PE=1 SV=3	Nefh	142.799	128.984	141.177	415.773	137.884	148.567	103.697	285.314	167.981	92.0127
P19324	Serpin H1 OS=Mus musculus OX=10090 GN=Serpinh1 PE=1 SV=3	Serpinh1	256.875	239.614	255.469	107.732	239.487	56.3775	200.239	173.816	195.802	194.024
P19426	Negative elongation factor E OS=Mus musculus OX=10090 GN=Nelfe PE=1 SV=2	Nelfe	176.92	263.059	199.768	125.958	199.282	114.503	263.614	138.521	224.411	247.998
P19783	Cytochrome c oxidase subunit 4 isoform 1, mitochondrial OS=Mus musculus OX=10090 GN=Cox4i1 PE=1 SV=2	Cox4i1	136.922	103.608	202.444	201.751	275.875	216.97	186.511	237.993	136.099	116.665
P19788	Matrix Gla protein OS=Mus musculus OX=10090 GN=Mgp PE=3 SV=1	Mgp	130.544	176.085	204.46	187.273	209.355	151.876	165.375	381.256	131.427	166.776
P19973	Lymphocyte-specific protein 1 OS=Mus musculus OX=10090 GN=Lsp1 PE=1 SV=2	Lsp1	26.0161	26.6542	193.461	744.992	12.8207	62.8844	177.883	328.81	20.7513	122.493
P20152	Vimentin OS=Mus musculus OX=10090 GN=Vim PE=1 SV=3	Vim	133.476	239.309	266.918	159.296	226.753	95.94	168.865	397.653	98.2995	95.5894
P20722	Bone morphogenetic protein 6 OS=Mus musculus OX=10090 GN=Bmp6 PE=1 SV=2	Bmp6	316.591	291.325	174.531	146.204	256.708	51.6433	144.152	126.573	197.896	232.039
P20918	Plasminogen OS=Mus musculus OX=10090 GN=Plg PE=1 SV=3	Plg	214.988	228.467	332.009	125.244	141.12	132.102	180.338	193.804	142.457	174.491
P21126	Ubiquitin-like protein 4A OS=Mus musculus OX=10090 GN=Ubl4a PE=1 SV=1	Ubl4a	143.87	135.393	197.806	237.742	206.312	236.956	134.395	168.794	169.416	145.193
P21447	Multidrug resistance protein 1A OS=Mus musculus OX=10090 GN=Abcb1a PE=1 SV=3	Abcb1a	136.335	291.182	149.473	167.173	255.733	118.365	178.982	388.056	122.111	140.653
P21614	Vitamin D-binding protein OS=Mus musculus OX=10090 GN=Gc PE=1 SV=2	Gc	253.135	242.588	356.299	106.977	121.476	104.351	118.804	78.4968	196.401	266.349
P21661	Neuroendocrine convertase 2 OS=Mus musculus OX=10090 GN=Pcsk2 PE=1 SV=1	Pcsk2	154.103	151.065	132.682	211.973	156.324	329.081	236.731	269.265	136.661	103.839
P21958	Antigen peptide transporter 1 OS=Mus musculus OX=10090 GN=Tap1 PE=1 SV=3	Tap1	189.268	144.491	657.834	81.1814	94.2583	103.7	82.7074	82.4222	80.2407	111.771
P21981	Protein-glutamine gamma-glutamyltransferase 2 OS=Mus musculus OX=10090 GN=Tgm2 PE=1 SV=4	Tgm2	134.113	237.287	316.616	143.909	255.723	80.6779	138.199	314.44	96.7819	110.937
P21995	Embigin OS=Mus musculus OX=10090 GN=Emb PE=1 SV=2	Emb	488.999	147.324	100.942	149.912	99.7336	257.076	152.521	155.796	216.209	235.258
P22437	Prostaglandin G/H synthase 1 OS=Mus musculus OX=10090 GN=Ptgs1 PE=1 SV=1	Ptgs1	170.472	226.553	195.81	141.643	190.456	128.835	324.285	208.342	203.259	180.358
P22599	Alpha-1-antitrypsin 1-2 OS=Mus musculus OX=10090 GN=Serpina1b PE=1 SV=2	Serpina1b	185.069	180.52	292.183	126.551	163.596	123.122	110.28	94.6082	291.119	225.315
P22682	E3 ubiquitin-protein ligase CBL OS=Mus musculus OX=10090 GN=Cbl PE=1 SV=3	Cbl	179.428	159.092	177.683	187.8	174.848	209.658	309.203	218.485	160.763	165.841
P22723	Gamma-aminobutyric acid receptor subunit gamma-2 OS=Mus musculus OX=10090 GN=Gabrg2 PE=1 SV=3	Gabrg2	113.708	83.6769	140.068	221.883	169.988	427.82	218.263	181.633	132.666	114.562
P22907	Porphobilinogen deaminase OS=Mus musculus OX=10090 GN=Hmbs PE=1 SV=2	Hmbs	214.447	188.933	204.519	175.259	181.549	169.014	186.271	141.305	200.382	223.898
P22935	Cellular retinoic acid-binding protein 2 OS=Mus musculus OX=10090 GN=Crabp2 PE=2 SV=2	Crabp2	107.417	533.257	221.027	47.1169	559.662	30.8241	35.4397	111.465	22.5761	124.745
P23116	Eukaryotic translation initiation factor 3 subunit A OS=Mus musculus OX=10090 GN=Eif3a PE=1 SV=5	Eif3a	178.395	140.646	263.513	167.87	210.83	136.05	203.362	169.908	202.591	163.222
P23198	Chromobox protein homolog 3 OS=Mus musculus OX=10090 GN=Cbx3 PE=1 SV=2	Cbx3	214.418	55.4758	263.099	280.414	213.22	303.331	105.548	105.964	87.5718	33.1549
P23492	Purine nucleoside phosphorylase OS=Mus musculus OX=10090 GN=Pnp PE=1 SV=2	Pnp	206.104	196.729	314.619	125.016	181.084	114.945	183.906	126.336	185.674	224.084
P23780	Beta-galactosidase OS=Mus musculus OX=10090 GN=Glb1 PE=1 SV=1	Glb1	232.196	244.773	137.799	100.475	141.742	132.16	212.308	79.6472	310.561	448.434
P23818	Glutamate receptor 1 OS=Mus musculus OX=10090 GN=Gria1 PE=1 SV=1	Gria1	81.2014	68.9949	101.484	431.847	89.1932	372.203	133.191	287.961	87.8604	100.641
P23927	Alpha-crystallin B chain OS=Mus musculus OX=10090 GN=Cryab PE=1 SV=2	Cryab	125.184	118.362	136.183	459.755	152.984	111.121	120.391	300.142	140.304	114.54
P23953	Carboxylesterase 1C OS=Mus musculus OX=10090 GN=Ces1c PE=1 SV=4	Ces1c	215.926	191.916	266.206	129.951	148.134	144.281	175.494	156.31	210.887	256.217
P24270	Catalase OS=Mus musculus OX=10090 GN=Cat PE=1 SV=4	Cat	300.62	259.695	186.691	131.223	167.11	92.8395	332.215	112.402	200.702	257.37
P24527	Leukotriene A-4 hydrolase OS=Mus musculus OX=10090 GN=Lta4h PE=1 SV=4	Lta4h	188.884	193.037	248.581	157.001	169.872	209.353	177.653	180.14	157.185	168.087
P24547	Inosine-5'-monophosphate dehydrogenase 2 OS=Mus musculus OX=10090 GN=Impdh2 PE=1 SV=2	Impdh2	113.475	207.929	278.458	181.596	171.135	127.612	197.318	263.507	156.546	154.402
P24549	Retinal dehydrogenase 1 OS=Mus musculus OX=10090 GN=Aldh1a1 PE=1 SV=5	Aldh1a1	205.062	313.699	255.212	138.963	229.461	98.6965	133.738	251.041	111.612	138.94
P24668	Cation-dependent mannose-6-phosphate receptor OS=Mus musculus OX=10090 GN=M6pr PE=1 SV=1	M6pr	217.694	330.191	183.561	125.417	139.591	209.591	147.053	116.85	198.244	238.139
P24788	Cyclin-dependent kinase 11B OS=Mus musculus OX=10090 GN=Cdk11b PE=1 SV=2	Cdk11b	187.782	152.51	198.737	189.279	305.338	202.375	140.166	207.535	107.923	122.04
P25799	Nuclear factor NF-kappa-B p105 subunit OS=Mus musculus OX=10090 GN=Nfkb1 PE=1 SV=2	Nfkb1	183.252	221.413	335.197	108.483	199.98	118.657	170.48	155.568	161.014	179.402
P26040	Ezrin OS=Mus musculus OX=10090 GN=Ezr PE=1 SV=3	Ezr	284.869	213.01	193.98	122.836	191.35	91.2291	288.162	93.0429	246.385	269.269
P26041	Moesin OS=Mus musculus OX=10090 GN=Msn PE=1 SV=3	Msn	229.97	215.668	281.492	120.012	190.766	78.6412	220.285	182.452	189.149	210.192
P26043	Radixin OS=Mus musculus OX=10090 GN=Rdx PE=1 SV=3	Rdx	291.171	203.064	201.498	125.481	208.461	86.5736	286.838	133.369	218.44	236.005
P26048	Gamma-aminobutyric acid receptor subunit alpha-2 OS=Mus musculus OX=10090 GN=Gabra2 PE=1 SV=1	Gabra2	57.4143	42.2112	148.289	313.493	96.0298	486.416	209.923	298.056	70.0536	36.2853
P26231	Catenin alpha-1 OS=Mus musculus OX=10090 GN=Ctnna1 PE=1 SV=1	Ctnna1	188.59	259.005	177.4	141.838	233.423	106.954	223.226	187.688	199.158	232.336
P26443	Glutamate dehydrogenase 1, mitochondrial OS=Mus musculus OX=10090 GN=Glud1 PE=1 SV=1	Glud1	207.152	163.717	145.46	202.289	139.951	231.242	206.656	260.864	191.583	168.288
P26450	Phosphatidylinositol 3-kinase regulatory subunit alpha OS=Mus musculus OX=10090 GN=Pik3r1 PE=1 SV=2	Pik3r1	155.329	179.426	222.747	195.248	162.347	200.651	182.149	204.906	170.296	179.3
P26516	26S proteasome non-ATPase regulatory subunit 7 OS=Mus musculus OX=10090 GN=Psmd7 PE=1 SV=2	Psmd7	106.114	167.882	164.03	152.368	139.406	127.789	163.845	262.244	233.795	533.822
P26618	Platelet-derived growth factor receptor alpha OS=Mus musculus OX=10090 GN=Pdgfra PE=1 SV=3	Pdgfra	185.616	308.744	267.006	119.798	222.528	88.4819	160.973	194.853	157.992	169.959
P27005	Protein S100-A8 OS=Mus musculus OX=10090 GN=S100a8 PE=1 SV=3	S100a8	37.6177	151.408	219.746	100.361	79.448	574.987	63.2154	265.241	134.082	86.6519
P27046	Alpha-mannosidase 2 OS=Mus musculus OX=10090 GN=Man2a1 PE=1 SV=2	Man2a1	204.031	202.249	300.287	140.892	198.524	149.096	154.586	134.796	160.884	175.028
P27545	Ceramide synthase 1 OS=Mus musculus OX=10090 GN=Cers1 PE=1 SV=1	Cers1	124.528	123.064	78.4349	317.153	126.431	404.843	165.668	206.126	137.281	114.739
P27546	Microtubule-associated protein 4 OS=Mus musculus OX=10090 GN=Map4 PE=1 SV=3	Map4	213.46	259.885	180.783	176.124	233.371	115.393	165.809	253.328	155.215	151.31
P27573	Myelin protein P0 OS=Mus musculus OX=10090 GN=Mpz PE=1 SV=1	Mpz	32.7745	35.2666	123.261	124.913	1010.06	46.7925	73.1138	48.941	61.3064	69.3674
P27641	X-ray repair cross-complementing protein 5 OS=Mus musculus OX=10090 GN=Xrcc5 PE=1 SV=4	Xrcc5	238.197	204.511	160.25	151.796	237.219	157.05	168.005	141.168	210.224	244.811
P27659	60S ribosomal protein L3 OS=Mus musculus OX=10090 GN=Rpl3 PE=1 SV=3	Rpl3	235.208	207.206	210.432	135.434	205.465	129.974	201.078	138.213	207.618	258.008
P27661	Histone H2AX OS=Mus musculus OX=10090 GN=H2afx PE=1 SV=2	H2afx	220.845	65.9435	253.901	182.749	275.011	115.911	277.334	327.405	86.4619	117.668
P27671	Ras-specific guanine nucleotide-releasing factor 1 OS=Mus musculus OX=10090 GN=Rasgrf1 PE=1 SV=2	Rasgrf1	348.718	152.716	117.191	230.303	105.151	391.905	121.388	139.988	127.336	105.441
P27773	Protein disulfide-isomerase A3 OS=Mus musculus OX=10090 GN=Pdia3 PE=1 SV=2	Pdia3	267.006	209.512	225.352	136.455	197.604	93.5238	184.536	94.7952	240.23	264.924
P27870	Proto-oncogene vav OS=Mus musculus OX=10090 GN=Vav1 PE=1 SV=1	Vav1	131.296	128.381	429.896	154.198	123.145	184.413	138.62	149.569	137.762	142.108
P28076	Proteasome subunit beta type-9 OS=Mus musculus OX=10090 GN=Psmb9 PE=1 SV=1	Psmb9	157.332	214.684	503.669	103.366	142.781	106.61	174.549	114.445	105.422	107.532
P28271	Cytoplasmic aconitate hydratase OS=Mus musculus OX=10090 GN=Aco1 PE=1 SV=3	Aco1	255.776	191.626	176.733	141.644	192.876	142.047	249.641	147.522	218.873	252.84
P28293	Cathepsin G OS=Mus musculus OX=10090 GN=Ctsg PE=1 SV=2	Ctsg	71.2687	111.495	427.241	148.291	106.55	198.344	148.589	192.774	190.59	93.3054
P28301	Protein-lysine 6-oxidase OS=Mus musculus OX=10090 GN=Lox PE=1 SV=1	Lox	41.2475	179.118	206.108	174.276	394.712	50.2596	50.9739	742.123	17.8522	21.283
P28352	DNA-(apurinic or apyrimidinic site) lyase OS=Mus musculus OX=10090 GN=Apex1 PE=1 SV=2	Apex1	136.202	175.06	213.557	177.915	173.275	245.518	159.916	165.814	156.738	256.262
P28481	Collagen alpha-1(II) chain OS=Mus musculus OX=10090 GN=Col2a1 PE=1 SV=2	Col2a1	240.069	143.927	151.146	236.94	196.134	188.62	183.158	310.023	140.527	101.699
P28571	Sodium- and chloride-dependent glycine transporter 1 OS=Mus musculus OX=10090 GN=Slc6a9 PE=1 SV=3	Slc6a9	193.766	223.619	132.793	275.87	174.103	107.335	236.388	229.975	199.122	134.467
P28654	Decorin OS=Mus musculus OX=10090 GN=Dcn PE=1 SV=1	Dcn	183.19	430.756	180.75	156.724	164.701	54.1515	157.355	277.505	171.253	179.753
P28658	Ataxin-10 OS=Mus musculus OX=10090 GN=Atxn10 PE=1 SV=2	Atxn10	127.162	107.631	224.071	219.595	202.674	264.231	237.52	153.223	126.273	159.734
P28663	Beta-soluble NSF attachment protein OS=Mus musculus OX=10090 GN=Napb PE=1 SV=2	Napb	52.4531	33.8523	134.251	471.741	128.997	287.48	162.787	343.175	74.6171	42.573
P28666	Murinoglobulin-2 OS=Mus musculus OX=10090 GN=Mug2 PE=1 SV=2	Mug2	206.531	144.544	454.686	124.676	84.5921	147.564	163.252	215.797	119.353	122.325
P28738	Kinesin heavy chain isoform 5C OS=Mus musculus OX=10090 GN=Kif5c PE=1 SV=3	Kif5c	169.691	146.859	145.216	249.741	140.201	256.343	170.178	231.319	181.16	165.948
P28843	Dipeptidyl peptidase 4 OS=Mus musculus OX=10090 GN=Dpp4 PE=1 SV=3	Dpp4	51.4558	878.2	206.559	52.1114	288.62	30.1213	58.661	120.739	43.5266	161.106
P28867	Protein kinase C delta type OS=Mus musculus OX=10090 GN=Prkcd PE=1 SV=3	Prkcd	160.749	128.346	193.908	280.051	116.28	294.315	120.572	212.803	150.37	107.215
P29268	Connective tissue growth factor OS=Mus musculus OX=10090 GN=Ctgf PE=2 SV=3	Ctgf	119.968	159.822	189.98	189.921	182.436	239.869	190.056	368.52	131.364	99.6553
P29341	Polyadenylate-binding protein 1 OS=Mus musculus OX=10090 GN=Pabpc1 PE=1 SV=2	Pabpc1	281.81	193.346	204.591	144.738	176.959	188.227	184.516	128.021	196.588	199.222
P29387	Guanine nucleotide-binding protein subunit beta-4 OS=Mus musculus OX=10090 GN=Gnb4 PE=1 SV=4	Gnb4	142.634	126.355	143.766	267.069	128.945	341.588	151.872	246.687	136.133	130.087
P29391	Ferritin light chain 1 OS=Mus musculus OX=10090 GN=Ftl1 PE=1 SV=2	Ftl1	178.043	77.7327	455.723	80.6397	343.719	117.202	132.459	128.603	83.8207	102.507
P29416	Beta-hexosaminidase subunit alpha OS=Mus musculus OX=10090 GN=Hexa PE=1 SV=2	Hexa	185.671	204.683	318.149	135.467	177.811	136.731	153.773	142.804	174.317	192.461
P29533	Vascular cell adhesion protein 1 OS=Mus musculus OX=10090 GN=Vcam1 PE=1 SV=1	Vcam1	243.92	213.803	287.13	151.312	177.62	125.465	154.843	169.195	168.128	150.305
P29758	Ornithine aminotransferase, mitochondrial OS=Mus musculus OX=10090 GN=Oat PE=1 SV=1	Oat	245.228	229.345	208.782	129.289	221.451	161.628	242.758	176.765	152.561	161.161
P29788	Vitronectin OS=Mus musculus OX=10090 GN=Vtn PE=1 SV=2	Vtn	171.007	367.47	222.393	130.325	267.555	111.269	152.262	220.063	104.525	133.576
P30275	Creatine kinase U-type, mitochondrial OS=Mus musculus OX=10090 GN=Ckmt1 PE=1 SV=1	Ckmt1	92.0019	58.1047	103.609	334.056	95.6707	454.928	125.918	253.653	144.815	68.7495
P30282	G1/S-specific cyclin-D3 OS=Mus musculus OX=10090 GN=Ccnd3 PE=1 SV=1	Ccnd3	169.88	249.444	281.671	90.3098	305.372	34.9317	227.444	68.7978	185.249	302.179
P30285	Cyclin-dependent kinase 4 OS=Mus musculus OX=10090 GN=Cdk4 PE=1 SV=1	Cdk4	90.2396	197.351	228.168	159.982	239.592	132.475	197.707	174.046	212.247	222.333
P30681	High mobility group protein B2 OS=Mus musculus OX=10090 GN=Hmgb2 PE=1 SV=3	Hmgb2	149.359	108.925	222.225	64.7935	88.9495	691.468	97.9269	114.541	82.1288	94.895
P31001	Desmin OS=Mus musculus OX=10090 GN=Des PE=1 SV=3	Des	129.662	219.215	218.014	258.63	194.288	107.764	143.506	346.168	126.723	88.8444
P31266	Recombining binding protein suppressor of hairless OS=Mus musculus OX=10090 GN=Rbpj PE=1 SV=1	Rbpj	202.055	221.435	305.864	113.894	178.582	117.729	182.614	168.899	166.453	228.146
P31428	Dipeptidase 1 OS=Mus musculus OX=10090 GN=Dpep1 PE=1 SV=2	Dpep1	189.352	185.867	138.618	147.126	185.27	157.811	190.839	157.142	317.828	238.633
P31648	Sodium- and chloride-dependent GABA transporter 1 OS=Mus musculus OX=10090 GN=Slc6a1 PE=1 SV=2	Slc6a1	91.8879	139.108	125.855	233.953	154.991	407.977	158.386	287.423	116.916	88.1226
P31649	Sodium- and chloride-dependent GABA transporter 2 OS=Mus musculus OX=10090 GN=Slc6a13 PE=1 SV=1	Slc6a13	129.861	384.415	212.264	107.794	437.09	37.6462	130.463	207.454	53.0388	188.163
P31725	Protein S100-A9 OS=Mus musculus OX=10090 GN=S100a9 PE=1 SV=3	S100a9	26.2479	32.947	192.19	36.4287	31.5332	1038.13	113.329	82.4777	31.3902	34.4742
P32020	Non-specific lipid-transfer protein OS=Mus musculus OX=10090 GN=Scp2 PE=1 SV=3	Scp2	287.455	197.866	254.49	126.957	213.69	120.556	208.978	166.753	170.829	150.199
P32233	Developmentally-regulated GTP-binding protein 1 OS=Mus musculus OX=10090 GN=Drg1 PE=1 SV=1	Drg1	195.577	176.525	225.097	178.431	174.631	173.267	165.163	153.414	202.453	209.953
P32261	Antithrombin-III OS=Mus musculus OX=10090 GN=Serpinc1 PE=1 SV=1	Serpinc1	215.172	213.663	187.913	86.1538	144.004	51.8198	376.051	103.392	369.152	289.684
P32507	Nectin-2 OS=Mus musculus OX=10090 GN=Nectin2 PE=1 SV=2	Nectin2	218.602	276.523	197.944	115	232.071	145.851	189.592	159.802	188.779	182.096
P32921	Tryptophan--tRNA ligase, cytoplasmic OS=Mus musculus OX=10090 GN=Wars PE=1 SV=2	Wars	215.364	193.807	298.454	168.429	158.501	180.688	149.126	145.973	144.393	155.308
P33215	Protein NEDD1 OS=Mus musculus OX=10090 GN=Nedd1 PE=1 SV=2	Nedd1	279.227	242.761	240.279	118.851	203.121	96.2727	224.133	126.538	167.864	265.095
P34022	Ran-specific GTPase-activating protein OS=Mus musculus OX=10090 GN=Ranbp1 PE=1 SV=2	Ranbp1	74.8742	67.8815	282.235	409.884	200.426	182.619	124.996	122.544	100.54	47.929
P35123	Ubiquitin carboxyl-terminal hydrolase 4 OS=Mus musculus OX=10090 GN=Usp4 PE=1 SV=3	Usp4	219.565	178.456	211.872	174.672	176.032	217.807	160.169	155.625	179.018	173.62
P35235	Tyrosine-protein phosphatase non-receptor type 11 OS=Mus musculus OX=10090 GN=Ptpn11 PE=1 SV=2	Ptpn11	227.824	158.898	162.307	202.755	168.689	231.041	188.576	167.815	191.914	176.147
P35278	Ras-related protein Rab-5C OS=Mus musculus OX=10090 GN=Rab5c PE=1 SV=2	Rab5c	178.865	192.218	202.586	200.619	161.666	192.951	165.083	168.567	192.578	198.832
P35282	Ras-related protein Rab-21 OS=Mus musculus OX=10090 GN=Rab21 PE=1 SV=4	Rab21	185.17	168.106	175.633	166.135	186.098	188.129	202.024	180.445	222.753	230.612
P35285	Ras-related protein Rab-22A OS=Mus musculus OX=10090 GN=Rab22a PE=1 SV=2	Rab22a	108.055	176.851	201.254	211.383	180.142	283.67	134.868	153.16	155.168	184.119
P35288	Ras-related protein Rab-23 OS=Mus musculus OX=10090 GN=Rab23 PE=1 SV=2	Rab23	142.823	158.167	134.728	256.907	145.174	286.403	174.551	243.679	159.734	144.122
P35290	Ras-related protein Rab-24 OS=Mus musculus OX=10090 GN=Rab24 PE=1 SV=2	Rab24	249.286	195.846	148.757	180.679	155.178	251.528	224.126	167.253	166.654	187.832
P35294	Ras-related protein Rab-19 OS=Mus musculus OX=10090 GN=Rab19 PE=1 SV=3	Rab19	149.528	227.703	297.796	133.82	171.47	139.999	153.294	164.054	175.581	236.686
P35436	Glutamate receptor ionotropic, NMDA 2A OS=Mus musculus OX=10090 GN=Grin2a PE=1 SV=2	Grin2a	135.318	66.0788	84.8761	395.597	89.6648	426.752	123.196	165.214	92.4981	203.795
P35486	Pyruvate dehydrogenase E1 component subunit alpha, somatic form, mitochondrial OS=Mus musculus OX=10090 GN=Pdha1 PE=1 SV=1	Pdha1	180.256	168.425	131.544	225.527	144.482	280.173	170.546	220.27	175.472	178.087
P35550	rRNA 2'-O-methyltransferase fibrillarin OS=Mus musculus OX=10090 GN=Fbl PE=1 SV=2	Fbl	269.051	221.679	239.718	156.179	192.789	96.7929	208.385	157.744	176.108	199.48
P35564	Calnexin OS=Mus musculus OX=10090 GN=Canx PE=1 SV=1	Canx	309.79	187.087	194.578	167.51	172.944	162.358	188.594	150.935	188.077	195.222
P35585	AP-1 complex subunit mu-1 OS=Mus musculus OX=10090 GN=Ap1m1 PE=1 SV=3	Ap1m1	242.928	216.891	182.935	134.149	178.449	140.437	217.889	117.186	240.422	283.131
P35700	Peroxiredoxin-1 OS=Mus musculus OX=10090 GN=Prdx1 PE=1 SV=1	Prdx1	233.975	220.361	212.679	148.838	183.718	133.497	165.83	117.986	227.955	249.759
P35821	Tyrosine-protein phosphatase non-receptor type 1 OS=Mus musculus OX=10090 GN=Ptpn1 PE=1 SV=2	Ptpn1	156.821	162.047	428.275	144.342	132.513	133.735	132.779	147.574	148.916	155.99
P35831	Tyrosine-protein phosphatase non-receptor type 12 OS=Mus musculus OX=10090 GN=Ptpn12 PE=1 SV=3	Ptpn12	190.465	200.936	201.934	171.475	194.338	213.192	197.316	216.501	147.289	139.597
P35846	Folate receptor alpha OS=Mus musculus OX=10090 GN=Folr1 PE=1 SV=2	Folr1	428.899	406.352	92.1936	86.6243	104.807	57.2911	106.541	41.4022	289.885	515.075
P35951	Low-density lipoprotein receptor OS=Mus musculus OX=10090 GN=Ldlr PE=1 SV=2	Ldlr	228.485	281.732	169.076	171.284	221.746	95.5216	132.987	158.556	235.031	180.525
P35979	60S ribosomal protein L12 OS=Mus musculus OX=10090 GN=Rpl12 PE=1 SV=2	Rpl12	174.749	154.375	290.022	192.545	196.621	170.04	117.5	115.288	196.308	129.392
P35980	60S ribosomal protein L18 OS=Mus musculus OX=10090 GN=Rpl18 PE=1 SV=3	Rpl18	200.011	186.296	257.61	167.233	214.203	104.718	190.382	142.021	194.399	204.006
P35991	Tyrosine-protein kinase BTK OS=Mus musculus OX=10090 GN=Btk PE=1 SV=4	Btk	135.504	99.0236	404.166	102.391	72.8463	106.463	825.966	107.258	106.404	177.972
P36552	Oxygen-dependent coproporphyrinogen-III oxidase, mitochondrial OS=Mus musculus OX=10090 GN=Cpox PE=1 SV=2	Cpox	168.981	199.078	192.34	209.225	162.058	209.577	145.518	198.388	178.907	178.882
P37040	NADPH--cytochrome P450 reductase OS=Mus musculus OX=10090 GN=Por PE=1 SV=2	Por	201.213	229.921	213.701	154.216	210.114	123.845	214.404	173.387	182.78	211.72
P37804	Transgelin OS=Mus musculus OX=10090 GN=Tagln PE=1 SV=3	Tagln	38.3934	104.084	225.061	243.713	371.315	51.6005	43.3874	679.289	32.4782	28.4726
P37889	Fibulin-2 OS=Mus musculus OX=10090 GN=Fbln2 PE=1 SV=2	Fbln2	81.4509	208.062	162.381	180.337	425.494	134.959	82.478	366.414	87.1635	71.2265
P38060	Hydroxymethylglutaryl-CoA lyase, mitochondrial OS=Mus musculus OX=10090 GN=Hmgcl PE=1 SV=2	Hmgcl	109.559	154.02	225.589	154.122	262.244	256.898	134.843	187.167	127.814	195.068
P38585	Tubulin--tyrosine ligase OS=Mus musculus OX=10090 GN=Ttl PE=1 SV=2	Ttl	126.103	113.157	123.255	315.276	111.504	348.845	132.183	199.726	179.987	111.129
P38647	Stress-70 protein, mitochondrial OS=Mus musculus OX=10090 GN=Hspa9 PE=1 SV=3	Hspa9	279.368	204.853	165.084	162.774	170.348	182.408	193.096	160.759	202.525	209.078
P39087	Glutamate receptor ionotropic, kainate 2 OS=Mus musculus OX=10090 GN=Grik2 PE=1 SV=4	Grik2	132.645	131.02	132.229	204.069	160.082	368.691	188.108	249.193	151.735	125.477
P39098	Mannosyl-oligosaccharide 1,2-alpha-mannosidase IB OS=Mus musculus OX=10090 GN=Man1a2 PE=1 SV=1	Man1a2	337.118	188.421	196.859	146.713	182.105	161.365	170.847	165.001	181.023	198.518
P39447	Tight junction protein ZO-1 OS=Mus musculus OX=10090 GN=Tjp1 PE=1 SV=2	Tjp1	161.266	306.776	198.146	152.429	243.542	105.376	157.011	303.769	136.198	139.271
P39876	Metalloproteinase inhibitor 3 OS=Mus musculus OX=10090 GN=Timp3 PE=1 SV=1	Timp3	158.136	201.08	198.555	160.928	200.204	79.7865	239.552	395.789	158.12	204.686
P40124	Adenylyl cyclase-associated protein 1 OS=Mus musculus OX=10090 GN=Cap1 PE=1 SV=4	Cap1	163.043	162.416	238.346	189.226	153.303	217.369	144.18	238.197	156.594	174.458
P40142	Transketolase OS=Mus musculus OX=10090 GN=Tkt PE=1 SV=1	Tkt	286.214	191.077	206.19	135.617	190.772	142.704	188.818	124.816	209.707	256.347
P40237	CD82 antigen OS=Mus musculus OX=10090 GN=Cd82 PE=1 SV=1	Cd82	320.818	416.159	127.285	228.525	126.254	91.4157	92.296	134.161	168.051	240.336
P40240	CD9 antigen OS=Mus musculus OX=10090 GN=Cd9 PE=1 SV=2	Cd9	295.328	458.596	95.2238	129.953	113.654	124.926	55.2946	39.0575	308.777	327.433
P40630	Transcription factor A, mitochondrial OS=Mus musculus OX=10090 GN=Tfam PE=1 SV=2	Tfam	137.526	129.864	231.609	290.458	253.94	136.264	162.142	170.301	127.623	126.773
P41105	60S ribosomal protein L28 OS=Mus musculus OX=10090 GN=Rpl28 PE=1 SV=2	Rpl28	211.227	174.002	229.003	181.222	206.643	145.562	164.546	127.741	214.061	176.174
P41233	ATP-binding cassette sub-family A member 1 OS=Mus musculus OX=10090 GN=Abca1 PE=1 SV=4	Abca1	216.162	176.139	255.008	155.982	171.98	127.293	211.944	138.267	236.442	168.328
P41234	ATP-binding cassette sub-family A member 2 OS=Mus musculus OX=10090 GN=Abca2 PE=1 SV=4	Abca2	259.602	210.32	136.01	167.315	198.69	137.836	191.63	109.631	259.579	268.859
P41241	Tyrosine-protein kinase CSK OS=Mus musculus OX=10090 GN=Csk PE=1 SV=2	Csk	153.769	188.743	279.628	169.993	175.114	167.182	159.849	233.231	151.641	146.711
P41245	Matrix metalloproteinase-9 OS=Mus musculus OX=10090 GN=Mmp9 PE=1 SV=2	Mmp9	79.5094	137.706	657.665	50.5899	114.73	132.64	199.165	112.635	46.6794	166.615
P41438	Folate transporter 1 OS=Mus musculus OX=10090 GN=Slc19a1 PE=1 SV=1	Slc19a1	222.263	272.782	150.06	129.32	212.311	121.211	184.424	150.136	198.877	366.487
P42125	Enoyl-CoA delta isomerase 1, mitochondrial OS=Mus musculus OX=10090 GN=Eci1 PE=1 SV=2	Eci1	262.6	221.192	199.976	117.501	270.911	77.0542	244.373	120.487	185.383	280.786
P42208	Septin-2 OS=Mus musculus OX=10090 GN=Sept2 PE=1 SV=2	Sept2	197.167	225.061	196.234	157.221	222.265	128.352	191.854	206.774	187.937	194.135
P42227	Signal transducer and activator of transcription 3 OS=Mus musculus OX=10090 GN=Stat3 PE=1 SV=2	Stat3	185.029	201.25	309.603	138.745	177.981	144.209	148.557	222.96	142.128	170.588
P42230	Signal transducer and activator of transcription 5A OS=Mus musculus OX=10090 GN=Stat5a PE=1 SV=1	Stat5a	259.327	214.919	253.537	122.223	186.546	87.1204	232.841	134.026	211.479	234.519
P42669	Transcriptional activator protein Pur-alpha OS=Mus musculus OX=10090 GN=Pura PE=1 SV=1	Pura	161.956	126.855	128.917	287.5	163.379	266.33	118.566	119.578	228.957	170.224
P42867	UDP-N-acetylglucosamine--dolichyl-phosphate N-acetylglucosaminephosphotransferase OS=Mus musculus OX=10090 GN=Dpagt1 PE=1 SV=2	Dpagt1	355.947	211.851	220.873	126.006	159.076	169.44	159.742	162.92	159.918	213.315
P42932	T-complex protein 1 subunit theta OS=Mus musculus OX=10090 GN=Cct8 PE=1 SV=3	Cct8	196.166	187.935	192.643	188.941	166.18	185.854	192.682	190.807	188.294	201.4
P43274	Histone H1.4 OS=Mus musculus OX=10090 GN=Hist1h1e PE=1 SV=2	Hist1h1e	418.969	194.013	174.43	126.97	137.558	165.809	214.098	238.816	194.904	114.856
P43276	Histone H1.5 OS=Mus musculus OX=10090 GN=Hist1h1b PE=1 SV=2	Hist1h1b	385.807	152.112	188.476	132.181	152.008	145.407	242.967	266.423	191.236	137.174
P43406	Integrin alpha-V OS=Mus musculus OX=10090 GN=Itgav PE=1 SV=2	Itgav	208.016	194.045	197.859	142.97	177.915	151.274	199.307	162.313	234.847	252.802
P45878	Peptidyl-prolyl cis-trans isomerase FKBP2 OS=Mus musculus OX=10090 GN=Fkbp2 PE=1 SV=1	Fkbp2	223.138	177.297	219.232	204.769	192.899	154.803	114.407	91.3925	234.571	177.934
P45952	Medium-chain specific acyl-CoA dehydrogenase, mitochondrial OS=Mus musculus OX=10090 GN=Acadm PE=1 SV=1	Acadm	289.111	266.115	167.077	110.739	220.515	66.2204	191.168	119.268	256.21	300.363
P46096	Synaptotagmin-1 OS=Mus musculus OX=10090 GN=Syt1 PE=1 SV=1	Syt1	88.5632	50.7636	88.2596	298.621	84.8052	572.488	99.0931	232.071	132.575	58.1345
P46460	Vesicle-fusing ATPase OS=Mus musculus OX=10090 GN=Nsf PE=1 SV=2	Nsf	94.7545	63.3038	118.462	325.788	86.7136	445.816	125.346	293.133	126.185	67.7506
P46467	Vacuolar protein sorting-associated protein 4B OS=Mus musculus OX=10090 GN=Vps4b PE=1 SV=2	Vps4b	138.358	143.385	244.268	218.246	193.146	218.026	154.293	170.923	154.462	145.454
P46660	Alpha-internexin OS=Mus musculus OX=10090 GN=Ina PE=1 SV=3	Ina	163.381	114.05	124.171	442.345	119.692	159.983	92.0494	269.497	178.946	90.2312
P46664	Adenylosuccinate synthetase isozyme 2 OS=Mus musculus OX=10090 GN=Adss PE=1 SV=2	Adss	154.649	171.4	190.84	222.265	152.303	220.556	162.798	184.982	184.501	201.181
P46737	Lys-63-specific deubiquitinase BRCC36 OS=Mus musculus OX=10090 GN=Brcc3 PE=1 SV=1	Brcc3	152.698	180.511	214.092	163.887	180.992	222.746	155.366	169.782	164.711	273.476
P46935	E3 ubiquitin-protein ligase NEDD4 OS=Mus musculus OX=10090 GN=Nedd4 PE=1 SV=3	Nedd4	191.614	216.55	218.941	149.507	193.682	144.045	203.716	183.735	188.49	218.246
P46938	Transcriptional coactivator YAP1 OS=Mus musculus OX=10090 GN=Yap1 PE=1 SV=2	Yap1	241.554	171.598	180.32	158.682	339.086	103.33	144.152	152.617	184.385	186.718
P47708	Rabphilin-3A OS=Mus musculus OX=10090 GN=Rph3a PE=1 SV=2	Rph3a	86.5056	49.27	69.5183	358.241	84.2376	475.09	132.238	237.022	171.989	57.9607
P47713	Cytosolic phospholipase A2 OS=Mus musculus OX=10090 GN=Pla2g4a PE=1 SV=1	Pla2g4a	222.826	228.586	299.608	121.061	211.95	87.7099	189.124	179.232	144.624	212.207
P47738	Aldehyde dehydrogenase, mitochondrial OS=Mus musculus OX=10090 GN=Aldh2 PE=1 SV=1	Aldh2	442.235	252.748	125.789	98.2252	227.209	80.9515	254.621	97.0692	228.592	252.71
P47746	Cannabinoid receptor 1 OS=Mus musculus OX=10090 GN=Cnr1 PE=1 SV=1	Cnr1	120.253	96.526	152.126	261.442	124.411	371.408	146.532	247.445	141.233	136.449
P47754	F-actin-capping protein subunit alpha-2 OS=Mus musculus OX=10090 GN=Capza2 PE=1 SV=3	Capza2	118.934	138.833	193.263	228.096	148.215	318.972	124.348	220.358	147.635	144.215
P47809	Dual specificity mitogen-activated protein kinase kinase 4 OS=Mus musculus OX=10090 GN=Map2k4 PE=1 SV=2	Map2k4	130.318	127.502	150.501	283.965	158.045	258.609	174.29	185.582	175.542	174.415
P47811	Mitogen-activated protein kinase 14 OS=Mus musculus OX=10090 GN=Mapk14 PE=1 SV=3	Mapk14	133.055	145.764	444.752	125.415	180.483	160.778	146.491	155.195	114.878	107.803
P47857	ATP-dependent 6-phosphofructokinase, muscle type OS=Mus musculus OX=10090 GN=Pfkm PE=1 SV=3	Pfkm	162.001	130.555	119.97	243.716	128.518	300.056	191.782	212.78	200.207	176.911
P47877	Insulin-like growth factor-binding protein 2 OS=Mus musculus OX=10090 GN=Igfbp2 PE=2 SV=2	Igfbp2	448.499	217.438	155.157	86.1587	198.415	32.4404	283.427	103.316	203.672	442.845
P47911	60S ribosomal protein L6 OS=Mus musculus OX=10090 GN=Rpl6 PE=1 SV=3	Rpl6	393.786	146.531	211.05	147.88	204.561	161.811	183.468	113.831	173.973	174.025
P47915	60S ribosomal protein L29 OS=Mus musculus OX=10090 GN=Rpl29 PE=1 SV=2	Rpl29	175.163	83.6995	210.499	228.245	187.791	207.154	174.42	214.144	210.398	99.9513
P47934	Carnitine O-acetyltransferase OS=Mus musculus OX=10090 GN=Crat PE=1 SV=3	Crat	229.086	218.337	160.444	166.58	174.654	159.78	196.197	205.559	207.964	223.188
P47962	60S ribosomal protein L5 OS=Mus musculus OX=10090 GN=Rpl5 PE=1 SV=3	Rpl5	231.054	209.014	221.82	149.313	204.803	124.941	199.249	134.412	200.846	229.812
P47963	60S ribosomal protein L13 OS=Mus musculus OX=10090 GN=Rpl13 PE=1 SV=3	Rpl13	306.726	134.593	242.975	158.484	229.605	164.38	221.488	169.104	136.354	114.997
P48025	Tyrosine-protein kinase SYK OS=Mus musculus OX=10090 GN=Syk PE=1 SV=2	Syk	85.0007	82.3263	762.351	106.672	58.9766	133.245	61.0201	89.2459	64.5587	62.9455
P48318	Glutamate decarboxylase 1 OS=Mus musculus OX=10090 GN=Gad1 PE=1 SV=2	Gad1	103.913	73.3303	125.091	323.573	106.786	353.439	205.839	299.337	152.431	49.1507
P48377	MHC class II regulatory factor RFX1 OS=Mus musculus OX=10090 GN=Rfx1 PE=1 SV=2	Rfx1	235.228	212.957	201.55	166.104	186.967	113.291	203.314	148.954	229.549	208.814
P48428	Tubulin-specific chaperone A OS=Mus musculus OX=10090 GN=Tbca PE=1 SV=3	Tbca	113.385	63.2045	341.257	229.864	389.237	86.7624	214.502	147.694	72.631	46.3754
P48722	Heat shock 70 kDa protein 4L OS=Mus musculus OX=10090 GN=Hspa4l PE=1 SV=2	Hspa4l	162.565	127.773	126.957	267.024	126.538	294.379	177.217	199.006	194.198	165.174
P48758	Carbonyl reductase [NADPH] 1 OS=Mus musculus OX=10090 GN=Cbr1 PE=1 SV=3	Cbr1	231.88	198.985	149.86	170.247	184.047	176.345	187.314	141.89	222.385	271.341
P48962	ADP/ATP translocase 1 OS=Mus musculus OX=10090 GN=Slc25a4 PE=1 SV=4	Slc25a4	174.186	179.795	147.48	206.349	168.861	259.536	165.874	176.917	192.652	186.068
P48999	Arachidonate 5-lipoxygenase OS=Mus musculus OX=10090 GN=Alox5 PE=1 SV=3	Alox5	119.236	229.902	400.819	103.906	178.227	208.782	99.039	165.414	86.5889	149.112
P49182	Heparin cofactor 2 OS=Mus musculus OX=10090 GN=Serpind1 PE=1 SV=1	Serpind1	240.236	287.34	236.325	125.743	185.964	159.086	190.003	98.2729	161.807	215.203
P49442	Inositol polyphosphate 1-phosphatase OS=Mus musculus OX=10090 GN=Inpp1 PE=1 SV=2	Inpp1	214.582	172.416	153.014	189.007	166.989	195.983	225.218	176.132	210.359	226.106
P49586	Choline-phosphate cytidylyltransferase A OS=Mus musculus OX=10090 GN=Pcyt1a PE=1 SV=1	Pcyt1a	90.1277	257.527	212.48	140.782	190.674	123.3	176.7	181.875	209.956	350.967
P49615	Cyclin-dependent-like kinase 5 OS=Mus musculus OX=10090 GN=Cdk5 PE=1 SV=1	Cdk5	158.377	138.315	122.661	227.37	147.936	313.6	199.37	196.263	174.85	201.202
P49710	Hematopoietic lineage cell-specific protein OS=Mus musculus OX=10090 GN=Hcls1 PE=1 SV=2	Hcls1	159.692	150.679	588.738	89.8613	109.097	135.763	107.011	106.523	103.274	98.1694
P49722	Proteasome subunit alpha type-2 OS=Mus musculus OX=10090 GN=Psma2 PE=1 SV=3	Psma2	127.564	155.87	226.375	200.888	172.085	227.786	134.057	150.088	209.406	175.814
P49769	Presenilin-1 OS=Mus musculus OX=10090 GN=Psen1 PE=1 SV=1	Psen1	162.331	237.736	223.062	145.45	176.527	134.631	162.107	164.791	181.124	354.411
P49813	Tropomodulin-1 OS=Mus musculus OX=10090 GN=Tmod1 PE=1 SV=2	Tmod1	149.128	139.844	177.1	203.943	203.47	252.895	138.945	216.114	163.293	189.787
P49935	Pro-cathepsin H OS=Mus musculus OX=10090 GN=Ctsh PE=1 SV=2	Ctsh	215.956	128.9	173.149	162.832	116.085	354.262	130.43	194.771	228.05	90.283
P50171	Estradiol 17-beta-dehydrogenase 8 OS=Mus musculus OX=10090 GN=Hsd17b8 PE=1 SV=2	Hsd17b8	246.426	236.965	148.203	160.236	179.514	145.7	154.759	148.141	247.439	261.067
P50247	Adenosylhomocysteinase OS=Mus musculus OX=10090 GN=Ahcy PE=1 SV=3	Ahcy	275.365	218.84	200.614	146.575	189.965	119.534	207.668	129.635	210.727	240.176
P50285	Dimethylaniline monooxygenase [N-oxide-forming] 1 OS=Mus musculus OX=10090 GN=Fmo1 PE=1 SV=1	Fmo1	184.121	288.513	208.409	110.451	209.899	95.7102	287.06	204.881	193.69	193.075
P50295	Arylamine N-acetyltransferase 2 OS=Mus musculus OX=10090 GN=Nat2 PE=1 SV=1	Nat2	261.771	191.962	256.872	116.533	213.265	84.5456	180.918	137.235	208.128	271.37
P50396	Rab GDP dissociation inhibitor alpha OS=Mus musculus OX=10090 GN=Gdi1 PE=1 SV=3	Gdi1	136.905	115.694	127.773	285.642	122.127	317.077	188.486	239.025	166.048	131.529
P50427	Steryl-sulfatase OS=Mus musculus OX=10090 GN=Sts PE=1 SV=1	Sts	307.909	207.374	188.189	129.104	168.208	128.918	240.945	190.015	225.077	181.143
P50428	Arylsulfatase A OS=Mus musculus OX=10090 GN=Arsa PE=1 SV=2	Arsa	224.923	203.226	216.901	236.651	146.523	224.394	160.281	172.542	128.186	100.211
P50516	V-type proton ATPase catalytic subunit A OS=Mus musculus OX=10090 GN=Atp6v1a PE=1 SV=2	Atp6v1a	149.037	113.549	135.745	267.144	116.359	339.25	156.251	230.569	170.357	137.035
P50518	V-type proton ATPase subunit E 1 OS=Mus musculus OX=10090 GN=Atp6v1e1 PE=1 SV=2	Atp6v1e1	97.1352	101.301	144.079	278.298	128.021	346.255	179.137	230.892	166.157	123.069
P50544	Very long-chain specific acyl-CoA dehydrogenase, mitochondrial OS=Mus musculus OX=10090 GN=Acadvl PE=1 SV=3	Acadvl	390.668	239.781	168.259	107.292	199.256	88.0554	227.819	98.4299	228.834	270.532
P50571	Gamma-aminobutyric acid receptor subunit beta-1 OS=Mus musculus OX=10090 GN=Gabrb1 PE=1 SV=1	Gabrb1	95.1103	33.4671	75.7962	309.933	89.6747	607.063	120.993	196.916	117.363	56.9322
P50580	Proliferation-associated protein 2G4 OS=Mus musculus OX=10090 GN=Pa2g4 PE=1 SV=3	Pa2g4	217.94	206.159	233.319	158.142	167.61	175.261	188.635	129.908	185.991	216.839
P50586	Tubby protein OS=Mus musculus OX=10090 GN=Tub PE=1 SV=1	Tub	115.026	82.6381	109.481	388.144	126.931	361.89	95.3137	297.256	92.7247	72.9593
P50608	Fibromodulin OS=Mus musculus OX=10090 GN=Fmod PE=2 SV=1	Fmod	597.009	794.278	4.42316	4.80846	20.6106	111.63	464.743	14.1247	6.45767	506.376
P51125	Calpastatin OS=Mus musculus OX=10090 GN=Cast PE=1 SV=2	Cast	302.56	180.47	211.48	98.264	274.902	123.487	160.144	167.946	215.973	148.496
P51141	Segment polarity protein dishevelled homolog DVL-1 OS=Mus musculus OX=10090 GN=Dvl1 PE=1 SV=2	Dvl1	237.276	193.083	178.759	155.139	192.792	203.404	178.203	153.256	205.816	186.526
P51150	Ras-related protein Rab-7a OS=Mus musculus OX=10090 GN=Rab7a PE=1 SV=2	Rab7a	166.818	200.399	218.718	203.365	164.298	213.326	165.622	190.494	154.807	156.293
P51163	Uroporphyrinogen-III synthase OS=Mus musculus OX=10090 GN=Uros PE=1 SV=1	Uros	115.632	109.128	164.284	251.549	139.426	371.96	115.267	172.899	169.197	140.932
P51174	Long-chain specific acyl-CoA dehydrogenase, mitochondrial OS=Mus musculus OX=10090 GN=Acadl PE=1 SV=2	Acadl	323.018	247.92	179.681	114.089	200.356	79.0043	250.708	108.881	225.394	288.94
P51175	Protoporphyrinogen oxidase OS=Mus musculus OX=10090 GN=Ppox PE=1 SV=1	Ppox	257.982	256.737	159.973	106.216	211.701	112.136	223.36	152.383	243.285	262.815
P51432	1-phosphatidylinositol 4,5-bisphosphate phosphodiesterase beta-3 OS=Mus musculus OX=10090 GN=Plcb3 PE=1 SV=2	Plcb3	213.61	234.968	199.182	140.206	225.295	127.626	204.203	203.685	170.66	216.964
P51448	Nuclear receptor ROR-alpha OS=Mus musculus OX=10090 GN=Rora PE=1 SV=1	Rora	170.612	125.559	136.013	249.604	151.144	296.661	151.548	230.313	164.519	167.643
P51655	Glypican-4 OS=Mus musculus OX=10090 GN=Gpc4 PE=1 SV=2	Gpc4	152.389	213.913	208.769	160.1	186.809	203.329	138.897	220.457	174.52	200.754
P51660	Peroxisomal multifunctional enzyme type 2 OS=Mus musculus OX=10090 GN=Hsd17b4 PE=1 SV=3	Hsd17b4	254.563	226.496	185.611	144.128	195.323	144.265	191.025	173.464	184.958	250.837
P51830	Adenylate cyclase type 9 OS=Mus musculus OX=10090 GN=Adcy9 PE=1 SV=1	Adcy9	119.23	115.235	96.3	365.167	168.321	263.91	131.864	274.459	147.447	106.721
P51855	Glutathione synthetase OS=Mus musculus OX=10090 GN=Gss PE=1 SV=1	Gss	203.901	168.404	159.737	219.874	169.893	185.942	220.88	170.83	195.146	212.702
P51859	Hepatoma-derived growth factor OS=Mus musculus OX=10090 GN=Hdgf PE=1 SV=2	Hdgf	202.774	131.891	191.601	210.891	193.355	184.315	137.271	123.985	262.171	149.291
P51881	ADP/ATP translocase 2 OS=Mus musculus OX=10090 GN=Slc25a5 PE=1 SV=3	Slc25a5	207.503	189.436	152.008	188.11	174.183	198.308	179.732	143.813	228.404	233.016
P51885	Lumican OS=Mus musculus OX=10090 GN=Lum PE=1 SV=2	Lum	318.791	134.885	187.254	165.984	158.24	64.1363	280.114	307.389	259.02	101.367
P51906	Excitatory amino acid transporter 3 OS=Mus musculus OX=10090 GN=Slc1a1 PE=1 SV=2	Slc1a1	67.3795	67.9765	95.1666	385.747	109.851	423.241	134.886	254.379	120.699	63.3548
P52019	Squalene monooxygenase OS=Mus musculus OX=10090 GN=Sqle PE=2 SV=1	Sqle	271.277	275.089	151.242	156.433	182.297	101.347	192.471	157.493	245.792	217.179
P52189	Inward rectifier potassium channel 4 OS=Mus musculus OX=10090 GN=Kcnj4 PE=1 SV=1	Kcnj4	32.3408	40.7803	62.601	108.206	98.3566	739.73	119.837	551.396	40.7702	66.7489
P52196	Thiosulfate sulfurtransferase OS=Mus musculus OX=10090 GN=Tst PE=1 SV=3	Tst	176.641	169.84	155.969	175.653	159.239	237.85	227.543	278.795	173.142	178.882
P52430	Serum paraoxonase/arylesterase 1 OS=Mus musculus OX=10090 GN=Pon1 PE=1 SV=2	Pon1	449.454	205.498	208.09	188.614	131.81	32.1567	173.208	81.6307	265.319	199.897
P52431	DNA polymerase delta catalytic subunit OS=Mus musculus OX=10090 GN=Pold1 PE=1 SV=2	Pold1	191.598	194.226	315.705	120.208	223.451	124.938	186.952	161.738	145.163	185.202
P52432	DNA-directed RNA polymerases I and III subunit RPAC1 OS=Mus musculus OX=10090 GN=Polr1c PE=1 SV=3	Polr1c	207.999	233.826	196.539	166.999	206.265	143.697	134.236	149.144	203.738	230.839
P52479	Ubiquitin carboxyl-terminal hydrolase 10 OS=Mus musculus OX=10090 GN=Usp10 PE=1 SV=3	Usp10	264.482	167.141	153.174	176.295	177.915	182.549	293.365	150.376	186.338	233.156
P52483	Ubiquitin-conjugating enzyme E2 E3 OS=Mus musculus OX=10090 GN=Ube2e3 PE=1 SV=2	Ube2e3	161.584	110.615	137.64	261.155	147.616	299.67	166.199	153.118	198.676	182.081
P52503	NADH dehydrogenase [ubiquinone] iron-sulfur protein 6, mitochondrial OS=Mus musculus OX=10090 GN=Ndufs6 PE=1 SV=2	Ndufs6	180.462	133.42	144.796	295.206	179.633	323.946	97.3514	110.227	166.848	81.8799
P52624	Uridine phosphorylase 1 OS=Mus musculus OX=10090 GN=Upp1 PE=1 SV=2	Upp1	253.453	246.146	367.836	80.3299	174.696	94.9395	147.161	77.5398	171.949	231.829
P52825	Carnitine O-palmitoyltransferase 2, mitochondrial OS=Mus musculus OX=10090 GN=Cpt2 PE=1 SV=2	Cpt2	331.526	243.543	177.411	103.871	236.051	69.7132	223.085	92.2481	235.431	283.417
P52875	Transmembrane protein 165 OS=Mus musculus OX=10090 GN=Tmem165 PE=1 SV=2	Tmem165	93.268	345.146	247.483	92.5629	192.81	34.7182	224.664	89.764	261.923	377.318
P53612	Geranylgeranyl transferase type-2 subunit beta OS=Mus musculus OX=10090 GN=Rabggtb PE=1 SV=2	Rabggtb	142.238	134.484	152.078	281.493	159.273	250.794	188.01	171.228	173.088	175.546
P53702	Cytochrome c-type heme lyase OS=Mus musculus OX=10090 GN=Hccs PE=1 SV=2	Hccs	213.936	199.226	157.961	174.172	183.045	161.923	182.268	141.788	246.744	247.163
P53810	Phosphatidylinositol transfer protein alpha isoform OS=Mus musculus OX=10090 GN=Pitpna PE=1 SV=2	Pitpna	125.84	117.71	176.758	283.456	137.19	282.057	155.26	189.822	172.932	138.018
P53986	Monocarboxylate transporter 1 OS=Mus musculus OX=10090 GN=Slc16a1 PE=1 SV=1	Slc16a1	248.756	266.703	148.273	181.068	168.768	124.597	234.116	220.294	178.474	217.958
P53994	Ras-related protein Rab-2A OS=Mus musculus OX=10090 GN=Rab2a PE=1 SV=1	Rab2a	177.288	163.68	153.142	237.423	146.318	261.902	184.142	199.23	174.647	155.532
P53996	Cellular nucleic acid-binding protein OS=Mus musculus OX=10090 GN=Cnbp PE=1 SV=2	Cnbp	267.652	158.454	189.961	135.331	196.891	253.249	184.468	120.819	166.698	227.637
P54071	Isocitrate dehydrogenase [NADP], mitochondrial OS=Mus musculus OX=10090 GN=Idh2 PE=1 SV=3	Idh2	252.065	224.065	170.388	157.344	177.443	125.448	179.807	163.382	230.785	266.838
P54103	DnaJ homolog subfamily C member 2 OS=Mus musculus OX=10090 GN=Dnajc2 PE=1 SV=2	Dnajc2	167.435	164.695	243.073	185.437	220.3	215.366	138.833	164.42	146.948	142.906
P54116	Erythrocyte band 7 integral membrane protein OS=Mus musculus OX=10090 GN=Stom PE=1 SV=3	Stom	132.191	280.558	215.275	147.613	239.569	164.054	131.19	338.089	111.641	99.6607
P54227	Stathmin OS=Mus musculus OX=10090 GN=Stmn1 PE=1 SV=2	Stmn1	85.7866	46.8607	111.142	407.601	111.474	432.851	101.447	196.226	123.977	49.7681
P54276	DNA mismatch repair protein Msh6 OS=Mus musculus OX=10090 GN=Msh6 PE=1 SV=3	Msh6	185.619	217.059	211.287	180.077	182.068	139.237	174.038	138.854	230.701	195.817
P54285	Voltage-dependent L-type calcium channel subunit beta-3 OS=Mus musculus OX=10090 GN=Cacnb3 PE=1 SV=2	Cacnb3	94.9692	96.2292	121.655	281.92	110.111	456.804	135.654	252.328	119.881	95.5546
P54320	Elastin OS=Mus musculus OX=10090 GN=Eln PE=1 SV=2	Eln	114.547	209.24	142.642	162.674	326.988	101.345	79.0946	575.655	118.744	72.9363
P54728	UV excision repair protein RAD23 homolog B OS=Mus musculus OX=10090 GN=Rad23b PE=1 SV=2	Rad23b	204.275	167.187	158.881	222.196	209.102	179.452	202.558	215.008	171.618	152.914
P54731	FAS-associated factor 1 OS=Mus musculus OX=10090 GN=Faf1 PE=1 SV=2	Faf1	146.81	159.306	234.373	214.038	157.145	177.52	148.072	192.332	209.471	167.014
P54754	Ephrin type-B receptor 3 OS=Mus musculus OX=10090 GN=Ephb3 PE=1 SV=2	Ephb3	173.142	167.456	121.55	259.851	152.68	309.229	141.609	171.322	161.794	168.465
P54763	Ephrin type-B receptor 2 OS=Mus musculus OX=10090 GN=Ephb2 PE=1 SV=3	Ephb2	107.245	83.1466	100.376	376.294	110.447	339.879	161.11	216.278	164.501	105.504
P54775	26S proteasome regulatory subunit 6B OS=Mus musculus OX=10090 GN=Psmc4 PE=1 SV=2	Psmc4	178.425	183.342	219.801	164.488	185.383	194.847	203.555	172.725	178.331	194.242
P54797	Transport and Golgi organization 2 homolog OS=Mus musculus OX=10090 GN=Tango2 PE=1 SV=1	Tango2	191.435	172.924	162.902	214.645	136.808	253.529	183.682	143.72	206.885	190.438
P54818	Galactocerebrosidase OS=Mus musculus OX=10090 GN=Galc PE=1 SV=2	Galc	408.003	159.034	178.977	168.194	152.78	196.536	160.878	111.41	196.351	179.367
P54830	Tyrosine-protein phosphatase non-receptor type 5 OS=Mus musculus OX=10090 GN=Ptpn5 PE=1 SV=2	Ptpn5	102.651	118.292	118.336	264.488	122.232	347.031	131.484	322.409	157.631	145.362
P55065	Phospholipid transfer protein OS=Mus musculus OX=10090 GN=Pltp PE=1 SV=1	Pltp	174.145	274.923	190.329	141.394	210.549	56.3901	175.092	220.931	243.171	253.216
P55096	ATP-binding cassette sub-family D member 3 OS=Mus musculus OX=10090 GN=Abcd3 PE=1 SV=2	Abcd3	311.583	221.712	158.084	129.27	202.885	122.541	236.534	127.149	211.357	286.837
P55144	Tyrosine-protein kinase receptor TYRO3 OS=Mus musculus OX=10090 GN=Tyro3 PE=1 SV=2	Tyro3	209.899	142.519	123.169	232.582	164.624	266.315	158.897	143.951	216.161	191.942
P55258	Ras-related protein Rab-8A OS=Mus musculus OX=10090 GN=Rab8a PE=1 SV=2	Rab8a	168.167	156.024	166.398	245.742	136.486	272.715	154.794	190.511	175.02	157.579
P55288	Cadherin-11 OS=Mus musculus OX=10090 GN=Cdh11 PE=1 SV=1	Cdh11	139.978	129.246	81.4553	333.221	134.306	316.443	161.746	215.628	187.293	93.8422
P55302	Alpha-2-macroglobulin receptor-associated protein OS=Mus musculus OX=10090 GN=Lrpap1 PE=1 SV=1	Lrpap1	210.346	82.0627	227.04	239.695	295.064	148.027	167.602	159.546	146.702	100.933
P55849	Desmocollin-1 OS=Mus musculus OX=10090 GN=Dsc1 PE=1 SV=2	Dsc1	200.696	217.581	359.147	82.8027	135.858	84.7293	172.269	117.584	177.78	383.075
P56135	ATP synthase subunit f, mitochondrial OS=Mus musculus OX=10090 GN=Atp5j2 PE=1 SV=3	Atp5j2	142.177	77.3674	133.782	181.052	307.766	350.006	162.601	91.3946	154.763	195.046
P56371	Ras-related protein Rab-4A OS=Mus musculus OX=10090 GN=Rab4a PE=1 SV=2	Rab4a	135.455	131.55	135.079	289.027	120.148	332.766	142.9	204.197	167.812	130.177
P56380	Bis(5'-nucleosyl)-tetraphosphatase [asymmetrical] OS=Mus musculus OX=10090 GN=Nudt2 PE=1 SV=3	Nudt2	108.858	89.8046	135.547	339.25	165.564	166.561	297.668	145.662	260.078	108.396
P56387	Dynein light chain Tctex-type 3 OS=Mus musculus OX=10090 GN=Dynlt3 PE=1 SV=1	Dynlt3	117.472	135.012	136.788	259.426	134.388	452.721	77.3699	136.279	155.69	94.7087
P56391	Cytochrome c oxidase subunit 6B1 OS=Mus musculus OX=10090 GN=Cox6b1 PE=1 SV=2	Cox6b1	185.002	138.433	187.001	269.001	197.86	236.293	127.511	173.779	150.099	101.206
P56395	Cytochrome b5 OS=Mus musculus OX=10090 GN=Cyb5a PE=1 SV=2	Cyb5a	178.322	270.791	180.618	171.028	199.181	270.632	125.873	153.172	130.231	144.378
P56399	Ubiquitin carboxyl-terminal hydrolase 5 OS=Mus musculus OX=10090 GN=Usp5 PE=1 SV=1	Usp5	224.603	144.313	141.385	194.027	147.478	309.158	173.165	203.754	171.811	168.621
P56546	C-terminal-binding protein 2 OS=Mus musculus OX=10090 GN=Ctbp2 PE=1 SV=2	Ctbp2	230.322	208.637	189.063	143.766	187.254	164.388	200.092	170.64	210.649	215.285
P56695	Wolframin OS=Mus musculus OX=10090 GN=Wfs1 PE=1 SV=1	Wfs1	124.524	132.203	117.316	374.06	195.839	255.209	134.987	160.657	120.519	156.199
P56959	RNA-binding protein FUS OS=Mus musculus OX=10090 GN=Fus PE=1 SV=1	Fus	236.67	149.142	194.445	192.823	190.742	176.388	180.748	218.535	173.909	173.387
P56960	Exosome component 10 OS=Mus musculus OX=10090 GN=Exosc10 PE=1 SV=2	Exosc10	119.55	202.492	222.445	181.186	186.92	188.138	183.354	225.926	171.38	167.489
P57784	U2 small nuclear ribonucleoprotein A' OS=Mus musculus OX=10090 GN=Snrpa1 PE=1 SV=2	Snrpa1	157.071	154.238	271.927	207.681	278.26	100.934	119.803	144.569	167.657	163.609
P58137	Acyl-coenzyme A thioesterase 8 OS=Mus musculus OX=10090 GN=Acot8 PE=1 SV=1	Acot8	286.666	262.858	229.684	119.236	177.62	134.315	191.798	151.896	159.782	235.435
P58158	Galactosylgalactosylxylosylprotein 3-beta-glucuronosyltransferase 3 OS=Mus musculus OX=10090 GN=B3gat3 PE=1 SV=1	B3gat3	266.745	196.997	200.764	143.98	173.53	108.92	219.51	107.206	228.287	330.653
P58196	Phospholipid scramblase 4 OS=Mus musculus OX=10090 GN=Plscr4 PE=2 SV=2	Plscr4	193.586	263.344	129.48	115.462	203.495	43.0637	256.548	111.105	336.43	379.347
P58252	Elongation factor 2 OS=Mus musculus OX=10090 GN=Eef2 PE=1 SV=2	Eef2	258.077	208.747	216.536	139.477	185.975	134.385	206.956	116.732	202.47	265.438
P58281	Dynamin-like 120 kDa protein, mitochondrial OS=Mus musculus OX=10090 GN=Opa1 PE=1 SV=1	Opa1	175.909	131.728	124.689	238.844	136.781	345.424	161.752	243.124	151.145	136.015
P58389	Serine/threonine-protein phosphatase 2A activator OS=Mus musculus OX=10090 GN=Ptpa PE=1 SV=1	Ptpa	121.907	85.3997	212.61	287.954	194.488	256.374	169.55	223.289	105.811	116.037
P58390	Small conductance calcium-activated potassium channel protein 2 OS=Mus musculus OX=10090 GN=Kcnn2 PE=1 SV=2	Kcnn2	63.526	62.6659	134.258	440.587	105.09	280.113	150.599	304.519	126.865	69.1241
P58404	Striatin-4 OS=Mus musculus OX=10090 GN=Strn4 PE=1 SV=2	Strn4	151.168	137.664	135.531	252.138	133.591	333.085	146.555	261.862	146.034	131.177
P58466	Carboxy-terminal domain RNA polymerase II polypeptide A small phosphatase 1 OS=Mus musculus OX=10090 GN=Ctdsp1 PE=1 SV=1	Ctdsp1	146.446	249.269	201.661	160.029	255.905	148.165	124.485	182.341	166.338	221.467
P58501	PAX3- and PAX7-binding protein 1 OS=Mus musculus OX=10090 GN=Paxbp1 PE=1 SV=3	Paxbp1	195.395	147.649	213.583	265.595	169.23	146.281	165.204	190.844	185.481	134.55
P58742	Aladin OS=Mus musculus OX=10090 GN=Aaas PE=1 SV=1	Aaas	229.827	225.422	212.174	140.267	187.807	125.745	197.352	154.72	227.643	203.578
P58854	Gamma-tubulin complex component 3 OS=Mus musculus OX=10090 GN=Tubgcp3 PE=1 SV=2	Tubgcp3	247.573	156.556	169.305	178.009	184.055	249.882	178.747	235.269	147.952	142.468
P58871	182 kDa tankyrase-1-binding protein OS=Mus musculus OX=10090 GN=Tnks1bp1 PE=1 SV=2	Tnks1bp1	236.185	236.598	159.672	161.9	206.676	186.164	191.829	152.132	197.305	167.188
P59016	Vacuolar protein sorting-associated protein 33B OS=Mus musculus OX=10090 GN=Vps33b PE=1 SV=1	Vps33b	167.917	187.65	193.054	205.193	161.674	214.261	182.577	161.881	185.395	197.218
P59017	Bcl-2-like protein 13 OS=Mus musculus OX=10090 GN=Bcl2l13 PE=1 SV=2	Bcl2l13	121.439	189.314	129.608	220.711	227.668	185.328	161.443	223.669	208.355	196.565
P59222	Scavenger receptor class F member 2 OS=Mus musculus OX=10090 GN=Scarf2 PE=1 SV=1	Scarf2	159.049	361.914	166.941	134.934	271.362	108.072	180.341	237.006	130.414	189.995
P59235	Nucleoporin Nup43 OS=Mus musculus OX=10090 GN=Nup43 PE=1 SV=2	Nup43	265.14	223.077	189.001	125.82	206.73	118.954	205.604	164.302	225.762	218.113
P59325	Eukaryotic translation initiation factor 5 OS=Mus musculus OX=10090 GN=Eif5 PE=1 SV=1	Eif5	214.972	187.941	181.863	172.664	166.56	190.586	239.53	207.432	170.242	212.278
P59470	DNA-directed RNA polymerase III subunit RPC2 OS=Mus musculus OX=10090 GN=Polr3b PE=1 SV=2	Polr3b	96.8606	152.671	185.67	193.433	144.701	303.94	105.09	420.827	132.82	89.7667
P59644	Phosphatidylinositol 4,5-bisphosphate 5-phosphatase A OS=Mus musculus OX=10090 GN=Inpp5j PE=1 SV=2	Inpp5j	156.391	73.5505	91.8609	387.205	101.138	327.335	101.132	247.898	183.908	70.4305
P59708	Splicing factor 3B subunit 6 OS=Mus musculus OX=10090 GN=Sf3b6 PE=1 SV=1	Sf3b6	126.624	64.6982	370.302	199.578	333.403	99.5476	178.508	179.329	94.3737	58.4042
P59764	Dedicator of cytokinesis protein 4 OS=Mus musculus OX=10090 GN=Dock4 PE=1 SV=1	Dock4	85.4572	91.7779	146.013	385.459	105.279	283.065	257.587	247.326	100.83	126.744
P59900	EMILIN-3 OS=Mus musculus OX=10090 GN=Emilin3 PE=2 SV=1	Emilin3	339.425	244.087	124.49	136.332	138.07	202.793	246.294	187.503	136.124	331.031
P59913	Protein-L-isoaspartate O-methyltransferase domain-containing protein 1 OS=Mus musculus OX=10090 GN=Pcmtd1 PE=1 SV=1	Pcmtd1	162.772	204.904	177.36	205.597	214.239	179.126	187.538	242.773	147.44	157.124
P59999	Actin-related protein 2/3 complex subunit 4 OS=Mus musculus OX=10090 GN=Arpc4 PE=1 SV=3	Arpc4	141.954	128.036	198.467	229.153	136.273	357.209	160.329	165.513	134.751	124.724
P60122	RuvB-like 1 OS=Mus musculus OX=10090 GN=Ruvbl1 PE=1 SV=1	Ruvbl1	226.228	199.66	212.159	139.616	193.021	147.678	214.892	168.339	204.362	211.8
P60335	Poly(rC)-binding protein 1 OS=Mus musculus OX=10090 GN=Pcbp1 PE=1 SV=1	Pcbp1	241.208	213.979	176.508	153.934	212.945	163.287	149.38	136.675	226.715	200.768
P60487	Pyridoxal phosphate phosphatase OS=Mus musculus OX=10090 GN=Pdxp PE=1 SV=1	Pdxp	201.355	178.138	154.082	197.371	155.712	265.965	191.634	167.74	186.022	175.996
P60521	Gamma-aminobutyric acid receptor-associated protein-like 2 OS=Mus musculus OX=10090 GN=Gabarapl2 PE=1 SV=1	Gabarapl2	184.394	89.1055	132.926	259.421	129.993	436.735	133.824	153.816	142.121	96.1815
P60824	Cold-inducible RNA-binding protein OS=Mus musculus OX=10090 GN=Cirbp PE=1 SV=1	Cirbp	195.555	169.838	173.282	199.129	177.103	207.999	155.073	197.989	218.245	144.478
P60843	Eukaryotic initiation factor 4A-I OS=Mus musculus OX=10090 GN=Eif4a1 PE=1 SV=1	Eif4a1	201.744	187.823	247.164	162.767	179.88	171.766	183.489	153.075	171.31	208.327
P60879	Synaptosomal-associated protein 25 OS=Mus musculus OX=10090 GN=Snap25 PE=1 SV=1	Snap25	104.311	69.4804	112.778	383.662	113.058	426.197	103.13	211.076	100.569	85.6457
P60904	DnaJ homolog subfamily C member 5 OS=Mus musculus OX=10090 GN=Dnajc5 PE=1 SV=1	Dnajc5	132.777	256.425	94.4178	224.99	108.289	265.245	121.663	282.159	227.257	155.049
P61022	Calcineurin B homologous protein 1 OS=Mus musculus OX=10090 GN=Chp1 PE=1 SV=2	Chp1	88.9483	107.754	212.266	193.322	355.472	211.214	97.1586	295.896	104.716	82.6122
P61027	Ras-related protein Rab-10 OS=Mus musculus OX=10090 GN=Rab10 PE=1 SV=1	Rab10	191.515	146.667	148.094	240.373	131.311	314.651	140.058	191.218	168.23	151.448
P61087	Ubiquitin-conjugating enzyme E2 K OS=Mus musculus OX=10090 GN=Ube2k PE=1 SV=3	Ube2k	144.758	121.129	181.599	233.398	189.672	287.191	129.268	194.382	154.057	153.191
P61089	Ubiquitin-conjugating enzyme E2 N OS=Mus musculus OX=10090 GN=Ube2n PE=1 SV=1	Ube2n	90.6269	112.702	193.273	250.838	204.669	304.996	129.57	172.993	150.329	127.295
P61148	Fibroblast growth factor 1 OS=Mus musculus OX=10090 GN=Fgf1 PE=1 SV=1	Fgf1	132.179	287.257	98.8532	223.357	320.249	226.432	126.627	198.709	101.69	108.503
P61161	Actin-related protein 2 OS=Mus musculus OX=10090 GN=Actr2 PE=1 SV=1	Actr2	162.896	153.39	214.829	216.289	139.482	258.8	155.974	211.243	148.907	165.994
P61202	COP9 signalosome complex subunit 2 OS=Mus musculus OX=10090 GN=Cops2 PE=1 SV=1	Cops2	247.735	168.938	175.519	201.236	191.352	167.265	174.408	128.968	207.621	220.274
P61205	ADP-ribosylation factor 3 OS=Mus musculus OX=10090 GN=Arf3 PE=2 SV=2	Arf3	190.915	172.897	165.161	207.622	154.339	231.232	176.445	177.263	194.006	205.541
P61211	ADP-ribosylation factor-like protein 1 OS=Mus musculus OX=10090 GN=Arl1 PE=1 SV=1	Arl1	229.083	242.535	176.488	149.097	187.455	117.274	209.589	118.696	237.304	283.023
P61226	Ras-related protein Rap-2b OS=Mus musculus OX=10090 GN=Rap2b PE=1 SV=1	Rap2b	80.6543	75.1204	132.543	367.593	83.9402	418.333	118.293	241.158	131.099	53.9206
P61255	60S ribosomal protein L26 OS=Mus musculus OX=10090 GN=Rpl26 PE=1 SV=1	Rpl26	159.215	144.534	278.21	254.562	234.775	111.456	159.803	171.374	145.569	94.6289
P61264	Syntaxin-1B OS=Mus musculus OX=10090 GN=Stx1b PE=1 SV=1	Stx1b	57.3408	30.9435	79.1797	400.065	103.352	549.652	113.988	221.39	73.9325	46.5794
P61294	Ras-related protein Rab-6B OS=Mus musculus OX=10090 GN=Rab6b PE=1 SV=1	Rab6b	132.595	137.539	135.332	276.344	122.628	325.939	147.545	207.039	173.718	143.313
P61358	60S ribosomal protein L27 OS=Mus musculus OX=10090 GN=Rpl27 PE=1 SV=2	Rpl27	163.26	147.022	281.179	199.082	241.887	122.053	179.187	151.01	159.385	153.575
P61460	GATOR complex protein DEPDC5 OS=Mus musculus OX=10090 GN=Depdc5 PE=1 SV=2	Depdc5	409.355	324.821	125.844	149.344	141.272	188.378	149.449	190.193	144.002	161.851
P61514	60S ribosomal protein L37a OS=Mus musculus OX=10090 GN=Rpl37a PE=1 SV=2	Rpl37a	153.612	156.611	245.222	195.321	178.863	214.883	124.416	110.123	226.585	139.446
P61620	Protein transport protein Sec61 subunit alpha isoform 1 OS=Mus musculus OX=10090 GN=Sec61a1 PE=1 SV=2	Sec61a1	248.107	227.988	218.155	139.638	189.897	115.005	201.652	142.709	197.617	258.226
P61750	ADP-ribosylation factor 4 OS=Mus musculus OX=10090 GN=Arf4 PE=1 SV=2	Arf4	213.439	191.5	177.825	180.067	163.829	195.162	186.611	154.484	205.634	232.566
P61793	Lysophosphatidic acid receptor 1 OS=Mus musculus OX=10090 GN=Lpar1 PE=1 SV=1	Lpar1	106.456	373.235	189.551	185.72	292.914	54.9374	139.81	251.027	97.179	215.374
P61804	Dolichyl-diphosphooligosaccharide--protein glycosyltransferase subunit DAD1 OS=Mus musculus OX=10090 GN=Dad1 PE=1 SV=3	Dad1	155.404	232.055	199.88	166.196	135.726	360.703	73.6636	49.6856	149.175	273
P61922	4-aminobutyrate aminotransferase, mitochondrial OS=Mus musculus OX=10090 GN=Abat PE=1 SV=1	Abat	244.82	182.221	125.706	218.803	154.031	188.637	195.494	175.748	222.167	214.963
P61924	Coatomer subunit zeta-1 OS=Mus musculus OX=10090 GN=Copz1 PE=1 SV=1	Copz1	217.72	143.4	192.206	153.955	189.083	264.118	175.671	93.6362	190.335	248.151
P61953	Guanine nucleotide-binding protein G(I)/G(S)/G(O) subunit gamma-11 OS=Mus musculus OX=10090 GN=Gng11 PE=1 SV=1	Gng11	226.345	206.661	186.839	149.205	201.125	186.68	163.873	125.759	199.965	250.581
P61963	DDB1- and CUL4-associated factor 7 OS=Mus musculus OX=10090 GN=Dcaf7 PE=1 SV=1	Dcaf7	179.118	173.627	187.738	198.733	157.948	250.699	178.953	205.88	162.58	161.839
P61965	WD repeat-containing protein 5 OS=Mus musculus OX=10090 GN=Wdr5 PE=1 SV=1	Wdr5	195.286	229.812	236.03	148.842	188.588	132.781	195.157	176.24	180.646	217.706
P61971	Nuclear transport factor 2 OS=Mus musculus OX=10090 GN=Nutf2 PE=1 SV=1	Nutf2	173.395	147.384	185.039	184.346	182.857	250.531	119.071	123.347	236.731	195.566
P61982	14-3-3 protein gamma OS=Mus musculus OX=10090 GN=Ywhag PE=1 SV=2	Ywhag	109.759	66.0223	160.856	410.034	177.766	252.076	179.871	190.563	101.663	88.9585
P62046	Leucine-rich repeat and calponin homology domain-containing protein 1 OS=Mus musculus OX=10090 GN=Lrch1 PE=1 SV=2	Lrch1	181.247	224.783	243.329	157.818	190.967	123.769	229.748	155.891	172.765	230.135
P62069	Ubiquitin carboxyl-terminal hydrolase 46 OS=Mus musculus OX=10090 GN=Usp46 PE=1 SV=1	Usp46	228.989	156.58	135.565	210.951	149.486	269.799	178.828	170.951	200.161	172.545
P62082	40S ribosomal protein S7 OS=Mus musculus OX=10090 GN=Rps7 PE=2 SV=1	Rps7	231.818	143.824	225.937	165.62	213.453	102.746	206.873	136.133	212.903	278.915
P62141	Serine/threonine-protein phosphatase PP1-beta catalytic subunit OS=Mus musculus OX=10090 GN=Ppp1cb PE=1 SV=3	Ppp1cb	158.295	175.557	189.31	177.368	184.329	247.662	177.673	212.583	160.517	181.103
P62192	26S proteasome regulatory subunit 4 OS=Mus musculus OX=10090 GN=Psmc1 PE=1 SV=1	Psmc1	182.923	186.503	206.77	178.326	175.467	207.594	183.083	173.98	176.908	196.996
P62196	26S proteasome regulatory subunit 8 OS=Mus musculus OX=10090 GN=Psmc5 PE=1 SV=1	Psmc5	180.401	195.842	211.661	172.645	175.886	188.919	183.468	166.832	190.271	204.893
P62245	40S ribosomal protein S15a OS=Mus musculus OX=10090 GN=Rps15a PE=1 SV=2	Rps15a	198.463	183.256	219.648	170.66	179.285	166.901	150.085	117.581	220.173	252.429
P62254	Ubiquitin-conjugating enzyme E2 G1 OS=Mus musculus OX=10090 GN=Ube2g1 PE=1 SV=3	Ube2g1	165.695	171.023	180.799	249.13	165.458	227.807	161.903	166.675	172.509	155.133
P62259	14-3-3 protein epsilon OS=Mus musculus OX=10090 GN=Ywhae PE=1 SV=1	Ywhae	135.967	77.468	201.219	296.415	220.172	216.738	224.28	239.978	97.7747	100.452
P62267	40S ribosomal protein S23 OS=Mus musculus OX=10090 GN=Rps23 PE=1 SV=3	Rps23	212.805	205.215	224.95	148.079	170.951	142.135	180.548	202.96	212.716	191.986
P62281	40S ribosomal protein S11 OS=Mus musculus OX=10090 GN=Rps11 PE=1 SV=3	Rps11	281.468	180.219	199.812	150.952	185.021	189.597	180.351	128.478	195.973	202.861
P62301	40S ribosomal protein S13 OS=Mus musculus OX=10090 GN=Rps13 PE=1 SV=2	Rps13	162.707	126.888	325.842	211.515	265.984	92.2275	145.078	130.692	141.858	145.732
P62305	Small nuclear ribonucleoprotein E OS=Mus musculus OX=10090 GN=Snrpe PE=1 SV=1	Snrpe	179.014	122.001	223.582	173.28	289.291	191.75	159.94	84.2341	204.777	139.431
P62307	Small nuclear ribonucleoprotein F OS=Mus musculus OX=10090 GN=Snrpf PE=1 SV=1	Snrpf	157.243	172.56	197.04	182.111	229.72	264.404	111.608	106.772	170.02	193.381
P62309	Small nuclear ribonucleoprotein G OS=Mus musculus OX=10090 GN=Snrpg PE=1 SV=1	Snrpg	103.209	129.562	228.319	214.467	193.065	250.053	85.6362	108.226	229.759	169.272
P62311	U6 snRNA-associated Sm-like protein LSm3 OS=Mus musculus OX=10090 GN=Lsm3 PE=1 SV=2	Lsm3	196.345	114.622	270.465	127.885	289.617	197.401	248.992	110.438	133.389	148.75
P62313	U6 snRNA-associated Sm-like protein LSm6 OS=Mus musculus OX=10090 GN=Lsm6 PE=1 SV=1	Lsm6	155.603	154.065	221.23	191.386	159.488	337.82	116.011	105.174	178.56	107.993
P62315	Small nuclear ribonucleoprotein Sm D1 OS=Mus musculus OX=10090 GN=Snrpd1 PE=1 SV=1	Snrpd1	156.273	166.608	205.31	186.285	172.218	253.869	133.384	168.854	208.1	135.61
P62317	Small nuclear ribonucleoprotein Sm D2 OS=Mus musculus OX=10090 GN=Snrpd2 PE=1 SV=1	Snrpd2	128.455	150.097	267.151	173.433	292.578	134.937	151.761	171.4	164.025	145.108
P62320	Small nuclear ribonucleoprotein Sm D3 OS=Mus musculus OX=10090 GN=Snrpd3 PE=1 SV=1	Snrpd3	222.614	213.543	185.141	170.681	216.325	136.435	196.731	185.381	195.543	177.974
P62331	ADP-ribosylation factor 6 OS=Mus musculus OX=10090 GN=Arf6 PE=1 SV=2	Arf6	222.096	205.291	201.66	123.83	197.819	163.463	204.976	143.527	208.223	261.73
P62342	Thioredoxin reductase-like selenoprotein T OS=Mus musculus OX=10090 GN=Selenot PE=1 SV=2	Selenot	196.673	145.106	232.794	167.095	244.261	178.713	161.833	119.249	176.765	209.755
P62631	Elongation factor 1-alpha 2 OS=Mus musculus OX=10090 GN=Eef1a2 PE=1 SV=1	Eef1a2	204.604	170.439	222.232	178.824	190.41	173.303	190.823	127.076	210.12	175.235
P62702	40S ribosomal protein S4, X isoform OS=Mus musculus OX=10090 GN=Rps4x PE=1 SV=2	Rps4x	242.405	209.465	234.546	149.78	186.38	113.549	189.669	122.409	218.308	228.677
P62715	Serine/threonine-protein phosphatase 2A catalytic subunit beta isoform OS=Mus musculus OX=10090 GN=Ppp2cb PE=1 SV=1	Ppp2cb	137.796	126.099	156.034	246.19	140.013	336.897	162.482	207.512	154.399	142.038
P62717	60S ribosomal protein L18a OS=Mus musculus OX=10090 GN=Rpl18a PE=1 SV=1	Rpl18a	236.053	191.417	217.458	150.279	205.305	115.143	219.068	145.818	198.253	255.515
P62746	Rho-related GTP-binding protein RhoB OS=Mus musculus OX=10090 GN=Rhob PE=1 SV=1	Rhob	123.341	113.255	126.844	276.686	115.958	360.591	164.57	217.202	171.469	132.622
P62751	60S ribosomal protein L23a OS=Mus musculus OX=10090 GN=Rpl23a PE=1 SV=1	Rpl23a	115.692	71.1838	328.313	263.128	281.949	82.7006	189.673	168.638	136.5	75.4138
P62761	Visinin-like protein 1 OS=Mus musculus OX=10090 GN=Vsnl1 PE=1 SV=2	Vsnl1	120.933	61.5439	89.9667	325.236	136.405	494.841	100.875	216.522	106.827	62.9777
P62814	V-type proton ATPase subunit B, brain isoform OS=Mus musculus OX=10090 GN=Atp6v1b2 PE=1 SV=1	Atp6v1b2	152.73	102.096	125.428	248.947	123.81	364.611	167.089	223.37	171.811	148.396
P62821	Ras-related protein Rab-1A OS=Mus musculus OX=10090 GN=Rab1A PE=1 SV=3	Rab1A	233.558	146.522	163.705	215.536	152.382	272.957	161.432	167.713	174.149	160.667
P62823	Ras-related protein Rab-3C OS=Mus musculus OX=10090 GN=Rab3c PE=1 SV=1	Rab3c	99.1657	87.6407	143.752	248.881	109.443	435.091	145.209	283.514	130.922	102.532
P62830	60S ribosomal protein L23 OS=Mus musculus OX=10090 GN=Rpl23 PE=1 SV=1	Rpl23	209.893	163.292	207.579	205.302	177.854	188.164	120.799	149.224	211.383	179.118
P62843	40S ribosomal protein S15 OS=Mus musculus OX=10090 GN=Rps15 PE=1 SV=2	Rps15	237.41	254.817	217.816	138.041	212.643	128.651	213.872	178.959	155.03	191.79
P62849	40S ribosomal protein S24 OS=Mus musculus OX=10090 GN=Rps24 PE=1 SV=1	Rps24	157.556	140.985	242.614	220.115	213.933	126.189	154.097	137.782	232.278	150.541
P62852	40S ribosomal protein S25 OS=Mus musculus OX=10090 GN=Rps25 PE=1 SV=1	Rps25	227.924	198.76	201.41	199.666	173.413	139.612	132.599	158.522	228.453	183.437
P62855	40S ribosomal protein S26 OS=Mus musculus OX=10090 GN=Rps26 PE=1 SV=3	Rps26	101.392	42.3786	378.035	258.274	321.082	60.6366	168.951	175.05	92.5076	92.0381
P62858	40S ribosomal protein S28 OS=Mus musculus OX=10090 GN=Rps28 PE=1 SV=1	Rps28	227.97	200.993	93.5274	336.603	72.0268	101.878	205.106	243.454	241.395	230.065
P62869	Elongin-B OS=Mus musculus OX=10090 GN=Elob PE=1 SV=1	Elob	206.82	111.933	186.575	242.453	183.541	286.419	126.243	133.133	176.589	98.3985
P62874	Guanine nucleotide-binding protein G(I)/G(S)/G(T) subunit beta-1 OS=Mus musculus OX=10090 GN=Gnb1 PE=1 SV=3	Gnb1	115.77	100.218	125.008	267.889	120.579	420.399	148.192	256.371	138.043	88.3222
P62878	E3 ubiquitin-protein ligase RBX1 OS=Mus musculus OX=10090 GN=Rbx1 PE=1 SV=1	Rbx1	171.678	133.932	202.24	254.979	158.008	272.539	87.9703	97.4413	203.429	139.808
P62889	60S ribosomal protein L30 OS=Mus musculus OX=10090 GN=Rpl30 PE=1 SV=2	Rpl30	292.992	138.643	199.296	191.993	177.609	290.597	101.229	75.4593	174.503	136.953
P62908	40S ribosomal protein S3 OS=Mus musculus OX=10090 GN=Rps3 PE=1 SV=1	Rps3	196.269	215.574	255.666	141.011	207.938	134.231	190.733	123.393	182.141	229.987
P62911	60S ribosomal protein L32 OS=Mus musculus OX=10090 GN=Rpl32 PE=1 SV=2	Rpl32	86.1783	49.2397	406.158	170.819	381.658	72.1473	218.135	170.451	93.5872	45.6574
P62915	Transcription initiation factor IIB OS=Mus musculus OX=10090 GN=Gtf2b PE=1 SV=1	Gtf2b	195.792	215.454	219.102	152.598	191.818	155.245	186.477	157.963	205.492	196.597
P62996	Transformer-2 protein homolog beta OS=Mus musculus OX=10090 GN=Tra2b PE=1 SV=1	Tra2b	225.841	207.157	219.382	180.319	195.131	135.81	181.482	166.067	192.797	160.081
P63005	Platelet-activating factor acetylhydrolase IB subunit alpha OS=Mus musculus OX=10090 GN=Pafah1b1 PE=1 SV=2	Pafah1b1	154.451	142.01	161.176	243.556	143.653	266.077	180.046	220.954	178.631	147.715
P63011	Ras-related protein Rab-3A OS=Mus musculus OX=10090 GN=Rab3a PE=1 SV=1	Rab3a	89.067	66.2886	104.413	322.107	90.9943	480.616	116.133	241.256	139.384	76.6979
P63028	Translationally-controlled tumor protein OS=Mus musculus OX=10090 GN=Tpt1 PE=1 SV=1	Tpt1	145.663	110.152	243.012	218.38	197.022	291.765	99.9781	113.942	167.264	116.424
P63034	Cytohesin-2 OS=Mus musculus OX=10090 GN=Cyth2 PE=1 SV=2	Cyth2	138.904	112.457	132.206	260.429	134.943	352.566	150.48	227.465	168.774	121.562
P63040	Complexin-1 OS=Mus musculus OX=10090 GN=Cplx1 PE=1 SV=1	Cplx1	107.63	73.3863	115.287	560.168	94.5011	260.216	112.916	194.064	88.2254	77.2189
P63046	Sulfotransferase 4A1 OS=Mus musculus OX=10090 GN=Sult4a1 PE=1 SV=1	Sult4a1	71.7477	48.0176	81.9776	404.254	85.3	459.092	137.316	246.747	118.561	66.8425
P63073	Eukaryotic translation initiation factor 4E OS=Mus musculus OX=10090 GN=Eif4e PE=1 SV=1	Eif4e	134.182	218.599	202.31	180.951	164.656	170.713	118.529	183.502	222.666	259.633
P63082	V-type proton ATPase 16 kDa proteolipid subunit OS=Mus musculus OX=10090 GN=Atp6v0c PE=1 SV=1	Atp6v0c	253.095	103.648	136.722	238.134	135.652	369.343	135.482	152.121	163.78	113.43
P63085	Mitogen-activated protein kinase 1 OS=Mus musculus OX=10090 GN=Mapk1 PE=1 SV=3	Mapk1	116.69	128.189	170.832	240.94	138.269	364.05	153.785	229.193	120.215	139.383
P63101	14-3-3 protein zeta/delta OS=Mus musculus OX=10090 GN=Ywhaz PE=1 SV=1	Ywhaz	117.669	73.6804	165.118	369.161	184.803	273.918	148.331	195.7	108.143	99.2403
P63154	Crooked neck-like protein 1 OS=Mus musculus OX=10090 GN=Crnkl1 PE=1 SV=1	Crnkl1	78.2879	129.251	225.926	254.625	195.515	186.385	176.454	229.108	175.428	129.736
P63158	High mobility group protein B1 OS=Mus musculus OX=10090 GN=Hmgb1 PE=1 SV=2	Hmgb1	299.978	103.02	175.029	154.796	191.385	435.453	133.374	89.9007	130.852	46.9142
P63163	Small nuclear ribonucleoprotein-associated protein N OS=Mus musculus OX=10090 GN=Snrpn PE=1 SV=1	Snrpn	190.812	128.944	219.495	191.185	226.017	182.801	189.253	191.452	172.858	142.821
P63213	Guanine nucleotide-binding protein G(I)/G(S)/G(O) subunit gamma-2 OS=Mus musculus OX=10090 GN=Gng2 PE=1 SV=2	Gng2	719.819	20.9074	415.945	24.1906	21.8779	23.0323	488.906	21.4873	17.5476	604.573
P63242	Eukaryotic translation initiation factor 5A-1 OS=Mus musculus OX=10090 GN=Eif5a PE=1 SV=2	Eif5a	195.49	179.949	217.921	197.959	153.689	225.994	107.732	120.124	218.729	162.396
P63276	40S ribosomal protein S17 OS=Mus musculus OX=10090 GN=Rps17 PE=1 SV=2	Rps17	121.706	140.766	312.748	180.222	267.242	144.755	141.675	175.704	162.452	70.5026
P63280	SUMO-conjugating enzyme UBC9 OS=Mus musculus OX=10090 GN=Ube2i PE=1 SV=1	Ube2i	106.767	129.674	276.671	244.119	189.651	135.156	120.292	175.479	234.683	93.6046
P63318	Protein kinase C gamma type OS=Mus musculus OX=10090 GN=Prkcg PE=1 SV=1	Prkcg	82.9877	63.3545	88.7617	480.664	92.228	353.912	96.2507	247.293	121.281	65.5054
P63325	40S ribosomal protein S10 OS=Mus musculus OX=10090 GN=Rps10 PE=1 SV=1	Rps10	166.152	170.704	242.29	176.853	249.466	99.5787	193.297	136.8	202.675	212.071
P63330	Serine/threonine-protein phosphatase 2A catalytic subunit alpha isoform OS=Mus musculus OX=10090 GN=Ppp2ca PE=1 SV=1	Ppp2ca	131.539	118.583	156.241	243.894	135.342	373.498	160.631	197.247	141.803	140.257
P67871	Casein kinase II subunit beta OS=Mus musculus OX=10090 GN=Csnk2b PE=1 SV=1	Csnk2b	125.193	105.457	165.462	279.35	147.054	294.366	218.827	226.723	136.073	129.866
P67984	60S ribosomal protein L22 OS=Mus musculus OX=10090 GN=Rpl22 PE=1 SV=2	Rpl22	198.101	216.591	237.66	182.623	169.762	140.954	99.8522	91.8564	244.619	220.701
P68037	Ubiquitin-conjugating enzyme E2 L3 OS=Mus musculus OX=10090 GN=Ube2l3 PE=1 SV=1	Ube2l3	124.563	97.7203	254.843	295.551	229.773	147.302	139.351	197.644	133.309	121.883
P68040	Receptor of activated protein C kinase 1 OS=Mus musculus OX=10090 GN=Rack1 PE=1 SV=3	Rack1	221.284	223.631	227.706	154.258	185.369	107.593	203.133	130.675	212.034	246.649
P68404	Protein kinase C beta type OS=Mus musculus OX=10090 GN=Prkcb PE=1 SV=4	Prkcb	92.3162	83.8423	82.4113	410.338	99.4401	423.05	98.6199	217.872	120.898	79.4819
P68510	14-3-3 protein eta OS=Mus musculus OX=10090 GN=Ywhah PE=1 SV=2	Ywhah	115.032	61.4918	159.811	405.635	151.831	303.364	169.558	194.855	87.5124	81.6728
P70121	Zinc fingers and homeoboxes protein 1 OS=Mus musculus OX=10090 GN=Zhx1 PE=1 SV=2	Zhx1	193.004	220.929	170.46	187.625	209.457	228.497	159.702	142.654	145.622	212.994
P70122	Ribosome maturation protein SBDS OS=Mus musculus OX=10090 GN=Sbds PE=1 SV=4	Sbds	182.573	224.236	215.162	157.32	198.738	156.094	169.503	161.643	187.724	231.031
P70168	Importin subunit beta-1 OS=Mus musculus OX=10090 GN=Kpnb1 PE=1 SV=2	Kpnb1	154.333	163.062	205.513	210.62	169.98	220.724	184.872	211.38	156.383	175.67
P70175	Disks large homolog 3 OS=Mus musculus OX=10090 GN=Dlg3 PE=1 SV=1	Dlg3	114.981	112.629	107.418	264.671	124.412	401.946	139.506	241.274	164.428	124.363
P70180	Atrial natriuretic peptide receptor 3 OS=Mus musculus OX=10090 GN=Npr3 PE=1 SV=3	Npr3	287.319	263.231	113.127	157.934	218.984	77.7915	386.47	168.091	179.407	249.752
P70181	Phosphatidylinositol 4-phosphate 5-kinase type-1 beta OS=Mus musculus OX=10090 GN=Pip5k1b PE=1 SV=1	Pip5k1b	122.4	145.931	153.242	226.524	127.454	340.537	159.673	247.529	149.101	167.202
P70188	Kinesin-associated protein 3 OS=Mus musculus OX=10090 GN=Kifap3 PE=1 SV=1	Kifap3	153.167	154.945	186.366	218.346	188.045	249	183.132	202.366	133.534	185.834
P70195	Proteasome subunit beta type-7 OS=Mus musculus OX=10090 GN=Psmb7 PE=1 SV=1	Psmb7	192.756	193.346	162.619	192.752	173.4	219.706	175.22	148.927	193.655	235.26
P70202	Latexin OS=Mus musculus OX=10090 GN=Lxn PE=1 SV=2	Lxn	110.776	135.846	142.086	257.759	156.021	304.451	162.707	275.21	143.372	144.152
P70207	Plexin-A2 OS=Mus musculus OX=10090 GN=Plxna2 PE=1 SV=2	Plxna2	135.123	152.312	143.696	278.465	115.391	339.568	173.496	248.719	123.92	108.341
P70227	Inositol 1,4,5-trisphosphate receptor type 3 OS=Mus musculus OX=10090 GN=Itpr3 PE=1 SV=3	Itpr3	202.923	212.529	195.926	151.828	243.14	131.687	174.352	244.523	168.936	178.63
P70232	Neural cell adhesion molecule L1-like protein OS=Mus musculus OX=10090 GN=Chl1 PE=1 SV=2	Chl1	116.454	74.8819	144.943	271.663	114.466	387.229	221.949	236.286	147.536	91.772
P70236	Dual specificity mitogen-activated protein kinase kinase 6 OS=Mus musculus OX=10090 GN=Map2k6 PE=1 SV=1	Map2k6	111.798	175.825	174.617	197.691	188.892	260.547	164.57	138.829	201.009	208.114
P70263	Prostaglandin D2 receptor OS=Mus musculus OX=10090 GN=Ptgdr PE=2 SV=1	Ptgdr	186.163	257.948	150.386	127.512	285.634	179.16	198.909	202.197	137.603	214.269
P70268	Serine/threonine-protein kinase N1 OS=Mus musculus OX=10090 GN=Pkn1 PE=1 SV=3	Pkn1	179.101	196.906	286.209	140.288	170.299	139.615	202.242	156.284	176.47	232.308
P70277	Alpha-N-acetylgalactosaminide alpha-2,6-sialyltransferase 2 OS=Mus musculus OX=10090 GN=St6galnac2 PE=1 SV=2	St6galnac2	253.16	270.859	198.153	132.627	186.746	42.6832	136.208	87.9238	279.839	361.869
P70280	Vesicle-associated membrane protein 7 OS=Mus musculus OX=10090 GN=Vamp7 PE=1 SV=1	Vamp7	86.8394	214.404	177.15	287.727	161.8	128.962	162.252	169.45	224.831	204.666
P70296	Phosphatidylethanolamine-binding protein 1 OS=Mus musculus OX=10090 GN=Pebp1 PE=1 SV=3	Pebp1	209.849	108.08	179.039	274.608	192.893	239.267	105.553	120.341	188.927	131.978
P70303	CTP synthase 2 OS=Mus musculus OX=10090 GN=Ctps2 PE=1 SV=1	Ctps2	228.502	233.213	214.704	134.017	192.189	122.416	212.341	124.558	202.509	279.833
P70318	Nucleolysin TIAR OS=Mus musculus OX=10090 GN=Tial1 PE=1 SV=1	Tial1	198.505	190.343	197.856	171.407	193.919	164.334	200.432	179.401	190.162	214.745
P70333	Heterogeneous nuclear ribonucleoprotein H2 OS=Mus musculus OX=10090 GN=Hnrnph2 PE=1 SV=1	Hnrnph2	237.112	200.302	177.235	161.379	189.525	158.678	217.504	163.521	205.806	220.595
P70349	Histidine triad nucleotide-binding protein 1 OS=Mus musculus OX=10090 GN=Hint1 PE=1 SV=3	Hint1	224.958	142.019	157.257	220.064	175.994	268.451	130.604	142.5	190.359	167.898
P70362	Ubiquitin recognition factor in ER-associated degradation protein 1 OS=Mus musculus OX=10090 GN=Ufd1 PE=1 SV=2	Ufd1	226.724	192.455	174.921	171.117	177.577	168.037	205.057	159.264	211.038	239.056
P70372	ELAV-like protein 1 OS=Mus musculus OX=10090 GN=Elavl1 PE=1 SV=2	Elavl1	213.804	222.429	202.284	150.12	186.238	141.506	191.98	165.148	209.235	232.468
P70388	DNA repair protein RAD50 OS=Mus musculus OX=10090 GN=Rad50 PE=1 SV=1	Rad50	161.049	254.272	218.846	150.619	181.601	126.148	160.264	184.465	208.241	251.813
P70392	Ras-specific guanine nucleotide-releasing factor 2 OS=Mus musculus OX=10090 GN=Rasgrf2 PE=1 SV=2	Rasgrf2	74.9299	72.2099	102.598	175.61	103.599	688.72	143.453	231.457	79.832	89.0014
P70398	Probable ubiquitin carboxyl-terminal hydrolase FAF-X OS=Mus musculus OX=10090 GN=Usp9x PE=1 SV=2	Usp9x	181.611	167.478	174.466	200.635	158.343	244.67	189.651	183.546	177.028	198.838
P70399	TP53-binding protein 1 OS=Mus musculus OX=10090 GN=Tp53bp1 PE=1 SV=3	Tp53bp1	153.336	207.592	188.018	189.989	189.825	211.441	194.398	213.924	164.723	149.07
P70404	Isocitrate dehydrogenase [NAD] subunit gamma 1, mitochondrial OS=Mus musculus OX=10090 GN=Idh3g PE=1 SV=1	Idh3g	200.414	175.873	139.94	170.194	166.348	251.047	214.599	179.359	199.293	230.742
P70408	Cadherin-10 OS=Mus musculus OX=10090 GN=Cdh10 PE=1 SV=3	Cdh10	105.64	119.086	119.714	192.752	150.086	565.972	112.077	113.724	123.31	134.546
P70426	GTP-binding protein Rit1 OS=Mus musculus OX=10090 GN=Rit1 PE=1 SV=1	Rit1	151.457	173.449	158.323	202.616	172.075	169.854	174.857	264.754	220.297	213.688
P70441	Na(+)/H(+) exchange regulatory cofactor NHE-RF1 OS=Mus musculus OX=10090 GN=Slc9a3r1 PE=1 SV=3	Slc9a3r1	311.246	203.814	165.771	157.525	155.595	203.662	189.272	110.107	220.614	193.826
P70451	Tyrosine-protein kinase Fer OS=Mus musculus OX=10090 GN=Fer PE=1 SV=2	Fer	176.62	185.778	179.899	146.115	200.69	195.188	178.022	193.238	206.162	245.286
P70452	Syntaxin-4 OS=Mus musculus OX=10090 GN=Stx4 PE=1 SV=1	Stx4	168.773	214.281	219.98	177.71	243.769	115.14	169.151	160.749	159.855	258.312
P70460	Vasodilator-stimulated phosphoprotein OS=Mus musculus OX=10090 GN=Vasp PE=1 SV=4	Vasp	145.425	200.143	286.081	185.511	189.992	138.139	112.027	252.001	147.849	141.468
P70663	SPARC-like protein 1 OS=Mus musculus OX=10090 GN=Sparcl1 PE=1 SV=3	Sparcl1	105.066	110.634	142.765	313.979	121.372	324.604	118.045	260.938	161.301	101.011
P70670	Nascent polypeptide-associated complex subunit alpha, muscle-specific form OS=Mus musculus OX=10090 GN=Naca PE=1 SV=2	Naca	167.663	143.467	188.254	227.347	143.911	258.806	118.093	165.723	228.384	125.899
P70671	Interferon regulatory factor 3 OS=Mus musculus OX=10090 GN=Irf3 PE=1 SV=1	Irf3	188.46	169.137	241.001	147.113	208.093	114.952	212.313	153.442	230.02	218.84
P70677	Caspase-3 OS=Mus musculus OX=10090 GN=Casp3 PE=1 SV=1	Casp3	96.6493	219.47	309.688	111.743	166.065	159.999	136.494	225.005	162.212	275.408
P70689	Gap junction beta-6 protein OS=Mus musculus OX=10090 GN=Gjb6 PE=1 SV=1	Gjb6	149.661	205.019	169.115	181.373	216.08	170.227	247.715	167.39	193.901	211.25
P70697	Uroporphyrinogen decarboxylase OS=Mus musculus OX=10090 GN=Urod PE=1 SV=2	Urod	185.014	197.727	189.982	146.924	217.185	167.001	195.622	106.543	211.248	295.979
P70698	CTP synthase 1 OS=Mus musculus OX=10090 GN=Ctps1 PE=1 SV=2	Ctps1	165.875	173.562	328.562	148.888	144.767	220.789	130.22	172.684	149.591	132.976
P70700	DNA-directed RNA polymerase I subunit RPA2 OS=Mus musculus OX=10090 GN=Polr1b PE=1 SV=2	Polr1b	147.926	228.478	175.654	160.64	194.656	97.06	270.798	282.693	199.713	233.733
P80313	T-complex protein 1 subunit eta OS=Mus musculus OX=10090 GN=Cct7 PE=1 SV=1	Cct7	220.548	177.544	190.686	187.793	156.356	221.891	197.837	185.243	167.714	185.513
P80314	T-complex protein 1 subunit beta OS=Mus musculus OX=10090 GN=Cct2 PE=1 SV=4	Cct2	187.897	178.827	193.693	188.745	175.165	199.182	200.631	174.856	182.642	202.244
P80315	T-complex protein 1 subunit delta OS=Mus musculus OX=10090 GN=Cct4 PE=1 SV=3	Cct4	179.402	193.358	198.676	181.137	172.694	186.409	199.107	196.72	184.641	196.975
P80316	T-complex protein 1 subunit epsilon OS=Mus musculus OX=10090 GN=Cct5 PE=1 SV=1	Cct5	156.768	181.637	207.373	203.754	170.331	176.783	198.289	207.437	180.499	188.96
P80318	T-complex protein 1 subunit gamma OS=Mus musculus OX=10090 GN=Cct3 PE=1 SV=1	Cct3	180.208	187.523	199.223	197.072	163.07	185.147	191.478	197.672	186.37	189.936
P80560	Receptor-type tyrosine-protein phosphatase N2 OS=Mus musculus OX=10090 GN=Ptprn2 PE=1 SV=2	Ptprn2	59.2163	45.0039	139.968	292.811	107.453	411.887	268.421	294.72	136.911	45.4395
P81122	Insulin receptor substrate 2 OS=Mus musculus OX=10090 GN=Irs2 PE=1 SV=2	Irs2	169.296	133.167	167.759	204.468	137.054	272.148	206.654	218.179	199.121	157.12
P82198	Transforming growth factor-beta-induced protein ig-h3 OS=Mus musculus OX=10090 GN=Tgfbi PE=1 SV=1	Tgfbi	226.85	211.116	402.519	110.199	155.946	36.7078	230.705	204.769	142.567	154.315
P82343	N-acylglucosamine 2-epimerase OS=Mus musculus OX=10090 GN=Renbp PE=1 SV=3	Renbp	140.115	178.32	340.699	132.147	237.46	136.741	191.177	176.045	94.8521	215.343
P82347	Delta-sarcoglycan OS=Mus musculus OX=10090 GN=Sgcd PE=1 SV=1	Sgcd	247.006	227.336	149.801	155.191	224.021	83.8438	308.956	420.34	124.646	113.159
P82349	Beta-sarcoglycan OS=Mus musculus OX=10090 GN=Sgcb PE=1 SV=1	Sgcb	229.205	269.46	147.582	83.2087	250.897	80.4536	309.868	337.058	192.642	154.551
P83741	Serine/threonine-protein kinase WNK1 OS=Mus musculus OX=10090 GN=Wnk1 PE=1 SV=2	Wnk1	185.918	187.61	195.031	197.965	173.152	209.59	181.169	179.237	172.09	180.684
P83870	PHD finger-like domain-containing protein 5A OS=Mus musculus OX=10090 GN=Phf5a PE=1 SV=1	Phf5a	207.992	282.192	183.511	164.702	155.187	247.335	137.983	131.379	155.388	201.604
P83877	Thioredoxin-like protein 4A OS=Mus musculus OX=10090 GN=Txnl4a PE=1 SV=1	Txnl4a	158.241	191.421	236.678	182.151	226.71	147.573	173.103	173.918	173.549	169.192
P83887	Tubulin gamma-1 chain OS=Mus musculus OX=10090 GN=Tubg1 PE=1 SV=1	Tubg1	147.09	156.824	143.639	226.268	147.599	263.655	195.177	203.558	200.422	179.67
P84075	Neuron-specific calcium-binding protein hippocalcin OS=Mus musculus OX=10090 GN=Hpca PE=1 SV=2	Hpca	61.8249	75.0309	89.2515	584.685	83.1561	308.693	87.2793	199.355	80.3528	94.6626
P84096	Rho-related GTP-binding protein RhoG OS=Mus musculus OX=10090 GN=Rhog PE=1 SV=1	Rhog	157.382	153.047	239.237	224.167	148.349	222.117	159.858	184.591	152.908	171.977
P84099	60S ribosomal protein L19 OS=Mus musculus OX=10090 GN=Rpl19 PE=1 SV=1	Rpl19	136.992	107.562	308.155	215.383	297.58	102.976	255.606	176.447	92.1521	111.831
P84104	Serine/arginine-rich splicing factor 3 OS=Mus musculus OX=10090 GN=Srsf3 PE=1 SV=1	Srsf3	235.368	124.562	232.855	243.503	177.661	152.298	125.828	166.109	214.53	94.2951
P85094	Isochorismatase domain-containing protein 2A OS=Mus musculus OX=10090 GN=Isoc2a PE=1 SV=1	Isoc2a	197.677	172.837	201.065	182.869	284.479	147.262	139.849	150.292	151.723	226.608
P97298	Pigment epithelium-derived factor OS=Mus musculus OX=10090 GN=Serpinf1 PE=1 SV=2	Serpinf1	102.588	158.978	246.789	148.933	225.295	196.779	186.383	233.197	186.817	127.88
P97310	DNA replication licensing factor MCM2 OS=Mus musculus OX=10090 GN=Mcm2 PE=1 SV=3	Mcm2	332.055	156.731	307.221	112.669	142.54	106.27	138.273	102.952	183.031	354.044
P97315	Cysteine and glycine-rich protein 1 OS=Mus musculus OX=10090 GN=Csrp1 PE=1 SV=3	Csrp1	83.2922	218.011	201.591	205.74	270.236	109.158	66.7392	571.17	71.6393	61.1213
P97321	Prolyl endopeptidase FAP OS=Mus musculus OX=10090 GN=Fap PE=1 SV=1	Fap	273.526	237.121	167.845	96.9285	155.882	40.4784	226.793	48.4627	412.621	307.261
P97333	Neuropilin-1 OS=Mus musculus OX=10090 GN=Nrp1 PE=1 SV=2	Nrp1	212.859	188.619	186.341	251.506	160.043	124.546	238.92	169.489	194.039	162.752
P97346	Nucleoredoxin OS=Mus musculus OX=10090 GN=Nxn PE=1 SV=1	Nxn	268.344	268.5	172.445	119.723	174.306	85.8153	188.555	150.874	233.503	355.205
P97348	Rho-related GTP-binding protein RhoD OS=Mus musculus OX=10090 GN=Rhod PE=1 SV=1	Rhod	249.929	267.512	166.554	100.18	215.205	53.6095	238.461	116.924	284.972	312.662
P97355	Spermine synthase OS=Mus musculus OX=10090 GN=Sms PE=1 SV=1	Sms	149.594	91.9035	115.034	215.688	260.616	312.04	122.202	127.682	115.486	386.278
P97363	Serine palmitoyltransferase 2 OS=Mus musculus OX=10090 GN=Sptlc2 PE=1 SV=2	Sptlc2	224.155	206.777	294.209	131.118	184.18	90.9445	176.514	128.514	207.358	225.264
P97369	Neutrophil cytosol factor 4 OS=Mus musculus OX=10090 GN=Ncf4 PE=1 SV=2	Ncf4	52.3732	51.7816	818.102	56.2312	43.5263	211.521	54.4322	51.6994	53.5612	70.4763
P97370	Sodium/potassium-transporting ATPase subunit beta-3 OS=Mus musculus OX=10090 GN=Atp1b3 PE=1 SV=1	Atp1b3	105.927	369.545	197.628	171.134	309.323	85.258	101.536	208.44	96.2375	225.096
P97371	Proteasome activator complex subunit 1 OS=Mus musculus OX=10090 GN=Psme1 PE=1 SV=2	Psme1	228.332	88.4563	399.923	140.488	271.322	225.882	83.6623	89.0078	69.017	65.9856
P97372	Proteasome activator complex subunit 2 OS=Mus musculus OX=10090 GN=Psme2 PE=1 SV=4	Psme2	79.417	92.7871	424.537	136.061	267.108	143.291	146.671	142.324	119.009	151.522
P97379	Ras GTPase-activating protein-binding protein 2 OS=Mus musculus OX=10090 GN=G3bp2 PE=1 SV=2	G3bp2	180.075	168.366	176.465	241.085	186.972	243.093	169.786	144.738	169.224	121.206
P97384	Annexin A11 OS=Mus musculus OX=10090 GN=Anxa11 PE=1 SV=2	Anxa11	144.683	162.426	252.146	179.271	249.504	139.994	182.605	178.556	159.81	183.877
P97402	N-acetyllactosaminide beta-1,6-N-acetylglucosaminyl-transferase OS=Mus musculus OX=10090 GN=Gcnt2 PE=2 SV=2	Gcnt2	72.4805	111.07	434.145	17.3703	283.801	124.424	91.1818	98.1151	321.338	59.2144
P97411	Islet cell autoantigen 1 OS=Mus musculus OX=10090 GN=Ica1 PE=1 SV=3	Ica1	139.987	99.9155	120.441	318.728	134.002	322.201	164.91	226.273	148.817	130.256
P97412	Lysosomal-trafficking regulator OS=Mus musculus OX=10090 GN=Lyst PE=1 SV=1	Lyst	130.055	144.654	214.219	233.654	135.634	262.624	166.698	195.771	163.265	160.168
P97427	Dihydropyrimidinase-related protein 1 OS=Mus musculus OX=10090 GN=Crmp1 PE=1 SV=1	Crmp1	95.7478	54.4666	90.5016	364.398	80.9709	413.467	137.754	321.935	144.215	56.1304
P97434	Myosin phosphatase Rho-interacting protein OS=Mus musculus OX=10090 GN=Mprip PE=1 SV=2	Mprip	186.535	262.711	174.354	157.466	208.667	126.224	203.842	232.025	185.594	200.144
P97441	Zinc transporter 3 OS=Mus musculus OX=10090 GN=Slc30a3 PE=1 SV=1	Slc30a3	43.7638	43.5168	112.095	200.461	93.2537	574.284	90.996	474.931	63.6553	132.974
P97445	Voltage-dependent P/Q-type calcium channel subunit alpha-1A OS=Mus musculus OX=10090 GN=Cacna1a PE=1 SV=2	Cacna1a	80.5583	59.3279	111.416	312.788	104.047	507.144	106.257	242.011	114.497	80.2475
P97449	Aminopeptidase N OS=Mus musculus OX=10090 GN=Anpep PE=1 SV=4	Anpep	190.399	352.843	177.848	115.532	248.714	56.5908	210.967	197.167	191.092	233.283
P97461	40S ribosomal protein S5 OS=Mus musculus OX=10090 GN=Rps5 PE=1 SV=3	Rps5	160.245	126.647	261.694	196.242	230.793	137.472	175.089	227.181	164.48	135.116
P97467	Peptidyl-glycine alpha-amidating monooxygenase OS=Mus musculus OX=10090 GN=Pam PE=1 SV=2	Pam	110.679	95.0932	198.73	231.083	131.936	296.136	327.298	273.277	125.594	92.3713
P97479	Unconventional myosin-VIIa OS=Mus musculus OX=10090 GN=Myo7a PE=1 SV=2	Myo7a	319.342	228.431	162.599	112.43	176.366	85.8035	235.114	68.4986	278.216	360.033
P97492	Regulator of G-protein signaling 14 OS=Mus musculus OX=10090 GN=Rgs14 PE=1 SV=2	Rgs14	70.6943	71.9639	100.391	435.989	101.06	344.868	88.7903	291.622	112.727	115.619
P97494	Glutamate--cysteine ligase catalytic subunit OS=Mus musculus OX=10090 GN=Gclc PE=1 SV=4	Gclc	117.025	135.774	150.979	244.6	146.043	242.39	207.085	237.191	205.358	173.847
P97496	SWI/SNF complex subunit SMARCC1 OS=Mus musculus OX=10090 GN=Smarcc1 PE=1 SV=2	Smarcc1	176.023	188.975	237.876	174.583	190.406	168.917	204.119	167.493	179.039	165.56
P97742	Carnitine O-palmitoyltransferase 1, liver isoform OS=Mus musculus OX=10090 GN=Cpt1a PE=1 SV=4	Cpt1a	248.778	191.684	232.143	107.875	225.979	72.6077	224.759	155.352	240.852	240.699
P97765	WW domain-binding protein 2 OS=Mus musculus OX=10090 GN=Wbp2 PE=1 SV=1	Wbp2	140.384	182.624	140.848	212.332	137.3	328.565	129.083	168.627	190.409	192.888
P97770	THUMP domain-containing protein 3 OS=Mus musculus OX=10090 GN=Thumpd3 PE=1 SV=1	Thumpd3	180.35	190.3	170.063	157.864	199.668	137.154	209.94	271.355	192.388	262.046
P97772	Metabotropic glutamate receptor 1 OS=Mus musculus OX=10090 GN=Grm1 PE=1 SV=2	Grm1	201.624	135.051	104.254	307.823	131.191	260.606	154.764	168.834	213.464	142.559
P97792	Coxsackievirus and adenovirus receptor homolog OS=Mus musculus OX=10090 GN=Cxadr PE=1 SV=1	Cxadr	191.544	340.971	162.765	137.509	193.595	174.045	75.2101	138.928	220.083	228.654
P97807	Fumarate hydratase, mitochondrial OS=Mus musculus OX=10090 GN=Fh PE=1 SV=3	Fh	212.589	194.933	175.567	182.249	174.264	191.554	179.239	160.499	209.735	204.008
P97819	85/88 kDa calcium-independent phospholipase A2 OS=Mus musculus OX=10090 GN=Pla2g6 PE=1 SV=3	Pla2g6	92.2081	116.454	131.893	248.508	133.397	376.741	139.433	255.918	159.919	148.962
P97821	Dipeptidyl peptidase 1 OS=Mus musculus OX=10090 GN=Ctsc PE=1 SV=1	Ctsc	248.683	161.322	438.252	135.077	115.58	106.484	86.787	79.9295	180.684	186.703
P97822	Acidic leucine-rich nuclear phosphoprotein 32 family member E OS=Mus musculus OX=10090 GN=Anp32e PE=1 SV=2	Anp32e	162.255	91.2843	217.902	175.7	288.223	144	143.149	77.8205	310.22	116.72
P97823	Acyl-protein thioesterase 1 OS=Mus musculus OX=10090 GN=Lypla1 PE=1 SV=1	Lypla1	188.749	173.816	235.142	147.639	235.268	143.391	196.767	168.517	178.015	214.441
P97863	Nuclear factor 1 B-type OS=Mus musculus OX=10090 GN=Nfib PE=1 SV=2	Nfib	200.241	232.793	156.785	152.886	209.139	135.589	181.965	180.277	225.749	264.451
P97865	Peroxisomal targeting signal 2 receptor OS=Mus musculus OX=10090 GN=Pex7 PE=1 SV=1	Pex7	231.876	166.549	199.088	182.975	177.409	136.97	154.652	176.814	195.001	306.682
P97927	Laminin subunit alpha-4 OS=Mus musculus OX=10090 GN=Lama4 PE=1 SV=2	Lama4	173.033	260.655	199.711	160.901	229.571	77.9996	196.681	371.973	141.69	130.323
P97930	Thymidylate kinase OS=Mus musculus OX=10090 GN=Dtymk PE=1 SV=2	Dtymk	212.748	201.82	199.486	182.32	181.075	180.12	164.137	117.005	210.24	206.504
P97950	Ras-related protein Rab-33A OS=Mus musculus OX=10090 GN=Rab33a PE=2 SV=1	Rab33a	158.879	121.22	151.417	236.36	127.108	326.025	164.162	241.952	171.153	128.131
P98084	Amyloid-beta A4 precursor protein-binding family A member 2 OS=Mus musculus OX=10090 GN=Apba2 PE=1 SV=2	Apba2	184.349	122.345	131.467	282.192	137.169	319.172	112.096	178.223	165.837	166.282
P98156	Very low-density lipoprotein receptor OS=Mus musculus OX=10090 GN=Vldlr PE=1 SV=1	Vldlr	293.701	215.729	139.418	129.667	186.751	151.057	186.373	99.6424	281.293	265.307
P98192	Dihydroxyacetone phosphate acyltransferase OS=Mus musculus OX=10090 GN=Gnpat PE=1 SV=1	Gnpat	137.157	177.92	234.46	176.227	206.28	130.812	253.306	155.643	163.822	293.548
P99027	60S acidic ribosomal protein P2 OS=Mus musculus OX=10090 GN=Rplp2 PE=1 SV=3	Rplp2	301.929	239.559	204.749	137.885	207.866	259.728	219.727	154.049	74.1018	98.7955
P99028	Cytochrome b-c1 complex subunit 6, mitochondrial OS=Mus musculus OX=10090 GN=Uqcrh PE=1 SV=2	Uqcrh	207.271	172.552	212.612	234.05	280.972	161.922	226.219	159.9	83.1455	97.5334
Q00422	GA-binding protein alpha chain OS=Mus musculus OX=10090 GN=Gabpa PE=1 SV=2	Gabpa	228.861	217.028	227.451	134.181	213.604	139.273	192.634	211.678	150.111	211.069
Q00560	Interleukin-6 receptor subunit beta OS=Mus musculus OX=10090 GN=Il6st PE=1 SV=2	Il6st	182.237	223.92	221.342	174.771	192.81	114.286	222.247	224.707	182.204	162.076
Q00623	Apolipoprotein A-I OS=Mus musculus OX=10090 GN=Apoa1 PE=1 SV=2	Apoa1	188.01	171.878	204.318	176.902	125.767	235.941	252.756	234.946	147.35	195.405
Q00780	Collagen alpha-1(VIII) chain OS=Mus musculus OX=10090 GN=Col8a1 PE=1 SV=3	Col8a1	202.204	234.087	220.259	123.938	257.407	78.5842	142.573	357.246	170.549	113.705
Q00899	Transcriptional repressor protein YY1 OS=Mus musculus OX=10090 GN=Yy1 PE=1 SV=1	Yy1	266.647	215.503	207.322	123.329	207.984	170.554	199.461	169.589	165.442	202.684
Q00915	Retinol-binding protein 1 OS=Mus musculus OX=10090 GN=Rbp1 PE=1 SV=2	Rbp1	236.344	228.575	185.466	129.964	217.48	83.2733	214.011	63.9876	297.359	262.486
Q00PI9	Heterogeneous nuclear ribonucleoprotein U-like protein 2 OS=Mus musculus OX=10090 GN=Hnrnpul2 PE=1 SV=2	Hnrnpul2	164.373	212.305	208.089	186.95	174.758	180.338	193.692	211.636	167.283	178.928
Q01065	Calcium/calmodulin-dependent 3',5'-cyclic nucleotide phosphodiesterase 1B OS=Mus musculus OX=10090 GN=Pde1b PE=1 SV=2	Pde1b	89.1483	91.6539	129.397	287.624	116.941	376.029	152.92	327.52	124.165	116.932
Q01279	Epidermal growth factor receptor OS=Mus musculus OX=10090 GN=Egfr PE=1 SV=1	Egfr	153.436	261.43	221.933	173.266	212.966	137.798	149.449	215.787	154.544	181.983
Q01339	Beta-2-glycoprotein 1 OS=Mus musculus OX=10090 GN=Apoh PE=1 SV=1	Apoh	247.387	192.279	240.913	138.568	160.999	92.3827	120.251	202.166	271.662	202.635
Q01730	Ras suppressor protein 1 OS=Mus musculus OX=10090 GN=Rsu1 PE=1 SV=3	Rsu1	108.429	189.443	269.36	167.72	269.299	81.7644	152.949	357.839	120.387	138.161
Q01853	Transitional endoplasmic reticulum ATPase OS=Mus musculus OX=10090 GN=Vcp PE=1 SV=4	Vcp	299.665	174.351	178.582	151.875	177.036	221.649	181.919	142.43	184.521	196.704
Q02013	Aquaporin-1 OS=Mus musculus OX=10090 GN=Aqp1 PE=1 SV=3	Aqp1	409.506	230.314	133.302	112.215	174.826	77.757	279.856	55.7106	243.407	394.072
Q02053	Ubiquitin-like modifier-activating enzyme 1 OS=Mus musculus OX=10090 GN=Uba1 PE=1 SV=1	Uba1	198.624	160.199	179.525	211.794	155.446	229.868	177.861	192.36	182.04	174.438
Q02105	Complement C1q subcomponent subunit C OS=Mus musculus OX=10090 GN=C1qc PE=1 SV=2	C1qc	209.047	116.909	298.352	148.768	123.79	398.438	126.718	175.366	76.7608	69.184
Q02111	Protein kinase C theta type OS=Mus musculus OX=10090 GN=Prkcq PE=1 SV=1	Prkcq	149.472	136.403	161.618	263.815	132.358	310.055	142.744	216.99	153.795	133.438
Q02248	Catenin beta-1 OS=Mus musculus OX=10090 GN=Ctnnb1 PE=1 SV=1	Ctnnb1	166.787	192.986	142.701	189.444	181.294	226.52	216.175	250.138	173.946	177.506
Q02384	Son of sevenless homolog 2 OS=Mus musculus OX=10090 GN=Sos2 PE=1 SV=2	Sos2	169.405	164.317	191.851	160.112	183.921	224.746	217.917	212.434	197.482	154.705
Q02789	Voltage-dependent L-type calcium channel subunit alpha-1S OS=Mus musculus OX=10090 GN=Cacna1s PE=1 SV=2	Cacna1s	91.2971	126.083	148.883	280.042	162.337	327.818	146.448	277.01	127.614	94.8797
Q02956	Protein kinase C zeta type OS=Mus musculus OX=10090 GN=Prkcz PE=1 SV=2	Prkcz	198.473	182.07	161.259	207.55	186.38	207.225	166.569	148.495	202.142	202.513
Q03145	Ephrin type-A receptor 2 OS=Mus musculus OX=10090 GN=Epha2 PE=1 SV=3	Epha2	64.1112	157.729	195.859	95.6088	156.427	44.8808	119.682	63.7802	648.784	177.626
Q03146	Epithelial discoidin domain-containing receptor 1 OS=Mus musculus OX=10090 GN=Ddr1 PE=2 SV=2	Ddr1	309.832	148.549	98.6251	316.939	82.7459	144.911	145.855	309.156	208.468	169.289
Q03963	Interferon-induced, double-stranded RNA-activated protein kinase OS=Mus musculus OX=10090 GN=Eif2ak2 PE=1 SV=2	Eif2ak2	204.415	249.898	437.55	80.1313	172.538	85.8019	131.93	90.6283	139.559	196.396
Q04207	Transcription factor p65 OS=Mus musculus OX=10090 GN=Rela PE=1 SV=1	Rela	193	222.653	194.223	171.943	177.429	146.165	190.39	204.059	203.793	199.439
Q04447	Creatine kinase B-type OS=Mus musculus OX=10090 GN=Ckb PE=1 SV=1	Ckb	142.888	127.882	125.985	248.611	141.923	326.376	172.34	188.795	192.869	155.73
Q04519	Sphingomyelin phosphodiesterase OS=Mus musculus OX=10090 GN=Smpd1 PE=1 SV=2	Smpd1	205.866	170.857	162.706	224.693	181.512	142.353	176.803	118.663	257.431	224.04
Q04573	Neuropeptide Y receptor type 1 OS=Mus musculus OX=10090 GN=Npy1r PE=1 SV=1	Npy1r	87.648	300.396	149.683	186.045	201.101	268.767	99.656	333.286	82.382	157.761
Q04735	Cyclin-dependent kinase 16 OS=Mus musculus OX=10090 GN=Cdk16 PE=1 SV=1	Cdk16	158.415	110.952	118.315	272.518	142.683	362.358	131.145	233.624	153.741	110.703
Q04736	Tyrosine-protein kinase Yes OS=Mus musculus OX=10090 GN=Yes1 PE=1 SV=3	Yes1	152.332	154.572	172.716	247.215	160.312	250.514	176.593	232.262	159.226	119.963
Q04750	DNA topoisomerase 1 OS=Mus musculus OX=10090 GN=Top1 PE=1 SV=2	Top1	205.17	196.845	238.198	160.034	193.666	134.26	197.266	182.487	187.857	185.869
Q04857	Collagen alpha-1(VI) chain OS=Mus musculus OX=10090 GN=Col6a1 PE=1 SV=1	Col6a1	109.912	320.366	265.587	150.436	240.429	30.7628	130.196	436.768	98.2387	115.602
Q05186	Reticulocalbin-1 OS=Mus musculus OX=10090 GN=Rcn1 PE=1 SV=1	Rcn1	136.15	160.679	278.483	176.654	304.92	105.469	253.746	126.121	145.625	126.48
Q059U7	Protein inturned OS=Mus musculus OX=10090 GN=Intu PE=1 SV=1	Intu	286.144	284.097	144.579	84.1207	253.074	70.5762	274.312	62.4853	235.768	365.493
Q05BC3	Echinoderm microtubule-associated protein-like 1 OS=Mus musculus OX=10090 GN=Eml1 PE=1 SV=1	Eml1	218.461	228.504	181.02	173.092	193.84	108.24	208.028	194.141	204.05	233.555
Q05CL8	La-related protein 7 OS=Mus musculus OX=10090 GN=Larp7 PE=1 SV=2	Larp7	187.402	212.935	197.066	172.731	189.192	129.483	183.399	179.316	235.763	191.26
Q05D44	Eukaryotic translation initiation factor 5B OS=Mus musculus OX=10090 GN=Eif5b PE=1 SV=2	Eif5b	215.424	190.281	216.925	183.798	174.3	126.264	180.795	166.32	209.286	228.331
Q06138	Calcium-binding protein 39 OS=Mus musculus OX=10090 GN=Cab39 PE=1 SV=2	Cab39	160.856	123.435	210.882	176.623	220.296	231.925	251.836	194.197	140.391	167.69
Q06180	Tyrosine-protein phosphatase non-receptor type 2 OS=Mus musculus OX=10090 GN=Ptpn2 PE=1 SV=2	Ptpn2	130.526	172.124	301.434	162.486	172.341	148.41	182.425	200.188	178.002	175.04
Q06185	ATP synthase subunit e, mitochondrial OS=Mus musculus OX=10090 GN=Atp5i PE=1 SV=2	Atp5i	173.686	101.645	179.75	113.988	435.829	220.897	242.747	142.768	121.442	102.041
Q06890	Clusterin OS=Mus musculus OX=10090 GN=Clu PE=1 SV=1	Clu	241.22	166.986	167.998	166.318	163.664	182.185	152.082	234.888	251.239	152.446
Q06986	E3 ubiquitin-protein ligase SIAH2 OS=Mus musculus OX=10090 GN=Siah2 PE=1 SV=2	Siah2	130.521	217.907	160.396	196.051	150.264	190.105	186.868	168.659	272.63	177.227
Q07113	Cation-independent mannose-6-phosphate receptor OS=Mus musculus OX=10090 GN=Igf2r PE=1 SV=1	Igf2r	292.302	233.64	167.875	98.0154	209.643	75.4796	236.594	78.8416	266.373	370.733
Q07417	Short-chain specific acyl-CoA dehydrogenase, mitochondrial OS=Mus musculus OX=10090 GN=Acads PE=1 SV=2	Acads	275.94	256.884	177.999	112.967	218.723	79.121	224.289	165.371	225.7	253.24
Q08091	Calponin-1 OS=Mus musculus OX=10090 GN=Cnn1 PE=1 SV=1	Cnn1	48.0045	187.524	202.976	202.976	279.836	66.3152	43.6637	791.436	43.4671	34.3371
Q08093	Calponin-2 OS=Mus musculus OX=10090 GN=Cnn2 PE=1 SV=1	Cnn2	135.024	225.025	215.547	185.664	257.198	92.4393	83.3898	480.929	110.51	73.6938
Q08274	Dystrophia myotonica WD repeat-containing protein OS=Mus musculus OX=10090 GN=Dmwd PE=1 SV=3	Dmwd	91.9554	109.895	128.273	300.697	124.783	399.942	127.595	224.226	133.54	118.618
Q08288	Cell growth-regulating nucleolar protein OS=Mus musculus OX=10090 GN=Lyar PE=1 SV=2	Lyar	171.209	184.169	277.217	196.784	165.005	130.647	146.754	196.343	183.272	162.237
Q08501	Prolactin receptor OS=Mus musculus OX=10090 GN=Prlr PE=1 SV=1	Prlr	440.037	222.588	195.857	94.7953	196.335	58.1818	156.152	33.1705	268.029	322.797
Q08509	Epidermal growth factor receptor kinase substrate 8 OS=Mus musculus OX=10090 GN=Eps8 PE=1 SV=2	Eps8	109.124	107.043	224.148	261.384	163.219	232.27	165.578	228.016	174.804	95.8397
Q08874	Microphthalmia-associated transcription factor OS=Mus musculus OX=10090 GN=Mitf PE=1 SV=4	Mitf	439.398	293.76	159.012	108.095	219.031	84.4389	149.195	82.5259	236.129	180.72
Q08879	Fibulin-1 OS=Mus musculus OX=10090 GN=Fbln1 PE=1 SV=2	Fbln1	2221.13	31.1612	50.4165	10.8956	24.6167	8.17338	28.6084	57.8238	29.67	15.3823
Q08890	Iduronate 2-sulfatase OS=Mus musculus OX=10090 GN=Ids PE=2 SV=3	Ids	238.692	226.59	143.727	139.125	138.304	187.054	223.348	148.293	223.21	342.89
Q08EB6	CLIP-associating protein 2 OS=Mus musculus OX=10090 GN=Clasp2 PE=1 SV=1	Clasp2	195.992	159.664	142.91	243.735	160.187	232.809	170.847	224.234	182.315	146.383
Q0GNC1	Inverted formin-2 OS=Mus musculus OX=10090 GN=Inf2 PE=1 SV=1	Inf2	127.018	164.934	171.334	309.223	211.459	151.878	105.507	314.985	132.084	109.855
Q0HA38	Tetratricopeptide repeat protein 21B OS=Mus musculus OX=10090 GN=Ttc21b PE=1 SV=1	Ttc21b	98.7767	200.71	202.429	169.977	168.041	145.473	223.113	190.975	263.242	217.991
Q0PD20	Rab34 OS=Mus musculus OX=10090 GN=Rab34 PE=1 SV=1	Rab34	207.473	275.472	182.831	146.87	224.752	89.9034	242.158	170.385	188.028	239.938
Q0V8T9	Contactin-associated protein like 5-1 OS=Mus musculus OX=10090 GN=Cntnap5a PE=1 SV=1	Cntnap5a	115.189	192.103	133.781	204.469	191.932	283.304	170.469	337.078	121.011	132.292
[truncated: 2,868 more rows]

## Sheet: WTvU
ProteinID	Protein Name	Protein Name	WT2	WT4	WT5	uninfected2	uninfected4	uninfected5	uninfected6	WTAVG	UAVG	WTvU	F test	P value	LogFC	Significance	Pi Score	Pi>1
Q08879	Fibulin-1 OS=Mus musculus OX=10090 GN=Fbln1 PE=1 SV=2	Fbln1	2221.13	31.1612	50.4165	28.6084	57.8238	29.67	15.3823	767.57	32.8711	23.3509	1.04874e-05	0.418492	4.5454	0.378313	1.71958	$
Q9R002	Interferon-activable protein 202 OS=Mus musculus OX=10090 GN=Ifi202 PE=1 SV=3	Ifi202	122.497	119.896	961.295	10.3757	18.8605	13.6727	40.7783	401.23	20.9218	19.1776	8.24793e-05	0.307326	4.26135	0.512401	2.18352	$
Q61646	Haptoglobin OS=Mus musculus OX=10090 GN=Hp PE=1 SV=1	Hp	159.361	140.955	581.092	26.5139	6.41429	29.0117	18.8594	293.803	20.1998	14.5448	0.000248372	0.197168	3.86243	0.705164	2.72365	$
Q5XG69	Soluble lamin-associated protein of 75 kDa OS=Mus musculus OX=10090 GN=Fam169a PE=1 SV=3	Fam169a	1954.24	57.2775	70.8987	45.8001	59.5669	53.19	41.6673	694.138	50.0561	13.8672	1.41083e-06	0.41418	3.7936	0.382811	1.45223	$
Q8K1E6	Alpha-ketoglutarate-dependent dioxygenase alkB homolog 3 OS=Mus musculus OX=10090 GN=Alkbh3 PE=1 SV=1	Alkbh3	1964.71	46.5549	46.5849	64.3414	48.7322	39.5842	73.3785	685.949	56.5091	12.1387	9.49085e-06	0.428682	3.60155	0.367865	1.32488	$
E9QQ89	Transcription factor 7-like 2 OS=Mus musculus OX=10090 GN=Tcf7l2 PE=1 SV=1	Tcf7l2	1749.65	58.847	83.765	87.3371	51.5448	45.5605	63.4839	630.753	61.9816	10.1765	2.54299e-05	0.416322	3.34716	0.38057	1.27383	$
Q61176	Arginase-1 OS=Mus musculus OX=10090 GN=Arg1 PE=1 SV=1	Arg1	39.9768	77.9763	1033.53	27.1868	50.5928	23.3317	50.2789	383.827	37.8476	10.1414	6.42666e-05	0.398637	3.34219	0.399422	1.33494	$
Q3UQ84	Threonine--tRNA ligase, mitochondrial OS=Mus musculus OX=10090 GN=Tars2 PE=1 SV=1	Tars2	1813.29	49.5828	68.5023	75.9906	61.4227	59.0127	78.2585	643.792	68.6711	9.375	3.38296e-06	0.429058	3.22882	0.367484	1.18654	$
Q7TQI7	Ankyrin repeat and BTB/POZ domain-containing protein 2 OS=Mus musculus OX=10090 GN=Abtb2 PE=1 SV=1	Abtb2	873.092	786.826	48.1212	99.429	54.3664	53.394	53.8752	569.347	65.2662	8.72346	0.00046313	0.193826	3.1249	0.712588	2.22677	$
Q8JZS2	Myeloid leukemia factor 1, isoform CRA_a OS=Mus musculus OX=10090 GN=Mlf1 PE=1 SV=1	Mlf1	725.598	44.3177	671.534	61.3483	73.4628	50.8178	49.1393	480.483	58.6921	8.18651	9.56821e-05	0.193421	3.03325	0.713497	2.16421	$
P08071	Lactotransferrin OS=Mus musculus OX=10090 GN=Ltf PE=1 SV=4	Ltf	47.5926	36.1006	877.949	37.1045	42.0586	40.5039	39.8925	320.547	39.8899	8.0358	2.8911e-07	0.419984	3.00644	0.376767	1.13273	$
Q3UP87	Neutrophil elastase OS=Mus musculus OX=10090 GN=Elane PE=2 SV=1	Elane	16.9797	43.0443	751.971	22.4704	54.7247	44.7597	25.5535	270.665	36.8771	7.33965	0.000186393	0.433993	2.87571	0.362517	1.04249	$
A0A0B4J1F3	Leukocyte immunoglobulin-like receptor, subfamily A (with TM domain), member 6 OS=Mus musculus OX=10090 GN=Lilra6 PE=1 SV=1	Lilra6	72.5248	28.7915	930.959	38.1998	67.9477	48.6453	47.4749	344.092	50.5669	6.80468	5.43563e-05	0.422892	2.76653	0.373771	1.03405	$
Q3T9E4	T-cell-specific guanine nucleotide triphosphate-binding protein 2 OS=Mus musculus OX=10090 GN=Tgtp2 PE=1 SV=2	Tgtp2	90.0584	92.3462	848.904	66.1296	28.8302	51.4175	70.7366	343.77	54.2785	6.33344	0.000293206	0.370338	2.66299	0.431402	1.14882	$
O08692	Neutrophilic granule protein OS=Mus musculus OX=10090 GN=Ngp PE=1 SV=1	Ngp	33.2477	25.571	448.363	50.0658	4.0556	27.2363	25.5778	169.061	26.7339	6.32384	0.0017012	0.415442	2.6608	0.38149	1.01507	$
F6WR04	Cathepsin S OS=Mus musculus OX=10090 GN=Ctss PE=1 SV=1	Ctss	145.474	135.957	797.8	48.7396	94.1172	40.691	44.8718	359.744	57.1049	6.2997	0.00102781	0.301026	2.65528	0.521396	1.38445	$
Q5I2A0	Serine protease inhibitor A3G OS=Mus musculus OX=10090 GN=Serpina3g PE=1 SV=2	Serpina3g	98.2316	88.4423	850.515	97.1601	58.748	48.3346	57.1195	345.73	65.3405	5.2912	0.000446865	0.382276	2.40359	0.417622	1.00379	$
Q9Z0E6	Guanylate-binding protein 2 OS=Mus musculus OX=10090 GN=Gbp2 PE=1 SV=1	Gbp2	140.461	127.95	742.257	74.6793	87.1702	45.2212	72.6975	336.889	69.9421	4.81669	0.000466598	0.31846	2.26804	0.496945	1.12709	$
A0A087WSP5	Signal transducer and activator of transcription OS=Mus musculus OX=10090 GN=Stat1 PE=1 SV=1	Stat1	147.015	127.059	744.452	65.2026	63.3412	60.5882	97.8479	339.509	71.745	4.73216	0.00045385	0.317054	2.2425	0.498867	1.11871	$
A6X935	Inter alpha-trypsin inhibitor, heavy chain 4 OS=Mus musculus OX=10090 GN=Itih4 PE=1 SV=2	Itih4	241.587	159.557	653.681	108.095	78.3301	56.7452	68.4453	351.609	77.904	4.51336	0.00206815	0.214779	2.1742	0.668008	1.45239	$
G3X8T9	Serine (Or cysteine) peptidase inhibitor, clade A, member 3N, isoform CRA_a OS=Mus musculus OX=10090 GN=Serpina3n PE=1 SV=1	Serpina3n	201.275	75.7342	642.257	72.3203	80.4942	73.0564	74.1119	306.422	74.9957	4.08586	7.28687e-06	0.310252	2.03064	0.508285	1.03215	$
Q91X72	Hemopexin OS=Mus musculus OX=10090 GN=Hpx PE=1 SV=2	Hpx	266.229	223.571	530.725	104.082	53.1225	72.5431	109.523	340.175	84.8177	4.01066	0.014323	0.114499	2.00384	0.941198	1.88601	$
P13597	Intercellular adhesion molecule 1 OS=Mus musculus OX=10090 GN=Icam1 PE=1 SV=1	Icam1	278.781	42.5091	564.443	39.9405	61.5588	78.7294	117.835	295.245	74.5159	3.96217	0.00710867	0.280369	1.98629	0.552269	1.09697	$
P22935	Cellular retinoic acid-binding protein 2 OS=Mus musculus OX=10090 GN=Crabp2 PE=2 SV=2	Crabp2	107.417	533.257	221.027	35.4397	111.465	22.5761	124.745	287.234	73.5566	3.90494	0.0427095	0.232162	1.9653	0.63421	1.24641	$
P21958	Antigen peptide transporter 1 OS=Mus musculus OX=10090 GN=Tap1 PE=1 SV=3	Tap1	189.268	144.491	657.834	82.7074	82.4222	80.2407	111.771	330.531	89.2854	3.70196	0.000539395	0.279324	1.88829	0.553891	1.04591	$
D3Z450	Serine (or cysteine) peptidase inhibitor, clade A, member 3I OS=Mus musculus OX=10090 GN=Serpina3i PE=1 SV=2	Serpina3i	211.176	189.353	632.373	84.6	86.2115	97.2455	115.898	344.301	95.9887	3.58689	0.000701282	0.226922	1.84273	0.644123	1.18695	$
P01899	H-2 class I histocompatibility antigen, D-B alpha chain OS=Mus musculus OX=10090 GN=H2-D1 PE=1 SV=2	H2-D1	158.174	182.207	542.947	70.49	76.0473	91.9014	107.198	294.443	86.4092	3.40754	0.0016456	0.236165	1.76873	0.626784	1.10861	$
E9Q1Q9	Ketohexokinase OS=Mus musculus OX=10090 GN=Khk PE=1 SV=1	Khk	998.154	606.081	13.9557	527.711	64.8845	41.1435	41.3346	539.397	168.768	3.19608	0.264548	0.240201	1.6763	0.619425	1.03834	$
B8JJN0	Uncharacterized protein OS=Mus musculus OX=10090 GN=Gm20547 PE=3 SV=1	Gm20547	259.978	186.904	531.662	118.667	79.8108	102.131	113.081	326.181	103.422	3.15387	0.00304316	0.166809	1.65712	0.77778	1.28888	$
P97371	Proteasome activator complex subunit 1 OS=Mus musculus OX=10090 GN=Psme1 PE=1 SV=2	Psme1	228.332	88.4563	399.923	83.6623	89.0078	69.017	65.9856	238.904	76.9182	3.10595	0.00132956	0.213534	1.63503	0.670532	1.09634	$
Q8BH61	Coagulation factor XIII A chain OS=Mus musculus OX=10090 GN=F13a1 PE=1 SV=3	F13a1	131.531	290.402	521.039	91.9871	166.299	63.0863	112.687	314.324	108.515	2.89661	0.0363167	0.206986	1.53436	0.68406	1.0496	$
Q8K097	Protein lifeguard 2 OS=Mus musculus OX=10090 GN=Faim2 PE=2 SV=1	Faim2	256.392	484.501	337.6	24.9946	32.9856	468.343	25.5816	359.498	137.976	2.6055	0.446964	0.178946	1.38156	0.747277	1.03241	$
P04227	H-2 class II histocompatibility antigen, A-Q alpha chain (Fragment) OS=Mus musculus OX=10090 GN=H2-Aa PE=1 SV=1	H2-Aa	398.798	271.128	283.224	151.306	111.622	139.415	123.255	317.716	131.4	2.41794	0.0492025	0.0393197	1.27378	1.40539	1.79016	$
A0A0R4J039	Histidine-rich glycoprotein OS=Mus musculus OX=10090 GN=Hrg PE=1 SV=1	Hrg	552.185	285.393	260.164	234.249	48.6057	178.399	161.199	365.914	155.613	2.35143	0.261731	0.0682182	1.23354	1.1661	1.43843	$
Q921I1	Serotransferrin OS=Mus musculus OX=10090 GN=Tf PE=1 SV=1	Tf	243.382	256.119	390.585	99.278	76.7628	137.742	194.137	296.695	126.98	2.33655	0.455636	0.0190221	1.22438	1.72074	2.10685	$
E9Q035	Uncharacterized protein OS=Mus musculus OX=10090 GN=Gm20425 PE=4 SV=1	Gm20425	247.047	254.766	384.952	100.708	77.7315	139.706	194.093	295.588	128.06	2.3082	0.492869	0.0175286	1.20677	1.75625	2.11939	$
Q62148	Retinal dehydrogenase 2 OS=Mus musculus OX=10090 GN=Aldh1a2 PE=1 SV=2	Aldh1a2	254.159	379.885	273.493	125.828	115.993	104.401	180.066	302.512	131.572	2.29921	0.27834	0.00657629	1.20114	2.18202	2.62091	$
Q03963	Interferon-induced, double-stranded RNA-activated protein kinase OS=Mus musculus OX=10090 GN=Eif2ak2 PE=1 SV=2	Eif2ak2	204.415	249.898	437.55	131.93	90.6283	139.559	196.396	297.288	139.628	2.12914	0.124259	0.0597413	1.09027	1.22373	1.33419	$
O35386	Phytanoyl-CoA dioxygenase, peroxisomal OS=Mus musculus OX=10090 GN=Phyh PE=1 SV=1	Phyh	177.107	320.254	291.654	133.818	86.5496	152.78	123.463	263.005	124.153	2.1184	0.13846	0.0180425	1.08297	1.7437	1.88838	$
P97821	Dipeptidyl peptidase 1 OS=Mus musculus OX=10090 GN=Ctsc PE=1 SV=1	Ctsc	248.683	161.322	438.252	86.787	79.9295	180.684	186.703	282.752	133.526	2.11759	0.180753	0.108665	1.08242	0.963911	1.04336	$
Q9Z0J0	NPC intracellular cholesterol transporter 2 OS=Mus musculus OX=10090 GN=Npc2 PE=1 SV=1	Npc2	336.722	235.282	258.151	119.757	71.6355	215.684	139.861	276.719	136.734	2.02377	0.93882	0.0240696	1.01705	1.61853	1.64612	$
Q8C0Q2	Zinc fingers and homeoboxes protein 3 OS=Mus musculus OX=10090 GN=Zhx3 PE=1 SV=2	Zhx3	151.06	219.263	268.344	91.3788	151.004	126.666	72.7645	212.889	110.453	1.92742	0.409283	0.0334477	0.946667	1.47563	1.39693	$
G3UW85	Enhancer of rudimentary homolog OS=Mus musculus OX=10090 GN=Erh PE=1 SV=1	Erh	192.063	163.165	287.334	96.6899	200.385	75.2359	73.9057	214.187	111.554	1.92003	0.843388	0.0828336	0.941128	1.08179	1.01811	$
P52624	Uridine phosphorylase 1 OS=Mus musculus OX=10090 GN=Upp1 PE=1 SV=2	Upp1	253.453	246.146	367.836	147.161	77.5398	171.949	231.829	289.145	157.12	1.84028	0.85552	0.0463578	0.879927	1.33388	1.17372	$
P99027	60S acidic ribosomal protein P2 OS=Mus musculus OX=10090 GN=Rplp2 PE=1 SV=3	Rplp2	301.929	239.559	204.749	219.727	154.049	74.1018	98.7955	248.746	136.669	1.82007	0.77475	0.0553198	0.863991	1.25712	1.08614	$
A0A0R4J104	Disabled homolog 2 (Drosophila) OS=Mus musculus OX=10090 GN=Dab2 PE=1 SV=1	Dab2	325.711	363.524	179.468	154.3	106.668	185.321	190.95	289.568	159.31	1.81764	0.167507	0.0548571	0.862067	1.26077	1.08687	$
Q9DBD0	Inhibitor of carbonic anhydrase OS=Mus musculus OX=10090 GN=Ica PE=1 SV=1	Ica	276.898	196.862	336.762	121.715	116.439	174.86	187.412	270.174	150.107	1.79988	0.305649	0.0303567	0.8479	1.51775	1.2869	$
G3UZA7	Small ubiquitin-related modifier OS=Mus musculus OX=10090 GN=Sumo3 PE=1 SV=1	Sumo3	273.514	251.481	218.591	126.611	158.505	159.094	125.922	247.862	142.533	1.73898	0.523751	0.00176146	0.79824	2.75413	2.19845	$
P10639	Thioredoxin OS=Mus musculus OX=10090 GN=Txn PE=1 SV=3	Txn	166.494	148.663	237.312	75.7565	105.278	148.59	105.729	184.156	108.838	1.69202	0.468789	0.0472102	0.758744	1.32596	1.00607	$
Q4VWZ5	Acyl-CoA-binding protein OS=Mus musculus OX=10090 GN=Dbi PE=1 SV=1	Dbi	260.323	191.991	216.534	190.654	146.499	99.078	100.008	222.949	134.06	1.66306	0.814824	0.0343877	0.73384	1.4636	1.07405	$
C0HKG5	Ribonuclease T2-A OS=Mus musculus OX=10090 GN=Rnaset2a PE=1 SV=1	Rnaset2a	235.54	217.193	225.195	150.034	123.58	171.975	111.94	225.976	139.382	1.62127	0.212293	0.00337561	0.697122	2.47165	1.72304	$
P29533	Vascular cell adhesion protein 1 OS=Mus musculus OX=10090 GN=Vcam1 PE=1 SV=1	Vcam1	243.92	213.803	287.13	154.843	169.195	168.128	150.305	248.284	160.618	1.54581	0.054265	0.00535431	0.628364	2.2713	1.4272	$
A0A0R4J1C0	Histone-lysine N-methyltransferase EZH1 OS=Mus musculus OX=10090 GN=Ezh1 PE=1 SV=1	Ezh1	216.933	254.292	283.395	162.171	120.89	176.614	193.414	251.54	163.273	1.54061	0.849494	0.0152642	0.623506	1.81632	1.13249	$
P50428	Arylsulfatase A OS=Mus musculus OX=10090 GN=Arsa PE=1 SV=2	Arsa	224.923	203.226	216.901	160.281	172.542	128.186	100.211	215.017	140.305	1.53249	0.206608	0.0135295	0.615879	1.86872	1.1509	$
Q9CWK3	CD2 antigen cytoplasmic tail-binding protein 2 OS=Mus musculus OX=10090 GN=Cd2bp2 PE=1 SV=1	Cd2bp2	221.189	191.505	245.733	158.039	129.318	143.639	158.736	219.476	147.433	1.48865	0.301482	0.00558268	0.574001	2.25316	1.29332	$
E9QAE3	B-TFIID TATA-box-binding protein-associated factor 1 OS=Mus musculus OX=10090 GN=Btaf1 PE=1 SV=1	Btaf1	268.844	206.361	245.687	196.921	151.778	165.655	131.499	240.297	161.463	1.48825	0.775575	0.0166448	0.573615	1.77872	1.0203	$
O70230	Zinc finger protein 143 OS=Mus musculus OX=10090 GN=Znf143 PE=1 SV=2	Znf143	240.962	245.919	271.048	169.318	184.23	178.799	160.458	252.643	173.201	1.45867	0.484077	0.000500598	0.544652	3.30051	1.79763	$
A3KG93	Lysine-specific histone demethylase 1A OS=Mus musculus OX=10090 GN=Kdm1a PE=1 SV=1	Kdm1a	232.168	224.445	249.738	179.47	164.316	142.727	172.846	235.45	164.84	1.42836	0.840078	0.00156659	0.514357	2.80504	1.44279	$
Q9R0E2	Procollagen-lysine,2-oxoglutarate 5-dioxygenase 1 OS=Mus musculus OX=10090 GN=Plod1 PE=1 SV=1	Plod1	255.052	273.34	244.241	177.216	207.308	171.115	178.018	257.544	183.414	1.40417	0.961472	0.00158491	0.489713	2.8	1.37119	$
Q8BGT7	Survival of motor neuron-related-splicing factor 30 OS=Mus musculus OX=10090 GN=Smndc1 PE=1 SV=1	Smndc1	209.329	239.208	247.258	148.303	171.474	174.371	168.151	231.932	165.575	1.40077	0.401873	0.00256531	0.486217	2.59086	1.25972	$
P17563	Methanethiol oxidase OS=Mus musculus OX=10090 GN=Selenbp1 PE=1 SV=2	Selenbp1	214.705	242.583	229.478	164.192	185.746	131.943	174.557	228.922	164.109	1.39493	0.553927	0.00815513	0.480197	2.08857	1.00292	$
P19324	Serpin H1 OS=Mus musculus OX=10090 GN=Serpinh1 PE=1 SV=3	Serpinh1	256.875	239.614	255.469	200.239	173.816	195.802	194.024	250.653	190.97	1.31252	0.848669	0.000829499	0.392341	3.08118	1.20888	$
A0A2I3BQS6	E3 ubiquitin-protein ligase UBR5 OS=Mus musculus OX=10090 GN=Ubr5 PE=1 SV=1	Ubr5	210.558	211.177	227.967	156.888	159.302	177.277	176.659	216.567	167.532	1.29269	0.95661	0.00171811	0.370379	2.76495	1.02408	$
A0A0R4J008	Histone deacetylase OS=Mus musculus OX=10090 GN=Hdac2 PE=1 SV=1	Hdac2	204.55	204.054	207.154	171.504	177.756	168.267	175.003	205.253	173.132	1.18553	0.28599	5.8512e-05	0.245528	4.23275	1.03926	$
P47809	Dual specificity mitogen-activated protein kinase kinase 4 OS=Mus musculus OX=10090 GN=Map2k4 PE=1 SV=2	Map2k4	130.318	127.502	150.501	174.29	185.582	175.542	174.415	136.107	177.457	0.766985	0.206919	0.00181183	-0.38273	2.74188	1.0494	$
P83887	Tubulin gamma-1 chain OS=Mus musculus OX=10090 GN=Tubg1 PE=1 SV=1	Tubg1	147.09	156.824	143.639	195.177	203.558	200.422	179.67	149.185	194.707	0.766202	0.614394	0.00136022	-0.384203	2.86639	1.10128	$
P49615	Cyclin-dependent-like kinase 5 OS=Mus musculus OX=10090 GN=Cdk5 PE=1 SV=1	Cdk5	158.377	138.315	122.661	199.37	196.263	174.85	201.202	139.784	192.921	0.724565	0.527544	0.00526901	-0.464812	2.27827	1.05897	$
Q8BGD5	Carnitine O-palmitoyltransferase 1, brain isoform OS=Mus musculus OX=10090 GN=Cpt1c PE=1 SV=1	Cpt1c	142.011	124.644	131.565	196.605	203.874	180.618	165.93	132.74	186.757	0.710763	0.434703	0.00422777	-0.49256	2.37389	1.16928	$
P47857	ATP-dependent 6-phosphofructokinase, muscle type OS=Mus musculus OX=10090 GN=Pfkm PE=1 SV=3	Pfkm	162.001	130.555	119.97	191.782	212.78	200.207	176.911	137.509	195.42	0.703658	0.536071	0.00855637	-0.507054	2.06771	1.04844	$
Q922U2	Keratin, type II cytoskeletal 5 OS=Mus musculus OX=10090 GN=Krt5 PE=1 SV=1	Krt5	205.805	208.675	162.475	299.326	300.402	232.683	280.943	192.318	278.339	0.69095	0.847344	0.0124408	-0.533346	1.90515	1.0161	$
Q80U30	Protein CLEC16A OS=Mus musculus OX=10090 GN=Clec16a PE=1 SV=2	Clec16a	145.24	155.231	155.491	217.951	238.7	231.657	202.751	151.987	222.765	0.682277	0.24323	0.000797794	-0.55157	3.09811	1.70882	$
F8VPQ1	Dedicator of cytokinesis protein 3 OS=Mus musculus OX=10090 GN=Dock3 PE=1 SV=1	Dock3	122.833	119.694	137.329	193.072	194.201	170.218	215.429	126.619	193.23	0.655277	0.425655	0.00245174	-0.609823	2.61053	1.59196	$
Q8BGW1	Alpha-ketoglutarate-dependent dioxygenase FTO OS=Mus musculus OX=10090 GN=Fto PE=1 SV=1	Fto	145.37	115.298	138.446	224.68	210.659	200.857	177.335	133.038	203.383	0.654126	0.81351	0.00405722	-0.61236	2.39177	1.46463	$
P97494	Glutamate--cysteine ligase catalytic subunit OS=Mus musculus OX=10090 GN=Gclc PE=1 SV=4	Gclc	117.025	135.774	150.979	207.085	237.191	205.358	173.847	134.593	205.87	0.653775	0.631891	0.00932708	-0.613135	2.03025	1.24482	$
Q6KAU4	Multivesicular body subunit 12B OS=Mus musculus OX=10090 GN=Mvb12b PE=1 SV=2	Mvb12b	155.266	156.427	120.697	241.662	184.791	206.461	258.524	144.13	222.86	0.646728	0.562952	0.0160386	-0.628769	1.79483	1.12854	$
Q80XK6	Autophagy-related protein 2 homolog B OS=Mus musculus OX=10090 GN=Atg2b PE=1 SV=3	Atg2b	109.295	104.66	131.103	180.135	230.17	169.634	155.593	115.02	183.883	0.625504	0.326573	0.0196814	-0.676909	1.70594	1.15477	$
O08848	60 kDa SS-A/Ro ribonucleoprotein OS=Mus musculus OX=10090 GN=Trove2 PE=1 SV=1	Trove2	116.306	161.923	127.139	193.161	243.881	227.41	208.158	135.123	218.152	0.619397	0.848097	0.00506045	-0.691063	2.29581	1.58655	$
Q80TA9	Ectopic P granules protein 5 homolog OS=Mus musculus OX=10090 GN=Epg5 PE=1 SV=2	Epg5	176.549	135.951	150	251.673	257.885	204.506	283.371	154.167	249.359	0.618253	0.58902	0.00733036	-0.69373	2.13487	1.48103	$
E9Q0J5	Kinesin-like protein KIF21A OS=Mus musculus OX=10090 GN=Kif21a PE=1 SV=2	Kif21a	117.802	108.792	128.453	199.716	233.265	177.462	155.417	118.349	191.465	0.618125	0.163516	0.0152847	-0.69403	1.81574	1.26018	$
Q8BM06	Protein kinase C-binding protein NELL2 OS=Mus musculus OX=10090 GN=Nell2 PE=2 SV=1	Nell2	109.107	98.1001	111.328	155.985	219.143	190.74	129.041	106.178	173.727	0.611178	0.0628591	0.0351905	-0.710336	1.45357	1.03253	$
Q640R3	Hepatocyte cell adhesion molecule OS=Mus musculus OX=10090 GN=Hepacam PE=1 SV=2	Hepacam	165.596	78.2715	98.2377	268.606	225.498	171.58	165.749	114.035	207.858	0.54862	0.997076	0.0490411	-0.866122	1.30944	1.13413	$
Q91XC0	LIM domain-containing protein ajuba OS=Mus musculus OX=10090 GN=Ajuba PE=1 SV=1	Ajuba	129.987	89.288	86.1547	172.541	262.696	216.966	118.091	101.81	192.574	0.52868	0.276632	0.0645924	-0.919535	1.18982	1.09408	$
Q9Z1R9	MCG124046 OS=Mus musculus OX=10090 GN=Prss1 PE=1 SV=1	Prss1	226.755	202.799	105.473	406.95	326.878	204.089	418.577	178.343	339.124	0.525892	0.621604	0.0594408	-0.92716	1.22592	1.13662	$
D3YU89	Citron Rho-interacting kinase OS=Mus musculus OX=10090 GN=Cit PE=1 SV=1	Cit	144.045	88.8583	83.8119	267.504	180.743	225.912	129.982	105.572	201.036	0.52514	0.502436	0.0560393	-0.929225	1.25151	1.16293	$
A0A1B0GT88	Brain-enriched guanylate kinase-associated protein OS=Mus musculus OX=10090 GN=Begain PE=1 SV=1	Begain	147.183	82.9928	92.8392	250.627	224.228	103.732	245.676	107.672	206.066	0.52251	0.412511	0.0765463	-0.936468	1.11608	1.04517	$
Q99P58	Ras-related protein Rab-27B OS=Mus musculus OX=10090 GN=Rab27b PE=1 SV=3	Rab27b	81.5695	80.4266	107.29	181.496	218.649	153.306	133.96	89.7619	171.853	0.522319	0.298064	0.015991	-0.936996	1.79612	1.68296	$
Q3TDD9	Protein phosphatase 1 regulatory subunit 21 OS=Mus musculus OX=10090 GN=Ppp1r21 PE=1 SV=2	Ppp1r21	129.241	70.2509	76.336	153.095	174.629	183.144	195.072	91.9425	176.485	0.520965	0.343123	0.00648847	-0.940741	2.18786	2.05821	$
Q6PGE7	Sodium-dependent proline transporter OS=Mus musculus OX=10090 GN=Slc6a7 PE=1 SV=1	Slc6a7	66.3485	112.868	102.586	204.637	267.878	188.421	94.9801	93.9342	188.979	0.497062	0.213162	0.0825348	-1.0085	1.08336	1.09257	$
Q9Z0V2	Potassium voltage-gated channel subfamily D member 2 OS=Mus musculus OX=10090 GN=Kcnd2 PE=1 SV=1	Kcnd2	68.7354	71.0984	91.3617	161.744	267.146	124.637	95.5195	77.0652	162.262	0.474943	0.0537785	0.115423	-1.07417	0.937706	1.00726	$
Q61120	SHC-transforming protein 3 OS=Mus musculus OX=10090 GN=Shc3 PE=1 SV=2	Shc3	96.622	43.759	71.5107	139.502	209.813	187.674	63.4468	70.6305	150.109	0.470527	0.292107	0.106359	-1.08765	0.973227	1.05853	$
H3BIV5	A-kinase anchor protein 5 OS=Mus musculus OX=10090 GN=Akap5 PE=1 SV=1	Akap5	61.587	75.7464	121.921	155.275	295.234	117.454	169.321	86.4182	184.321	0.468846	0.293474	0.0974484	-1.09281	1.01123	1.10508	$
Q91V57	N-chimaerin OS=Mus musculus OX=10090 GN=Chn1 PE=1 SV=2	Chn1	97.6539	87.1028	122.903	168.08	247.173	105.152	378.395	102.553	224.7	0.456401	0.0478082	0.128377	-1.13163	0.891514	1.00886	$
Q9QYE6	Golgin subfamily A member 5 OS=Mus musculus OX=10090 GN=Golga5 PE=1 SV=2	Golga5	109.307	92.7025	6.40604	133.475	264.607	105.737	126.364	69.4719	157.546	0.440963	0.778043	0.141187	-1.18127	0.850206	1.00432	$
E9QPR6	Transmembrane protease serine 13 OS=Mus musculus OX=10090 GN=Tmprss13 PE=3 SV=1	Tmprss13	273.402	122.613	100.151	502.694	367.834	154.662	496.312	165.389	380.376	0.434803	0.52178	0.0995935	-1.20156	1.00177	1.20369	$
Q61161	Mitogen-activated protein kinase kinase kinase kinase 2 OS=Mus musculus OX=10090 GN=Map4k2 PE=1 SV=1	Map4k2	40.1081	122.718	152.988	237.058	332.82	257.492	183.618	105.271	252.747	0.416509	0.992105	0.0241879	-1.26358	1.6164	2.04245	$
Q91Z61	GTP-binding protein Di-Ras1 OS=Mus musculus OX=10090 GN=Diras1 PE=1 SV=1	Diras1	83.8578	50.1522	62.2995	131.42	306.343	164.44	59.9538	65.4365	165.539	0.395292	0.0531925	0.166128	-1.33901	0.779556	1.04383	$
Q5EBJ4	Ermin OS=Mus musculus OX=10090 GN=Ermn PE=1 SV=1	Ermn	168.415	167.928	15.8636	387.427	240.624	250.873	310.807	117.402	297.433	0.394719	0.642871	0.0272288	-1.3411	1.56497	2.09879	$
S0DHL8	Capping protein, Arp2/3 and myosin-I linker protein 2 OS=Mus musculus OX=10090 GN=Carmil2 PE=1 SV=1	Carmil2	42.6584	28.366	99.13	109.116	270.833	172.722	57.3201	56.7181	152.498	0.371928	0.29085	0.155541	-1.42691	0.808155	1.15316	$
A2ALS4	Rap1 GTPase-activating protein 1 OS=Mus musculus OX=10090 GN=Rap1gap PE=1 SV=1	Rap1gap	71.4165	49.7495	74.5208	131.384	365.421	190.948	55.0087	65.2289	185.69	0.351278	0.0206902	0.165316	-1.50932	0.781684	1.17981	$
B1AWC9	Phosphodiesterase OS=Mus musculus OX=10090 GN=Pde4b PE=1 SV=1	Pde4b	86.8378	49.9605	71.1799	128.976	362.766	122.078	188.422	69.3261	200.56	0.345662	0.053249	0.107287	-1.53257	0.969452	1.48575	$
O88444	Adenylate cyclase type 1 OS=Mus musculus OX=10090 GN=Adcy1 PE=1 SV=2	Adcy1	65.486	31.112	45.6243	68.2918	280.251	192.725	35.9464	47.4075	144.304	0.328526	0.0457055	0.184662	-1.60592	0.733624	1.17814	$
E0CZ50	Protein NDRG4 (Fragment) OS=Mus musculus OX=10090 GN=Ndrg4 PE=1 SV=8	Ndrg4	43.6971	51.3858	85.358	126.15	358.791	194.01	56.0721	60.147	183.756	0.32732	0.0571541	0.171144	-1.61123	0.766638	1.23523	$
A2AS03	Helicase with zinc finger domain 2 OS=Mus musculus OX=10090 GN=Helz2 PE=1 SV=1	Helz2	83.9544	110.825	164.539	83.3271	828.743	90.6472	944.894	119.773	486.903	0.245989	0.0155232	0.21183	-2.02333	0.674012	1.36375	$
P52189	Inward rectifier potassium channel 4 OS=Mus musculus OX=10090 GN=Kcnj4 PE=1 SV=1	Kcnj4	32.3408	40.7803	62.601	119.837	551.396	40.7702	66.7489	45.2407	194.688	0.232375	0.00843195	0.301749	-2.10547	0.520354	1.09559	$
Q0VB45	G protein-activated inward rectifier potassium channel 2 OS=Mus musculus OX=10090 GN=Kcnj6 PE=1 SV=1	Kcnj6	70.8586	28.4116	76.3997	102.363	299.548	92.1425	745.666	58.5566	309.93	0.188935	0.0146532	0.198579	-2.40404	0.702067	1.6878	$
D3Z667	Dynein heavy chain 2, axonemal OS=Mus musculus OX=10090 GN=Dnah2 PE=1 SV=1	Dnah2	86.6712	125.226	105.853	1878.26	117	122.847	173.027	105.917	572.782	0.184916	0.000980045	0.36217	-2.43506	0.441087	1.07407	$
Q80Y50	Calmodulin-binding transcription activator 2 OS=Mus musculus OX=10090 GN=Camta2 PE=2 SV=1	Camta2	47.5338	68.6789	71.3074	971.529	222.981	61.9576	116.501	62.5067	343.242	0.182107	0.00188686	0.277463	-2.45714	0.556795	1.36813	$
B1ATJ5	Keratin, type I cuticular Ha2 OS=Mus musculus OX=10090 GN=Krt32 PE=1 SV=1	Krt32	18.8111	16.3586	171.074	423.803	927.961	187.144	49.3676	68.7478	397.069	0.173138	0.100867	0.216969	-2.53	0.663601	1.67891	$
Q9EQQ2	Protein YIPF5 OS=Mus musculus OX=10090 GN=Yipf5 PE=1 SV=1	Yipf5	113.547	103.104	35.8353	134.295	1214.58	59.0666	875.641	84.1622	570.896	0.147421	0.0110691	0.183575	-2.76198	0.736187	2.03334	$
Q9ERQ8	Carbonic anhydrase 7 OS=Mus musculus OX=10090 GN=Ca7 PE=1 SV=2	Ca7	81.0868	28.7106	50.613	1283.89	207.024	93.2779	42.4456	53.4701	406.66	0.131486	0.00398437	0.316528	-2.92702	0.499588	1.4623	$
Q8CH09	SURP and G-patch domain-containing protein 2 OS=Mus musculus OX=10090 GN=Sugp2 PE=1 SV=2	Sugp2	44.0449	83.0062	83.4029	129.528	135.718	50.2944	2121.95	70.1513	609.372	0.115121	0.00100355	0.36361	-3.11878	0.439364	1.37028	$
Q9D868	Peptidyl-prolyl cis-trans isomerase H OS=Mus musculus OX=10090 GN=Ppih PE=1 SV=1	Ppih	54.1154	40.8712	101.476	2115.28	109.578	109.226	78.5321	65.4875	603.155	0.108575	0.00199594	0.364457	-3.20324	0.438353	1.40415	$
O35936	Arachidonate 8S-lipoxygenase OS=Mus musculus OX=10090 GN=Alox8 PE=1 SV=1	Alox8	103.674	52.5246	45.3914	1009.03	57.4802	115.252	1295.95	67.1966	619.427	0.108482	0.00513036	0.176288	-3.20447	0.753776	2.41546	$
Q8VCU0	Protein angel homolog 1 OS=Mus musculus OX=10090 GN=Angel1 PE=1 SV=2	Angel1	72.3484	39.4737	59.922	55.2368	100.013	47.0969	1999.33	57.2481	550.42	0.104008	0.000590159	0.382508	-3.26523	0.417359	1.36277	$
Q8R2N2	U3 small nucleolar RNA-associated protein 4 homolog OS=Mus musculus OX=10090 GN=Utp4 PE=2 SV=3	Utp4	59.5531	57.6613	67.5182	2604.51	55.1262	52.6322	50.4822	61.5775	690.687	0.089154	3.3618e-05	0.396768	-3.48756	0.401463	1.40013	$
Q8R1Q9	Ribokinase OS=Mus musculus OX=10090 GN=Rbks PE=1 SV=1	Rbks	1757.32	45.2403	46.5971	127.974	74.9922	69.1677	105.102	616.386	94.3089	6.53581	7.83589e-05	0.456724	2.70837	0.340346	0.921783
P97369	Neutrophil cytosol factor 4 OS=Mus musculus OX=10090 GN=Ncf4 PE=1 SV=2	Ncf4	52.3732	51.7816	818.102	54.4322	51.6994	53.5612	70.4763	307.419	57.5423	5.34249	2.79228e-05	0.430981	2.41751	0.365542	0.883703
P14901	Heme oxygenase 1 OS=Mus musculus OX=10090 GN=Hmox1 PE=1 SV=1	Hmox1	86.4453	27.5629	901.47	101.882	80.172	38.8983	33.1977	338.493	63.5375	5.32745	0.00112546	0.432447	2.41344	0.364067	0.878656
Q9DCE9	Interferon gamma-induced GTPase OS=Mus musculus OX=10090 GN=Igtp PE=1 SV=1	Igtp	103.881	72.6622	798.461	57.6637	73.9172	62.3326	71.8442	325.001	66.4394	4.89169	2.44942e-05	0.389032	2.29033	0.410015	0.939071
P06800	Receptor-type tyrosine-protein phosphatase C OS=Mus musculus OX=10090 GN=Ptprc PE=1 SV=4	Ptprc	99.7568	105.818	793.037	68.103	74.5463	60.2356	77.9366	332.871	70.2054	4.74138	2.75037e-05	0.371883	2.24531	0.429593	0.964569
Q64339	Ubiquitin-like protein ISG15 OS=Mus musculus OX=10090 GN=Isg15 PE=1 SV=4	Isg15	67.7428	89.7217	789.63	56.8341	79.437	52.1863	82.601	315.698	67.7646	4.65875	0.000196134	0.405386	2.21994	0.392131	0.870508
D3YYD0	Olfactomedin-4 OS=Mus musculus OX=10090 GN=Olfm4 PE=1 SV=1	Olfm4	74.5465	77.58	695.587	67.4547	56.1219	65.2616	55.4778	282.571	61.079	4.62632	1.88178e-05	0.395721	2.20987	0.402611	0.889715
P11032	Granzyme A OS=Mus musculus OX=10090 GN=Gzma PE=1 SV=2	Gzma	56.7703	62.9163	855.069	62.6067	46.6999	85.9386	89.2503	324.919	71.1239	4.56835	0.000308877	0.439418	2.19167	0.357122	0.782695
Q8CG29	Myosin IF OS=Mus musculus OX=10090 GN=Myo1f PE=1 SV=1	Myo1f	73.197	113.425	770.226	56.5396	81.2999	65.7024	78.2855	318.949	70.4569	4.52687	9.25016e-05	0.386096	2.17852	0.413305	0.900391
P48025	Tyrosine-protein kinase SYK OS=Mus musculus OX=10090 GN=Syk PE=1 SV=2	Syk	85.0007	82.3263	762.351	61.0201	89.2459	64.5587	62.9455	309.893	69.4425	4.46258	0.000142701	0.399208	2.15788	0.3988	0.860562
G3UWE2	Interferon-gamma-inducible GTPase Ifgga4 protein OS=Mus musculus OX=10090 GN=F830016B08Rik PE=1 SV=1	F830016B08Rik	107.085	111.698	842.845	37.0493	49.4259	50.5502	192.983	353.876	82.5021	4.28929	0.0182672	0.382607	2.10074	0.417247	0.876527
P0DOV2	Interferon-activable protein 204 OS=Mus musculus OX=10090 GN=Ifi204 PE=1 SV=1	Ifi204	67.4587	58.0238	929.596	116.228	127.515	32.7183	51.8254	351.693	82.0717	4.28519	0.0029535	0.44945	2.09936	0.347319	0.729147
S4R270	Bridging integrator 2 OS=Mus musculus OX=10090 GN=Bin2 PE=1 SV=1	Bin2	94.7944	75.4255	659.507	61.1157	80.6551	67.9859	50.7933	276.575	65.1375	4.24602	0.000197194	0.384702	2.08611	0.414876	0.865478
Q61107	Guanylate-binding protein 4 OS=Mus musculus OX=10090 GN=Gbp4 PE=1 SV=1	Gbp4	127.23	118.813	708.525	84.8118	87.1427	55.0551	80.492	318.189	76.8754	4.13903	0.000307299	0.341786	2.04929	0.466245	0.955472
P08905	Lysozyme C-2 OS=Mus musculus OX=10090 GN=Lyz2 PE=1 SV=2	Lyz2	25.4602	159.087	732.196	101.772	19.9285	14.8594	160.21	305.581	74.1925	4.11876	0.0219031	0.397764	2.04221	0.400374	0.817648
Q14C59	Transmembrane protease serine 11B-like protein OS=Mus musculus OX=10090 GN=Tmprss11b PE=2 SV=2	Tmprss11b	1441.95	87.2354	123.87	238.329	28.0172	126.322	147.886	551.019	135.139	4.07743	0.00500251	0.449417	2.02766	0.347351	0.704309
A0A140LIF8	Immunity-related GTPase family M member 2 OS=Mus musculus OX=10090 GN=Irgm2 PE=1 SV=1	Irgm2	157.272	95.3475	725.785	68.0513	102.504	56.3162	100.38	326.135	81.8127	3.98636	0.00108017	0.347395	1.99507	0.459176	0.916089
P28843	Dipeptidyl peptidase 4 OS=Mus musculus OX=10090 GN=Dpp4 PE=1 SV=3	Dpp4	51.4558	878.2	206.559	58.661	120.739	43.5266	161.106	378.738	96.0081	3.94486	0.00687105	0.381043	1.97997	0.419026	0.829659
Q64282	Interferon-induced protein with tetratricopeptide repeats 1 OS=Mus musculus OX=10090 GN=Ifit1 PE=1 SV=2	Ifit1	60.3392	97.9383	827.704	43.9552	72.8244	37.2786	191.632	328.66	86.4226	3.80295	0.0158199	0.434872	1.92712	0.361639	0.696921
Q64112	Interferon-induced protein with tetratricopeptide repeats 2 OS=Mus musculus OX=10090 GN=Ifit2 PE=1 SV=1	Ifit2	142.419	134.875	784.237	122.758	60.6574	26.2849	167.713	353.844	94.3532	3.7502	0.0167582	0.350876	1.90697	0.454846	0.867377
A0A0R4J0B2	Phospholipase B-like OS=Mus musculus OX=10090 GN=Plbd1 PE=1 SV=1	Plbd1	96.2942	111.078	741.409	90.1759	66.4474	86.6553	106.173	316.26	87.3628	3.62008	0.000318757	0.394286	1.85602	0.404188	0.750182
Q61233	Plastin-2 OS=Mus musculus OX=10090 GN=Lcp1 PE=1 SV=4	Lcp1	104.914	112.353	709.9	87.7269	93.5509	71.349	89.6955	309.055	85.5806	3.61128	8.2282e-05	0.380875	1.85251	0.419218	0.776605
A0A0A6YWR2	Ig gamma-1 chain C region secreted form (Fragment) OS=Mus musculus OX=10090 GN=Ighg1 PE=1 SV=1	Ighg1	60.7758	883.721	341.521	110.339	34.6171	114.182	221.541	428.673	120.17	3.56723	0.0211692	0.329088	1.8348	0.482688	0.885637
Q3TBT3	Stimulator of interferon genes protein OS=Mus musculus OX=10090 GN=Tmem173 PE=1 SV=2	Tmem173	84.1522	80.5974	766.378	91.0852	120.699	78.7869	58.0454	310.376	87.1542	3.56123	0.00106141	0.430861	1.83237	0.365662	0.67003
Q9Z2F2	2'-5'-oligoadenylate synthase-like protein 2 OS=Mus musculus OX=10090 GN=Oasl2 PE=1 SV=2	Oasl2	64.6221	53.2021	728.557	42.4201	103.397	55.4508	130.001	282.127	82.8173	3.40662	0.00425662	0.466427	1.76834	0.331216	0.585703
Q8BQP9	Regulator of G-protein signaling 7-binding protein OS=Mus musculus OX=10090 GN=Rgs7bp PE=1 SV=1	Rgs7bp	45.1029	567.971	46.9028	43.7428	105.902	74.4898	35.8987	219.992	65.0083	3.38406	0.00426877	0.467306	1.75876	0.330399	0.581091
Q99M15	Proline-serine-threonine phosphatase-interacting protein 2 OS=Mus musculus OX=10090 GN=Pstpip2 PE=1 SV=4	Pstpip2	60.5837	114.993	719.104	94.1017	117.924	69.4721	73.1969	298.227	88.6736	3.3632	0.000828672	0.425381	1.74983	0.371222	0.649577
Q9JL16	Interferon-stimulated gene 20 kDa protein OS=Mus musculus OX=10090 GN=Isg20 PE=1 SV=1	Isg20	72.0705	109.511	723.616	93.0124	112.863	76.8626	76.9156	301.733	89.9134	3.35581	0.000372315	0.421577	1.74666	0.375123	0.655213
Q61635	GTP-binding protein OS=Mus musculus OX=10090 GN=Ifi47 PE=1 SV=1	Ifi47	179.996	159.475	610.296	107.561	89.7863	70.8383	114.558	316.589	95.686	3.30862	0.00164832	0.271415	1.72623	0.566365	0.977677
Q91ZV8	Adhesion G protein-coupled receptor A2 OS=Mus musculus OX=10090 GN=Adgra2 PE=1 SV=2	Adgra2	620.991	191.934	128.843	66.7849	122.097	111.974	78.7917	313.923	94.9118	3.30752	0.00342095	0.291935	1.72575	0.534714	0.922782
P13634	Carbonic anhydrase 1 OS=Mus musculus OX=10090 GN=Ca1 PE=1 SV=4	Ca1	61.2971	80.5829	743.614	88.1895	99.7775	72.4751	96.7931	295.165	89.3088	3.30499	0.000114958	0.455632	1.72465	0.341385	0.588769
Q9EQ32	Phosphoinositide 3-kinase adapter protein 1 OS=Mus musculus OX=10090 GN=Pik3ap1 PE=1 SV=1	Pik3ap1	131.672	147.172	642.776	94.3066	93.8451	73.2767	114.89	307.206	94.0797	3.26539	0.000727775	0.331829	1.70725	0.479086	0.81792
E9QJX9	Signal transducer and activator of transcription OS=Mus musculus OX=10090 GN=Stat2 PE=1 SV=2	Stat2	145.663	177.322	608.083	93.1375	72.1186	81.0307	135.353	310.356	95.41	3.25287	0.00455182	0.285755	1.70171	0.544006	0.925741
Q91Z40	Gbp6 protein OS=Mus musculus OX=10090 GN=Gbp7 PE=1 SV=2	Gbp7	166.207	164.207	620.257	90.0853	96.6243	85.6074	120.976	316.89	98.3233	3.22294	0.000787476	0.286152	1.68838	0.543403	0.917469
P01027	Complement C3 OS=Mus musculus OX=10090 GN=C3 PE=1 SV=3	C3	156.162	135.233	585.016	97.0362	99.6621	79.1908	91.6975	292.137	91.8967	3.17897	0.000168521	0.305155	1.66856	0.51548	0.860109
A0A0G2JDV3	Guanylate-binding protein 6 OS=Mus musculus OX=10090 GN=Gbp6 PE=1 SV=1	Gbp6	123.139	85.484	636.907	96.7105	98.0648	80.5428	89.2278	281.843	91.1365	3.09254	6.57234e-05	0.395846	1.62879	0.402474	0.655547
Q8R5F7	Interferon-induced helicase C domain-containing protein 1 OS=Mus musculus OX=10090 GN=Ifih1 PE=1 SV=1	Ifih1	197.596	145.131	622.506	79.7193	90.0474	98.9792	148.83	321.744	104.394	3.08202	0.00572044	0.286448	1.62388	0.542955	0.881691
Q8R5A3	Amyloid beta A4 precursor protein-binding family B member 1-interacting protein OS=Mus musculus OX=10090 GN=Apbb1ip PE=1 SV=2	Apbb1ip	93.9693	107.743	606.164	91.219	99.0117	81.5858	81.8476	269.292	88.416	3.04574	8.63808e-05	0.395361	1.60679	0.403006	0.647546
Q9JHK5	Pleckstrin OS=Mus musculus OX=10090 GN=Plek PE=1 SV=1	Plek	82.8242	137.775	649.552	89.0914	131.551	71.6161	89.451	290.05	95.4273	3.03949	0.00196144	0.393588	1.60383	0.404959	0.649484
Q9D081	UDP-N-acetylglucosamine transferase subunit ALG14 homolog OS=Mus musculus OX=10090 GN=Alg14 PE=1 SV=1	Alg14	173.085	165.853	606.974	106.511	42.4588	87.2225	179.011	315.304	103.801	3.03759	0.0375509	0.282293	1.60293	0.5493	0.880487
Q6PFQ7	Ras GTPase-activating protein 4 OS=Mus musculus OX=10090 GN=Rasa4 PE=1 SV=1	Rasa4	77.2518	137.859	724.036	56.1431	170.81	67.889	131.723	313.049	106.641	2.93553	0.0121686	0.422617	1.55362	0.374053	0.581136
P11928	2'-5'-oligoadenylate synthase 1A OS=Mus musculus OX=10090 GN=Oas1a PE=1 SV=2	Oas1a	59.866	79.5842	754.816	63.3605	98.2431	65.6559	180.756	298.089	102.004	2.92233	0.00938775	0.481659	1.54712	0.317261	0.49084
P49710	Hematopoietic lineage cell-specific protein OS=Mus musculus OX=10090 GN=Hcls1 PE=1 SV=2	Hcls1	159.692	150.679	588.738	107.011	106.523	103.274	98.1694	299.703	103.744	2.88886	1.57762e-05	0.307968	1.5305	0.511495	0.782844
P09581	Macrophage colony-stimulating factor 1 receptor OS=Mus musculus OX=10090 GN=Csf1r PE=1 SV=3	Csf1r	116.86	206.735	531.891	109.348	115.832	81.0807	93.8196	285.162	100.02	2.85105	0.00133579	0.279436	1.51149	0.553717	0.83694
F8WJE0	Deoxynucleoside triphosphate triphosphohydrolase SAMHD1 OS=Mus musculus OX=10090 GN=Samhd1 PE=1 SV=1	Samhd1	136.504	169.577	617.4	115.467	112.289	90.164	118.554	307.827	109.118	2.82104	0.00040418	0.328512	1.49623	0.483449	0.723349
Q9CPU0	Lactoylglutathione lyase OS=Mus musculus OX=10090 GN=Glo1 PE=1 SV=3	Glo1	738.482	82.388	127.821	152.129	65.6313	184.528	59.1477	316.23	115.359	2.74128	0.0172117	0.443101	1.45485	0.353498	0.514285
Q9D8T2	Gasdermin-D OS=Mus musculus OX=10090 GN=Gsdmdc1 PE=1 SV=1	Gsdmdc1	132.001	166.448	585.327	108.007	141.826	88.4651	92.4352	294.592	107.683	2.73572	0.0032025	0.327933	1.45192	0.484215	0.703043
Q6PGG2	GEM-interacting protein OS=Mus musculus OX=10090 GN=Gmip PE=1 SV=1	Gmip	283.346	97.5923	427.091	114.189	109.437	67.9854	104.236	269.343	98.9617	2.72169	0.00732961	0.214775	1.4445	0.668016	0.964951
Q3UIR3	E3 ubiquitin-protein ligase DTX3L OS=Mus musculus OX=10090 GN=Dtx3l PE=1 SV=1	Dtx3l	98.1135	148.387	623.305	89.2801	131.801	72.9858	135.12	289.935	107.297	2.70218	0.00436942	0.388979	1.43412	0.410074	0.588097
P07309	Transthyretin OS=Mus musculus OX=10090 GN=Ttr PE=1 SV=1	Ttr	575.937	175.886	97.4301	136.392	68.4671	122.409	113.873	283.084	110.285	2.56684	0.00535613	0.363656	1.35999	0.43931	0.597457
E9PYK0	Protein unc-93 homolog B1 OS=Mus musculus OX=10090 GN=Unc93b1 PE=1 SV=1	Unc93b1	144.722	142.994	593.296	90.8371	137.483	103.122	128.728	293.671	115.043	2.55271	0.00212936	0.355323	1.35203	0.449377	0.607571
Q61599	Rho GDP-dissociation inhibitor 2 OS=Mus musculus OX=10090 GN=Arhgdib PE=1 SV=3	Arhgdib	66.1095	211.183	641.433	85.5777	130.347	115.377	149.323	306.242	120.156	2.5487	0.0026261	0.39407	1.34976	0.404427	0.545879
O70145	Neutrophil cytosol factor 2 OS=Mus musculus OX=10090 GN=Ncf2 PE=1 SV=1	Ncf2	97.327	43.1124	642.646	63.1661	59.1229	61.3082	227.717	261.029	102.828	2.53849	0.0508142	0.388511	1.34397	0.410597	0.551829
A0A0A6YVP0	Immunoglobulin heavy constant gamma 2B (Fragment) OS=Mus musculus OX=10090 GN=Ighg2b PE=1 SV=2	Ighg2b	116.3	901.741	205.236	154.625	58.5213	157.295	273.094	407.759	160.884	2.53449	0.028529	0.425552	1.3417	0.371047	0.497833
O35601	FYN-binding protein 1 OS=Mus musculus OX=10090 GN=Fyb1 PE=1 SV=2	Fyb1	164.177	122.393	566.156	97.8679	151.245	105.746	104.936	284.242	114.949	2.47277	0.00357201	0.353921	1.30613	0.451094	0.589186
Q9CPY6	Glucose-induced degradation protein 4 homolog OS=Mus musculus OX=10090 GN=Gid4 PE=1 SV=1	Gid4	133.193	99.9957	634.579	128.938	112.32	157.604	69.8393	289.256	117.175	2.46858	0.00652868	0.424718	1.30368	0.371899	0.484837
Q8K211	High affinity copper uptake protein 1 OS=Mus musculus OX=10090 GN=Slc31a1 PE=2 SV=1	Slc31a1	663.941	196.724	220.811	143.236	83.3766	147.93	212.46	360.492	146.75	2.4565	0.0271312	0.293326	1.2966	0.532649	0.690634
Q3TEL6	E3 ubiquitin ligase Rnf157 OS=Mus musculus OX=10090 GN=Rnf157 PE=1 SV=2	Rnf157	688.45	63.644	215.263	161.296	238.471	65.5922	59.899	322.452	131.315	2.45557	0.0567926	0.299817	1.29606	0.523144	0.678025
Q91XB0	Three-prime repair exonuclease 1 OS=Mus musculus OX=10090 GN=Trex1 PE=1 SV=2	Trex1	81.8187	115.892	585.876	61.7793	96.2699	98.7305	169.723	261.195	106.626	2.44965	0.0144516	0.442704	1.29257	0.353887	0.457425
P14234	Tyrosine-protein kinase Fgr OS=Mus musculus OX=10090 GN=Fgr PE=1 SV=2	Fgr	62.6545	84.0474	579.297	62.7254	130.918	91.8069	113.494	242	99.7359	2.42641	0.00365743	0.488265	1.27882	0.311344	0.398154
A0A0G2JEX1	Nexilin OS=Mus musculus OX=10090 GN=Nexn PE=1 SV=1	Nexn	56.9555	95.218	576.024	72.0096	220.219	62.1363	46.8249	242.733	100.297	2.42013	0.0674103	0.379001	1.27508	0.421359	0.537268
Q8K0X8	Fasciculation and elongation protein zeta-1 OS=Mus musculus OX=10090 GN=Fez1 PE=1 SV=2	Fez1	192.385	141.915	516.138	99.5756	143.358	119.468	109.194	283.479	117.899	2.40443	0.00286766	0.293027	1.26569	0.533092	0.674731
Q8R1G2	Carboxymethylenebutenolidase homolog OS=Mus musculus OX=10090 GN=Cmbl PE=1 SV=1	Cmbl	108.372	431.07	224.848	88.8447	124.863	68.8171	142.743	254.763	106.317	2.39626	0.0290682	0.254203	1.26079	0.59482	0.74994
Q922I7	MCG13402, isoform CRA_c OS=Mus musculus OX=10090 GN=Ptbp1 PE=1 SV=1	Ptbp1	803.999	163.095	150.227	165.85	117.926	172.109	168.674	372.44	156.14	2.3853	0.00116848	0.421823	1.25417	0.37487	0.470152
Q9ERI2	Ras-related protein Rab-27A OS=Mus musculus OX=10090 GN=Rab27a PE=1 SV=1	Rab27a	77.1556	209.124	452.836	96.5862	164.149	85.3449	67.5843	246.372	103.416	2.38234	0.0358861	0.322555	1.25238	0.491396	0.615413
E9Q555	E3 ubiquitin-protein ligase RNF213 OS=Mus musculus OX=10090 GN=Rnf213 PE=1 SV=2	Rnf213	143.045	139.727	582.447	120.33	103.611	113.262	154.335	288.406	122.884	2.34698	0.00234826	0.377141	1.2308	0.423496	0.52124
Q6DFV8	von Willebrand factor D and EGF domain-containing protein OS=Mus musculus OX=10090 GN=Vwde PE=2 SV=2	Vwde	635.458	76.0452	142.607	178.313	60.4347	141.635	107.65	284.703	122.008	2.33348	0.0153268	0.45438	1.22248	0.34258	0.418798
P28076	Proteasome subunit beta type-9 OS=Mus musculus OX=10090 GN=Psmb9 PE=1 SV=1	Psmb9	157.332	214.684	503.669	174.549	114.445	105.422	107.532	291.895	125.487	2.3261	0.0191475	0.259147	1.21791	0.586453	0.714249
P11672	Neutrophil gelatinase-associated lipocalin OS=Mus musculus OX=10090 GN=Lcn2 PE=1 SV=1	Lcn2	17.6678	75.6736	818.174	112.952	234.873	123.29	54.4994	303.838	131.403	2.31226	0.0165894	0.573555	1.2093	0.241425	0.291955
Q60766	Immunity-related GTPase family M protein 1 OS=Mus musculus OX=10090 GN=Irgm1 PE=1 SV=1	Irgm1	178.049	180.344	496.213	118.359	118.376	110.95	150.737	284.869	124.606	2.28616	0.00329141	0.268173	1.19293	0.571585	0.68186
A0A140T8V5	Proliferating cell nuclear antigen OS=Mus musculus OX=10090 GN=Pcna-ps2 PE=3 SV=1	Pcna-ps2	199.828	140.444	495.198	109.199	71.2453	144.058	172.192	278.49	124.174	2.24275	0.0398397	0.29318	1.16527	0.532865	0.620931
Q8VI94	2'-5'-oligoadenylate synthase-like protein 1 OS=Mus musculus OX=10090 GN=Oasl1 PE=2 SV=1	Oasl1	160.144	125.274	611.933	156.985	99.684	89.6571	188.215	299.117	133.635	2.23831	0.0177887	0.401961	1.16241	0.395816	0.4601
P0DOV1	Interferon-activable protein 205-B OS=Mus musculus OX=10090 GN=Mnda PE=1 SV=1	Mnda	76.8702	54.4675	719.29	176.286	198.018	70.9316	61.5574	283.543	126.698	2.23793	0.0221387	0.547931	1.16217	0.261274	0.303644
P41245	Matrix metalloproteinase-9 OS=Mus musculus OX=10090 GN=Mmp9 PE=1 SV=2	Mmp9	79.5094	137.706	657.665	199.165	112.635	46.6794	166.615	291.627	131.274	2.22152	0.030765	0.476211	1.15155	0.322201	0.371029
Q3TCU5	Tapasin OS=Mus musculus OX=10090 GN=Tapbp PE=1 SV=1	Tapbp	133.59	225.005	450.853	189.597	116.967	83.2373	98.8381	269.816	122.16	2.20871	0.0735731	0.137795	1.1432	0.860767	0.984031
Q8C405	Nuclear autoantigen Sp-100 OS=Mus musculus OX=10090 GN=Sp100 PE=1 SV=1	Sp100	124.668	123.522	623.819	134.049	141.797	102.049	155.623	290.67	133.38	2.17926	0.0017679	0.444813	1.12384	0.351823	0.395393
Q9ES52	Phosphatidylinositol 3,4,5-trisphosphate 5-phosphatase 1 OS=Mus musculus OX=10090 GN=Inpp5d PE=1 SV=2	Inpp5d	126.28	168.42	528.781	113.987	155.427	119.055	118.425	274.494	126.723	2.16608	0.00238685	0.36674	1.11509	0.435641	0.485779
Q8C3J5	Dedicator of cytokinesis protein 2 OS=Mus musculus OX=10090 GN=Dock2 PE=1 SV=3	Dock2	125.107	146.745	511.369	108.795	147.956	97.7432	131.482	261.074	121.494	2.14886	0.00402251	0.381197	1.10357	0.418851	0.462233
P23198	Chromobox protein homolog 3 OS=Mus musculus OX=10090 GN=Cbx3 PE=1 SV=2	Cbx3	214.418	55.4758	263.099	105.548	105.964	87.5718	33.1549	177.664	83.0598	2.13899	0.0943616	0.153428	1.09693	0.814097	0.893008
Q9D8C4	Interferon-induced 35 kDa protein homolog OS=Mus musculus OX=10090 GN=Ifi35 PE=1 SV=3	Ifi35	146.07	168.905	499.429	63.7782	149.825	139.231	157.979	271.468	127.703	2.12577	0.0347622	0.334313	1.08799	0.475847	0.517715
P29391	Ferritin light chain 1 OS=Mus musculus OX=10090 GN=Ftl1 PE=1 SV=2	Ftl1	178.043	77.7327	455.723	132.459	128.603	83.8207	102.507	237.166	111.847	2.12045	0.00572821	0.383062	1.08437	0.416731	0.45189
Q9D2Y4	Mixed lineage kinase domain-like protein OS=Mus musculus OX=10090 GN=Mlkl PE=1 SV=1	Mlkl	224.91	134.899	418.014	99.5057	155.165	109.194	128.373	259.274	123.059	2.10691	0.0168294	0.242824	1.07513	0.614709	0.660889
P08074	Carbonyl reductase [NADPH] 2 OS=Mus musculus OX=10090 GN=Cbr2 PE=1 SV=1	Cbr2	136.492	428.782	242.42	78.8229	274.168	56.7913	101.845	269.231	127.907	2.1049	0.511276	0.187076	1.07375	0.727981	0.781672
Q8BG07	Phospholipase D4 OS=Mus musculus OX=10090 GN=Pld4 PE=1 SV=1	Pld4	125.242	161.341	539.632	155.825	75.5926	140.568	152.236	275.405	131.055	2.10144	0.0151567	0.38987	1.07138	0.40908	0.438281
Q80U95	Ubiquitin-protein ligase E3C OS=Mus musculus OX=10090 GN=Ube3c PE=1 SV=2	Ube3c	697.575	150.052	131.544	159.735	201.332	108.122	155.536	326.39	156.181	2.08982	0.00593495	0.456349	1.06338	0.340703	0.362296
Q9CZE3	Ras-related protein Rab-32 OS=Mus musculus OX=10090 GN=Rab32 PE=1 SV=3	Rab32	123.589	161.184	567.104	199.416	100.212	124.153	122.742	283.959	136.631	2.07829	0.018695	0.40873	1.0554	0.388564	0.410089
Q8CI15	Sphingosine kinase 1 OS=Mus musculus OX=10090 GN=Sphk1 PE=1 SV=1	Sphk1	45.0921	538.522	187.995	73.1043	141.642	33.0652	247.581	257.203	123.848	2.07676	0.140434	0.367406	1.05433	0.434853	0.45848
Q8VCL2	Protein SCO2 homolog, mitochondrial OS=Mus musculus OX=10090 GN=Sco2 PE=1 SV=1	Sco2	569.68	99.7696	116.71	177.995	77.6511	189.567	60.1954	262.053	126.352	2.07399	0.0506556	0.359943	1.05241	0.443766	0.467024
Q61206	Platelet-activating factor acetylhydrolase IB subunit beta OS=Mus musculus OX=10090 GN=Pafah1b2 PE=1 SV=2	Pafah1b2	369.517	65.7912	109.763	129.888	80.5888	106.509	36.3129	181.69	88.3247	2.05707	0.0470969	0.429517	1.04059	0.36702	0.381918
F8WJ98	Transmembrane and coiled-coil domains protein 1 (Fragment) OS=Mus musculus OX=10090 GN=Tmcc1 PE=1 SV=2	Tmcc1	44.3352	49.2342	664.115	94.8231	201.991	79.9785	114.381	252.562	122.793	2.0568	0.0125708	0.593791	1.0404	0.226366	0.235512
P16110	Galectin-3 OS=Mus musculus OX=10090 GN=Lgals3 PE=1 SV=3	Lgals3	147.375	101.221	527.891	108.997	86.0742	156.512	160.007	258.829	127.898	2.02372	0.0129961	0.435357	1.01701	0.361155	0.367298
Q99MU3	Double-stranded RNA-specific adenosine deaminase OS=Mus musculus OX=10090 GN=Adar PE=1 SV=2	Adar	141.676	134.775	417.473	104.161	124.121	111.919	122.452	231.308	115.663	1.99984	0.000717561	0.340025	0.999885	0.46849	0.468436
P48999	Arachidonate 5-lipoxygenase OS=Mus musculus OX=10090 GN=Alox5 PE=1 SV=3	Alox5	119.236	229.902	400.819	99.039	165.414	86.5889	149.112	249.986	125.038	1.99927	0.061188	0.143841	0.999473	0.842118	0.841674
Q9D0J4	ADP-ribosylation factor-like protein 2 OS=Mus musculus OX=10090 GN=Arl2 PE=1 SV=1	Arl2	501.147	78.8873	148.488	164.91	38.4683	187.114	99.5458	242.841	122.51	1.98222	0.0798806	0.348502	0.987117	0.457795	0.451897
P63158	High mobility group protein B1 OS=Mus musculus OX=10090 GN=Hmgb1 PE=1 SV=2	Hmgb1	299.978	103.02	175.029	133.374	89.9007	130.852	46.9142	192.676	100.26	1.92176	0.179734	0.146742	0.942427	0.833447	0.785462
Q91YP3	Deoxyribose-phosphate aldolase OS=Mus musculus OX=10090 GN=Dera PE=1 SV=1	Dera	176.76	232.331	401.3	137.444	74.0106	138.483	214.1	270.13	141.009	1.91569	0.272481	0.107299	0.937866	0.969405	0.909171
O09114	Prostaglandin-H2 D-isomerase OS=Mus musculus OX=10090 GN=Ptgds PE=1 SV=1	Ptgds	110.846	584.017	110.646	118.865	174.874	68.7529	201.986	268.503	141.12	1.90266	0.0340219	0.505825	0.928019	0.296	0.274694
A2ATU0	Probable 2-oxoglutarate dehydrogenase E1 component DHKTD1, mitochondrial OS=Mus musculus OX=10090 GN=Dhtkd1 PE=1 SV=1	Dhtkd1	593.973	225.068	170.859	210.34	85.6493	199.801	199.567	329.967	173.839	1.89811	0.0537216	0.238097	0.924567	0.623246	0.576233
B0F2B4	Neuroligin 4-like OS=Mus musculus OX=10090 GN=Nlgn4l PE=1 SV=1	Nlgn4l	360.799	203.66	72.2798	69.0879	170.126	69.6379	142.75	212.246	112.9	1.87994	0.128162	0.248782	0.910687	0.60418	0.550219
P50608	Fibromodulin OS=Mus musculus OX=10090 GN=Fmod PE=2 SV=1	Fmod	597.009	794.278	4.42316	464.743	14.1247	6.45767	506.376	465.237	247.925	1.87652	0.5089	0.435853	0.908059	0.36066	0.3275
Q9D964	Glycine amidinotransferase, mitochondrial OS=Mus musculus OX=10090 GN=Gatm PE=1 SV=1	Gatm	177.379	175.396	392.331	134.627	169.077	114.555	111.692	248.368	132.488	1.87465	0.0317762	0.246389	0.906622	0.608378	0.551569
Q8C7V3	U3 small nucleolar RNA-associated protein 15 homolog OS=Mus musculus OX=10090 GN=Utp15 PE=1 SV=1	Utp15	366.372	95.6588	150.267	104.021	129.675	126.036	75.8855	204.099	108.904	1.87412	0.0177954	0.368383	0.90621	0.433701	0.393024
O35309	N-myc-interactor OS=Mus musculus OX=10090 GN=Nmi PE=1 SV=1	Nmi	164.426	231.596	488.508	136.033	160.175	120.012	218.118	294.843	158.585	1.85922	0.050911	0.175809	0.894695	0.754958	0.675457
Q02105	Complement C1q subcomponent subunit C OS=Mus musculus OX=10090 GN=C1qc PE=1 SV=2	C1qc	209.047	116.909	298.352	126.718	175.366	76.7608	69.184	208.102	112.007	1.85794	0.340888	0.127611	0.893706	0.894111	0.799072
Q5U5V2	Hydroxylysine kinase OS=Mus musculus OX=10090 GN=Hykk PE=1 SV=2	Hykk	634.024	190.316	129.813	170.936	138.604	160.691	217.044	318.051	171.819	1.85108	0.00614555	0.454992	0.88837	0.341997	0.30382
P47811	Mitogen-activated protein kinase 14 OS=Mus musculus OX=10090 GN=Mapk14 PE=1 SV=3	Mapk14	133.055	145.764	444.752	146.491	155.195	114.878	107.803	241.19	131.092	1.83985	0.00810607	0.392742	0.879592	0.405893	0.35702
Q08874	Microphthalmia-associated transcription factor OS=Mus musculus OX=10090 GN=Mitf PE=1 SV=4	Mitf	439.398	293.76	159.012	149.195	82.5259	236.129	180.72	297.39	162.142	1.83413	0.233126	0.141937	0.875093	0.847905	0.741996
Q99MB7	RING finger protein 141 OS=Mus musculus OX=10090 GN=Rnf141 PE=1 SV=2	Rnf141	1282.78	49.4043	44.942	35.8467	72.871	41.3295	858.065	459.044	252.028	1.8214	0.370892	0.642575	0.865048	0.192076	0.166155
Q9R0E1	Procollagen-lysine,2-oxoglutarate 5-dioxygenase 3 OS=Mus musculus OX=10090 GN=Plod3 PE=1 SV=1	Plod3	180.022	239.31	414.562	158.103	202.829	125.303	126.049	277.965	153.071	1.81592	0.0816835	0.103196	0.860701	0.986336	0.84894
P40237	CD82 antigen OS=Mus musculus OX=10090 GN=Cd82 PE=1 SV=1	Cd82	320.818	416.159	127.285	92.296	134.161	168.051	240.336	288.088	158.711	1.81517	0.197322	0.167508	0.860105	0.775965	0.667411
Q8CH77	Neuron navigator 1 OS=Mus musculus OX=10090 GN=Nav1 PE=1 SV=2	Nav1	122.624	549.166	101.623	144.677	208.155	99.851	115.556	257.804	142.06	1.81476	0.0230561	0.511785	0.859778	0.290913	0.25012
Q61830	Macrophage mannose receptor 1 OS=Mus musculus OX=10090 GN=Mrc1 PE=1 SV=2	Mrc1	199.73	462.903	215.194	164.739	258.091	98.4537	127.837	292.609	162.28	1.80311	0.248183	0.174165	0.850487	0.759038	0.645552
Q91Y63	Solute carrier family 13 member 3 OS=Mus musculus OX=10090 GN=Slc13a3 PE=1 SV=1	Slc13a3	85.6582	543.772	165.837	80.7389	236.431	53.8761	220.99	265.089	148.009	1.79103	0.154545	0.411144	0.840791	0.386006	0.32455
P14106	Complement C1q subcomponent subunit B OS=Mus musculus OX=10090 GN=C1qb PE=1 SV=2	C1qb	263.474	83.7272	242.661	99.9782	150.587	85.5667	104.154	196.621	110.071	1.7863	0.0725278	0.146134	0.836978	0.835249	0.699085
Q9D0T1	NHP2-like protein 1 OS=Mus musculus OX=10090 GN=Snu13 PE=1 SV=4	Snu13	150.745	169.105	313.347	81.4738	113.847	161.85	115.971	211.066	118.286	1.78437	0.141768	0.106814	0.835417	0.971372	0.811501
Q9DCJ9	N-acetylneuraminate lyase OS=Mus musculus OX=10090 GN=Npl PE=1 SV=1	Npl	145.776	258.98	251.327	127.884	121.324	112.19	129.081	218.694	122.62	1.78351	0.00651878	0.117651	0.834722	0.929405	0.775795
Q8CBA2	Schlafen family member 5 OS=Mus musculus OX=10090 GN=Slfn5 PE=1 SV=2	Slfn5	245.752	222.941	371.336	173.367	132.385	157.784	166.624	280.01	157.54	1.77739	0.0372889	0.112431	0.829757	0.949114	0.787534
P61460	GATOR complex protein DEPDC5 OS=Mus musculus OX=10090 GN=Depdc5 PE=1 SV=2	Depdc5	409.355	324.821	125.844	149.449	190.193	144.002	161.851	286.674	161.374	1.77646	0.00998206	0.273546	0.829003	0.56297	0.466704
Q9JM76	Actin-related protein 2/3 complex subunit 3 OS=Mus musculus OX=10090 GN=Arpc3 PE=1 SV=3	Arpc3	102.153	20.6176	340.129	150.574	140.632	42.1703	14.4629	154.3	86.9599	1.77438	0.185253	0.487658	0.827315	0.311885	0.258027
Q8BVZ1	Perilipin-5 OS=Mus musculus OX=10090 GN=Plin5 PE=1 SV=1	Plin5	261.359	202.245	416.546	175.444	90.1214	129.878	266.292	293.383	165.434	1.77342	0.530032	0.126085	0.826532	0.899338	0.743332
Q6ZQM8	UDP-glucuronosyltransferase 1-7C OS=Mus musculus OX=10090 GN=Ugt1a7c PE=1 SV=1	Ugt1a7c	309.293	146.302	412.593	232.044	101.979	160.672	162.976	289.396	164.418	1.76013	0.166399	0.143487	0.81568	0.843187	0.687771
Q8VBT0	Thioredoxin-related transmembrane protein 1 OS=Mus musculus OX=10090 GN=Tmx1 PE=1 SV=1	Tmx1	540.815	131.643	168.084	157.42	66.3178	218.544	202.625	280.181	161.227	1.7378	0.0834204	0.354528	0.797265	0.45035	0.359048
D3Z6F0	Interferon-induced protein with tetratricpeptide repeats 1B-like 1 OS=Mus musculus OX=10090 GN=Ifit1bl1 PE=1 SV=1	Ifit1bl1	127.563	147.802	503.358	124.219	116.199	116.006	243.011	259.574	149.859	1.73213	0.0780258	0.358452	0.792545	0.445569	0.353134
P28666	Murinoglobulin-2 OS=Mus musculus OX=10090 GN=Mug2 PE=1 SV=2	Mug2	206.531	144.544	454.686	163.252	215.797	119.353	122.325	268.587	155.182	1.73079	0.0649187	0.233194	0.791432	0.632283	0.500409
O09167	60S ribosomal protein L21 OS=Mus musculus OX=10090 GN=Rpl21 PE=1 SV=3	Rpl21	324.766	124.582	221.189	148.981	100.209	134.448	133.227	223.512	129.216	1.72976	0.0292668	0.242076	0.790569	0.616048	0.487028
Q9ER38	Torsin-3A OS=Mus musculus OX=10090 GN=Tor3a PE=1 SV=2	Tor3a	247.425	170.257	395.834	152.043	121.513	185.356	169.111	271.172	157.006	1.72715	0.0438568	0.22334	0.788392	0.651034	0.51327
Q9JLI2	Collagen type V alpha 3 chain OS=Mus musculus OX=10090 GN=Col5a3 PE=1 SV=1	Col5a3	646.465	148.667	160.007	180.764	298.285	108.86	150.377	318.38	184.571	1.72497	0.072396	0.399845	0.78657	0.398108	0.31314
P62889	60S ribosomal protein L30 OS=Mus musculus OX=10090 GN=Rpl30 PE=1 SV=2	Rpl30	292.992	138.643	199.296	101.229	75.4593	174.503	136.953	210.311	122.036	1.72335	0.354652	0.10949	0.785212	0.960625	0.754294
P21614	Vitamin D-binding protein OS=Mus musculus OX=10090 GN=Gc PE=1 SV=2	Gc	253.135	242.588	356.299	118.804	78.4968	196.401	266.349	284.007	165.013	1.72112	0.763873	0.0951635	0.78335	1.02153	0.800216
Q52L67	Gpsn2 protein OS=Mus musculus OX=10090 GN=Tecr PE=1 SV=1	Tecr	544.036	197.807	147.258	185.012	96.5	166.939	241.019	296.367	172.368	1.71939	0.0656669	0.311286	0.781896	0.506841	0.396297
Q60855	Receptor-interacting serine/threonine-protein kinase 1 OS=Mus musculus OX=10090 GN=Ripk1 PE=1 SV=1	Ripk1	226.077	224.486	373.97	139.05	123.458	166.915	210.141	274.844	159.891	1.71895	0.216743	0.0588922	0.781525	1.22994	0.961231
P14142	Solute carrier family 2, facilitated glucose transporter member 4 OS=Mus musculus OX=10090 GN=Slc2a4 PE=1 SV=3	Slc2a4	228.927	399.974	186.263	91.2858	208.205	120.474	213.22	271.721	158.296	1.71654	0.343164	0.144918	0.779499	0.838877	0.653904
P12246	Serum amyloid P-component OS=Mus musculus OX=10090 GN=Apcs PE=1 SV=2	Apcs	168.971	136.561	372.647	128.98	132.434	136.519	129.032	226.06	131.741	1.71594	7.97216e-05	0.329941	0.778997	0.481563	0.375136
Q9QZN4	F-box only protein 6 OS=Mus musculus OX=10090 GN=Fbxo6 PE=1 SV=1	Fbxo6	160.52	241.604	376.294	117.048	187.828	159.34	141.719	259.473	151.484	1.71287	0.0640226	0.109366	0.776419	0.961118	0.746231
Q6Q899	Probable ATP-dependent RNA helicase DDX58 OS=Mus musculus OX=10090 GN=Ddx58 PE=1 SV=2	Ddx58	198.305	234.638	406.253	167.321	102.644	157.885	226.828	279.732	163.669	1.70913	0.234085	0.117836	0.773261	0.928723	0.718145
P35821	Tyrosine-protein phosphatase non-receptor type 1 OS=Mus musculus OX=10090 GN=Ptpn1 PE=1 SV=2	Ptpn1	156.821	162.047	428.275	132.779	147.574	148.916	155.99	249.048	146.315	1.70214	0.000902335	0.370306	0.767346	0.431439	0.331063
Q6NZB0	DnaJ homolog subfamily C member 8 OS=Mus musculus OX=10090 GN=Dnajc8 PE=1 SV=2	Dnajc8	82.8526	68.9969	383.244	100.125	174.899	90.4462	60.1448	178.365	106.404	1.6763	0.0646983	0.462536	0.745279	0.334855	0.24956
Q62422	Osteoclast-stimulating factor 1 OS=Mus musculus OX=10090 GN=Ostf1 PE=1 SV=2	Ostf1	222.817	177.888	329.71	111.176	114.739	180.944	174.589	243.471	145.362	1.67493	0.261884	0.0748858	0.7441	1.1256	0.837559
[truncated: 4,614 more rows]

## Sheet: iagvU
ProteinID	Protein Name	Protein Name	WT2	WT4	WT5	D1	D2	D3	PBS2	PBS4	PBS5	PBS6	D_AVG	PBS_AVG	FC	F test	Pval	LogFC	Significance	Pi Score	Pi>1
[truncated: 4,867 more rows]

[truncated: 1 more sheets: WTviag]
