# Supplementary material for: Multidimensional Proteome Profiling of Blood-Brain Barrier Perturbation by Group B Streptococcus
Source: mSystems. 2020 Aug 25;5(4):e00368-20. doi: 10.1128/mSystems.00368-20 (PMC7449606; doi:10.1128/mSystems.00368-20)
Supplement: DATA SET S4 [file mSystems.00368-20-sd004.xlsx]

## Sheet: Sheet1
Uniprot_ID	Gene Name	Cluster
A0A087WNZ5	Ly6c1	1
A0A087WSP5	Stat1	1
A0A0A6YVS2	Tmco1	1
A0A0G2JDJ5	Fdps	1
A0A0G2JGM8	Adgrl2	1
A0A0R4J0D3	Stt3b	1
A0A0R4J0G0	Pck2	1
A0A0R4J0J0	Palmd	1
A0A0R4J0J8	Specc1l	1
A0A0R4J0K1	Selenof	1
A0A0R4J0Z1	Pdia4	1
A0A0R4J101	Slc4a2	1
A0A0R4J104	Dab2	1
A0A140LHU0	Adam9	1
A0A140LIF8	Irgm2	1
A0A1B0GS91	Svil	1
A0A1L1SQ51	Tln2	1
A0A1W2P6X3	Fmnl1	1
A0A1W2P845	Csrp2	1
A0A286YDF5	Myof	1
A0A2I3BPX3	Ano6	1
A0A2I3BRX9	Ralgapa1	1
A0A2R8VHF9	Myh11	1
A2A484	Zmynd8	1
A2AEW8	Gripap1	1
A2AEX6	Fhl1	1
A2AG50	Map7d2	1
A2AG68	Atp7a	1
A2AH85	Eftud2	1
A2AL50	Agps	1
A2AQJ6	Tmem87a	1
A2ARA8	Itga8	1
A6H644	Ppp1r12b	1
A6X940	Fermt2	1
A8Y5T6	Pars2	1
B1AQ77	Krt15	1
B9EHJ3	Tjp1	1
D3YU56	Lemd3	1
D3Z286	Tmppe	1
D3Z2H9	Tpm3-rs7	1
D3Z344	Apc2	1
D3Z3Q3	Smtn	1
D3Z5I1	Zc3hav1	1
D4AFX7	Dnajc13	1
E0CXC2	Gm28043	1
E9PVA8	Gcn1	1
E9PVN6	Gm20498	1
E9PVZ8	Golgb1	1
E9PWB2	Csnk1a1	1
E9PWW2	Tor1aip1	1
E9PXF8	Sbf2	1
E9PYK0	Unc93b1	1
E9PYK3	Parp4	1
E9Q1U2	Synpo2	1
E9Q1Y9	Krt83	1
E9Q264	Myh15	1
E9Q3X0	Mvp	1
E9Q411	Nbas	1
E9Q448	Tpm1	1
E9Q452	Tpm1	1
E9Q453	Tpm1	1
E9Q4N7	Arid1b	1
E9Q4X2	Uggt2	1
E9Q7G0	Numa1	1
E9Q7Q3	Tpm3	1
E9Q8I7	Nfxl1	1
E9Q8Z5	Ctnnd1	1
E9QA15	Cald1	1
E9QAS8	Fmr1	1
E9QK48	Eml2	1
E9QLA5	Inf2	1
E9QML5	Zfp638	1
E9QQ93	Xirp1	1
F8VPR1	Lmod1	1
F8VQ05	Fryl	1
F8VQ28	Pxn	1
F8VQD1	Pbrm1	1
F8VQN6	Arhgef12	1
F8WID5	Tpm1	1
G3UVU2	Sf3a2	1
G3X8T3	Ctsa	1
G3X8T9	Serpina3n	1
G3X8X6	Siglec1	1
G3X973	Stab1	1
G5E870	Trip12	1
G5E897	Kdelc2	1
G5E8R1	Tpm1	1
G5E8R2	Tpm1	1
H3BL37	Tcof1	1
H9KV00	Son	1
J3QPG5	Psap	1
J3QPR7	Clec10a	1
K3W4R2	Myh14	1
L7N451	Gvin1	1
O08638	Myh11	1
O08797	Serpinb9	1
O08919	Numbl	1
O09167	Rpl21	1
O35166	Gosr2	1
O35495	Cdk14	1
O35643	Ap1b1	1
O35704	Sptlc1	1
O35855	Bcat2	1
O54734	Ddost	1
O55033	Nck2	1
O70251	Eef1b	1
O70252	Hmox2	1
O70496	Clcn7	1
O88325	Naglu	1
O88531	Ppt1	1
O88792	F11r	1
O89079	Cope	1
O89103	Cd93	1
P01887	B2m	1
P01898	H2-Q10	1
P01899	H2-D1	1
P01900	H2-D1	1
P01902	H2-K1	1
P03995	Gfap	1
P04228	H2-Aa	1
P06339	H2-T23	1
P06800	Ptprc	1
P08074	Cbr2	1
P08113	Hsp90b1	1
P08775	Polr2a	1
P09103	P4hb	1
P09528	Fth1	1
P10107	Anxa1	1
P10605	Ctsb	1
P11531	Dmd	1
P11688	Itga5	1
P12023	App	1
P13542	Myh8	1
P14211	Calr	1
P14869	Rplp0	1
P15105	Glul	1
P15532	Nme1	1
P16045	Lgals1	1
P17047	Lamp2	1
P17427	Ap2a2	1
P17439	Gba	1
P19157	Gstp1	1
P20029	Hspa5	1
P21956	Mfge8	1
P21958	Tap1	1
P22599	Serpina1b	1
P23492	Pnp	1
P24270	Cat	1
P27546	Map4	1
P27661	H2afx	1
P27773	Pdia3	1
P28665	Mug1	1
P29533	Vcam1	1
P32020	Scp2	1
P32507	Nectin2	1
P35564	Canx	1
P35821	Ptpn1	1
P35979	Rpl12	1
P36371	Tap2	1
P38060	Hmgcl	1
P40124	Cap1	1
P41105	Rpl28	1
P41233	Abca1	1
P45878	Fkbp2	1
P46061	Rangap1	1
P46656	Fdx1	1
P47708	Rph3a	1
P48771	Cox7a2	1
P49935	Ctsh	1
P50171	Hsd17b8	1
P51660	Hsd17b4	1
P51885	Lum	1
P52196	Tst	1
P52825	Cpt2	1
P52875	Tmem165	1
P58022	Loxl2	1
P58466	Ctdsp1	1
P58871	Tnks1bp1	1
P61164	Actr1a	1
P61620	Sec61a1	1
P61793	Lpar1	1
P62737	Acta2	1
P63058	Thra	1
P84104	Srsf3	1
P97429	Anxa4	1
P97930	Dtymk	1
Q01405	Sec23a	1
Q01853	Vcp	1
Q06890	Clu	1
Q07797	Lgals3bp	1
Q08091	Cnn1	1
Q08943	Ssrp1	1
Q2VLH6	Cd163	1
Q3TCU5	Tapbp	1
Q3TDD9	Ppp1r21	1
Q3TJD7	Pdlim7	1
Q3TYK3	Nfix	1
Q3U1J0	Slc38a5	1
Q3U7R1	Esyt1	1
Q3UXS0	Scamp3	1
Q3UYV9	Ncbp1	1
Q4PZA2	Ece1	1
Q5DQR4	Stxbp5l	1
Q5F285	Tmem256	1
Q5FWI3	Tmem2	1
Q5SXY1	Specc1	1
Q60715	P4ha1	1
Q60738	Slc30a1	1
Q60766	Irgm1	1
Q60963	Pla2g7	1
Q60972	Rbbp4	1
Q60973	Rbbp7	1
Q60991	Cyp7b1	1
Q61239	Fnta	1
Q61263	Soat1	1
Q61292	Lamb2	1
Q61543	Glg1	1
Q61646	Hp	1
Q61830	Mrc1	1
Q61838	Pzp	1
Q62009	Postn	1
Q62087	Pon3	1
Q62219	Tgfb1i1	1
Q62351	Tfrc	1
Q64314	Cd34	1
Q64339	Isg15	1
Q65CL1	Ctnna3	1
Q6A0D4	Rftn1	1
Q6DFW5	Atp11b	1
Q6DFZ1	Gbf1	1
Q6DID3	Scaf8	1
Q6DVA0	Lemd2	1
Q6GV12	Kdsr	1
Q6IMF0	Krt87	1
Q6IRU2	Tpm4	1
Q6NXH9	Krt73	1
Q6P5E4	Uggt1	1
Q6P5F6	Slc39a10	1
Q6P9Q6	Fkbp15	1
Q6PCX7	Rgma	1
Q6PD03	Ppp2r5a	1
Q6PE01	Snrnp40	1
Q6PFB2	Rcc1	1
Q6QI06	Rictor	1
Q6RHR9	Magi1	1
Q6ZQ08	Cnot1	1
Q6ZWQ7	Spcs3	1
Q6ZWV3	Rpl10	1
Q7TQJ8	Wtip	1
Q80U49	Cep170b	1
Q80U95	Ube3c	1
Q80V26	Impad1	1
Q80VA0	Galnt7	1
Q80VQ0	Aldh3b1	1
Q80X71	Tmem106b	1
Q80X95	Rraga	1
Q80YR5	Safb2	1
Q8BFZ3	Actbl2	1
Q8BGR6	Arl15	1
Q8BH24	Tm9sf4	1
Q8BH61	F13a1	1
Q8BHS3	Rbm22	1
Q8BKE6	Cyp20a1	1
Q8BMD8	Slc25a24	1
Q8BMN7	Gbp5	1
Q8BPU7	Elmo1	1
Q8BRF7	Scfd1	1
Q8BTM8	Flna	1
Q8BTZ4	Anapc5	1
Q8BUV8	Gpr107	1
Q8BVK9	Sp110	1
Q8BVU0	Lrch3	1
Q8BX02	Kank2	1
Q8BYU6	Tor1aip2	1
Q8BZH4	Pogz	1
Q8C2Q3	Rbm14	1
Q8C3W1	Uncharacterized protein C1orf198 homolog OS=Mus musculus OX=10090	1
Q8C405	Sp100	1
Q8C570	Rae1	1
Q8C788	Snx18	1
Q8CBA2	Slfn5	1
Q8CCJ3	Ufl1	1
Q8CEC0	Nup88	1
Q8CFA2	Amt	1
Q8CGF7	Tcerg1	1
Q8CH18	Ccar1	1
Q8CHK3	Mboat7	1
Q8CI32	Bag5	1
Q8CI51	Pdlim5	1
Q8CI59	Steap3	1
Q8CJG1	Ago1	1
Q8JZR0	Acsl5	1
Q8K0D5	Gfm1	1
Q8K0L9	Zbtb20	1
Q8K0V2	Dcun1d3	1
Q8K1R7	Nek9	1
Q8K273	Mmgt1	1
Q8K297	Colgalt1	1
Q8K2C7	Os9	1
Q8R0Y8	Slc25a42	1
Q8R1Q8	Dync1li1	1
Q8R2P8	Kars	1
Q8R2T8	Gtf3c5	1
Q8R3N6	Thoc1	1
Q8R4R6	Nup35	1
Q8R5J9	Arl6ip5	1
Q8VBT0	Tmx1	1
Q8VCJ6	Mrgprf	1
Q8VCM8	Ncln	1
Q8VCQ6	Sgms1	1
Q8VCQ8	Cald1	1
Q8VD31	Tapbpl	1
Q8VDD5	Myh9	1
Q8VDM4	Psmd2	1
Q8VDS8	Stx18	1
Q8VEB2	Sav1	1
Q8VEH3	Arl8a	1
Q8VIB3	St3gal6	1
Q91V88	Npnt	1
Q91W90	Txndc5	1
Q91WF3	Adcy4	1
Q91WM2	Hdhd5	1
Q91XE8	Tmem205	1
Q91XU0	Wrnip1	1
Q91YQ5	Rpn1	1
Q91YW3	Dnajc3	1
Q91ZW2	Pofut1	1
Q921T2	Tor1aip1	1
Q922R8	Pdia6	1
Q922V4	Plrg1	1
Q923D5	Wbp11	1
Q924W5	Smc6	1
Q924Z4	Cers2	1
Q925F2	Esam	1
Q99J56	Derl1	1
Q99J77	Nans	1
Q99JF8	Psip1	1
Q99JR8	Smarcd2	1
Q99JX3	Gorasp2	1
Q99JY6	Higd1b	1
Q99K41	Emilin1	1
Q99KE1	Me2	1
Q99KF1	Tmed9	1
Q99KG3	Rbm10	1
Q99KG5	Lsr	1
Q99KW3	Triobp	1
Q99LM2	Cdk5rap3	1
Q99MB1	Tlr3	1
Q9CPQ3	Tomm22	1
Q9CPR5	Mrpl15	1
Q9CQU0	Txndc12	1
Q9CQU3	Rer1	1
Q9CQW2	Arl8b	1
Q9CRC0	Vkorc1	1
Q9CXI0	Coq5	1
Q9CXW2	Mrps22	1
Q9CYA0	Creld2	1
Q9CYL5	Glipr2	1
Q9CZM2	Rpl15	1
Q9D0F3	Lman1	1
Q9D136	Ogfod3	1
Q9D1D4	Tmed10	1
Q9D1E8	Agpat5	1
Q9D1Q6	Erp44	1
Q9D287	Bcas2	1
Q9D3L3	Snap23	1
Q9D8L3	Ssr4	1
Q9D8V0	Hm13	1
Q9D958	Spcs1	1
Q9D9M2	Usp12	1
Q9DB25	Alg5	1
Q9DBF1	Aldh7a1	1
Q9DBG6	Rpn2	1
Q9DBG7	Srpra	1
Q9DBH5	Lman2	1
Q9DBS1	Tmem43	1
Q9DBU0	Tm9sf1	1
Q9DBV4	Mxra8	1
Q9DC23	Dnajc10	1
Q9DCE9	Igtp	1
Q9DCM0	Ethe1	1
Q9DCW2	Plscr2	1
Q9DCW4	Etfb	1
Q9EPE9	Atp13a1	1
Q9EQH2	Erap1	1
Q9EQP2	Ehd4	1
Q9ER00	Stx12	1
Q9ERE2	Krt81	1
Q9ERG0	Lima1	1
Q9ERG2	Strn3	1
Q9ERI2	Rab27a	1
Q9ERU9	Ranbp2	1
Q9ET30	Tm9sf3	1
Q9JHJ0	Tmod3	1
Q9JHR9	Nrip2	1
Q9JI59	Jam2	1
Q9JIH2	Nup50	1
Q9JIX8	Acin1	1
Q9JJ00	Plscr1	1
Q9JJU8	Sh3bgrl	1
Q9JK92	Hspb8	1
Q9JKR6	Hyou1	1
Q9JLJ5	Elovl1	1
Q9JLZ8	Sigirr	1
Q9JM51	Ptges	1
Q9JME7	Trappc2l	1
Q9QUI6	Ackr1	1
Q9QUR8	Sema7a	1
Q9QXS1	Plec	1
Q9QZ85	Iigp1	1
Q9QZE5	Copg1	1
Q9QZI9	Serinc3	1
Q9R0E2	Plod1	1
Q9R0H0	Acox1	1
Q9R0M4	Podxl	1
Q9R0Q3	Tmed2	1
Q9R0X4	Acot9	1
Q9R112	Sqor	1
Q9R190	Mta2	1
Q9WTI7	Myo1c	1
Q9WUM4	Coro1c	1
Q9WUQ2	Preb	1
Q9WUU7	Ctsz	1
Q9WV91	Ptgfrn	1
Q9WVA4	Tagln2	1
Q9WVL3	Slc12a7	1
Q9Z0E6	Gbp2	1
Q9Z0G0	Gipc1	1
Q9Z1T1	Ap3b1	1
Q9Z247	Fkbp9	1
Q9Z2G6	Sel1l	1
Q9Z2N8	Actl6a	1
Q9Z2T6	Krt85	1
S4R1M2	Safb	1
A0A087WPD1	Rgs6	2
A0A087WQE8	Kif1a	2
A0A087WRM7	Pfkfb2	2
A0A0A0MQA5	Tuba4a	2
A0A0A6YWG7	Rapgef2	2
A0A0A6YX71	Dclk2	2
A0A0G2JFT8	Rufy3	2
A0A0J9YUN4	Dnm1	2
A0A0N4SVL0	Eif4g3	2
A0A0N4SVP8	Gm5580	2
A0A0R4IZY0	Thop1	2
A0A0R4J007	Pald1	2
A0A0R4J044	Pcbp4	2
A0A0R4J093	Cmpk1	2
A0A0R4J0B8	Sh3gl3	2
A0A0R4J0J5	Ints9	2
A0A0R4J0M9	Vcpip1	2
A0A0R4J0T8	Arfgap3	2
A0A0R4J170	Smarca4	2
A0A0R4J1N0	Dpysl4	2
A0A0R4J242	Chid1	2
A0A140LHG8	Spcs2	2
A0A171EBK8	Rap1gap2	2
A0A1B0GRV0	Bpnt1	2
A0A1B0GSG5	Rnh1	2
A0A1D5RM85	Rpl18a	2
A0A1Y7VMN0	Rock2	2
A0A286YDH6	Cadps	2
A0A2C9F2D2	Anxa7	2
A0A2I3BQ39	Uchl3	2
A0A2I3BQK1	Fam49b	2
A0A2R8VHP3	Gm5478	2
A2A517	Cyth1	2
A2A5Y6	Mapt	2
A2A690	Tanc2	2
A2A7S7	Yars	2
A2AE27	Ampd2	2
A2AFQ0	Huwe1	2
A2AHK0	Dgkz	2
A2ALS4	Rap1gap	2
A2ALS7	Rap1gap	2
A2AQN4	Acss2	2
A2AS98	Nckap1	2
A2AT37	Upf2	2
A2AWI7	Sh3glb2	2
A2BGI8	Ppih	2
A2CEK3	Pgm2	2
A2RT62	Fbxl16	2
A6H5Z3	Exoc6b	2
A6ZI44	Aldoa	2
A6ZI46	Aldoart1	2
B0V2P5	Dmxl2	2
B1AQF4	Dusp3	2
B1AR74	Bcas3	2
B1AT82	Prpsap1	2
B1AVK5	Col4a6	2
B1AXI6	Arhgef9	2
B1B0C7	Hspg2	2
B2M1R6	Hnrnpk	2
B2RXQ2	Ppfia1	2
B8QI34	Ppfia2	2
D3YYS6	Mgll	2
D3Z230	Inpp4a	2
D3Z656	Synj1	2
E0CYV0	Pcmt1	2
E0CZ72	Kif2a	2
E9PU87	Sik3	2
E9PUD2	Dnm1l	2
E9PUQ5	Golga2	2
E9PUQ8	Dgkd	2
E9PV04	Gm8994	2
E9PVP0	Stard10	2
E9PWE8	Dpysl3	2
E9PXY8	Usp7	2
E9PY16	Adap1	2
E9PYH2	Acot7	2
E9PYT0	Arhgap5	2
E9PZ16	Hspg2	2
E9Q0J2	Ralgapb	2
E9Q0J5	Kif21a	2
E9Q236	Abcc4	2
E9Q2E4	Hectd4	2
E9Q3J1	Dtx3	2
E9Q5D6	Ranbp9	2
E9Q634	Myo1e	2
E9Q835	Cadps2	2
E9Q8S5	Mast3	2
E9Q912	Rap1gds1	2
E9QAQ7	Arid1a	2
E9QJT5	Acyp1	2
E9QLL2	Dnm3	2
E9QM90	2310035C23Rik	2
E9QN59	Mapk10	2
E9QNV2	Med23	2
F2Z3U3	Raph1	2
F6Q8A4	Rps6ka1	2
F6T4M4	Srrm1	2
F6WMJ3	Arhgef6	2
F8VPQ4	Srgap3	2
F8VQ40	Lama1	2
F8WHU5	Pds5b	2
F8WIK0	Ciapin1	2
F8WIU1	1700037H04Rik	2
F8WIV2	Serpinb6a	2
G3UWG2	Tiam1	2
G3UXW9	Gps1	2
G3UZA7	Sumo3	2
G3X8X0	Dhx16	2
G3X8X7	Vps16	2
G3X8Y3	Naa15	2
G3X960	Syde1	2
G3X9G2	Mink1	2
G3X9H5	Htt	2
G5E866	Sf3b1	2
G5E895	Akr1b10	2
G5E8I8	Cherp	2
G5E8T9	Hagh	2
G5E8Z3	2310050C09Rik	2
H3BJW3	Cpsf6	2
H3BLH0	Smarca2	2
I7HJQ9	Mtmr1	2
J3QN31	Adssl1	2
J3QNU6	Arrb1	2
J3QPW1	Pitpna	2
O08539	Bin1	2
O08553	Dpysl2	2
O08582	Gtpbp1	2
O08583	Alyref	2
O08759	Ube3a	2
O08967	Cyth3	2
O09172	Gclm	2
O35250	Exoc7	2
O35286	Dhx15	2
O35295	Purb	2
O35350	Capn1	2
O35621	Pmm1	2
O35841	Api5	2
O35864	Cops5	2
O54774	Ap3d1	2
O54833	Csnk2a2	2
O54983	Crym	2
O54988	Slk	2
O55029	Copb2	2
O55091	Impact	2
O55142	Rpl35a	2
O70172	Pip4k2a	2
O70194	Eif3d	2
O70250	Pgam2	2
O70310	Nmt1	2
O70311	Nmt2	2
O70325	Gpx4	2
O88207	Col5a1	2
O88520	Shoc2	2
O88543	Cops3	2
O88545	Cops6	2
O88643	Pak1	2
O88851	Rbbp9	2
O88935	Syn1	2
O88958	Gnpda1	2
O89023	Tpp1	2
O89112	Lancl1	2
P00493	Hprt1	2
P02301	H3f3c	2
P02463	Col4a1	2
P04627	Araf	2
P05063	Aldoc	2
P05201	Got1	2
P05214	Tuba3a	2
P06745	Gpi	2
P06801	Me1	2
P08121	Col3a1	2
P08122	Col4a2	2
P08414	Camk4	2
P09411	Pgk1	2
P10630	Eif4a2	2
P10639	Txn	2
P10649	Gstm1	2
P11087	Col1a1	2
P11247	Mpo	2
P11404	Fabp3	2
P12658	Calb1	2
P12815	Pdcd6	2
P12970	Rpl7a	2
P14152	Mdh1	2
P16054	Prkce	2
P19096	Fasn	2
P19137	Lama1	2
P23116	Eif3a	2
P23298	Prkch	2
P24472	Gsta4	2
P25799	Nfkb1	2
P28028	Braf	2
P28271	Aco1	2
P28658	Atxn10	2
P28738	Kif5c	2
P28867	Prkcd	2
P29416	Hexa	2
P31938	Map2k1	2
P32233	Drg1	2
P34884	Mif	2
P35235	Ptpn11	2
P35585	Ap1m1	2
P36916	Gnl1	2
P39053	Dnm1	2
P45376	Akr1b1	2
P46662	Nf2	2
P46664	Adss	2
P47199	Cryz	2
P47791	Gsr	2
P47809	Map2k4	2
P47857	Pfkm	2
P47963	Rpl13	2
P48024	Eif1	2
P48318	Gad1	2
P48320	Gad2	2
P48453	Ppp3cb	2
P48722	Hspa4l	2
P48758	Cbr1	2
P48774	Gstm5	2
P49442	Inpp1	2
P49615	Cdk5	2
P50396	Gdi1	2
P51859	Hdgf	2
P54320	Eln	2
P54728	Rad23b	2
P54823	Ddx6	2
P54923	Adprh	2
P56380	Nudt2	2
P56959	Fus	2
P57722	Pcbp3	2
P57784	Snrpa1	2
P58252	Eef2	2
P58389	Ptpa	2
P59016	Vps33b	2
P60229	Eif3e	2
P60335	Pcbp1	2
P60469	Ppfia3	2
P60670	Nploc4	2
P61082	Ube2m	2
P61089	Ube2n	2
P61161	Actr2	2
P61205	Arf3	2
P61211	Arl1	2
P61222	Abce1	2
P61971	Nutf2	2
P61982	Ywhag	2
P62196	Psmc5	2
P62245	Rps15a	2
P62267	Rps23	2
P62281	Rps11	2
P62334	Psmc6	2
P62631	Eef1a2	2
P62702	Rps4x	2
P62761	Vsnl1	2
P62806	Hist1h4a	2
P62849	Rps24	2
P62897	Cycs	2
P62918	Rpl8	2
P62962	Pfn1	2
P63034	Cyth2	2
P63073	Eif4e	2
P63085	Mapk1	2
P63089	Ptn	2
P63101	Ywhaz	2
P63280	Ube2i	2
P63318	Prkcg	2
P63328	Ppp3ca	2
P68037	Ube2l3	2
P68372	Tubb4b	2
P68373	Tuba1c	2
P68404	Prkcb	2
P68510	Ywhah	2
P70168	Kpnb1	2
P70188	Kifap3	2
P70202	Lxn	2
P70248	Myo1f	2
P70290	Mpp1	2
P70296	Pebp1	2
P70362	Ufd1	2
P70392	Rasgrf2	2
P70399	Tp53bp1	2
P82198	Tgfbi	2
P84084	Arf5	2
P84086	Cplx2	2
P97492	Rgs14	2
P97765	Wbp2	2
P99024	Tubb5	2
Q01065	Pde1b	2
Q02053	Uba1	2
Q04690	Nf1	2
Q05793	Hspg2	2
Q05816	Fabp5	2
Q08331	Calb2	2
Q0KL02	Trio	2
Q0VBK2	Krt80	2
Q0VE82	Cpne7	2
Q0VEE6	Znf800	2
Q11011	Npepps	2
Q149F3	Gspt2	2
Q3THK7	Gmps	2
Q3TMH2	Scrn3	2
Q3TPX4	Exoc5	2
Q3TU36	Rap1gds1	2
Q3TXS7	Psmd1	2
Q3U0V1	Khsrp	2
Q3U2G2	Hspa4	2
Q3U5Q7	Cmpk2	2
Q3U962	Col5a2	2
Q3UE37	Ube2z	2
Q3UE92	Xpnpep1	2
Q3UHJ0	Aak1	2
Q3ULJ0	Gpd1l	2
Q3UM45	Ppp1r7	2
Q3UPL0	Sec31a	2
Q3UQ28	Pxdn	2
Q3USB7	Plcl1	2
Q3UW53	Fam129a	2
Q3UX10	Tubal3	2
Q3UYC0	Ppm1h	2
Q3V2H3	Snx12	2
Q3V4D5	Naa10	2
Q4KMM3	Oxr1	2
Q4VA93	Prkca	2
Q561M1	Acp1	2
Q5F2E8	Taok1	2
Q5FWX6	Prkd3	2
Q5HZI2	C2cd4cC2CD4 family	2
Q5M8N0	Cnrip1	2
Q5PR73	Diras2	2
Q5RJI5	Brsk1	2
Q5SQX6	Cyfip2	2
Q5SSL4	Abr	2
Q5SSM3	Arhgap44	2
Q5SUS9	Ewsr1	2
Q5XJY5	Arcn1	2
Q60676	Ppp5c	2
Q60737	Csnk2a1	2
Q60749	Khdrbs1	2
Q60829	Ppp1r1b	2
Q61036	Pak3	2
Q61074	Ppm1g	2
Q61097	Ksr1	2
Q61120	Shc3	2
Q61481	Pde1a	2
Q61500	Itm2a	2
Q61532	Mapk6	2
Q61553	Fscn1	2
Q61555	Fbn2	2
Q61598	Gdi2	2
Q61614	Ednra	2
Q61739	Itga6	2
Q61897	Krt33b	2
Q61990	Pcbp2	2
Q62077	Plcg1	2
Q62095	Ddx3y	2
Q62167	Ddx3x	2
Q62418	Dbnl	2
Q62426	Cstb	2
Q62446	Fkbp3	2
Q63844	Mapk3	2
Q63932	Map2k2	2
Q641P0	Actr3b	2
Q64332	Syn2	2
Q64449	Mrc2	2
Q68FF6	Git1	2
Q69Z98	Brsk2	2
Q69ZK0	Prex1	2
Q6A0A9	FAM120A	2
Q6EDY6	Carmil1	2
Q6GSS7	Hist2h2aa1	2
Q6GT24	Prdx6	2
Q6IFZ6	Krt77	2
Q6KAR6	Exoc3	2
Q6NV83	U2surp	2
Q6NZJ6	Eif4g1	2
Q6P1F6	Ppp2r2a	2
Q6P1J1	Crmp1	2
Q6P9R2	Oxsr1	2
Q6PAJ1	Bcr	2
Q6PB93	Galnt2	2
Q6PDI5	Ecpas	2
Q6PF93	Pik3c3	2
Q6W4W7	Diaph2	2
Q6ZPE2	Sbf1	2
Q6ZPF3	Tiam2	2
Q6ZPJ3	Ube2o	2
Q6ZPU9	Kif1bp	2
Q6ZQ38	Cand1	2
Q6ZQ82	Arhgap26	2
Q76MZ3	Ppp2r1a	2
Q78JE5	Fbxo22	2
Q78PY7	Snd1	2
Q792Z1	Try10	2
Q7TMB8	Cyfip1	2
Q7TMM9	Tubb2a	2
Q7TMR0	Prcp	2
Q7TQD2	Tppp	2
Q7TQI3	Otub1	2
Q7TT37	Elp1	2
Q80TJ1	Cadps	2
Q80TL0	Ppm1e	2
Q80TZ3	Dnajc6	2
Q80VC9	Camsap3	2
Q80W47	Wipi2	2
Q80X41	Vrk1	2
Q80XI4	Pip4k2b	2
Q80YX1	Tnc	2
Q80ZU0	Arl5a	2
Q80ZX0	Sec24b	2
Q810J8	Zfyve1	2
Q811L6	Mast4	2
Q8BFQ4	Wdr82	2
Q8BFY6	Pef1	2
Q8BFY9	Tnpo1	2
Q8BGQ7	Aars	2
Q8BGT8	Phyhipl	2
Q8BH57	Wdr48	2
Q8BHZ0	Fam49a	2
Q8BIF2	Rbfox3	2
Q8BIW1	Prune1	2
Q8BJW6	Eif2a	2
Q8BK64	Ahsa1	2
Q8BK67	Rcc2	2
Q8BKC5	Ipo5	2
Q8BLR2	Cpne4	2
Q8BMA6	Srp68	2
Q8BP47	Nars	2
Q8BQ46	Taf15	2
Q8BRN9	Cc2d1b	2
Q8BT60	Cpne3	2
Q8BTG7	Ndrg4	2
Q8BTV1	Tusc3	2
Q8BVQ5	Ppme1	2
Q8BVQ9	Psmc2	2
Q8BVY0	Rsl1d1	2
Q8BW96	Camk1d	2
Q8BWY3	Etf1	2
Q8BX70	Vps13c	2
Q8BXK8	Agap1	2
Q8C052	Map1s	2
Q8C078	Camkk2	2
Q8C0M9	Asrgl1	2
Q8C1Y8	Ccz1	2
Q8C483	Sars	2
Q8C605	Pfkp	2
Q8C754	Vps52	2
Q8C7D2	Crbn	2
Q8C878	Uba3	2
Q8CAA7	Pgm2l1	2
Q8CBC8	Bcat1	2
Q8CCK0	H2afy2	2
Q8CDN6	Txnl1	2
Q8CE90	Map2k7	2
Q8CFE4	Scyl2	2
Q8CFI0	Nedd4l	2
Q8CFQ3	Aqr	2
Q8CG76	Akr7a2	2
Q8CGA0	Ppm1f	2
Q8CGB6	Tns2	2
Q8CGY8	Ogt	2
Q8CH25	Sltm	2
Q8CHP8	Pgp	2
Q8CI71	Vps50	2
Q8CJ40	Crocc	2
Q8CJF7	Ahctf1	2
Q8JZP2	Syn3	2
Q8JZX4	Rbm17	2
Q8JZZ5	Pitpnb	2
Q8K010	Oplah	2
Q8K0S0	Phyhip	2
Q8K1M6	Dnm1l	2
Q8K274	Fn3krp	2
Q8K2Y9	Ccm2	2
Q8K394	Plcl2	2
Q8K4B0	Mta1	2
Q8K4R4	Pitpnc1	2
Q8QZV4	Stk32c	2
Q8R050	Gspt1	2
Q8R071	Itpka	2
Q8R0A7	Kiaa0513	2
Q8R0Y6	Aldh1l1	2
Q8R1B4	Eif3c	2
Q8R2R9	Ap3m2	2
Q8R326	Pspc1	2
Q8R349	Cdc16	2
Q8R3X6	Gpc6	2
Q8R5C5	Actr1b	2
Q8R5L3	Vps39	2
Q8VBV7	Cops8	2
Q8VC42	Rmc1	2
Q8VD37	Sgip1	2
Q8VDJ3	Hdlbp	2
Q8VE33	Gdap1l1	2
Q8VE47	Uba5	2
Q8VED9	Lgalsl	2
Q8VEH5	Epm2aip1	2
Q8VHG2	Amot	2
Q8VHK9	Dhx36	2
Q91V09	Wdr13	2
Q91V76	Ester hydrolase C11orf54 homolog OS=Mus musculus OX=10090	2
Q91V89	Ppp2r5d	2
Q91V92	Acly	2
Q91VF2	Hnmt	2
Q91VF6	Col26a1	2
Q91VH2	Snx9	2
Q91VR5	Ddx1	2
Q91VT4	Cbr4	2
Q91VW3	Sh3bgrl3	2
Q91VZ6	Smap1	2
Q91W50	Csde1	2
Q91WC0	Setd3	2
Q91WG7	Dgkg	2
Q91XD6	Vps36	2
Q91XH5	Spr	2
Q91XL9	Osbpl1a	2
Q91XU3	Pip4k2c	2
Q91YE6	Ipo9	2
Q91YM2	Arhgap35	2
Q91ZV8	Adgra2	2
Q91ZW3	Smarca5	2
Q920I9	Wdr7	2
Q920P5	Ak5	2
Q921F2	Tardbp	2
Q921F4	Hnrnpll	2
Q921M7	Fam49b	2
Q922B2	Dars	2
Q922F4	Tubb6	2
Q922U2	Krt5	2
Q923X1	Adgrl4	2
Q924B0	Impa1	2
Q925E7	Ppp2r2d	2
Q99JI4	Psmd6	2
Q99JX4	Eif3m	2
Q99K46	Usp11	2
Q99KK7	Dpp3	2
Q99KK9	Hars2	2
Q99KQ4	Nampt	2
Q99L45	Eif2s2	2
Q99LF4	Rtcb	2
Q99LG2	Tnpo2	2
Q99LX0	Park7	2
Q99M74	Krt82	2
Q99MK8	Grk2	2
Q99MP8	Brap	2
Q99MR6	Srrt	2
Q99PL6	Ubxn6	2
Q99PT1	Arhgdia	2
Q9CQI3	Gmfb	2
Q9CQM9	Glrx3	2
Q9CQV8	Ywhab	2
Q9CQW1	Ykt6	2
Q9CQX6	Gm16286	2
Q9CR16	Ppid	2
Q9CR26	Vta1	2
Q9CR95	Necap1	2
Q9CVB6	Arpc2	2
Q9CWF2	Tubb2b	2
Q9CX34	Sugt1	2
Q9CXT8	Pmpcb	2
Q9CY50	Ssr1	2
Q9CY64	Blvra	2
Q9CYT6	Cap2	2
Q9CZ30	Ola1	2
Q9CZX0	Elp3	2
Q9D0L8	Rnmt	2
Q9D0R2	Tars	2
Q9D1A2	Cndp2	2
Q9D1H7	Get4	2
Q9D1P4	Chordc1	2
Q9D358	Acp1	2
Q9D394	Rufy3	2
Q9D4H1	Exoc2	2
Q9D4H8	Cul2	2
Q9D6F9	Tubb4a	2
Q9D6Y7	Msra	2
Q9D819	Ppa1	2
Q9D883	U2af1	2
Q9D892	Itpa	2
Q9D967	Mdp1	2
Q9DB27	Mcts1	2
Q9DBJ1	Pgam1	2
Q9DBR1	Xrn2	2
Q9DC07	Nebl	2
Q9DC37	Mfsd1	2
Q9DCD0	Pgd	2
Q9EQC5	Scyl1	2
Q9EQF6	Dpysl5	2
Q9EQQ9	Mgea5	2
Q9ER35	Fn3k	2
Q9ERD7	Tubb3	2
Q9ES74	Nek7	2
Q9ESJ4	Nckipsd	2
Q9ESX5	Dkc1	2
Q9JHU4	Dync1h1	2
Q9JI46	Nudt3	2
Q9JIF7	Copb1	2
Q9JII6	Akr1a1	2
Q9JJ28	Flii	2
Q9JJV2	Pfn2	2
Q9JJZ2	Tuba8	2
Q9JKC8	Ap3m1	2
Q9JLM8	Dclk1	2
Q9JLV5	Cul3	2
Q9JME5	Ap3b2	2
Q9JMH6	Txnrd1	2
Q9QUH0	Glrx	2
Q9QUK9	Try5	2
Q9QUR6	Prep	2
Q9QUR7	Pin1	2
Q9QVP9	Ptk2b	2
Q9QXB9	Drg2	2
Q9QXY6	Ehd3	2
Q9QYB1	Clic4	2
Q9QYG0	Ndrg2	2
Q9QZQ8	H2afy	2
Q9QZS0	Col4a3	2
Q9QZX7	Srr	2
Q9R0Q7	Ptges3	2
Q9R0Y5	Ak1	2
Q9R1L5	Mast1	2
Q9R1T4	Sept6	2
Q9R226	Khdrbs3	2
Q9WTL7	Lypla2	2
Q9WTU6	Mapk9	2
Q9WTX6	Cul1	2
Q9WU78	Pdcd6ip	2
Q9WUK2	Eif4h	2
Q9Z0E0	Ncdn	2
Q9Z0P5	Twf2	2
Q9Z140	Cpne6	2
Q9Z1F9	Uba2	2
Q9Z1K5	Arih1	2
Q9Z1S5	Sept3	2
Q9Z1W9	Stk39	2
Q9Z1Z0	Uso1	2
Q9Z1Z2	Strap	2
Q9Z268	Rasal1	2
Q9Z2D1	Mtmr2	2
Q9Z2D6	Mecp2	2
Q9Z2Q6	Sept5	2
Q9Z2W1	Stk25	2
V9GXM1	Arfgap1	2
A0A087WNU5	Ank3	3
A0A087WP80	Lsamp	3
A0A087WPR1	Mag	3
A0A087WPX3	Nfasc	3
A0A087WS96	Sh3bgrl2	3
A0A0A0MQ68	Gcdh	3
A0A0A0MQD5	Shank3	3
A0A0A0MQH5	Macf1	3
A0A0B4J1E2	Snw1	3
A0A0F6AIX5	Ldah	3
A0A0G2JE00	Magi2	3
A0A0G2JEW9	P2ry14	3
A0A0G2JGX4	Atp1a3	3
A0A0J9YTW6	Scn2a	3
A0A0J9YUL3	Sept11	3
A0A0M3HEQ0	Txnrd2	3
A0A0N4SUH6	Rbm8a2	3
A0A0N4SW73	Rab11fip5	3
A0A0R4IZW9	Sdf2	3
A0A0R4IZX5	Ncan	3
A0A0R4J094	Fahd2a	3
A0A0R4J098	Zfp326	3
A0A0R4J0B5	BC017158	3
A0A0R4J0B6	Abcg2	3
A0A0R4J0I9	Lrp1	3
A0A0R4J0P1	Acad8	3
A0A0R4J0Q5	Lmnb2	3
A0A0R4J0S1	Cdc42ep1	3
A0A0R4J1N7	Ank1	3
A0A0R4J275	Ndufa12	3
A0A0R4J2C2	Syt2	3
A0A0U1RP81	Immt	3
A0A1D5RLL3	Efr3a	3
A0A1L1STE6	Idh3a	3
A0A1W2P6J7	Sept10	3
A0A1W2P7Y1	Ptprk	3
A0A1Y7VL44	Ttc7b	3
A0A286YCS7	Lims2	3
A0A286YD34	Sorbs1	3
A0A2C9F2C1	Syt7	3
A0A2R8VK70	Cd47	3
A2A841	Epb41	3
A2A8L5	Ptprf	3
A2AEG6	Gpm6b	3
A2AFF6	Stag2	3
A2AJQ0	Pdp1	3
A2AMH4	Slc44a1	3
A2APV2	Fmnl2	3
A2APX8	Scn1a	3
A2ASQ1	Agrn	3
A2AUK8	Epb41l1	3
A3KGU5	Sptan1	3
A3QM89	Rtn1	3
A7E1Z5	Slc4a4	3
B0QZW1	Gria3	3
B0V2N1	Ptprs	3
B1AQX7	Srcin1	3
B1AQX9	Srcin1	3
B1AQZ0	Sept8	3
B1ARU1	Macf1	3
B1ATV0	Clcn5	3
B1AU74	Mospd2	3
B1AWD9	Clta	3
B1AZ14	Cobll1	3
B2RR82	Itsn2	3
B2RSH2	Gnai1	3
B2RXT3	Ogdhl	3
B9EJ86	Osbpl8	3
C0HK80	Arxes2	3
D3YUD2	Afdn	3
D3YWD3	Tmem245	3
D3Z041	Acsl1	3
D3Z3N4	Hnrnph3	3
D3Z4J3	Myo5a	3
D3Z5J3	Sorbs1	3
D3Z5M6	Adgrl3	3
D3Z7P3	Gls	3
D6RH77	Pld1	3
E0CXB9	Ctnna2	3
E0CYB9	Mff	3
E5FYH1	Topaz1	3
E9PUL5	Prrt2	3
E9PW37	Rasal2	3
E9PWX1	Dpp6	3
E9PY58	Clpb	3
E9PYF4	Lmo7	3
E9PYN1	Cadm1	3
E9PZS8	Cox7a2l	3
E9Q0N0	Itsn1	3
E9Q0W6	Ablim2	3
E9Q1G8	Sept7	3
E9Q3E2	Synpo	3
E9Q3L2	Pi4ka	3
E9Q401	Ryr2	3
E9Q4K0	Ablim2	3
E9Q6L9	Lrrc7	3
E9Q6R7	Utrn	3
E9Q828	Atp2b4	3
E9Q852	Afdn	3
E9Q8L9	Rab11fip1	3
E9Q8N8	Slc4a4	3
E9Q9B7	Kidins220	3
E9Q9C7	Ablim1	3
E9Q9H0	Dlg1	3
E9QAD8	Iqsec2	3
E9QAS7	Inpp5a	3
E9QAU4	Etl4	3
E9QK41	Ablim1	3
E9QKR0	Gnb2	3
E9QM38	Slc12a2	3
E9QN98	Dpp10	3
E9QNE5	Pi16	3
E9QNF7	Cntnap2	3
E9QP00	Tra2a	3
E9QP94	Ccdc136	3
E9QP99	Golga3	3
E9QPD7	Pcx	3
E9QPX3	Ndufs4	3
embl-cds:CDN66838	#N/A	3
F6Q750	Macf1	3
F6SEU4	Syngap1	3
F6TFN2	Lmo7	3
F6U775	Opa1	3
F6XCT0	Macf1	3
F6ZYH6	Gabrb3	3
F7BJK1	Pcdh1	3
F7C846	Mtx1	3
F7D6J5	Scn8a	3
F8VPM7	Erc1	3
F8VPU2	Farp1	3
F8VQ95	Tacc1	3
F8VQD7	Ptprg	3
F8VQK3	Gucy1a2	3
F8WHB1	Atp2b2	3
F8WIJ0	Slc12a4	3
G3UWC2	Naalad2	3
G3UXA6	Ptbp3	3
G3UYZ1	Igsf8	3
G3UZM4	Cadm2	3
G3X9J1	Slc8a1	3
G3X9V4	Grin2b	3
G5E829	Atp2b1	3
G5E869	Zfp142	3
G5E8Q8	Adgrf5	3
G5E8T6	Magi3	3
G5E902	Slc25a3	3
H3BJD6	Ppp1r9a	3
K4DI58	Cadm3	3
M0QWP1	Agrn	3
O08532	Cacna2d1	3
O08688	Capn5	3
O08807	Prdx4	3
O08917	Flot1	3
O09106	Hdac1	3
O09111	Ndufb11	3
O09114	Ptgds	3
O09117	Sypl1	3
O35114	Scarb2	3
O35136	Ncam2	3
O35435	Dhodh	3
O35526	Stx1a	3
O35598	Adam10	3
O35607	Bmpr2	3
O35633	Slc32a1	3
O35857	Timm44	3
O35874	Slc1a4	3
O35927	Ctnnd2	3
O54865	Gucy1b1	3
O54946	Dnajb6	3
O54991	Cntnap1	3
O55026	Entpd2	3
O55106	Strn	3
O55125	Nipsnap1	3
O55131	Sept7	3
O55143	Atp2a2	3
O55222	Ilk	3
O70318	Epb41l2	3
O70435	Psma3	3
O70443	Gnaz	3
O70503	Hsd17b12	3
O70572	Smpd2	3
O88441	Mtx2	3
O88569	Hnrnpa2b1	3
O88696	Clpp	3
O88703	Hcn2	3
O88737	Bsn	3
O88741	Gdap1	3
O88998	Olfm1	3
O89051	Itm2b	3
P01831	Thy1	3
P03903	Mtnd4l	3
P03911	Mtnd4	3
P04925	Prnp	3
P07724	Alb	3
P08228	Sod1	3
P08249	Mdh2	3
P08551	Nefl	3
P08553	Nefm	3
P08752	Gnai2	3
P09405	Ncl	3
P09470	Ace	3
P09671	Sod2	3
P0C192	Lrrc4b	3
P10493	Nid1	3
P10518	Alad	3
P11438	Lamp1	3
P11627	L1cam	3
P11881	Itpr1	3
P12849	Prkar1b	3
P12960	Cntn1	3
P13595	Ncam1	3
P14094	Atp1b1	3
P14231	Atp1b2	3
P14602	Hspb1	3
P14873	Map1b	3
P15116	Cdh2	3
P15920	Atp6v0a2	3
P16330	Cnp	3
P16388	Kcna1	3
P16406	Enpep	3
P16546	Sptan1	3
P16627	Hspa1l	3
P17156	Hspa2	3
P17710	Hk1	3
P18872	Gnao1	3
P19221	F2	3
P19246	Nefh	3
P19783	Cox4i1	3
P20108	Prdx3	3
P21278	Gna11	3
P21279	Gnaq	3
P23819	Gria2	3
P23927	Cryab	3
P24369	Ppib	3
P24549	Aldh1a1	3
P24668	M6pr	3
P26040	Ezr	3
P26041	Msn	3
P26043	Rdx	3
P26231	Ctnna1	3
P27600	Gna12	3
P27601	Gna13	3
P28301	Lox	3
P28571	Slc6a9	3
P28661	Sept4	3
P29387	Gnb4	3
P29758	Oat	3
P30275	Ckmt1	3
P31001	Des	3
P31324	Prkar2b	3
P31648	Slc6a1	3
P32037	Slc2a3	3
P32261	Serpinc1	3
P35285	Rab22a	3
P35293	Rab18	3
P35330	Icam2	3
P35436	Grin2a	3
P35486	Pdha1	3
P35762	Cd81	3
P35802	Gpm6a	3
P37040	Por	3
P39688	Fyn	3
P42125	Eci1	3
P42208	Sept2	3
P43006	Slc1a2	3
P43406	Itgav	3
P46096	Syt1	3
P46638	Rab11b	3
P46660	Ina	3
P47753	Capza1	3
P47754	Capza2	3
P47934	Crat	3
P48962	Slc25a4	3
P50518	Atp6v1e1	3
P51791	Clcn3	3
P51830	Adcy9	3
P51863	Atp6v0d1	3
P51881	Slc25a5	3
P52503	Ndufs6	3
P53395	Dbt	3
P53702	Hccs	3
P53994	Rab2a	3
P54869	Hmgcs2	3
P56382	Atp5f1e	3
P56391	Cox6b1	3
P56480	Atp5f1b	3
P56564	Slc1a3	3
P58281	Opa1	3
P58742	Aaas	3
P60202	Plp1	3
P60521	Gabarapl2	3
P60764	Rac3	3
P60766	Cdc42	3
P60879	Snap25	3
P61022	Chp1	3
P61226	Rap2b	3
P61264	Stx1b	3
P62137	Ppp1ca	3
P62141	Ppp1cb	3
P62264	Rps14	3
P62492	Rab11a	3
P62743	Ap2s1	3
P62746	Rhob	3
P62751	Rpl23a	3
P62754	Rps6	3
P62812	Gabra1	3
P62821	Rab1A	3
P62835	Rap1a	3
P62874	Gnb1	3
P62889	Rpl30	3
P63037	Dnaja1	3
P63038	Hspd1	3
P63082	Atp6v0c	3
P63087	Ppp1cc	3
P63137	Gabrb2	3
P63141	Kcna2	3
P63321	Rala	3
P67778	Phb	3
P67871	Csnk2b	3
P70206	Plxna1	3
P70207	Plxna2	3
P70404	Idh3g	3
P70452	Stx4	3
P82347	Sgcd	3
P84096	Rhog	3
P84309	Adcy5	3
P97300	Nptn	3
P97390	Vps45	3
P97434	Mprip	3
P97441	Slc30a3	3
P97445	Cacna1a	3
P97493	Txn2	3
P97797	Sirpa	3
P97807	Fh	3
P97855	G3bp1	3
P99029	Prdx5	3
Q00493	Cpe	3
Q01730	Rsu1	3
Q02248	Ctnnb1	3
Q02788	Col6a2	3
Q03137	Epha4	3
Q03265	Atp5f1a	3
Q04573	Npy1r	3
Q04857	Col6a1	3
Q05186	Rcn1	3
Q07417	Acads	3
Q0VF55	Atp2b3	3
Q2TBE6	Pi4k2a	3
Q31125	Slc39a7	3
Q32NY4	Cnnm3	3
Q3TLP8	Rac1	3
Q3TVK3	Dnpep	3
Q3TWW8	Srsf6	3
Q3TXX4	Slc17a7	3
Q3U367	Aldh9a1	3
Q3U4N2	Icmt	3
Q3U9G9	Lbr	3
Q3UHD1	Adgrb1	3
Q3UHT7	Erc2	3
Q3UQ44	Iqgap2	3
Q3UQN2	Fcho2	3
Q3UZR5	Atp2c1	3
Q3V3R1	Mthfd1l	3
Q3V3R4	Itga1	3
Q4QQM4	Trp53i11	3
Q542V3	Srsf4	3
Q569Z6	Thrap3	3
Q56A07	Scn2b	3
Q5DTY9	Kctd16	3
Q5M8N4	Sdr39u1	3
Q5SUA5	Myo1g	3
Q5SWT3	Slc25a35	3
Q5SWZ5	Mprip	3
Q5SXR6	Cltc	3
Q5SYD0	Myo1d	3
Q5U458	Dnajc11	3
Q5XJF6	Rpl10a	3
Q60520	Sin3a	3
Q60597	Ogdh	3
Q60625	Icam5	3
Q60634	Flot2	3
Q60709	Aplp2	3
Q60714	Slc27a1	3
Q60770	Stxbp3	3
Q60771	Cldn11	3
Q60865	Caprin1	3
Q60902	Eps15l1	3
Q60930	Vdac2	3
Q60931	Vdac3	3
Q60932	Vdac1	3
Q61011	Gnb3	3
Q61029	Tmpo	3
Q61146	Ocln	3
Q61165	Slc9a1	3
Q61361	Bcan	3
Q61411	Hras	3
Q61418	Clcn4	3
Q61490	Alcam	3
Q61510	Trim25	3
Q61550	Rad21	3
Q61696	Hspa1a	3
Q61730	Il1rap	3
Q61941	Nnt	3
Q62059	Vcan	3
Q62086	Pon2	3
Q62108	Dlg4	3
Q62148	Aldh1a2	3
Q62159	Rhoc	3
Q62261	Sptbn1	3
Q62277	Syp	3
Q62417	Sorbs1	3
Q62425	Ndufa4	3
Q62465	Vat1	3
Q63739	Ptp4a1	3
Q63918	Cavin2	3
Q64337	Sqstm1	3
Q64433	Hspe1	3
Q64487	Ptprd	3
Q64516	Gk	3
Q64518	Atp2a3	3
Q66L47	Gnal	3
Q68FG2	Sptbn2	3
Q68FH0	Pkp4	3
Q68FL4	Ahcyl2	3
Q6AXD2	Abi2	3
Q6DFY2	Opcml	3
Q6IRU5	Cltb	3
Q6NV49	Pld2	3
Q6NZL0	Soga3	3
Q6P5B5	Fxr2	3
Q6P9K9	Nrxn3	3
Q6P9N1	Fam126a	3
Q6PA06	Atl2	3
Q6PB66	Lrpprc	3
Q6PD26	Pigs	3
Q6PE15	Abhd10	3
Q6PEB6	Mob4	3
Q6PHU5	Sort1	3
Q6PIE5	Atp1a2	3
Q6PKB0	Fcgrt	3
Q6R0H7	Gnas	3
Q6R891	Ppp1r9b	3
Q6WQJ1	Dagla	3
Q6ZPF4	Fmnl3	3
Q6ZPQ6	Pitpnm2	3
Q6ZPR5	Smpd4	3
Q6ZQ18	Efr3b	3
Q70IV5	Synm	3
Q78IK4	Apool	3
Q791V5	Mtch2	3
Q7M759	Abhd17b	3
Q7TNB5	Gria1	3
Q7TQ95	Lnpk	3
Q80SW1	Ahcyl1	3
Q80T41	Gabbr2	3
Q80UG2	Plxna4	3
Q80UG5	Sept9	3
Q80UW2	Fbxo2	3
Q80VP1	Epn1	3
Q80VQ1	Lrrc1	3
Q80W54	Zmpste24	3
Q80W68	Kirrel1	3
Q80WG5	Lrrc8a	3
Q80XC3	Usp6nl	3
Q80XN0	Bdh1	3
Q80Z24	Negr1	3
Q80ZJ1	Rap2a	3
Q80ZW2	Them6	3
Q810U3	Nfasc	3
Q811D0	Dlg1	3
Q811P8	Arhgap32	3
Q8BFR1	Zc3hav1l	3
Q8BFR5	Tufm	3
Q8BFZ9	Erlin2	3
Q8BG05	Hnrnpa3	3
Q8BG33	Ntm	3
Q8BG51	Rhot1	3
Q8BGD5	Cpt1c	3
Q8BGH2	Samm50	3
Q8BGN3	Enpp6	3
Q8BGU2	Cbln2	3
Q8BGU5	Ccny	3
Q8BH44	Coro2b	3
Q8BH59	Slc25a12	3
Q8BH66	Atl1	3
Q8BH80	Vapb	3
Q8BHE8	Maip1	3
Q8BIJ6	Iars2	3
Q8BJ71	Nup93	3
Q8BK08	Tmem11	3
Q8BKG3	Ptk7	3
Q8BKX1	Baiap2	3
Q8BKZ9	Pdhx	3
Q8BLF1	Nceh1	3
Q8BMF3	Me3	3
Q8BMF4	Dlat	3
Q8BMG8	Slc25a32	3
Q8BMK4	Ckap4	3
Q8BP92	Rcn2	3
Q8BPB5	Efemp1	3
Q8BQP9	Rgs7bp	3
Q8BR92	Palm2	3
Q8BRG8	Tmem209	3
Q8BTI8	Srrm2	3
Q8BTS4	Nup54	3
Q8BU31	Rap2c	3
Q8BWF0	Aldh5a1	3
Q8BWL5	Rbms3	3
Q8BWM0	Ptges2	3
Q8BXZ1	Tmx3	3
Q8BYI9	Tnr	3
Q8BZI0	Afap1l1	3
Q8C0L0	Tmx4	3
Q8C129	Lnpep	3
Q8C3X8	Lmf2	3
Q8C419	Gpr158	3
Q8C5W0	Clmn	3
Q8C6B0	Mettl7a1	3
Q8C7H1	Mmaa	3
Q8C7K6	Pcyox1l	3
Q8C7X2	Emc1	3
Q8CAQ8	Immt	3
Q8CB44	Gramd4	3
Q8CBC4	Cnst	3
Q8CC35	Synpo	3
Q8CFX3	Pcdh1	3
Q8CGK3	Lonp1	3
Q8CHU3	Epn2	3
Q8JZN5	Acad9	3
Q8JZN7	Rhot2	3
Q8JZQ2	Afg3l2	3
Q8JZU2	Slc25a1	3
Q8K019	Bclaf1	3
Q8K0T0	Rtn1	3
Q8K1J6	Trnt1	3
Q8K1M3	Prkar2a	3
Q8K2B3	Sdha	3
Q8K2I3	Fmo2	3
Q8K354	Cbr3	3
Q8K370	Acad10	3
Q8K389	Cdk5rap2	3
Q8K449	Abca9	3
Q8K4X7	Agpat4	3
Q8K4Z0	Lgi2	3
Q8K596	Slc8a2	3
Q8QZS1	Hibch	3
Q8QZT1	Acat1	3
Q8R0F8	Fahd1	3
Q8R127	Sccpdh	3
Q8R1G6	Pdlim2	3
Q8R1I1	Uqcr10	3
Q8R1X1	Acsl6	3
Q8R2Y0	Abhd6	3
Q8R310	Tmcc3	3
Q8R366	Igsf8	3
Q8R404	Mic13	3
Q8R464	Cadm4	3
Q8R4N0	Clybl	3
Q8R555	Crtac1	3
Q8R5L1	C1qbp	3
Q8VCD6	Reep2	3
Q8VCU2	Gpld1	3
Q8VCW8	Acsf2	3
Q8VD75	Hip1	3
Q8VDN2	Atp1a1	3
Q8VDQ8	Sirt2	3
Q8VEL0	Mospd1	3
Q91V14	Slc12a5	3
Q91V35	Ptpra	3
Q91V61	Sfxn3	3
Q91VA7	Idh3b	3
Q91VD9	Ndufs1	3
Q91VM9	Ppa2	3
Q91VN0	Lrp5	3
Q91VR2	Atp5f1c	3
Q91W34	RUS1 family protein C16orf58 homolog OS=Mus musculus OX=10090	3
Q91WD5	Ndufs2	3
Q91WK2	Eif3h	3
Q91WK5	Gcsh	3
Q91WS0	Cisd1	3
Q91XD7	Creld1	3
Q91YT0	Ndufv1	3
Q91ZA3	Pcca	3
Q91ZN5	Slc35b2	3
Q91ZV7	Plxdc1	3
Q921G7	Etfdh	3
Q921H9	Coa7	3
Q921S7	Mrpl37	3
Q922J6	Tspan2	3
Q922Q1	Marc2	3
Q924N4	Slc12a6	3
Q925I1	Atad3	3
Q99J99	Mpst	3
Q99JB8	Pacsin3	3
Q99JI6	Rap1b	3
Q99JR1	Sfxn1	3
Q99JY0	Hadhb	3
Q99K23	Ufsp2	3
Q99KI0	Aco2	3
Q99KJ8	Dctn2	3
Q99KR7	Ppif	3
Q99KV1	Dnajb11	3
Q99KW9	Itfg1	3
Q99KX1	Mlf2	3
Q99L43	Cds2	3
Q99LC3	Ndufa10	3
Q99M71	Epdr1	3
Q99M73	Krt84	3
Q99M87	Dnaja3	3
Q99MN9	Pccb	3
Q99P72	Rtn4	3
Q99PL8	Slc19a3	3
Q99PU5	Acsbg1	3
Q9CPQ1	Cox6c	3
Q9CPQ8	Atp5l	3
Q9CPT4	Mydgf	3
Q9CPU4	Mgst3	3
Q9CPY7	Lap3	3
Q9CQ54	Ndufc2	3
Q9CQ69	Uqcrq	3
Q9CQ91	Ndufa3	3
Q9CQA3	Sdhb	3
Q9CQR4	Acot13	3
Q9CQS4	Slc25a46	3
Q9CQZ5	Ndufa6	3
Q9CR67	Tmem33	3
Q9CR68	Uqcrfs1	3
Q9CR86	Carhsp1	3
Q9CR89	Ergic2	3
Q9CRB9	Chchd3	3
Q9CS84	Nrxn1	3
Q9CWK8	Snx2	3
Q9CYR0	Ssbp1	3
Q9CYW4	Hdhd3	3
Q9CZ13	Uqcrc1	3
Q9CZJ2	Hspa12b	3
Q9CZP5	Bcs1l	3
Q9CZS1	Aldh1b1	3
Q9CZW4	Acsl3	3
Q9CZW5	Tomm70	3
Q9CZX7	Pip4p2	3
Q9D023	Mpc2	3
Q9D051	Pdhb	3
Q9D0K2	Oxct1	3
Q9D0M3	Cyc1	3
Q9D172	D10Jhu81e	3
Q9D1G1	Rab1b	3
Q9D1K2	Atp6v1f	3
Q9D2P8	Mobp	3
Q9D379	Ephx1	3
Q9D3A9	Ttyh1	3
Q9D3D9	Atp5f1d	3
Q9D517	Agpat3	3
Q9D6J5	Ndufb8	3
Q9D6J6	Ndufv2	3
Q9D6K8	Fundc2	3
Q9D6M3	Slc25a22	3
Q9D710	Tmx2	3
Q9D7B7	Gpx8	3
Q9D7N9	Apmap	3
Q9D898	Arpc5l	3
Q9D8B7	Jam3	3
Q9D8S5	Srsf5	3
Q9D8U8	Snx5	3
Q9D8Y1	Tmem126a	3
Q9DB05	Napa	3
Q9DB20	Atp5o	3
Q9DB41	Slc25a18	3
Q9DB77	Uqcrc2	3
Q9DBC7	Prkar1a	3
Q9DBE8	Alg2	3
Q9DBL1	Acadsb	3
Q9DC51	Gnai3	3
Q9DC61	Pmpca	3
Q9DC69	Ndufa9	3
Q9DCS3	Mecr	3
Q9DCT2	Ndufs3	3
Q9DCV4	Rmdn1	3
Q9DCX2	Atp5h	3
Q9EP96	Slco1a4	3
Q9EPK2	Rp2	3
Q9EQ06	Hsd17b11	3
Q9ER71	Rhoj	3
Q9ERB5	Slco1c1	3
Q9ERE7	Mesd	3
Q9ERI6	Rdh14	3
Q9ERS2	Ndufa13	3
Q9ES97	Rtn3	3
Q9ESW4	Agk	3
Q9ET78	Jph2	3
Q9JHI5	Ivd	3
Q9JI33	Ntn4	3
Q9JI91	Actn2	3
Q9JIA1	Lgi1	3
Q9JIS5	Sv2a	3
Q9JIW9	Ralb	3
Q9JJ59	Abcb9	3
Q9JJX6	P2rx4	3
Q9JJY3	Smpd3	3
Q9JK42	Pdk2	3
Q9JKD3	Scamp5	3
Q9JKK7	Tmod2	3
Q9JKN1	Slc30a7	3
Q9JKW0	Arl6ip1	3
Q9JLV1	Bag3	3
Q9JM63	Kcnj10	3
Q9QUI0	Rhoa	3
Q9QUJ7	Acsl4	3
Q9QUP5	Hapln1	3
Q9QX60	Dguok	3
Q9QXD8	Limd1	3
Q9QXS6	Dbn1	3
Q9QXW9	Slc7a8	3
Q9QXX4	Slc25a13	3
Q9QY81	Nup210	3
Q9QYA2	Tomm40	3
Q9QYB5	Add3	3
Q9QYC0	Add1	3
Q9QYF1	Rdh11	3
Q9QYR9	Acot2	3
Q9QYS2	Grm3	3
Q9QZS3	Numb	3
Q9R099	Tbl2	3
Q9R0U0	Srsf10	3
Q9R171	Cbln1	3
Q9R1Q9	Atp6ap1	3
Q9R1V6	Adam22	3
Q9WTR6	Slc7a11	3
Q9WUM5	Suclg1	3
Q9WUR9	Ak4	3
Q9WV18	Gabbr1	3
Q9WV27	Atp1a4	3
Q9WV69	Dmtn	3
Q9WV92	Epb41l3	3
Q9WVK8	Cyp46a1	3
Q9Z0X1	Aifm1	3
Q9Z148	Ehmt2	3
Q9Z1D1	Eif3g	3
Q9Z1G4	Atp6v0a1	3
Q9Z1J3	Nfs1	3
Q9Z1M0	P2rx7	3
Q9Z1P6	Ndufa7	3
Q9Z2A7	Dgat1	3
Q9Z2I8	Suclg2	3
Q9Z2I9	Sucla2	3
Q9Z2U0	Psma7	3
Q9Z2Y3	Homer1	3
Q9Z2Z6	Slc25a20	3
Q9Z329	Itpr2	3
S4R1C4	Atp2b2	3
S4R1P5	Dst	3
S4R2F3	Ank2	3
S4R2K9	Ank3	3
V9GX76	Myo6	3
Z4YKV1	Gnas	3
A0A0A0MQ83	Megf6	4
A0A0A0MQF6	Gapdh	4
A0A0A6YVV8	Mbnl1	4
A0A0N4SUZ3	Lsm8	4
A0A0R4J0S4	Llgl1	4
A0A0R4J138	Arsb	4
A0A0R4J2B2	Kctd12	4
A0A0R4J2C1	Apbb1	4
A0A1B0GRP7	Plpbp	4
A0A1D5RLG3	Rab3gap1	4
A0A1W2P711	Mia2	4
A0A1W2P7N3	Lama2	4
A0A1W2P7W3	Ptprb	4
A0A1W2P7Y9	Nrcam	4
A0A1W2P8A8	Reep3	4
A0A1Y7VM69	Amotl1	4
A0A286YCW8	Camk2g	4
A0A2I3BPG9	Rpl36a-ps1	4
A0A2I3BRL8	Gm7324	4
A2AJI0	Map7d1	4
A2AJQ3	Dpy19l4	4
A2ARP8	Map1a	4
A2ARS0	Ankrd63	4
A2AVR6	Acot11	4
A2BFF9	Dync1i2	4
A6X919	Dpy19l1	4
B1AQY2	Arhgap23	4
B1AX58	Pls3	4
B2RQE8	Arhgap42	4
B2RY56	Rbm25	4
D3YTQ3	Hnrnpdl	4
D3YV69	Rab6a	4
D3YVV7	Nova2	4
D3Z5F7	Gm20521	4
D3Z7P0	Babam2	4
E9PVU7	Pde4d	4
E9PXE2	Mcf2l	4
E9PZM8	Nptxr	4
E9Q0Y4	Sipa1	4
E9Q1T1	Camk2d	4
E9Q9K8	Akap6	4
E9QAX2	Myo18a	4
E9QKK8	Atp11c	4
E9QMK9	Dglucy	4
E9QNP0	Kxd1	4
F6QYE1	Casq2	4
F6XLV1	Crocc2	4
F8VPL2	Pik3c2a	4
F8VQ93	Phip	4
F8VQC1	Srp72	4
F8WIJ5	Ddhd1	4
G3X956	Supt16	4
K3W4S6	Gyg	4
O08599	Stxbp1	4
O09061	Psmb1	4
O35387	Hax1	4
O35405	Pld3	4
O54950	Prkag1	4
O55135	Eif6	4
O55234	Psmb5	4
O88502	Pde8a	4
O88909	Slc22a8	4
P05132	Prkaca	4
P05480	Src	4
P11152	Lpl	4
P15209	Ntrk2	4
P15306	Thbd	4
P17426	Ap2a1	4
P19788	Mgp	4
P27612	Plaa	4
P28663	Napb	4
P40336	Vps26a	4
P41234	Abca2	4
P46460	Nsf	4
P49452	Cenpc	4
P49722	Psma2	4
P50580	Pa2g4	4
P54116	Stom	4
P54285	Cacnb3	4
P55302	Lrpap1	4
P57746	Atp6v1d	4
P59999	Arpc4	4
P60762	Morf4l1	4
P60824	Cirbp	4
P61021	Rab5b	4
P61358	Rpl27	4
P62082	Rps7	4
P62315	Snrpd1	4
P62320	Snrpd3	4
P62814	Atp6v1b2	4
P62908	Rps3	4
P62983	Rps27a	4
P62996	Tra2b	4
P63242	Eif5a	4
P63325	Rps10	4
P67984	Rpl22	4
P68040	Rack1	4
P68181	Prkacb	4
P70170	Abcc9	4
P70175	Dlg3	4
P70195	Psmb7	4
P70303	Ctps2	4
P70372	Elavl1	4
P70398	Usp9x	4
P70670	Naca	4
P70699	Gaa	4
P97379	G3bp2	4
P97927	Lama4	4
P98197	Atp11a	4
P99026	Psmb4	4
Q01279	Egfr	4
Q07235	Serpine2	4
Q0P557	Spata18	4
Q3TEA8	Hp1bp3	4
Q3TRM4	Pnpla6	4
Q3UGB5	Dazap1	4
Q3UH93	Plxnd1	4
Q3UHC7	Dab2ip	4
Q3UHD9	Agap2	4
Q3UN02	Lclat1	4
Q3UUI3	Them4	4
Q3UXZ9	Kdm5a	4
Q3V1B8	Gal3st4	4
Q4FK66	Prpf38a	4
Q5DTT2	Psd	4
Q5EG47	Prkaa1	4
Q5F2E7	Nufip2	4
Q5SUF2	Luc7l3	4
Q60668	Hnrnpd	4
Q60675	Lama2	4
Q60692	Psmb6	4
Q60751	Igf1r	4
Q60805	Mertk	4
Q61001	Lama5	4
Q61136	Prpf4b	4
Q61288	Acvrl1	4
Q61315	Apc	4
Q61584	Fxr1	4
Q61753	Phgdh	4
Q61789	Lama3	4
Q61937	Npm1	4
Q62189	Snrpa	4
Q62376	Snrnp70	4
Q69ZS7	Hbs1l	4
Q6A028	Swap70	4
Q6P069	Sri	4
Q6P6M7	Sepsecs	4
Q6PHQ9	Pabpc4	4
Q6WKZ7	Nostrin	4
Q6ZWN5	Rps9	4
Q6ZWV7	Rpl35	4
Q6ZWZ7	Rpl17	4
Q7TMK9	Syncrip	4
Q7TN98	Cpeb4	4
Q80TY0	Fnbp1	4
Q80UZ0	Fgd5	4
Q8BHL5	Elmo2	4
Q8BJD1	Itih5	4
Q8BU03	Pwp2	4
Q8BUR4	Dock1	4
Q8BVI4	Qdpr	4
Q8BW87	Ap1s2	4
Q8BZZ3	Wwp1	4
Q8C0E2	Vps26b	4
Q8C5H8	Nadk2	4
Q8C8N2	Scai	4
Q8CFI7	Polr2b	4
Q8CG03	Pde5a	4
[truncated: 1,606 more rows]
