# Supplementary material for: Multidimensional Proteome Profiling of Blood-Brain Barrier Perturbation by Group B Streptococcus
Source: mSystems. 2020 Aug 25;5(4):e00368-20. doi: 10.1128/mSystems.00368-20 (PMC7449606; doi:10.1128/mSystems.00368-20)
Supplement: DATA SET S5 [file mSystems.00368-20-sd005.xlsx]

## Sheet: ALL
Concatenated_ID	Protein	Description	Sequence	Glycans	WT1	WT2	WT3	WT4	WT5	WT6	iag1	iag2	iag3	iag4	iag5	iag6	uninfected1	uninfected2	uninfected3	uninfected4	uninfected5	uninfected6
E9Q2L2_R.RVTLDGDSEEMGVIPSK.R_	E9Q2L2	Disks large homolog 2	R.RVTLDGDSEEMGVIPSK.R		0.248621	0.0842883	0.104486	0	0	0	0.0713995	0.0949167	0.187334	0	0	0	0.277257	0.100845	0.193032	0	0	0
E9Q8Q6_K.FNYSK.K_HexNAc(2)Hex(4)	E9Q8Q6	Coiled-coil domain-containing 141	K.FNYSK.K	HexNAc(2)Hex(4)	0.160712	0.160153	0.00320209	0	0	0	0.00738201	0.0522861	0.110753	0	0	0	0.352301	0.0152783	0.431851	0	0	0
P70398_K.GWLVDLLNK.F_	P70398	Probable ubiquitin carboxyl-terminal hydrolase FAF-X	K.GWLVDLLNK.F		0.272486	0.105888	0.00147336	0	0	0	0.00662333	0.0255514	0.190259	0	0	0	0.365824	0.00342972	0.295313	0	0	0
Q5FWI3_K.GSVVFLGFSGNFAPSWTK.L_	Q5FWI3	Cell surface hyaluronidase	K.GSVVFLGFSGNFAPSWTK.L		0.1097	0.161273	0.0122481	0	0	0	0.0360384	0.0531784	0.0690273	0	0	0	0.446846	0.0101236	0.283247	0	0	0
Q8C8K1_R.NILVNSNLVCK.V_	Q8C8K1	Ephrin type-B receptor 4	R.NILVNSNLVCK.V		0.0254175	0.057983	0.153751	0.118399	0.149289	0.120539	0.0408047	0.0715559	0.68444	0.187526	0.140122	0.134525	0.0617862	0.0445709	0.124044	0.151978	0.201662	0.0917974
Q9JHU4_K.INMLVIELK.S_	Q9JHU4	Cytoplasmic dynein 1 heavy chain 1	K.INMLVIELK.S		0.29428	0.0951571	0.00163836	0	0	0	0.0164514	0.0233611	0.197944	0	0	0	0.37674	0.00438986	0.324309	0	0	0
Q9QYR9_R.APALGGSFSGLEPMGLLWAMEPER.P_	Q9QYR9	Acyl-coenzyme A thioesterase 2, mitochondrial	R.APALGGSFSGLEPMGLLWAMEPER.P		0.150509	0.0847217	0.0818073	0	0	0	0.149894	0.0396769	0.0519884	0	0	0	0.360366	0.0381332	0.33878	0	0	0
Q9QXS1_R.QEEVYSELQAR.E_	Q9QXS1	Plectin	R.QEEVYSELQAR.E		0.245291	0.0918959	0.000853333	0	0	0	0.00898732	0.0248786	0.221215	0	0	0	0.412674	0.00156849	0.292563	0	0	0
Q9QZ85_R.LARDWEIEVDQVEAMIK.S_	Q9QZ85	Interferon-inducible GTPase 1	R.LARDWEIEVDQVEAMIK.S		0.180167	0.0115494	0.0160718	0	0	0	0.00576817	0.0166028	0.319576	0	0	0	0.799455	0.0169943	0.287007	0	0	0
Q3TVI8_R.ETAVLTESAAK.G_	Q3TVI8	Pre-B-cell leukemia transcription factor-interacting protein 1	R.ETAVLTESAAK.G		0.0190034	0.0330123	0.199917	0	0	0	0.00423957	0.0371185	0.721318	0	0	0	0.0136016	0.0230499	0.143313	0	0	0
Q8BYU6_K.FTNSESPTSYSHMDSDK.L_	Q8BYU6	Torsin-1A-interacting protein 2	K.FTNSESPTSYSHMDSDK.L		0.152939	0.0788604	0.102861	0	0	0	0.0825792	0.0643455	0.145345	0	0	0	0.351797	0.0828263	0.0648333	0	0	0
Q8CFQ3_R.ENVPAWETFK.K_	Q8CFQ3	RNA helicase aquarius	R.ENVPAWETFK.K		0.15615	0.0928316	0.0595483	0	0	0	0.183198	0.0379058	0.0596597	0	0	0	0.319364	0.0352598	0.251068	0	0	0
Q3UH60_R.DLGQIEENDLVRK.H_	Q3UH60	Disco-interacting protein 2 homolog B	R.DLGQIEENDLVRK.H		0.159124	0.103484	0.0663475	0	0	0	0.184138	0.119578	0.0963513	0	0	0	0.294421	0.0785831	0.226846	0	0	0
Q8C845_R.ADLNQGIGEPQSPSR.R_	Q8C845	EF-hand domain-containing protein D2	R.ADLNQGIGEPQSPSR.R		0.0157659	0.0320934	0.182244	0	0	0	0.0115051	0.0347438	0.678372	0	0	0	0.0368931	0.028461	0.182468	0	0	0
A0A0R4J0S7_K.EEESQKKTK.E_	A0A0R4J0S7	Uveal autoantigen with coiled-coil domains and ankyrin repeats, isoform CRA_b	K.EEESQKKTK.E		0.140294	0.138666	0.0127233	0	0	0	0.0135904	0.0475356	0.0176102	0	0	0	0.669262	0.00699438	0.0481709	0	0	0
A6H8H2_K.SSPAVSSSKTLTGR.F_	A6H8H2	DENN domain-containing protein 4C	K.SSPAVSSSKTLTGR.F		0.106726	0.00702646	0.015594	0.145474	0.111407	0.120498	0.0513126	0.0120186	0.00770153	0.068321	0.128928	0.370384	0.850061	0.0100317	0.0399183	0.142371	0.16682	0.272512
P06880_K.DLEEGIQALMQELEDGSPR.V_	P06880	Somatotropin	K.DLEEGIQALMQELEDGSPR.V		0.532661	0.180352	0.166108	0	0	0	0.236517	0.0623353	0.0534142	0	0	0	0.198048	0.0863736	0.219926	0	0	0
Q76MZ3_R.AAASKLGEFAK.V_	Q76MZ3	Serine/threonine-protein phosphatase 2A 65 kDa regulatory subunit A alpha isoform	R.AAASKLGEFAK.V		0.169075	0.0645062	0.118277	0	0	0	0.0543495	0.0304021	0.150479	0	0	0	0.461012	0.0968342	0.179159	0	0	0
Q61739_R.GPCTRIEFDNDADPMSESKEDQWMGVTVQSQGPGGK.V_	Q61739	Integrin alpha-6	R.GPCTRIEFDNDADPMSESKEDQWMGVTVQSQGPGGK.V		0.115295	0.12562	0.103736	0	0	0	0.30143	0.0803287	0.103832	0	0	0	0.252862	0.121943	0.150722	0	0	0
Q6PD03_K.RSQGSSQFR.S_	Q6PD03	Serine/threonine-protein phosphatase 2A 56 kDa regulatory subunit alpha isoform	K.RSQGSSQFR.S		0.159666	0.129884	0.083036	0.186996	0.147441	0.0997263	0.184764	0.0760718	0.100843	0.0242071	0.232638	0.428814	0.281117	0.108491	0.17808	0.0768463	0.0430255	0.286786
P51791_R.LNTSELIK.E_	P51791	H(+)/Cl(-) exchange transporter 3	R.LNTSELIK.E		0.295501	0.131319	0.00804398	0	0	0	0.00954332	0.0938813	0.112297	0	0	0	0.488814	0.00161266	0.0772058	0	0	0
Q99PV0_K.IMADNPSWDGEK.T_	Q99PV0	Pre-mRNA-processing-splicing factor 8	K.IMADNPSWDGEK.T		0.143019	0.10245	0.0715793	0	0	0	0.218848	0.0169328	0.0627783	0	0	0	0.428225	0.0424894	0.202536	0	0	0
Q61093_K.MEVGQYIFVK.C_	Q61093	Cytochrome b-245 heavy chain	K.MEVGQYIFVK.C		0.198257	0.12541	0.105693	0.101368	0.332753	0.139252	0.228262	0.0943759	0.110525	0.0920789	0.083322	0.154291	0.233107	0.156063	0.125839	0.114771	0.17749	0.112769
Q8CFI0_R.VNPSNHRLLFEVFDENR.L_	Q8CFI0	E3 ubiquitin-protein ligase NEDD4-like	R.VNPSNHRLLFEVFDENR.L		0.183991	0.14905	0.0935664	0	0	0	0.165742	0.141253	0.115859	0	0	0	0.170697	0.0841113	0.261481	0	0	0
Q8JZN5_R.AYICAHPLDRAS.-_	Q8JZN5	Acyl-CoA dehydrogenase family member 9, mitochondrial	R.AYICAHPLDRAS.-		0.199974	0.083998	0.178314	0	0	0	0.182882	0.0757987	0.0801728	0	0	0	0.261755	0.046287	0.279156	0	0	0
G5E8Q8_K.GYQWSEER.C_	G5E8Q8	Adhesion G protein-coupled receptor F5	K.GYQWSEER.C		0.130256	0.135066	0.115433	0	0	0	0.182076	0.100094	0.0877708	0	0	0	0.231613	0.147821	0.19167	0	0	0
D3Z0M6_K.ETQTPLATHQSEEDEEDEEMVEPK.I_	D3Z0M6	Cytoplasmic dynein 1 intermediate chain 1	K.ETQTPLATHQSEEDEEDEEMVEPK.I		0.127035	0.145634	0.0689996	0	0	0	0.120929	0.0619088	0.0497834	0	0	0	0.456809	0.101122	0.163893	0	0	0
P08113_R.PSKEVEEDEYK.A_	P08113	Endoplasmin	R.PSKEVEEDEYK.A		0.148897	0.16672	0.131014	0	0	0	0.0788638	0.135415	0.058753	0	0	0	0.229006	0.106571	0.303515	0	0	0
Q9CQD1_K.NEPQNPGANSARGRGVDLTEPAQPAR.S_	Q9CQD1	Ras-related protein Rab-5A	K.NEPQNPGANSARGRGVDLTEPAQPAR.S		0.230465	0.0675955	0.0560667	0	0	0	0.0635231	0.037494	0.329159	0	0	0	0.346909	0.0690708	0.0635348	0	0	0
Q60770_K.FKLNIEKLCK.T_	Q60770	Syntaxin-binding protein 3	K.FKLNIEKLCK.T		0.328267	0.0755876	0.0015362	0	0	0	0.0107927	0.0117497	0.07248	0	0	0	0.482908	0.00126171	0.304855	0	0	0
O88441_R.ANAEYMSPSGK.V_	O88441	Metaxin-2	R.ANAEYMSPSGK.V		0.128275	0.0919784	0.0562274	0	0	0	0.202571	0.176759	0.0584373	0	0	0	0.39279	0.0575386	0.13889	0	0	0
Q6PGL7_K.SREPSSR.I_	Q6PGL7	WASH complex subunit 2	K.SREPSSR.I		0.235792	0.111097	0.14943	0	0	0	0.197649	0.115221	0.118826	0	0	0	0.134999	0.12534	0.177045	0	0	0
P70188_R.NISQHDGPTK.N_	P70188	Kinesin-associated protein 3	R.NISQHDGPTK.N		0.164287	0.123347	0.0784249	0.107379	0.157064	0.118188	0.177276	0.0977657	0.0364038	0.106034	0.0999768	0.195612	0.345187	0.127256	0.214004	0.167258	0.289464	0.105866
Q9QYX7_K.MMQRSMSDPK.P_	Q9QYX7	Protein piccolo	K.MMQRSMSDPK.P		0.507839	0.0882181	0.174329	0	0	0	0.173829	0.072395	0.075185	0	0	0	0.120169	0.0919875	0.2687	0	0	0
A2AF47_R.DMVKELSDIIHEQILQEDTMHSPWMNNTLHVFCAISGTSSNR.G_	A2AF47	Dedicator of cytokinesis protein 11	R.DMVKELSDIIHEQILQEDTMHSPWMNNTLHVFCAISGTSSNR.G		0.139782	0.147266	0.0981839	0	0	0	0.134164	0.10377	0.0613009	0	0	0	0.25107	0.0668215	0.21231	0	0	0
Q3UJB0_K.QAAVLMEQER.Q_	Q3UJB0	Splicing factor 3b, subunit 2	K.QAAVLMEQER.Q		0.20067	0.0819267	0.038617	0	0	0	0.0465015	0.0443157	0.185042	0	0	0	0.317844	0.0274363	0.316465	0	0	0
Q9Z1B3_K.PPSQAPHSQPAPGSVK.A_	Q9Z1B3	1-phosphatidylinositol 4,5-bisphosphate phosphodiesterase beta-1	K.PPSQAPHSQPAPGSVK.A		0.111284	0.150625	0.0918209	0	0	0	0.180683	0.0834863	0.0836986	0	0	0	0.309383	0.127495	0.23197	0	0	0
P26043_K.AFAAQEDLEK.T_	P26043	Radixin	K.AFAAQEDLEK.T		0.0489273	0.0560048	0.150614	0	0	0	0.066657	0.0577042	0.0495826	0	0	0	0.442444	0.0611034	0.316988	0	0	0
Q9CVB6_K.DDDDVVIGKVFMQEFKEGR.R_	Q9CVB6	Actin-related protein 2/3 complex subunit 2	K.DDDDVVIGKVFMQEFKEGR.R		0.204854	0.0815766	0.0107485	0	0	0	0.0270262	0.0451687	0.209937	0	0	0	0.359614	0.0344866	0.33896	0	0	0
A0A0G2JE00_R.NPEGQLGFELK.G_	A0A0G2JE00	Membrane-associated guanylate kinase, WW and PDZ domain-containing protein 2	R.NPEGQLGFELK.G		0.267013	0.0791063	0.209203	0.210733	0.193499	0.0947238	0.308988	0.0645401	0.049362	0.031113	0.190372	0.261027	0.219906	0.0635551	0.189494	0.079633	0.109071	0.199528
A0A2R8VHF9_K.VGRDVVQKAQTK.E_	A0A2R8VHF9	Myosin-11	K.VGRDVVQKAQTK.E		0.210933	0.0645294	0.137182	0	0	0	0.37928	0.130155	0.044482	0	0	0	0.22858	0.100523	0.166209	0	0	0
P36916_R.YRLHFERDSR.E_	P36916	Guanine nucleotide-binding protein-like 1	R.YRLHFERDSR.E		0.154716	0.0851693	0.0996641	0	0	0	0.234446	0.0542666	0.0905574	0	0	0	0.235968	0.194123	0.229553	0	0	0
P51830_R.ESSGPRGQGTASPGSVSDLAQTVK.T_	P51830	Adenylate cyclase type 9	R.ESSGPRGQGTASPGSVSDLAQTVK.T		0.149615	0.0912278	0.0240212	0	0	0	0.0322314	0.0245475	0.47649	0	0	0	0.250274	0.0538005	0.0986789	0	0	0
P51830_R.LGQSVVADQLK.G_	P51830	Adenylate cyclase type 9	R.LGQSVVADQLK.G		0.205997	0.104509	0.0255773	0	0	0	0.023777	0.0452213	0.204843	0	0	0	0.366772	0.00786053	0.258389	0	0	0
P02463_K.GSAGTPGMPGSPGPRGSPGNIGHPGSPGLPGEK.G_	P02463	Collagen alpha-1(IV) chain	K.GSAGTPGMPGSPGPRGSPGNIGHPGSPGLPGEK.G		0.10798	0.0719785	0.0439506	0	0	0	0.166649	0.0307385	0.0258253	0	0	0	0.576795	0.0646162	0.147552	0	0	0
P48774_K.FKLDLDFPNLPYLMDGK.N_	P48774	Glutathione S-transferase Mu 5	K.FKLDLDFPNLPYLMDGK.N		0.217806	0.0690298	0.177845	0	0	0	0.0650024	0.0655049	0.201216	0	0	0	0.215658	0.235554	0.210364	0	0	0
Q8CG50_R.HGGPMFSEKNTDHIQLDSK.D_	Q8CG50	Ras-related protein Rab-43	R.HGGPMFSEKNTDHIQLDSK.D		0.165663	0.0689501	0.0996632	0	0	0	0.100712	0.0580433	0.185971	0	0	0	0.376976	0.103641	0.0933255	0	0	0
Q9JLN9_R.KMLIQILTELEHSGIGR.I_	Q9JLN9	Serine/threonine-protein kinase mTOR	R.KMLIQILTELEHSGIGR.I		0.152297	0.0946422	0.102578	0	0	0	0.179101	0.015016	0.0320743	0	0	0	0.415673	0.0684458	0.222533	0	0	0
A0A0R4J0I9_R.FNSTEYQVVTR.V_	A0A0R4J0I9	Low density lipoprotein receptor-related protein 1	R.FNSTEYQVVTR.V		0.25872	0.0822158	0.0408642	0.164106	0.173098	0.146038	0.21342	0.0463638	0.0796003	0.0607213	0.133966	0.604156	0.293209	0.0675851	0.32046	0.0984396	0.0712945	0.220264
F8WIA1_K.EKEDSLEAVKAR.L_	F8WIA1	CAP-Gly domain-containing linker protein 1	K.EKEDSLEAVKAR.L		0.0577534	0.13566	0.1207	0	0	0	0.161297	0.136006	0.0657468	0	0	0	0.267006	0.139623	0.190501	0	0	0
Q8K298_R.AESADSLGSEDR.D_	Q8K298	Anillin	R.AESADSLGSEDR.D		0.212848	0.112105	0.0518328	0.200855	0.241057	0.152314	0.257447	0.0712295	0.0721286	0.0143047	0.21451	0.187699	0.3035	0.0785201	0.173582	0.085438	0.110681	0.123731
O35607_R.NLSHNR.R_HexNAc(2)Hex(2)	O35607	Bone morphogenetic protein receptor type-2	R.NLSHNR.R	HexNAc(2)Hex(2)	0.196757	0.136897	0.231295	0	0	0	0.181801	0.189263	0.0812241	0	0	0	0.132986	0.122807	0.162563	0	0	0
Q3UPL0_K.TQPPEDISCIAWNR.Q_	Q3UPL0	Protein transport protein Sec31A	K.TQPPEDISCIAWNR.Q		0.211848	0.140845	0.0164517	0	0	0	0.0326485	0.0680136	0.0859556	0	0	0	0.58182	0.0529445	0.0312994	0	0	0
A0A0R4J007_R.ATSLHNSK.A_	A0A0R4J007	Paladin	R.ATSLHNSK.A		0.0409347	0.0998732	0.0839107	0	0	0	0.143901	0.0650855	0.082371	0	0	0	0.432633	0.0848639	0.135886	0	0	0
Q70IV5_R.AEVSTIHLQSPGR.K_	Q70IV5	Synemin	R.AEVSTIHLQSPGR.K		0.277245	0.110119	0.168268	0.196825	0.157276	0.114793	0.292706	0.19506	0.0511883	0.101856	0.136077	0.281494	0.0657081	0.10776	0.283075	0.121152	0.179598	0.141966
Q8CHU3_K.DDFSEFDNLRTSKK.P_	Q8CHU3	Epsin-2	K.DDFSEFDNLRTSKK.P		0.01479	0.0214706	0.0398705	0	0	0	0.038013	0.0469832	0.135788	0	0	0	0.146684	0.032362	0.917698	0	0	0
F8VPV0_R.SGQEAAELK.E_	F8VPV0	Pericentrin	R.SGQEAAELK.E		0.140129	0.136521	0.15415	0	0	0	0.190537	0.129765	0.0831533	0	0	0	0.236021	0.0996643	0.128841	0	0	0
Q8CEC0_K.QLEDLNYCREER.V_	Q8CEC0	Nuclear pore complex protein Nup88	K.QLEDLNYCREER.V		0.202247	0.0901915	0.0114877	0	0	0	0.00933862	0.0575022	0.271232	0	0	0	0.275282	0.00788019	0.331767	0	0	0
F8VQE9_R.IEDLALQNQIR.E_	F8VQE9	Arf-GAP with GTPase, ANK repeat and PH domain-containing protein 3	R.IEDLALQNQIR.E		0.288411	0.0984797	0.0974942	0.100567	0.119295	0.174425	0.420241	0.141527	0.0439132	0.211951	0.196406	0.23184	0.131502	0.0646265	0.216842	0.131714	0.0724489	0.140868
A2A690_K.TNNAQNGHLLEDDYYSPHGMLANGSR.G_HexNAc(2)Hex(9)	A2A690	Protein TANC2	K.TNNAQNGHLLEDDYYSPHGMLANGSR.G	HexNAc(2)Hex(9)	0.10334	0.150417	0.12703	0	0	0	0.182826	0.150926	0.106385	0	0	0	0.196317	0.15242	0.158647	0	0	0
G5E8T6_K.MILDSQWCQGLQK.G_	G5E8T6	Membrane associated guanylate kinase, WW and PDZ domain containing 3, isoform CRA_a	K.MILDSQWCQGLQK.G		0.264061	0.0751638	0.186104	0	0	0	0.322284	0.143349	0.0623563	0	0	0	0.116512	0.110852	0.260959	0	0	0
O08797_K.QTEGKIPELLSGGSVDSETR.L_	O08797	SPI6	K.QTEGKIPELLSGGSVDSETR.L		0.113163	0.0860294	0.217601	0	0	0	0.109802	0.0905005	0.106632	0	0	0	0.202405	0.102163	0.449998	0	0	0
Q99L04_K.SFWEVPASIWDDINNVGLR.G_	Q99L04	Dehydrogenase/reductase SDR family member 1	K.SFWEVPASIWDDINNVGLR.G		0.294363	0.0778315	0.119665	0	0	0	0.322479	0.0787764	0.0593481	0	0	0	0.225212	0.0653379	0.277596	0	0	0
Q8K4Q8_R.QQLQEITEK.T_	Q8K4Q8	Collectin-12	R.QQLQEITEK.T		0.166272	0.119302	0.102492	0.182505	0.194538	0.145797	0.17295	0.0358884	0.0664367	0.0418427	0.187202	0.149002	0.370608	0.0869609	0.2388	0.141097	0.120635	0.227878
A0A0B4J1E2_R.LLEDFGDGGAFPEIHVAQYPLDMGRKK.K_	A0A0B4J1E2	SNW domain-containing protein 1	R.LLEDFGDGGAFPEIHVAQYPLDMGRKK.K		0.119204	0.188912	0.122542	0	0	0	0.13543	0.0957763	0.106223	0	0	0	0.17277	0.0643621	0.252134	0	0	0
A0A0G2JEC4_-.MNIMDFNVK.K_	A0A0G2JEC4	Endophilin-B1	-.MNIMDFNVK.K		0.119109	0.139844	0.116989	0.135923	0.198051	0.111054	0.1618	0.0606776	0.0884711	0.0401687	0.23346	0.233437	0.262183	0.104961	0.212664	0.0837352	0.0858162	0.186314
E9PXE2_R.RHVMNELLDTER.A_	E9PXE2	Guanine nucleotide exchange factor DBS	R.RHVMNELLDTER.A		0.18579	0.139441	0.0749232	0	0	0	0.234309	0.12329	0.107343	0	0	0	0.168577	0.165606	0.167538	0	0	0
O08582_R.TGDKATVHFR.F_	O08582	GTP-binding protein 1	R.TGDKATVHFR.F		0.116473	0.15528	0.100384	0.196294	0.166165	0.186957	0.0673867	0.21672	0.0304979	0.169592	0.0978477	0.111594	0.398553	0.0650474	0.166828	0.130453	0.148168	0.149005
Q3UMA3_K.QTMEELK.E_	Q3UMA3	Hepatocyte growth factor-regulated tyrosine kinase substrate	K.QTMEELK.E		0.177779	0.118283	0.111937	0	0	0	0.161746	0.0556048	0.0559142	0	0	0	0.352962	0.110793	0.181723	0	0	0
Q62261_K.HDTSASTQSTPASSR.A_	Q62261	Spectrin beta chain, non-erythrocytic 1	K.HDTSASTQSTPASSR.A		0.107481	0.179626	0.10691	0.175992	0.163422	0.171371	0.163097	0.140389	0.127446	0.137914	0.163617	0.0907491	0.205795	0.138883	0.135283	0.172674	0.139414	0.123528
Q00519_K.IMSIDTSEAK.K_	Q00519	Xanthine dehydrogenase/oxidase	K.IMSIDTSEAK.K		0.147045	0.147185	0.00184861	0.159954	0.182415	0.139516	0.012588	0.0527124	0.115704	0.161605	0.164133	0.152365	0.354067	0.00138211	0.461802	0.146416	0.112297	0.136519
Q9D8E6_R.QPYAVSELAGHQTSAESWGTGR.A_	Q9D8E6	60S ribosomal protein L4	R.QPYAVSELAGHQTSAESWGTGR.A		0.0867262	0.176299	0.113168	0.10801	0.193834	0.127558	0.23142	0.107133	0.0762223	0.0720932	0.148526	0.140995	0.247702	0.133622	0.140222	0.103624	0.274439	0.125869
E9PVM1_K.ETGSSFK.S_	E9PVM1	Type II inositol 3,4-bisphosphate 4-phosphatase	K.ETGSSFK.S		0.159507	0.182274	0.132344	0	0	0	0.182558	0.0793764	0.0737534	0	0	0	0.211534	0.0917279	0.233044	0	0	0
F6ZDS4_R.ELQELQDSLNVER.E_	F6ZDS4	Nucleoprotein TPR	R.ELQELQDSLNVER.E		0.19266	0.120565	0.102229	0	0	0	0.231856	0.091073	0.0883141	0	0	0	0.251836	0.0962354	0.172938	0	0	0
Q5FWI3_K.YMGTGGIDQK.P_	Q5FWI3	Cell surface hyaluronidase	K.YMGTGGIDQK.P		0.198268	0.144257	0.247304	0	0	0	0.119107	0.140219	0.119393	0	0	0	0.154842	0.132628	0.127682	0	0	0
Q8BFZ3_K.YPIEHGVVTNWDDMEK.I_	Q8BFZ3	Beta-actin-like protein 2	K.YPIEHGVVTNWDDMEK.I		0.14063	0.0787654	0.0884153	0.0557328	0.069792	0.250006	0.0883853	0.0741416	0.195655	0.239683	0.178463	0.153702	0.281992	0.165495	0.192398	0.095597	0.148455	0.0969297
Q69Z98_K.NEPEPEQPIPR.K_	Q69Z98	Serine/threonine-protein kinase BRSK2	K.NEPEPEQPIPR.K		0.0260374	0.0809963	0.0479352	0	0	0	0.0388738	0.0637361	0.0335813	0	0	0	0.800484	0.0347001	0.0638614	0	0	0
Q8R001_R.FQDNLDFIQWFK.K_	Q8R001	Microtubule-associated protein RP/EB family member 2	R.FQDNLDFIQWFK.K		0.145507	0.138082	0.0896921	0	0	0	0.186184	0.0703426	0.0807959	0	0	0	0.235906	0.220466	0.233419	0	0	0
B1AQY2_R.VPGNNAVVSSLQEQLNR.G_	B1AQY2	Rho GTPase-activating protein 23	R.VPGNNAVVSSLQEQLNR.G		0.20597	0.118505	0.190381	0	0	0	0.168191	0.165456	0.124375	0	0	0	0.119326	0.157729	0.190101	0	0	0
G5E8T6_K.TSSTAGRVVSEKEK.G_	G5E8T6	Membrane associated guanylate kinase, WW and PDZ domain containing 3, isoform CRA_a	K.TSSTAGRVVSEKEK.G		0.350982	0.120825	0.175517	0	0	0	0.127955	0.181319	0.0998652	0	0	0	0.153512	0.0787718	0.200426	0	0	0
Q6IFZ6_K.YQELQITAGK.H_	Q6IFZ6	Keratin, type II cytoskeletal 1b	K.YQELQITAGK.H		1.19243	0.0879487	0.0164022	0	0	0	0.0318883	0.0784243	0.0385283	0	0	0	0.142082	0.0684571	0.135028	0	0	0
Q7TSF1_R.TTGFELMDGVKTSAAPEICQEYSGTLR.R_	Q7TSF1	Desmoglein-1-beta	R.TTGFELMDGVKTSAAPEICQEYSGTLR.R		0.163316	0.117627	0.113571	0	0	0	0.202513	0.0732041	0.0856094	0	0	0	0.269119	0.0686657	0.214262	0	0	0
F8WHU5_K.LVPPVVDDDEEEERQIGNTEHK.S_	F8WHU5	Sister chromatid cohesion protein PDS5 homolog B	K.LVPPVVDDDEEEERQIGNTEHK.S		0.168901	0.100825	0.0729304	0	0	0	0.0830542	0.102476	0.215634	0	0	0	0.241702	0.0870804	0.20153	0	0	0
Q69Z38_K.GAVDDAIAFGEK.T_	Q69Z38	Inactive tyrosine-protein kinase PEAK1	K.GAVDDAIAFGEK.T		0.217257	0.0928816	0.113916	0	0	0	0.392696	0.117832	0.0583027	0	0	0	0.140921	0.0722541	0.220191	0	0	0
Q6GSS7_K.VTIAQGGVLPNIQAVLLPK.K_	Q6GSS7	Histone H2A type 2-A	K.VTIAQGGVLPNIQAVLLPK.K		0.113942	0.0755512	0.140916	0	0	0	0.123409	0.117831	0.167029	0	0	0	0.430371	0.0775882	0.3811	0	0	0
A0A2I3BRL8_R.DYSDHPSGGSYR.D_	A0A2I3BRL8	Predicted gene 7324	R.DYSDHPSGGSYR.D		0.19328	0.170956	0.187861	0.201278	0.145694	0.134412	0.259976	0.162749	0.041902	0.0888503	0.184045	0.154451	0.101301	0.159565	0.151894	0.187397	0.112974	0.168054
A2AS98_K.NLESAVK.F_	A2AS98	Nck-associated protein 1	K.NLESAVK.F		0.212056	0.126546	0.143411	0	0	0	0.0948311	0.214219	0.129522	0	0	0	0.23856	0.104227	0.127643	0	0	0
Q569Z6_K.MADFHKEELDEHDK.D_	Q569Z6	Thyroid hormone receptor-associated protein 3	K.MADFHKEELDEHDK.D		0.273006	0.151766	0.167401	0	0	0	0.15494	0.0798391	0.132553	0	0	0	0.140036	0.147473	0.12489	0	0	0
Q641P0_R.EREVGIPPEQSLETAK.A_	Q641P0	Actin-related protein 3B	R.EREVGIPPEQSLETAK.A		0.186581	0.142716	0.122678	0	0	0	0.11163	0.109814	0.115768	0	0	0	0.286198	0.0761709	0.23583	0	0	0
Q8K4G1_R.VSGPWEEANPEALAR.A_	Q8K4G1	Latent-transforming growth factor beta-binding protein 4	R.VSGPWEEANPEALAR.A		0.0261404	0.0859634	0.11	0	0	0	0.0733069	0.13822	0.0837578	0	0	0	0.519434	0.0853585	0.0713151	0	0	0
A0A0R4J170_K.VDLNEEETILIIR.R_	A0A0R4J170	Transcription activator BRG1	K.VDLNEEETILIIR.R		0.184973	0.146673	0.100158	0	0	0	0.172825	0.204344	0.174941	0	0	0	0.108824	0.149734	0.127811	0	0	0
E9Q3L2_K.VFDAFLNMMAEK.A_	E9Q3L2	Phosphatidylinositol 4-kinase alpha	K.VFDAFLNMMAEK.A		0.292471	0.0760167	0.088482	0	0	0	0.177316	0.0800854	0.0956076	0	0	0	0.232755	0.0298065	0.393809	0	0	0
P07724_K.AHCLSEVEHDTMPADLPAIAADFVEDQEVCK.N_	P07724	Serum albumin	K.AHCLSEVEHDTMPADLPAIAADFVEDQEVCK.N		0.151918	0.155652	0.126939	0	0	0	0.0749293	0.0378004	0.0884121	0	0	0	0.202174	0.167528	0.227118	0	0	0
Q7TPV4_K.DVDPGFR.Q_	Q7TPV4	Myb-binding protein 1A	K.DVDPGFR.Q		0.129256	0.0915159	0.108034	0	0	0	0.159576	0.0834739	0.0494983	0	0	0	0.357645	0.109236	0.254143	0	0	0
Q8BVU0_R.RESQYQENR.S_HexNAc(2)Hex(5)	Q8BVU0	Leucine-rich repeat and calponin homology domain-containing protein 3	R.RESQYQENR.S	HexNAc(2)Hex(5)	0.143565	0.143331	0.139653	0	0	0	0.187519	0.162564	0.132245	0	0	0	0.159065	0.152946	0.13663	0	0	0
H3BIV5_K.KSGETALGQAEEAAVGQADK.R_	H3BIV5	A-kinase anchor protein 5	K.KSGETALGQAEEAAVGQADK.R		0.18878	0.127991	0.108608	0	0	0	0.14955	0.104208	0.136827	0	0	0	0.216463	0.129745	0.160366	0	0	0
P11531_K.EEALQKETK.V_	P11531	Dystrophin	K.EEALQKETK.V		0.0973283	0.125225	0.120674	0	0	0	0.11164	0.116689	0.111062	0	0	0	0.280784	0.122393	0.181034	0	0	0
Q64449_R.FRWTDGSIINFISWAPGK.P_	Q64449	C-type mannose receptor 2	R.FRWTDGSIINFISWAPGK.P		0.132179	0.069447	0.128564	0	0	0	0.0579659	0.0384406	0.147563	0	0	0	0.420887	0.0926782	0.121632	0	0	0
Q7TMB8_K.LMNFMYFQRNAIER.F_	Q7TMB8	Cytoplasmic FMR1-interacting protein 1	K.LMNFMYFQRNAIER.F		0.140124	0.146096	0.13997	0	0	0	0.114868	0.10526	0.124983	0	0	0	0.213435	0.164257	0.156285	0	0	0
Q8BMD8_K.IFTTGDVNKDGK.L_	Q8BMD8	Calcium-binding mitochondrial carrier protein SCaMC-1	K.IFTTGDVNKDGK.L		0.120875	0.096988	0.0794761	0	0	0	0.2378	0.416741	0.1231	0	0	0	0.125756	0.127141	0.1054	0	0	0
Q9QYX7_R.DVTQPQAEGTAK.E_	Q9QYX7	Protein piccolo	R.DVTQPQAEGTAK.E		0.224981	0.0803057	0.176442	0.173734	0.186556	0.146723	0.219223	0.111147	0.0786642	0.0676369	0.17029	0.289761	0.17786	0.192611	0.137684	0.126983	0.0873476	0.149567
O88532_K.DPFDTLATMTDQQR.E_	O88532	Zinc finger RNA-binding protein	K.DPFDTLATMTDQQR.E		0.170598	0.100306	0.122523	0	0	0	0.269194	0.144725	0.124311	0	0	0	0.102215	0.143239	0.234729	0	0	0
O88839_R.SNPPTRPLPADPVVR.R_	O88839	Disintegrin and metalloproteinase domain-containing protein 15	R.SNPPTRPLPADPVVR.R		0.155116	0.115306	0.146494	0	0	0	0.161258	0.125814	0.135538	0	0	0	0.199155	0.111322	0.207643	0	0	0
P11679_R.SLDMDGIIAEVRAQYEDIANR.S_	P11679	Keratin, type II cytoskeletal 8	R.SLDMDGIIAEVRAQYEDIANR.S		0.0768756	0.0978499	0.138534	0	0	0	0.178638	0.188158	0.17517	0	0	0	0.179512	0.0957214	0.130443	0	0	0
P70335_R.MKAEDYEVVK.V_	P70335	Rho-associated protein kinase 1	R.MKAEDYEVVK.V		0.335749	0.0847702	0.148983	0	0	0	0.0915951	0.0538775	0.0720258	0	0	0	0.267029	0.0388885	0.364003	0	0	0
Q01149_R.AGVMGPPGNRGSTGPAGIR.G_	Q01149	Collagen alpha-2(I) chain	R.AGVMGPPGNRGSTGPAGIR.G		0.173033	0.122127	0.0814234	0	0	0	0.141832	0.0581356	0.0956169	0	0	0	0.329608	0.068743	0.220242	0	0	0
Q9Z315_K.ASSGDASSLSIEETNK.L_	Q9Z315	U4/U6.U5 tri-snRNP-associated protein 1	K.ASSGDASSLSIEETNK.L		0.177835	0.143624	0.150564	0	0	0	0.127496	0.0743784	0.127098	0	0	0	0.160485	0.0813608	0.309217	0	0	0
O35382_R.TYQSITERITNSR.N_	O35382	Exocyst complex component 4	R.TYQSITERITNSR.N		0.454875	0.111799	0.0160941	0	0	0	0.0875509	0.296523	0.0480944	0	0	0	0.26026	0.0783444	0.141922	0	0	0
P28271_R.FFNLNKLEDSR.Y_	P28271	Cytoplasmic aconitate hydratase	R.FFNLNKLEDSR.Y		0.162542	0.0891146	0.0196546	0.0620675	0.111231	0.106229	0.287805	0.105126	0.138558	0.12447	0.129093	0.13715	0.179295	0.128643	0.203388	0.149647	0.27972	0.145645
Q8BL66_K.GEGEIEKLQTK.A_	Q8BL66	Early endosome antigen 1	K.GEGEIEKLQTK.A		0.0657471	0.109351	0.0153217	0.161195	0.15401	0.148666	0.00751085	0.0584939	0.12468	0.151779	0.163084	0.14279	0.0904998	0.0104011	0.775839	0.123728	0.120176	0.121907
Q8CBE3_R.STLLELFGQIER.E_	Q8CBE3	WD repeat-containing protein 37	R.STLLELFGQIER.E		0.220935	0.140396	0.00765565	0	0	0	0.00973934	0.0632343	0.274844	0	0	0	0.33504	0.00893951	0.214738	0	0	0
Q8K400_K.QEVLTEVIPMLEVR.L_	Q8K400	Syntaxin-binding protein 5	K.QEVLTEVIPMLEVR.L		0.247546	0.128343	0.0971027	0	0	0	0.178277	0.023118	0.0934816	0	0	0	0.257622	0.0566609	0.259475	0	0	0
Q8VCC8_R.GVATSLGLNER.L_	Q8VCC8	Rap guanine nucleotide exchange factor 3	R.GVATSLGLNER.L		0.827556	0.0574628	0.0230766	0	0	0	0.0568142	0.0151369	0.466334	0	0	0	0.0528631	0.0335942	0.0626616	0	0	0
Q9QXS1_R.QQSDHDAER.L_	Q9QXS1	Plectin	R.QQSDHDAER.L		0.226529	0.12248	0.148944	0	0	0	0.195173	0.13099	0.0758895	0	0	0	0.19709	0.168369	0.18043	0	0	0
B2RQE8_R.LIQNANDVLIAPLEKFRK.E_	B2RQE8	Rho GTPase-activating protein 42	R.LIQNANDVLIAPLEKFRK.E		0.125007	0.0933355	0.140308	0	0	0	0.0537482	0.0372206	0.210647	0	0	0	0.272173	0.163677	0.127542	0	0	0
O88569_R.NMGGPYGGGNYGPGGSGGSGGYGGRSR.Y_	O88569	Heterogeneous nuclear ribonucleoproteins A2/B1	R.NMGGPYGGGNYGPGGSGGSGGYGGRSR.Y		0.160456	0.0619156	0.049494	0	0	0	0.0633105	0.111513	0.105666	0	0	0	0.465911	0.0435925	0.171209	0	0	0
Q6PAJ1_K.EDGESADK.L_	Q6PAJ1	Breakpoint cluster region protein	K.EDGESADK.L		0.0746108	0.187182	0.0668009	0	0	0	0.167408	0.137704	0.0375618	0	0	0	0.375079	0.0666577	0.100651	0	0	0
A5D6P2_K.PRSSKPGDSNR.S_	A5D6P2	Par-3 (Partitioning defective 3) homolog (C. elegans)	K.PRSSKPGDSNR.S		0.12611	0.130351	0.304032	0	0	0	0.138633	0.0422123	0.146692	0	0	0	0.215559	0.0623257	0.196984	0	0	0
E9PZ16_R.HQTHGSLLR.L_	E9PZ16	Basement membrane-specific heparan sulfate proteoglycan core protein	R.HQTHGSLLR.L		0.212118	0.148043	0.109966	0	0	0	0.200359	0.109374	0.132143	0	0	0	0.153917	0.154103	0.152613	0	0	0
Q8BIQ5_R.GLLGDAPNDPR.G_	Q8BIQ5	Cleavage stimulation factor subunit 2	R.GLLGDAPNDPR.G		0.202181	0.106776	0.098256	0	0	0	0.179787	0.116693	0.153059	0	0	0	0.190193	0.115739	0.22408	0	0	0
Q9JIK5_K.NGLSQPSEEEVDIPK.P_	Q9JIK5	Nucleolar RNA helicase 2	K.NGLSQPSEEEVDIPK.P		0.285727	0.154528	0.00572446	0	0	0	0.0274957	0.0513922	0.0528647	0	0	0	0.495542	0.0251032	0.175647	0	0	0
Q9R0B6_R.LMLMEGWLQR.S_	Q9R0B6	Laminin subunit gamma-3	R.LMLMEGWLQR.S		0.0936992	0.0975146	0.156389	0.242555	0.149669	0.155763	0.174917	0.0977023	0.160724	0.119542	0.128207	0.168818	0.215462	0.0558877	0.304394	0.174319	0.116378	0.159967
Q9Z2T6_R.ATAENEFVVLKKDVDCAYLR.K_	Q9Z2T6	Keratin, type II cuticular Hb5	R.ATAENEFVVLKKDVDCAYLR.K		0.222358	0.0520347	0.00341326	0	0	0	0.0197009	0.155044	0.323289	0	0	0	0.27805	0.011084	0.369575	0	0	0
P59325_R.RHFLRFCHNNK.K_	P59325	Eukaryotic translation initiation factor 5	R.RHFLRFCHNNK.K		0.18089	0.165198	0.139668	0.0920972	0.122187	0.154132	0.139188	0.142273	0.104878	0.0560581	0.29306	0.282043	0.169556	0.103442	0.251304	0.0850812	0.064147	0.238907
Q8VDN2_K.EVSMDDHKLSLDELHR.K_	Q8VDN2	Sodium/potassium-transporting ATPase subunit alpha-1	K.EVSMDDHKLSLDELHR.K		0.230128	0.0559063	0.0892729	0	0	0	0.229972	0.021115	0.0570213	0	0	0	0.378165	0.0421757	0.243427	0	0	0
Q9R0Q6_R.NMSAMER.F_HexNAc(5)Hex(6)Fuc(1)	Q9R0Q6	Actin-related protein 2/3 complex subunit 1A	R.NMSAMER.F	HexNAc(5)Hex(6)Fuc(1)	0.242165	0.119574	0.1558	0	0	0	0.171672	0.157132	0.0969259	0	0	0	0.173707	0.116455	0.203642	0	0	0
E9QM77_R.NSSKGLPQPTISFDGIYANVR.M_HexNAc(4)Hex(5)Fuc(1)NeuAc(1)NeuGc(1)	E9QM77	Ataxin-2	R.NSSKGLPQPTISFDGIYANVR.M	HexNAc(4)Hex(5)Fuc(1)NeuAc(1)NeuGc(1)	0.174627	0.10204	0.013161	0	0	0	0.0149351	0.0486943	0.091189	0	0	0	0.309201	0.00828967	0.509684	0	0	0
P97350_R.LLTSHTGNTSNSEDILSSACYTVR.N_HexNAc(2)Hex(4)	P97350	Plakophilin-1	R.LLTSHTGNTSNSEDILSSACYTVR.N	HexNAc(2)Hex(4)	0.553012	0.0814852	0.230862	0	0	0	0.202669	0.146093	0.066082	0	0	0	0.0667653	0.0967678	0.198083	0	0	0
Q07113_K.MNYTGGDTCHK.V_	Q07113	Cation-independent mannose-6-phosphate receptor	K.MNYTGGDTCHK.V		0.146547	0.132022	0.155349	0	0	0	0.186045	0.206527	0.160317	0	0	0	0.126498	0.126049	0.148745	0	0	0
Q61001_R.CCPGFNQQPWKPATTDSANECQSCNCHGHAYDCYYDPEVDRR.N_	Q61001	Laminin subunit alpha-5	R.CCPGFNQQPWKPATTDSANECQSCNCHGHAYDCYYDPEVDRR.N		0.219538	0.104611	0.458277	0	0	0	0.147937	0.0680846	0.0719872	0	0	0	0.189666	0.0770341	0.146165	0	0	0
Q6P5E4_R.ISMINNPSQEISDSSTPIFR.A_	Q6P5E4	UDP-glucose:glycoprotein glucosyltransferase 1	R.ISMINNPSQEISDSSTPIFR.A		0.119036	0.134164	0.185458	0.163838	0.206102	0.11545	0.152066	0.144818	0.187639	0.12645	0.155037	0.0824209	0.136613	0.134505	0.159655	0.183251	0.126112	0.192238
Q6P5H2_K.FTLSGVDGDSWSSGED.-_	Q6P5H2	Nestin	K.FTLSGVDGDSWSSGED.-		0.157165	0.179314	0.112132	0	0	0	0.113711	0.109934	0.103814	0	0	0	0.242182	0.136805	0.125886	0	0	0
Q6PHU5_K.IPGDKCQGGMNPAR.E_	Q6PHU5	Sortilin	K.IPGDKCQGGMNPAR.E		0.0842022	0.15324	0.0672269	0	0	0	0.205085	0.11247	0.0951035	0	0	0	0.220882	0.16322	0.173534	0	0	0
D3YUD2_K.YSLYEVHVSGEER.R_	D3YUD2	Afadin (Fragment)	K.YSLYEVHVSGEER.R		0.123791	0.1517	0.179434	0	0	0	0.222871	0.0992816	0.123263	0	0	0	0.213607	0.136798	0.104682	0	0	0
E9PVA8_R.LFNDSSPVVLEESWDALNAITK.K_	E9PVA8	eIF-2-alpha kinase activator GCN1	R.LFNDSSPVVLEESWDALNAITK.K		0.064893	0.174877	0.0557959	0	0	0	0.074276	0.135698	0.0432204	0	0	0	0.436252	0.0741577	0.0737721	0	0	0
E9QPX1_R.DGQQNISLLYTEPGASQTQTGASFR.L_	E9QPX1	Collagen alpha-1(XVIII) chain	R.DGQQNISLLYTEPGASQTQTGASFR.L		0.393165	0.0955503	0.173685	0	0	0	0.159247	0.113783	0.0707985	0	0	0	0.151101	0.0924228	0.295529	0	0	0
H9KV00_R.AAPVTGGMGAVLMRK.M_	H9KV00	Protein SON	R.AAPVTGGMGAVLMRK.M		0.213469	0.141194	0.158309	0	0	0	0.154192	0.0918859	0.103742	0	0	0	0.200307	0.120958	0.213441	0	0	0
O35459_R.GLLMQQLRGTSQLYFNISLR.S_	O35459	Delta(3,5)-Delta(2,4)-dienoyl-CoA isomerase, mitochondrial	R.GLLMQQLRGTSQLYFNISLR.S		0.123884	0.11535	0.119273	0	0	0	0.180147	0.117683	0.0967043	0	0	0	0.255856	0.15636	0.16342	0	0	0
O55106_R.SAGDGTDWEK.E_	O55106	Striatin	R.SAGDGTDWEK.E		0.195469	0.078179	0.220629	0	0	0	0.10572	0.0558524	0.246829	0	0	0	0.0956941	0.0962316	0.334062	0	0	0
P59764_R.HTTSVSPSPAGRSPLK.G_	P59764	Dedicator of cytokinesis protein 4	R.HTTSVSPSPAGRSPLK.G		0.180011	0.133327	0.289066	0	0	0	0.240681	0.164627	0.112605	0	0	0	0.110635	0.113353	0.128465	0	0	0
Q64514_K.NGSKDK.E_HexNAc(2)Hex(3)Fuc(1)	Q64514	Tripeptidyl-peptidase 2	K.NGSKDK.E	HexNAc(2)Hex(3)Fuc(1)	0.228175	0.129402	0.00760367	0	0	0	0.021407	0.0413181	0.105223	0	0	0	0.570425	0.00837366	0.0636867	0	0	0
Q8BM55_R.MEPTLSQYPHDYPYSLVSR.E_	Q8BM55	Transmembrane protein 214	R.MEPTLSQYPHDYPYSLVSR.E		0.0796452	0.119273	0.0179339	0.175805	0.1614	0.1195	0.0156109	0.0702881	0.167862	0.106307	0.162344	0.178543	0.130778	0.00227176	0.612539	0.118508	0.160431	0.156872
Q9CXT8_R.KDLVDYITTHYK.G_	Q9CXT8	Mitochondrial-processing peptidase subunit beta	R.KDLVDYITTHYK.G		0.162081	0.10695	0.114642	0	0	0	0.169335	0.073875	0.059406	0	0	0	0.286	0.0791789	0.34759	0	0	0
O88322_R.PTPRPDVTPPSVGTFLLYAQGQQIGHLPLNGSRLQK.D_HexNAc(3)Hex(6)NeuAc(1)	O88322	Nidogen-2	R.PTPRPDVTPPSVGTFLLYAQGQQIGHLPLNGSRLQK.D	HexNAc(3)Hex(6)NeuAc(1)	0.122592	0.109545	0.140409	0	0	0	0.223837	0.0627503	0.0833453	0	0	0	0.296723	0.105801	0.16976	0	0	0
Q8C8N2_R.DLPQYGQK.Q_	Q8C8N2	Protein SCAI	R.DLPQYGQK.Q		0.164475	0.059709	0.0929118	0.109898	0.13494	0.162615	0.234285	0.070823	0.062306	0.127505	0.133852	0.146652	0.350685	0.0823608	0.204831	0.132644	0.193579	0.176497
Q8K297_K.MGFDEVFMINLK.R_	Q8K297	Procollagen galactosyltransferase 1	K.MGFDEVFMINLK.R		0.250573	0.0999477	0.00702321	0	0	0	0.0205766	0.0469379	0.209981	0	0	0	0.394399	0.00947837	0.271086	0	0	0
Q99P72_K.EHGYLGNLSAVASTEGTIEETLNEASR.E_	Q99P72	Reticulon-4	K.EHGYLGNLSAVASTEGTIEETLNEASR.E		0.0326334	0.167258	0.12874	0.140333	0.158608	0.162096	0.142575	0.150723	0.105974	0.176234	0.171944	0.132831	0.290589	0.119367	0.125731	0.150053	0.144619	0.146277
E9QMK9_K.DELLQAALSLSHAR.S_	E9QMK9	D-glutamate cyclase, mitochondrial	K.DELLQAALSLSHAR.S		0.226279	0.132133	0.325589	0	0	0	0.194173	0.285614	0.0559556	0	0	0	0.0790263	0.0800818	0.162031	0	0	0
P62196_K.IEFPPPNEEAR.L_	P62196	26S proteasome regulatory subunit 8	K.IEFPPPNEEAR.L		0.713477	0.0357476	0.0781857	0.0953021	0.15047	0.134963	0.0513686	0.0103129	0.508855	0.171104	0.133013	0.104106	0.0775548	0.048157	0.0814038	0.223378	0.19016	0.144995
Q8C052_R.ARQPLNTTNPSR.S_HexNAc(2)Hex(4)	Q8C052	Microtubule-associated protein 1S	R.ARQPLNTTNPSR.S	HexNAc(2)Hex(4)	0.228349	0.137663	0.106495	0	0	0	0.107996	0.164749	0.0739984	0	0	0	0.232641	0.174009	0.162692	0	0	0
Q9R013_R.NATFSSFLPLLDK.D_HexNAc(3)Hex(5)	Q9R013	Cathepsin F	R.NATFSSFLPLLDK.D	HexNAc(3)Hex(5)	0.0313843	0.146909	0.142384	0	0	0	0.0901822	0.163423	0.122674	0	0	0	0.256677	0.154138	0.176784	0	0	0
E9Q1Z0_K.AQYEDIANR.S_	E9Q1Z0	Keratin 90	K.AQYEDIANR.S		0.280738	0.0434345	0.116905	0	0	0	0.269939	0.0228922	0.0312945	0	0	0	0.0508711	0.34268	0.245222	0	0	0
F8VQN6_R.SSTMQYVILMYMK.Y_	F8VQN6	Rho guanine nucleotide exchange factor 12	R.SSTMQYVILMYMK.Y		0.190257	0.102164	0.0495166	0	0	0	0.0499602	0.112158	0.241453	0	0	0	0.169232	0.0564615	0.366652	0	0	0
P06745_K.IEPELEGSSAVTSHDSSTNGLISFIK.Q_	P06745	Glucose-6-phosphate isomerase	K.IEPELEGSSAVTSHDSSTNGLISFIK.Q		0.170297	0.131483	0.281625	0	0	0	0.106544	0.127655	0.125716	0	0	0	0.198592	0.126204	0.167705	0	0	0
P11627_K.GYNVTYWWK.G_HexNAc(4)Hex(4)Fuc(1)	P11627	Neural cell adhesion molecule L1	K.GYNVTYWWK.G	HexNAc(4)Hex(4)Fuc(1)	0.131229	0.168789	0.202031	0	0	0	0.18581	0.226657	0.120645	0	0	0	0.116076	0.130853	0.116454	0	0	0
P27612_K.YVSVSEPAK.V_	P27612	Phospholipase A-2-activating protein	K.YVSVSEPAK.V		0.284449	0.0859406	0.133326	0	0	0	0.214027	0.124573	0.112432	0	0	0	0.169982	0.0897238	0.217271	0	0	0
Q8R180_K.SASYKYSEEANR.I_	Q8R180	ERO1-like protein alpha	K.SASYKYSEEANR.I		0.205466	0.121744	0.177644	0.19151	0.334962	0.117098	0.175541	0.0950231	0.0743571	0.0372582	0.148504	0.102151	0.2308	0.118998	0.152276	0.0793828	0.113248	0.145126
Q99MN9_R.NVTASGVIPQISLIMGPCAGGAVYSPALTDFTFMVK.D_HexNAc(5)Hex(6)Fuc(1)NeuAc(2)NeuGc(1)	Q99MN9	Propionyl-CoA carboxylase beta chain, mitochondrial	R.NVTASGVIPQISLIMGPCAGGAVYSPALTDFTFMVK.D	HexNAc(5)Hex(6)Fuc(1)NeuAc(2)NeuGc(1)	0.171661	0.129454	0.170328	0	0	0	0.124049	0.196708	0.168068	0	0	0	0.145879	0.137733	0.148216	0	0	0
Q9JHU4_R.LIPSLRTYAEPLTAAMVEFYTMSQER.F_	Q9JHU4	Cytoplasmic dynein 1 heavy chain 1	R.LIPSLRTYAEPLTAAMVEFYTMSQER.F		0.373316	0.0769774	0.149238	0	0	0	0.46637	0.177105	0.0518806	0	0	0	0.0732402	0.126815	0.149306	0	0	0
A0A0R4J0Q5_K.SVFEEEVR.E_	A0A0R4J0Q5	Lamin-B2	K.SVFEEEVR.E		0.135134	0.163954	0.135392	0	0	0	0.217543	0.190659	0.124668	0	0	0	0.103636	0.165012	0.161994	0	0	0
B1AU74_K.EFSVNDLSESSIPR.W_	B1AU74	Motile sperm domain-containing protein 2	K.EFSVNDLSESSIPR.W		0.154677	0.139559	0.157174	0	0	0	0.213501	0.129355	0.0926953	0	0	0	0.170446	0.107399	0.192907	0	0	0
P26043_K.QAADQMK.N_	P26043	Radixin	K.QAADQMK.N		0.213591	0.137916	0.160242	0	0	0	0.164148	0.14533	0.166595	0	0	0	0.137812	0.152823	0.109636	0	0	0
A0A286YDF5_K.AASPSEMTCPPGWEWEDDAWIYDINR.A_	A0A286YDF5	Myoferlin	K.AASPSEMTCPPGWEWEDDAWIYDINR.A		0.191178	0.137552	0.073824	0	0	0	0.156764	0.166914	0.12091	0	0	0	0.137248	0.223679	0.160939	0	0	0
D3YXG0_R.EFNLTVNVPPSIGGGPQSLVTLLNK.S_HexNAc(4)Hex(5)Fuc(1)NeuGc(1)	D3YXG0	Hemicentin-1	R.EFNLTVNVPPSIGGGPQSLVTLLNK.S	HexNAc(4)Hex(5)Fuc(1)NeuGc(1)	0.166644	0.143286	0.103802	0	0	0	0.174915	0.0631942	0.0951385	0	0	0	0.261685	0.0874385	0.208514	0	0	0
E9PZ16_R.LPQVSPADSGDYVCRVESDVGPK.E_	E9PZ16	Basement membrane-specific heparan sulfate proteoglycan core protein	R.LPQVSPADSGDYVCRVESDVGPK.E		0.232181	0.15115	0.156677	0	0	0	0.0433681	0.0426628	0.0863893	0	0	0	0.284919	0.081548	0.273278	0	0	0
Q80UW2_R.TDAGSLYELTVR.L_	Q80UW2	F-box only protein 2	R.TDAGSLYELTVR.L		0.13398	0.204005	0.172087	0.0945104	0.154225	0.208052	0.138501	0.137891	0.0736336	0.134847	0.189437	0.14049	0.232651	0.088232	0.177919	0.120702	0.159082	0.143953
Q9CZU3_R.FPDGVPLLDPIDDMGIQDQGLK.K_	Q9CZU3	Exosome RNA helicase MTR4	R.FPDGVPLLDPIDDMGIQDQGLK.K		0.279437	0.110021	0.00588368	0.36898	0.0581611	0.189634	0.0117547	0.168596	0.150569	0.260715	0.0842444	0.164691	0.10184	0.00783392	0.584932	0.0574457	0.0585031	0.282835
Q9D0E1_K.GEERPTQNEK.R_	Q9D0E1	Heterogeneous nuclear ribonucleoprotein M	K.GEERPTQNEK.R		0.130011	0.075494	0.158997	0	0	0	0.0940338	0.209787	0.202177	0	0	0	0.241699	0.0917918	0.147625	0	0	0
Q9JI91_K.ICDQWDR.L_	Q9JI91	Alpha-actinin-2	K.ICDQWDR.L		0.18812	0.187841	0.107656	0	0	0	0.173311	0.116751	0.11994	0	0	0	0.205501	0.130025	0.123392	0	0	0
Q9JKY7_R.VQQEIDEVIGQVQCPEMADQAR.M_	Q9JKY7	Cytochrome P450 CYP2D22	R.VQQEIDEVIGQVQCPEMADQAR.M		0.0649913	0.0393462	0.0613112	0	0	0	0.0667774	0.0703837	0.0591336	0	0	0	0.674833	0.0615394	0.0398564	0	0	0
Q9WUU7_K.DQDCDK.F_	Q9WUU7	Cathepsin Z	K.DQDCDK.F		0.133271	0.113835	0.0967302	0	0	0	0.149743	0.074842	0.0555713	0	0	0	0.336182	0.0654841	0.256503	0	0	0
F6Q8A4_K.EVMFTEEDVK.F_	F6Q8A4	Ribosomal protein S6 kinase alpha-1 (Fragment)	K.EVMFTEEDVK.F		0.420794	0.0798758	0.168987	0	0	0	0.116576	0.0679024	0.202089	0	0	0	0.143116	0.143277	0.16732	0	0	0
F7AA26_R.KQFQLMENSR.Q_	F7AA26	Paralemmin A kinase anchor protein (Fragment)	R.KQFQLMENSR.Q		0.204274	0.0525462	0.0683617	0.157403	0.186365	0.112412	0.0499061	0.0531857	0.273176	0.163149	0.154138	0.372219	0.36681	0.0575231	0.168266	0.0823423	0.129388	0.173799
O70318_R.VTPLPFQPQASSHETLNVVEEK.K_	O70318	Band 4.1-like protein 2	R.VTPLPFQPQASSHETLNVVEEK.K		0.200476	0.136229	0.133906	0	0	0	0.208175	0.126684	0.107425	0	0	0	0.200888	0.114897	0.174625	0	0	0
P97872_K.EFDLLK.Y_	P97872	Dimethylaniline monooxygenase [N-oxide-forming] 5	K.EFDLLK.Y		0.225814	0.129485	0.153263	0	0	0	0.175497	0.126698	0.134718	0	0	0	0.114627	0.132351	0.210508	0	0	0
Q5FWH6_R.AAVLSEELWGVGEDGGPSPANPGEAPTFSR.L_	Q5FWH6	Rho guanine nucleotide exchange factor 15	R.AAVLSEELWGVGEDGGPSPANPGEAPTFSR.L		0.189571	0.132893	0.119377	0.169996	0.196418	0.189868	0.157328	0.145588	0.116826	0.154737	0.0953292	0.094546	0.172408	0.107074	0.247715	0.172468	0.144252	0.10404
Q9QYX7_K.GSVPAAAAESPSMHR.K_	Q9QYX7	Protein piccolo	K.GSVPAAAAESPSMHR.K		0.186866	0.0834042	0.0453718	0	0	0	0.200214	0.042232	0.0514902	0	0	0	0.354497	0.0532671	0.264305	0	0	0
E9QMP6_R.TPLPTLNER.D_	E9QMP6	Non-specific serine/threonine protein kinase	R.TPLPTLNER.D		0.176885	0.0907	0.0909544	0	0	0	0.0831192	0.148668	0.18577	0	0	0	0.300714	0.0846173	0.0957636	0	0	0
G3X8X7_K.LGDTPGVSYSDIAAR.A_	G3X8X7	Vacuolar protein sorting 16 (Yeast)	K.LGDTPGVSYSDIAAR.A		0.0691351	0.040111	0.0378805	0.112656	0.108141	0.19977	0.101579	0.0918684	0.0609349	0.137914	0.15426	0.282363	0.629619	0.0683131	0.0333722	0.109515	0.112602	0.225029
O89053_R.DGALICTSCR.D_	O89053	Coronin-1A	R.DGALICTSCR.D		0.0996354	0.141032	0.191073	0	0	0	0.113252	0.149094	0.156432	0	0	0	0.155524	0.127816	0.199599	0	0	0
Q9DAW9_R.HLYDPKMQTDKPFDQTTISLQMGTNK.G_	Q9DAW9	Calponin-3	R.HLYDPKMQTDKPFDQTTISLQMGTNK.G		0.187174	0.156682	0.217227	0	0	0	0.138086	0.111001	0.122363	0	0	0	0.155831	0.0970317	0.222155	0	0	0
Q9JME5_K.LVYVYLVR.Y_	Q9JME5	AP-3 complex subunit beta-2	K.LVYVYLVR.Y		0.263616	0.124686	0.123155	0.133335	0.125283	0.165741	0.106118	0.0647496	0.142257	0.124884	0.138114	0.300958	0.198442	0.115913	0.214872	0.144564	0.0974614	0.211786
S4R2K9_R.MVYHSPPGGECASER.I_	S4R2K9	Ankyrin-3 (Fragment)	R.MVYHSPPGGECASER.I		0.134781	0.237954	0.072342	0	0	0	0.0745676	0.218276	0.0550313	0	0	0	0.283037	0.0709618	0.105399	0	0	0
E9Q557_R.LTYEIEDEK.R_	E9Q557	Desmoplakin	R.LTYEIEDEK.R		0.334512	0.108231	0.188109	0.0804001	0.157111	0.131454	0.236034	0.174146	0.0706756	0.107876	0.115262	0.209952	0.0438091	0.133197	0.180565	0.114264	0.228734	0.117954
F8VPV0_K.CIANELQK.T_	F8VPV0	Pericentrin	K.CIANELQK.T		0.168572	0.082257	0.095624	0	0	0	0.202744	0.0795823	0.0604401	0	0	0	0.31473	0.0580964	0.223502	0	0	0
P12960_K.DAGVYYCLASNNYGMVR.S_	P12960	Contactin-1	K.DAGVYYCLASNNYGMVR.S		1.20009	0.0429102	0.0447006	0.102815	0.187401	0.154185	0.0641159	0.0408121	0.504028	0.133593	0.144349	0.162947	0.0664753	0.0315675	0.0727357	0.139833	0.231899	0.135839
P70335_K.NISTER.T_HexNAc(1)Fuc(1)	P70335	Rho-associated protein kinase 1	K.NISTER.T	HexNAc(1)Fuc(1)	0.2744	0.109708	0.192681	0	0	0	0.109512	0.0433916	0.0738281	0	0	0	0.195345	0.13553	0.300241	0	0	0
Q3UH68_K.AQKEVEEEERR.Y_	Q3UH68	LIM and calponin homology domains-containing protein 1	K.AQKEVEEEERR.Y		0.426804	0.0933404	0.123475	0	0	0	0.109509	0.0801056	0.0767026	0	0	0	0.177958	0.0726097	0.373946	0	0	0
Q5RJI5_R.SPVFSFSPEPGAGDEAR.G_	Q5RJI5	Serine/threonine-protein kinase BRSK1	R.SPVFSFSPEPGAGDEAR.G		0.391491	0.101042	0.13423	0.139799	0.130352	0.140377	0.354802	0.155125	0.0607472	0.1855	0.154366	0.107094	0.07801	0.128627	0.179941	0.196048	0.135965	0.165051
Q8CJ40_K.QLSDSEGER.R_	Q8CJ40	Rootletin	K.QLSDSEGER.R		0.0725471	0.144844	0.197022	0	0	0	0.104601	0.153447	0.148072	0	0	0	0.121297	0.138319	0.222166	0	0	0
B1AQZ0_K.LEEMGFQDSDGDSQPFSLQETYEAKR.K_	B1AQZ0	Septin-8	K.LEEMGFQDSDGDSQPFSLQETYEAKR.K		0.0703826	0.123215	0.138831	0	0	0	0.117299	0.19092	0.204351	0	0	0	0.14187	0.173637	0.172734	0	0	0
E9QMP6_K.VLDANSCQSELHER.Y_	E9QMP6	Non-specific serine/threonine protein kinase	K.VLDANSCQSELHER.Y		0.17528	0.133922	0.0925013	0	0	0	0.199805	0.0680384	0.0775094	0	0	0	0.243445	0.0928249	0.206808	0	0	0
P47962_K.NNVTPDMMEEMYK.K_	P47962	60S ribosomal protein L5	K.NNVTPDMMEEMYK.K		0.157992	0.124819	0.128888	0.217913	0.141383	0.12535	0.179988	0.230873	0.149056	0.167081	0.12509	0.124329	0.127598	0.149593	0.111264	0.178078	0.138969	0.152468
Q04857_K.NNVEQVCCSFECQAAR.G_	Q04857	Collagen alpha-1(VI) chain	K.NNVEQVCCSFECQAAR.G		0.137318	0.121101	0.153278	0.132703	0.168976	0.157954	0.128198	0.166857	0.216331	0.108259	0.121072	0.311296	0.118785	0.164454	0.134098	0.115895	0.139199	0.206618
Q3UER8_R.TTEAKELIK.A_	Q3UER8	Fibrinogen gamma chain	R.TTEAKELIK.A		0.192803	0.062773	0.0930959	0	0	0	0.136248	0.0396735	0.0446617	0	0	0	0.911341	0.106818	0.612945	0	0	0
Q8K4G1_R.EYGSAICGAQR.C_	Q8K4G1	Latent-transforming growth factor beta-binding protein 4	R.EYGSAICGAQR.C		0.14254	0.150948	0.259228	0	0	0	0.147065	0.298061	0.123981	0	0	0	0.0572202	0.1176	0.0788902	0	0	0
Q9CQD1_R.GVDLTEPAQPAR.S_	Q9CQD1	Ras-related protein Rab-5A	R.GVDLTEPAQPAR.S		0.138866	0.177002	0.084935	0	0	0	0.149542	0.131348	0.166092	0	0	0	0.163777	0.131259	0.183005	0	0	0
A2AP18_K.QTFDEADK.N_	A2AP18	1-phosphatidylinositol 4,5-bisphosphate phosphodiesterase eta-2	K.QTFDEADK.N		0.135638	0.0401845	0.065455	0	0	0	0.0519091	0.0698388	0.0808436	0	0	0	0.0293516	0.0329167	0.98032	0	0	0
E9Q7G0_R.LQNTLNEQR.V_	E9Q7G0	Nuclear mitotic apparatus protein 1	R.LQNTLNEQR.V		0.203232	0.146333	0.179295	0	0	0	0.164491	0.143145	0.114659	0	0	0	0.138907	0.164028	0.140131	0	0	0
G5E8C4_R.EEIPSEDVKEISSESR.P_	G5E8C4	MCG142017, isoform CRA_a	R.EEIPSEDVKEISSESR.P		0.159726	0.126436	0.152608	0	0	0	0.182092	0.15146	0.174514	0	0	0	0.093118	0.145664	0.159907	0	0	0
P09470_K.IAFLPFGYLVDQWR.W_	P09470	Angiotensin-converting enzyme	K.IAFLPFGYLVDQWR.W		0.169417	0.121946	0.109824	0	0	0	0.251983	0.101618	0.143059	0	0	0	0.205767	0.100976	0.134353	0	0	0
P35564_K.AEEDEILNRSPR.N_	P35564	Calnexin	K.AEEDEILNRSPR.N		0.161365	0.13678	0.145885	0	0	0	0.189562	0.193821	0.139255	0	0	0	0.118082	0.125803	0.204466	0	0	0
Q68FG2_K.QQQLPDGTGR.D_	Q68FG2	Spectrin beta chain	K.QQQLPDGTGR.D		0.0370633	0.200943	0.136468	0	0	0	0.110922	0.247789	0.0611825	0	0	0	0.30868	0.0638936	0.10036	0	0	0
Q8BWY3_R.LSVLGAITSVQQR.L_	Q8BWY3	Eukaryotic peptide chain release factor subunit 1	R.LSVLGAITSVQQR.L		0.0330305	0.0177006	0.0319378	0.207626	0.159963	0.201072	0.00950746	0.0289285	0.11443	0.192469	0.178177	0.166288	0.00992698	0.00859035	1.00796	0.121612	0.077707	0.116984
D3Z041_R.YFRMPELIDIR.Q_	D3Z041	Long-chain-fatty-acid--CoA ligase 1	R.YFRMPELIDIR.Q		0.15338	0.0959778	0.291234	0	0	0	0.0679346	0.0479803	0.0993749	0	0	0	0.299233	0.0526879	0.259811	0	0	0
E9PV22_R.LEKMVGGCQTK.S_	E9PV22	Leucine-rich repeat-containing protein 47	R.LEKMVGGCQTK.S		0.0423204	0.141192	0.0184324	0	0	0	0.0624167	0.0494722	0.0205725	0	0	0	0.656061	0.0419478	0.0929556	0	0	0
G3X973_R.GGCSEHADCLNTGPNTR.R_	G3X973	Stabilin 1, isoform CRA_a	R.GGCSEHADCLNTGPNTR.R		0.187285	0.113656	0.14896	0	0	0	0.218867	0.135495	0.166515	0	0	0	0.113378	0.180862	0.135307	0	0	0
G5E896_K.NLTDAIAR.A_HexNAc(2)Hex(7)	G5E896	Enhancer of mRNA decapping 4, isoform CRA_b	K.NLTDAIAR.A	HexNAc(2)Hex(7)	0.19713	0.125653	0.117831	0	0	0	0.185329	0.14483	0.126655	0	0	0	0.230629	0.13234	0.126115	0	0	0
H3BIZ7_R.VLEHDFPK.K_	H3BIZ7	FERM domain-containing protein 4A	R.VLEHDFPK.K		0.156307	0.118857	0.157584	0	0	0	0.134216	0.100067	0.110434	0	0	0	0.259699	0.0840412	0.213554	0	0	0
H3BJW3_R.GPPPTDPYGRPPPYDRGDYGPPGR.E_	H3BJW3	Cleavage and polyadenylation-specificity factor subunit 6	R.GPPPTDPYGRPPPYDRGDYGPPGR.E		0.215672	0.102751	0.523146	0	0	0	0.0988346	0.0900782	0.0586384	0	0	0	0.0948437	0.198317	0.159569	0	0	0
J3QNK8_R.ENSGSSSIGIPIAVPTPSPPTAGPAAPGAAPGSQYGTMTR.Q_	J3QNK8	Abl interactor 1	R.ENSGSSSIGIPIAVPTPSPPTAGPAAPGAAPGSQYGTMTR.Q		0.109116	0.137152	0.0907354	0.120835	0.12859	0.161727	0.277172	0.0993513	0.0654329	0.221495	0.188693	0.107537	0.290205	0.0776522	0.15244	0.161102	0.109991	0.127882
Q61554_R.DACGNGTCR.N_HexNAc(5)Hex(3)	Q61554	Fibrillin-1	R.DACGNGTCR.N	HexNAc(5)Hex(3)	0.210322	0.144298	0.134648	0	0	0	0.150806	0.184652	0.100121	0	0	0	0.172215	0.104037	0.166333	0	0	0
Q61818_K.YQHYGQQGQGYCPPDTAVR.T_	Q61818	Retinoic acid-induced protein 1	K.YQHYGQQGQGYCPPDTAVR.T		0.137176	0.168936	0.130869	0.169683	0.106881	0.0995891	0.172492	0.283394	0.0717428	0.223808	0.224232	0.18654	0.123071	0.145634	0.143536	0.106284	0.150392	0.118613
Q8BH78_R.GSGSVVVDLLYWR.D_	Q8BH78	Reticulon	R.GSGSVVVDLLYWR.D		0.16334	0.164532	0.0839647	0.178977	0.155467	0.153768	0.173331	0.126667	0.175864	0.140464	0.139732	0.15107	0.164664	0.147995	0.133841	0.160454	0.157527	0.142401
Q8K021_R.EREMQNLSQHGR.K_	Q8K021	Secretory carrier-associated membrane protein 1	R.EREMQNLSQHGR.K		0.146785	0.108255	0.100619	0	0	0	0.248683	0.439521	0.12488	0	0	0	0.0756896	0.0864412	0.169903	0	0	0
Q8K394_K.SREYASLR.T_	Q8K394	Inactive phospholipase C-like protein 2	K.SREYASLR.T		0.223348	0.129948	0.125621	0	0	0	0.175138	0.100723	0.0866241	0	0	0	0.26627	0.118906	0.165734	0	0	0
Q99M28_K.SSTRAPSPTK.R_	Q99M28	RNA-binding protein with serine-rich domain 1	K.SSTRAPSPTK.R		0.155648	0.129638	0.135165	0	0	0	0.162163	0.164218	0.160352	0	0	0	0.124466	0.094917	0.204282	0	0	0
Q9CS84_R.YVCDCSGTGYLGR.S_	Q9CS84	Neurexin-1	R.YVCDCSGTGYLGR.S		0.201779	0.156799	0.160944	0	0	0	0.13879	0.175543	0.162483	0	0	0	0.153897	0.127392	0.108518	0	0	0
Q9R0Q6_K.NGSQWTK.A_HexNAc(2)	Q9R0Q6	Actin-related protein 2/3 complex subunit 1A	K.NGSQWTK.A	HexNAc(2)	0.336531	0.0467071	0.233231	0	0	0	0.147738	0.147046	0.102992	0	0	0	0.150021	0.100281	0.305602	0	0	0
A0A0R4J101_K.QFHEAAYLADER.D_	A0A0R4J101	Anion exchange protein	K.QFHEAAYLADER.D		0.0199272	0.0348318	0.0222738	0	0	0	0.0315646	0.0250799	0.0145406	0	0	0	0.868127	0.0195116	0.0121313	0	0	0
E9Q7G0_K.LSQLEDQATR.L_	E9Q7G0	Nuclear mitotic apparatus protein 1	K.LSQLEDQATR.L		0.135797	0.135563	0.199926	0	0	0	0.161535	0.142838	0.155603	0	0	0	0.146966	0.14656	0.132218	0	0	0
E9QM77_K.TNSPSISPSMLSNAEHK.R_	E9QM77	Ataxin-2	K.TNSPSISPSMLSNAEHK.R		0.138878	0.104396	0.107667	0	0	0	0.0832951	0.0857224	0.0937057	0	0	0	0.304682	0.1005	0.239625	0	0	0
Q60714_K.VGSCGFNSR.I_	Q60714	Long-chain fatty acid transport protein 1	K.VGSCGFNSR.I		0.171831	0.136411	0.171114	0.161015	0.171982	0.150652	0.275126	0.185869	0.0891547	0.12047	0.155565	0.106557	0.215422	0.0390147	0.14901	0.163995	0.156832	0.163081
Q8K4B0_R.EDFFFYSLVYDPQQK.T_	Q8K4B0	Metastasis-associated protein MTA1	R.EDFFFYSLVYDPQQK.T		0.172152	0.113379	0.0769532	0	0	0	0.136625	0.0414826	0.0627337	0	0	0	0.299698	0.0517256	0.368113	0	0	0
Q8R4U7_K.LVNTTITPEPEPKPQPNSR.E_HexNAc(3)Hex(4)	Q8R4U7	Leucine zipper protein 1	K.LVNTTITPEPEPKPQPNSR.E	HexNAc(3)Hex(4)	0.204338	0.127995	0.134353	0	0	0	0.185352	0.200572	0.0759475	0	0	0	0.20123	0.115892	0.145768	0	0	0
Q9CW03_K.YSHVNK.K_	Q9CW03	Structural maintenance of chromosomes protein 3	K.YSHVNK.K		0.248669	0.182744	0.110416	0	0	0	0.145498	0.171759	0.094165	0	0	0	0.12212	0.173122	0.141044	0	0	0
Q9D2P8_K.HQPAASPVVVR.A_	Q9D2P8	Myelin-associated oligodendrocyte basic protein	K.HQPAASPVVVR.A		0.149722	0.204249	0.0755492	0.175324	0.168605	0.147976	0.202412	0.226585	0.0938638	0.169787	0.129972	0.0722338	0.217131	0.107801	0.128689	0.188673	0.196467	0.166123
Q9QXX0_K.SHNECPSGQSCIPVLDDQCFVRPCTGVGECRSSSLQPVK.T_	Q9QXX0	Protein jagged-1	K.SHNECPSGQSCIPVLDDQCFVRPCTGVGECRSSSLQPVK.T		0.131091	0.113275	0.134676	0	0	0	0.181686	0.237762	0.17022	0	0	0	0.0870857	0.171704	0.160576	0	0	0
E9PZ16_K.RGGSLPAGHQVHGHMLR.L_	E9PZ16	Basement membrane-specific heparan sulfate proteoglycan core protein	K.RGGSLPAGHQVHGHMLR.L		0.221923	0.123378	0.144114	0	0	0	0.152462	0.165287	0.102974	0	0	0	0.137513	0.207006	0.161846	0	0	0
G3X9Y5_R.IFLITLDNSDPSLK.S_	G3X9Y5	Ubiquitin conjugation factor E4 A	R.IFLITLDNSDPSLK.S		0.159811	0.0878053	0.118449	0	0	0	0.182358	0.143514	0.111123	0	0	0	0.230443	0.183976	0.159227	0	0	0
P12960_R.ATSVALTWSRGSDNHSPISK.Y_	P12960	Contactin-1	R.ATSVALTWSRGSDNHSPISK.Y		0.204461	0.152335	0.148632	0	0	0	0.307803	0.0736879	0.107736	0	0	0	0.224129	0.0775752	0.164465	0	0	0
P35235_R.MVFQENSR.V_	P35235	Tyrosine-protein phosphatase non-receptor type 11	R.MVFQENSR.V		0.198941	0.108448	0.118596	0	0	0	0.139658	0.104081	0.180522	0	0	0	0.143338	0.119719	0.292886	0	0	0
P37889_R.DFALDVEMK.L_	P37889	Fibulin-2	R.DFALDVEMK.L		0.237952	0.110878	0.119999	0	0	0	0.131837	0.0541438	0.0935968	0	0	0	0.189133	0.150395	0.297387	0	0	0
P47708_K.NFNICLER.V_	P47708	Rabphilin-3A	K.NFNICLER.V		0.139309	0.0990535	0.108084	0.0735526	0.0933174	0.153931	0.198913	0.186619	0.195052	0.164487	0.126958	0.229998	0.128401	0.171861	0.199342	0.225721	0.156001	0.30777
P62320_K.VLHEAEGHIVTCETNTGEVYR.G_	P62320	Small nuclear ribonucleoprotein Sm D3	K.VLHEAEGHIVTCETNTGEVYR.G		0.0737774	0.171498	0.13993	0	0	0	0.149681	0.127307	0.128756	0	0	0	0.157389	0.198813	0.123612	0	0	0
P62482_K.DKILSEEGR.R_	P62482	Voltage-gated potassium channel subunit beta-2	K.DKILSEEGR.R		0.262567	0.113445	0.0059776	0	0	0	0.0163086	0.0237977	0.241252	0	0	0	0.347237	0.000698313	0.246439	0	0	0
P62821_-.MSSMNPEYDYLFKLLLIGDSGVGK.S_	P62821	Ras-related protein Rab-1A	-.MSSMNPEYDYLFKLLLIGDSGVGK.S		0.137255	0.0794957	0.0601639	0	0	0	0.415347	0.398058	0.180819	0	0	0	0.103538	0.0587863	0.0818193	0	0	0
Q8BJS4_K.TEWKSMTQEAFQESSVK.E_	Q8BJS4	SUN domain-containing protein 2	K.TEWKSMTQEAFQESSVK.E		0.124931	0.103519	0.0782921	0	0	0	0.185716	0.147374	0.100681	0	0	0	0.34701	0.100622	0.115769	0	0	0
Q8BRN9_R.QDLEQAKSHLR.V_	Q8BRN9	Coiled-coil and C2 domain-containing protein 1B	R.QDLEQAKSHLR.V		0.129529	0.123156	0.174293	0	0	0	0.13694	0.18523	0.142435	0	0	0	0.132069	0.110462	0.173719	0	0	0
Q8VBV7_K.SANSELGGIWSVGQRIWQR.D_	Q8VBV7	COP9 signalosome complex subunit 8	K.SANSELGGIWSVGQRIWQR.D		0.245006	0.10909	0.0121756	0	0	0	0.0242083	0.0522386	0.168603	0	0	0	0.353547	0.00236876	0.28513	0	0	0
Q91VH2_K.CDAVGKFTK.A_	Q91VH2	Sorting nexin-9	K.CDAVGKFTK.A		0.142632	0.114516	0.114413	0	0	0	0.238097	0.0991913	0.0705055	0	0	0	0.302137	0.0863424	0.154668	0	0	0
Q99PV0_R.DINLQDEDWNEFNDINK.I_	Q99PV0	Pre-mRNA-processing-splicing factor 8	R.DINLQDEDWNEFNDINK.I		0.170802	0.157342	0.0859819	0	0	0	0.169087	0.205653	0.158914	0	0	0	0.111455	0.122687	0.16357	0	0	0
A0A1L1STC6_K.LCAQREQDLQR.T_	A0A1L1STC6	Nesprin-1	K.LCAQREQDLQR.T		0.0288521	0.17523	0.0720873	0	0	0	0.174088	0.194091	0.0815221	0	0	0	0.193589	0.175749	0.138663	0	0	0
P11499_K.HNDDEQYAWESSAGGSFTVR.A_	P11499	Heat shock protein HSP 90-beta	K.HNDDEQYAWESSAGGSFTVR.A		0.15296	0.190496	0.16017	0	0	0	0.136426	0.115243	0.147695	0	0	0	0.14082	0.138526	0.146342	0	0	0
P19246_R.FRGAASSTDSLDTLSNGPEGCVVAAVAARSEK.E_	P19246	Neurofilament heavy polypeptide	R.FRGAASSTDSLDTLSNGPEGCVVAAVAARSEK.E		0.244209	0.0940552	0.16745	0	0	0	0.184119	0.130933	0.12026	0	0	0	0.217593	0.0548728	0.255197	0	0	0
P50427_K.TLRTPHLDR.L_	P50427	Steryl-sulfatase	K.TLRTPHLDR.L		0.135165	0.149675	0.126752	0	0	0	0.112308	0.109226	0.188255	0	0	0	0.173238	0.133837	0.216087	0	0	0
Q8BTG7_K.LDPTTTTFLKMADSGGLPQVTQPGK.L_	Q8BTG7	Protein NDRG4	K.LDPTTTTFLKMADSGGLPQVTQPGK.L		0.398284	0.0823884	0.278919	0	0	0	0.129152	0.0707449	0.0860408	0	0	0	0.13836	0.114002	0.316702	0	0	0
Q8CHX7_R.NSSPSYANPK.R_HexNAc(2)Hex(6)	Q8CHX7	Raftlin-2	R.NSSPSYANPK.R	HexNAc(2)Hex(6)	0.176484	0.170944	0.16534	0	0	0	0.189939	0.145077	0.112499	0	0	0	0.14114	0.143025	0.144262	0	0	0
Q8K310_R.EDAMAMVDHCLK.K_	Q8K310	Matrin-3	R.EDAMAMVDHCLK.K		0.118551	0.13755	0.0388022	0	0	0	0.0897261	0.0638464	0.0808829	0	0	0	0.238668	0.048797	0.468621	0	0	0
Q99020_K.EVYQQQQYGSGGR.G_	Q99020	Heterogeneous nuclear ribonucleoprotein A/B	K.EVYQQQQYGSGGR.G		0.132638	0.139948	0.11934	0	0	0	0.153309	0.127508	0.120365	0	0	0	0.165027	0.207516	0.173419	0	0	0
A0A0A0MQD5_R.SASDINLKGDQPAASPGPTLR.S_	A0A0A0MQD5	SH3 and multiple ankyrin repeat domains protein 3	R.SASDINLKGDQPAASPGPTLR.S		0.06168	0.0896621	0.028118	0	0	0	0.0386346	0.0710766	0.152769	0	0	0	0.0837621	0.0315948	0.819072	0	0	0
A2A5Y6_-.MADPRQEFDTMEDHAGDYTLLQDQEGDMDHGLK.E_	A2A5Y6	Microtubule-associated protein	-.MADPRQEFDTMEDHAGDYTLLQDQEGDMDHGLK.E		0.210691	0.101432	0.116019	0	0	0	0.174438	0.0960338	0.194704	0	0	0	0.108607	0.202998	0.244351	0	0	0
P19246_K.AQALQEECGYLRR.H_	P19246	Neurofilament heavy polypeptide	K.AQALQEECGYLRR.H		0.140441	0.2384	0.154733	0.172135	0.15031	0.150341	0.209975	0.213683	0.0882427	0.191452	0.146542	0.106481	0.176617	0.0644777	0.129176	0.240872	0.136876	0.13469
Q61361_R.ALGAHLTSICTPEEQDFVNDR.Y_	Q61361	Brevican core protein	R.ALGAHLTSICTPEEQDFVNDR.Y		0.0874738	0.159507	0.107738	0.0831355	0.210202	0.147099	0.173446	0.11153	0.0997362	0.0623235	0.243634	0.194722	0.275572	0.0605836	0.185985	0.0907366	0.152679	0.140515
Q61554_K.MCCCSYNIGR.A_	Q61554	Fibrillin-1	K.MCCCSYNIGR.A		0.216388	0.153998	0.279912	0.208108	0.143887	0.0950586	0.0940835	0.146208	0.155577	0.107288	0.218594	0.0748753	0.0777012	0.124021	0.141368	0.194143	0.0610151	0.269103
Q62059_R.ETIGVANVEAQPFEHSSSSHPR.V_	Q62059	Versican core protein	R.ETIGVANVEAQPFEHSSSSHPR.V		0.241194	0.129451	0.133304	0	0	0	0.40046	0.283401	0.0747021	0	0	0	0.111036	0.071846	0.111676	0	0	0
Q8CC88_R.ENLVAIHPDFR.M_	Q8CC88	von Willebrand factor A domain-containing protein 8	R.ENLVAIHPDFR.M		0.84332	0.244457	0.399051	0.110744	0.141437	0.148665	0.0698708	0.0564605	0.0519103	0.137772	0.213322	0.12875	0.0408926	0.025987	0.052201	0.138397	0.132713	0.173091
Q8VDD5_R.HEDELLAK.E_	Q8VDD5	Myosin-9	R.HEDELLAK.E		0.112504	0.138878	0.0904101	0	0	0	0.19143	0.153238	0.177461	0	0	0	0.15551	0.162513	0.140185	0	0	0
Q99M28_R.SSSSSSSSGSPSPSRRR.H_	Q99M28	RNA-binding protein with serine-rich domain 1	R.SSSSSSSSGSPSPSRRR.H		0.0827349	0.139189	0.114625	0	0	0	0.16156	0.108578	0.153271	0	0	0	0.179177	0.195899	0.094395	0	0	0
Q9CU62_K.LESELANFGPR.I_	Q9CU62	Structural maintenance of chromosomes protein 1A	K.LESELANFGPR.I		0.162565	0.142078	0.151424	0	0	0	0.131059	0.140069	0.155034	0	0	0	0.136327	0.133285	0.206422	0	0	0
Q9Z2D1_R.TAQLTSLAMLMLDGYYRTIR.G_	Q9Z2D1	Myotubularin-related protein 2	R.TAQLTSLAMLMLDGYYRTIR.G		0.143552	0.0708817	0.0513878	0	0	0	0.0487428	0.0593878	0.429889	0	0	0	0.245966	0.0569054	0.100321	0	0	0
A0A0R4J0S7_K.YFESDHPGPGSYPSNR.K_	A0A0R4J0S7	Uveal autoantigen with coiled-coil domains and ankyrin repeats, isoform CRA_b	K.YFESDHPGPGSYPSNR.K		0.118203	0.140726	0.0662052	0	0	0	0.232307	0.127708	0.144719	0	0	0	0.177749	0.152883	0.16226	0	0	0
A0A2I3BRX9_R.GWSRDQPGQAPMR.Q_	A0A2I3BRX9	Ral GTPase-activating protein subunit alpha-1	R.GWSRDQPGQAPMR.Q		0.178796	0.108831	0.19237	0	0	0	0.176406	0.0858153	0.128311	0	0	0	0.199125	0.0964733	0.20877	0	0	0
E9Q557_K.YQAECSQFK.A_	E9Q557	Desmoplakin	K.YQAECSQFK.A		0.338654	0.112175	0.182463	0.185447	0.0849446	0.0818549	0.117288	0.245649	0.0938111	0.128084	0.139093	0.286769	0.0697644	0.0840029	0.206014	0.145666	0.164834	0.205207
E9Q6R7_R.IIADLEEEQR.N_	E9Q6R7	Utrophin	R.IIADLEEEQR.N		0.218446	0.123344	0.150388	0.179055	0.113994	0.149961	0.142627	0.161429	0.129546	0.156714	0.173362	0.123311	0.159681	0.1738	0.146404	0.165011	0.148715	0.150835
F6XCT0_K.HINDLYEDLR.D_	F6XCT0	Microtubule-actin cross-linking factor 1 (Fragment)	K.HINDLYEDLR.D		0.0323681	0.152473	0.159616	0	0	0	0.142195	0.185299	0.160648	0	0	0	0.177415	0.152876	0.0776248	0	0	0
P70207_K.GPIDAITGEAR.Y_	P70207	Plexin-A2	K.GPIDAITGEAR.Y		0.166426	0.148632	0.117884	0.151219	0.149571	0.134157	0.19466	0.0539592	0.0870927	0.160685	0.134472	0.167748	0.294162	0.140789	0.160932	0.130702	0.225916	0.161965
P81117_K.AATADLEQYDRTR.H_	P81117	Nucleobindin-2	K.AATADLEQYDRTR.H		0.0941072	0.0836415	0.0602476	0	0	0	0.0730053	0.0750825	0.142247	0	0	0	0.187346	0.0747703	0.569305	0	0	0
Q3UQN2_K.TKEEVAGTLEAVQAIQNITQALQKSK.E_	Q3UQN2	F-BAR domain only protein 2	K.TKEEVAGTLEAVQAIQNITQALQKSK.E		0.379194	0.109701	0.0670499	0	0	0	0.13272	0.0652806	0.0871177	0	0	0	0.280981	0.0854577	0.22372	0	0	0
Q6IFZ6_K.KDVDAAFMGK.S_	Q6IFZ6	Keratin, type II cytoskeletal 1b	K.KDVDAAFMGK.S		0.290088	0.0403007	0.0635781	0	0	0	0.0637229	0.0747087	0.0429209	0	0	0	0.112869	0.0178349	0.788756	0	0	0
Q9EPK2_K.EMSMKTEDAQR.V_	Q9EPK2	Protein XRP2	K.EMSMKTEDAQR.V		0.0740981	0.0862421	0.120059	0	0	0	0.161683	0.0973796	0.156002	0	0	0	0.219302	0.207733	0.153682	0	0	0
A2A5R2_R.IFDNMKLPEQQSEK.S_	A2A5R2	Brefeldin A-inhibited guanine nucleotide-exchange protein 2	R.IFDNMKLPEQQSEK.S		0.163582	0.140544	0.0737525	0	0	0	0.0597872	0.265384	0.191201	0	0	0	0.1518	0.149472	0.105458	0	0	0
A2A864_R.GSPDSIILAGQSAAPSWGTDSR.G_	A2A864	Integrin beta	R.GSPDSIILAGQSAAPSWGTDSR.G		0.0777762	0.170513	0.122732	0.183765	0.143319	0.147296	0.0559804	0.194581	0.141156	0.136554	0.132134	0.165114	0.140306	0.215792	0.145349	0.152523	0.148893	0.152085
A2AP18_K.SVGTHDVEIEVVSSWQVSSFSETK.A_	A2AP18	1-phosphatidylinositol 4,5-bisphosphate phosphodiesterase eta-2	K.SVGTHDVEIEVVSSWQVSSFSETK.A		0.411151	0.110672	0.176103	0	0	0	0.135479	0.191406	0.121745	0	0	0	0.111648	0.148119	0.0901608	0	0	0
G3X981_R.EYQELLNVK.M_	G3X981	Peripherin 1, isoform CRA_b	R.EYQELLNVK.M		0.0293842	0.199355	0.0405726	0.127218	0.161	0.187507	0.118852	0.100216	0.082414	0.127635	0.129934	0.104283	0.207311	0.0822536	0.424732	0.177167	0.169332	0.139312
P20357_K.ESEEMGGK.V_	P20357	Microtubule-associated protein 2	K.ESEEMGGK.V		0.20881	0.102236	0.0635885	0	0	0	0.105056	0.0994233	0.160953	0	0	0	0.258784	0.127695	0.279084	0	0	0
P97333_R.VDISSNGEDWISLKEGNK.A_	P97333	Neuropilin-1	R.VDISSNGEDWISLKEGNK.A		0.177124	0.113998	0.194769	0	0	0	0.258808	0.24196	0.118021	0	0	0	0.0961526	0.115265	0.148513	0	0	0
P97797_R.LHEPEK.N_	P97797	Tyrosine-protein phosphatase non-receptor type substrate 1	R.LHEPEK.N		0.216824	0.101168	0.0802187	0	0	0	0.183658	0.0391144	0.0555	0	0	0	0.300345	0.0444923	0.307532	0	0	0
Q8C788_R.EHEVLSLCSEQDIEGWLEGINSR.G_	Q8C788	Sorting nexin	R.EHEVLSLCSEQDIEGWLEGINSR.G		0.20142	0.16477	0.175921	0	0	0	0.115512	0.137377	0.152153	0	0	0	0.170145	0.111089	0.116036	0	0	0
Q8CHU3_K.AGGSPASYHGSTSPR.V_	Q8CHU3	Epsin-2	K.AGGSPASYHGSTSPR.V		0.109422	0.0943588	0.164447	0	0	0	0.176415	0.105141	0.129067	0	0	0	0.209146	0.116181	0.233466	0	0	0
Q8K2I3_R.LVGPGQWEGARNAILTQKQR.I_	Q8K2I3	Dimethylaniline monooxygenase [N-oxide-forming] 2	R.LVGPGQWEGARNAILTQKQR.I		0.171028	0.127547	0.155105	0	0	0	0.225439	0.197579	0.170534	0	0	0	0.121378	0.139872	0.15219	0	0	0
Q91VA6_K.AENPAGHGSKEVK.G_	Q91VA6	Polymerase delta-interacting protein 2	K.AENPAGHGSKEVK.G		0.135462	0.0620229	0.129552	0	0	0	0.127975	0.0912277	0.139132	0	0	0	0.2055	0.0630061	0.462966	0	0	0
Q920I9_R.EDSDPEYRASK.S_	Q920I9	WD repeat-containing protein 7	R.EDSDPEYRASK.S		0.122416	0.0560496	0.117075	0	0	0	0.101505	0.0723584	0.110354	0	0	0	0.245069	0.0751376	0.552108	0	0	0
Q9QZQ8_K.DDLGNTLEK.K_	Q9QZQ8	Core histone macro-H2A.1	K.DDLGNTLEK.K		0.153113	0.171997	0.0838939	0.133272	0.129485	0.114252	0.117848	0.0971781	0.169336	0.118863	0.125169	0.215541	0.101024	0.165911	0.274483	0.104444	0.233789	0.274002
S4R1P5_R.FQVEQIGDNKYR.F_	S4R1P5	Dystonin	R.FQVEQIGDNKYR.F		0.339201	0.102027	0.120877	0	0	0	0.156543	0.137225	0.157304	0	0	0	0.247495	0.0980161	0.0552726	0	0	0
A0A1L1STC6_K.LYDGVSATSTWLNDVEER.L_	A0A1L1STC6	Nesprin-1	K.LYDGVSATSTWLNDVEER.L		0.201852	0.128146	0.181171	0.151843	0.134999	0.167316	0.182276	0.0851277	0.156686	0.156419	0.123204	0.166084	0.114373	0.188438	0.13892	0.159155	0.140516	0.182332
A6ZI44_K.DGADFAKWR.C_	A6ZI44	Fructose-bisphosphate aldolase	K.DGADFAKWR.C		0.214258	0.139649	0.121369	0.173371	0.158234	0.128388	0.123147	0.242288	0.160884	0.145198	0.15935	0.119507	0.125914	0.160035	0.116438	0.153769	0.132023	0.258809
E9Q616_K.GPDINLPEVSVKTPK.I_	E9Q616	AHNAK nucleoprotein (desmoyokin)	K.GPDINLPEVSVKTPK.I		0.266375	0.104061	0.1105	0	0	0	0.252594	0.0851951	0.0892387	0	0	0	0.193755	0.115075	0.232292	0	0	0
F8VQN6_K.ATGSAQDGAVIAPSRPLGDALTLSEAEADPGDGLCR.T_	F8VQN6	Rho guanine nucleotide exchange factor 12	K.ATGSAQDGAVIAPSRPLGDALTLSEAEADPGDGLCR.T		0.176746	0.118635	0.157974	0	0	0	0.192789	0.194922	0.132783	0	0	0	0.134614	0.164849	0.122683	0	0	0
O08583_K.QYNGVPLDGR.P_	O08583	THO complex subunit 4	K.QYNGVPLDGR.P		0.10074	0.125713	0.112402	0	0	0	0.188939	0.180975	0.143133	0	0	0	0.117397	0.223047	0.10138	0	0	0
O70443_K.GQNTYEEAAVYIQR.Q_	O70443	Guanine nucleotide-binding protein G(z) subunit alpha	K.GQNTYEEAAVYIQR.Q		0.253349	0.105461	0.229836	0	0	0	0.121715	0.067052	0.18261	0	0	0	0.120023	0.111791	0.308434	0	0	0
P06880_R.IFTNSLMFGTSDR.V_	P06880	Somatotropin	R.IFTNSLMFGTSDR.V		0.255278	0.102985	0.132135	0.216927	0.221348	0.35476	0.078888	0.115114	0.208863	0.0730191	0.0728986	0.223756	0.267942	0.114496	0.0748385	0.149623	0.164263	0.178445
Q6P5H2_R.GWLSTQAAELER.E_	Q6P5H2	Nestin	R.GWLSTQAAELER.E		0.551699	0.0476904	0.149139	0.191474	0.157007	0.130038	0.173312	0.0540179	0.0535446	0.133811	0.158002	0.205477	0.197367	0.0401123	0.380426	0.12301	0.154131	0.157209
Q8BHN3_K.NMTR.I_HexNAc(2)Hex(3)Fuc(1)	Q8BHN3	Neutral alpha-glucosidase AB	K.NMTR.I	HexNAc(2)Hex(3)Fuc(1)	0.121629	0.132125	0.184379	0	0	0	0.117023	0.133958	0.124066	0	0	0	0.22818	0.089294	0.203094	0	0	0
Q9DBR7_K.TPPGSSSAGTQSSTSNR.L_	Q9DBR7	Protein phosphatase 1 regulatory subunit 12A	K.TPPGSSSAGTQSSTSNR.L		0.120808	0.15232	0.0812791	0	0	0	0.131285	0.171557	0.103758	0	0	0	0.213218	0.188636	0.113981	0	0	0
A0A0N4SVX9_K.DVILDDLSLTGEK.M_	A0A0N4SVX9	Dysferlin	K.DVILDDLSLTGEK.M		0.178643	0.121363	0.135685	0	0	0	0.109415	0.162366	0.129763	0	0	0	0.192067	0.149999	0.199324	0	0	0
B1AQF4_R.ATDFIDQALAHK.N_	B1AQF4	Dual-specificity protein phosphatase 3	R.ATDFIDQALAHK.N		0.187913	0.122885	0.138621	0	0	0	0.254331	0.0922436	0.0971667	0	0	0	0.141918	0.18647	0.240968	0	0	0
E9Q8Q6_K.FITPSVPQQEER.I_	E9Q8Q6	Coiled-coil domain-containing 141	K.FITPSVPQQEER.I		0.205066	0.129758	0.173117	0.146143	0.152892	0.169762	0.17806	0.187245	0.108375	0.145546	0.147283	0.234569	0.159588	0.164956	0.129151	0.133313	0.123082	0.177212
F8WGF2_R.GAPSFHLPR.N_	F8WGF2	Nitric oxide synthase, brain	R.GAPSFHLPR.N		0.161333	0.0583404	0.0842375	0	0	0	0.198839	0.230535	0.17011	0	0	0	0.075426	0.228517	0.185744	0	0	0
G3X8X0_R.EFLSEPDLASYSVVMVDEAHER.T_	G3X8X0	DEAH (Asp-Glu-Ala-His) box polypeptide 16, isoform CRA_a	R.EFLSEPDLASYSVVMVDEAHER.T		0.0796863	0.0952195	0.104788	0	0	0	0.311735	0.12007	0.136206	0	0	0	0.103757	0.161904	0.217564	0	0	0
I7HJQ9_K.DDDLSKVAAFR.A_	I7HJQ9	Myotubularin-related protein 1	K.DDDLSKVAAFR.A		0.0915154	0.225528	0.10758	0	0	0	0.0693141	0.1079	0.108515	0	0	0	0.222938	0.0926227	0.193981	0	0	0
O55201_K.DMLEFPAQELR.K_	O55201	Transcription elongation factor SPT5	K.DMLEFPAQELR.K		0.17805	0.0884571	0.198116	0	0	0	0.101025	0.226715	0.0965211	0	0	0	0.11155	0.210224	0.19302	0	0	0
P19246_K.ESQPPEKTTEDK.A_	P19246	Neurofilament heavy polypeptide	K.ESQPPEKTTEDK.A		0.178111	0.136058	0.0952942	0	0	0	0.28313	0.149639	0.111287	0	0	0	0.209179	0.0928325	0.170765	0	0	0
P70670_K.GSLNKLSPTPPSSKGAPVPSTGAPPSPK.G_	P70670	Nascent polypeptide-associated complex subunit alpha, muscle-specific form	K.GSLNKLSPTPPSSKGAPVPSTGAPPSPK.G		0.119619	0.128125	0.159317	0	0	0	0.195167	0.159174	0.146163	0	0	0	0.149583	0.190118	0.108749	0	0	0
Q3UQ44_K.ENTLNQLSKTEISLSLTSK.Y_	Q3UQ44	Ras GTPase-activating-like protein IQGAP2	K.ENTLNQLSKTEISLSLTSK.Y		0.142362	0.126077	0.125811	0	0	0	0.161388	0.0681561	0.0991668	0	0	0	0.276643	0.103796	0.195219	0	0	0
Q8BML9_K.NEALSTQLREAATQAHQILGSTIDK.A_	Q8BML9	Glutamine--tRNA ligase	K.NEALSTQLREAATQAHQILGSTIDK.A		0.319486	0.105169	0.149768	0	0	0	0.181149	0.212404	0.0738216	0	0	0	0.0872251	0.175796	0.204816	0	0	0
Q8CJG1_K.EHDSGEGSHISGQSNGR.D_	Q8CJG1	Protein argonaute-1	K.EHDSGEGSHISGQSNGR.D		0.229558	0.126783	0.223607	0	0	0	0.19438	0.199186	0.159293	0	0	0	0.112808	0.114171	0.0726369	0	0	0
Q9ERU9_R.FGESTTGFNFSFKSALSPSK.S_	Q9ERU9	E3 SUMO-protein ligase RanBP2	R.FGESTTGFNFSFKSALSPSK.S		0.182406	0.0906214	0.202963	0	0	0	0.102297	0.22957	0.0977365	0	0	0	0.115188	0.217081	0.199316	0	0	0
Q9Z0G0_K.VDDLLESYMGIR.D_	Q9Z0G0	PDZ domain-containing protein GIPC1	K.VDDLLESYMGIR.D		0.0688984	0.127575	0.135903	0.131196	0.115229	0.171126	0.132538	0.145344	0.206818	0.177351	0.145183	0.240692	0.172527	0.136382	0.222796	0.137787	0.147821	0.168772
A0A2I3BPY7_K.ISQDADLK.T_	A0A2I3BPY7	Ankycorbin	K.ISQDADLK.T		0.121044	0.153306	0.0915252	0	0	0	0.192722	0.0883517	0.195796	0	0	0	0.167206	0.127231	0.149518	0	0	0
G5E870_K.FFNTHQLKCQLQR.H_	G5E870	E3 ubiquitin-protein ligase TRIP12	K.FFNTHQLKCQLQR.H		0.139393	0.163431	0.189154	0	0	0	0.189138	0.107982	0.108583	0	0	0	0.132304	0.0610128	0.290525	0	0	0
K3W4S4_R.SYPSVNIHYKSPTAAGFSQR.R_	K3W4S4	C-Jun-amino-terminal kinase-interacting protein 3	R.SYPSVNIHYKSPTAAGFSQR.R		0.365738	0.0821192	0.169468	0	0	0	0.277247	0.0685571	0.0539593	0	0	0	0.201737	0.0816402	0.247044	0	0	0
Q01705_R.LLDEYNLVR.S_	Q01705	Neurogenic locus notch homolog protein 1	R.LLDEYNLVR.S		0.13855	0.152696	0.111139	0	0	0	0.145071	0.0928487	0.187307	0	0	0	0.129369	0.17289	0.174396	0	0	0
Q60847_K.DITDTSIGAYWTSAPGMVR.G_	Q60847	Collagen alpha-1(XII) chain	K.DITDTSIGAYWTSAPGMVR.G		0.181693	0.126162	0.15493	0.256325	0.13863	0.12455	0.137944	0.146373	0.149488	0.202066	0.126345	0.155589	0.1345	0.167121	0.169742	0.141856	0.112589	0.163613
Q6ZWX6_K.DEQLESLFQR.T_	Q6ZWX6	Eukaryotic translation initiation factor 2 subunit 1	K.DEQLESLFQR.T		0.203642	0.13237	0.161874	0.107262	0.129101	0.216958	0.171795	0.126356	0.12449	0.165704	0.127265	0.198408	0.104679	0.174091	0.204162	0.147083	0.0821509	0.222681
Q78IK4_K.MGVITASGLAGLLSAR.K_	Q78IK4	MICOS complex subunit Mic27	K.MGVITASGLAGLLSAR.K		0.202407	0.149058	0.205329	0	0	0	0.112755	0.127986	0.179336	0	0	0	0.119186	0.135947	0.161	0	0	0
Q8K2C9_R.EGSPETLTNLK.K_	Q8K2C9	Very-long-chain (3R)-3-hydroxyacyl-CoA dehydratase 3	R.EGSPETLTNLK.K		0.204085	0.165815	0.0975903	0	0	0	0.137667	0.112585	0.173565	0	0	0	0.194691	0.146329	0.109472	0	0	0
Q8K3J1_R.FRGEHALR.R_	Q8K3J1	NADH dehydrogenase [ubiquinone] iron-sulfur protein 8, mitochondrial	R.FRGEHALR.R		0.163268	0.11241	0.142125	0	0	0	0.231031	0.291808	0.166314	0	0	0	0.117106	0.104776	0.122983	0	0	0
Q9DC28_K.GYPSEFATYLNFCR.S_	Q9DC28	Casein kinase I isoform delta	K.GYPSEFATYLNFCR.S		0.186736	0.102075	0.167741	0	0	0	0.14928	0.111188	0.185518	0	0	0	0.155906	0.0832673	0.222814	0	0	0
A0A286YCW8_R.NFSVGRQSSAPASPAASAAGLAGQAAKSLLNK.K_HexNAc(5)Hex(6)NeuGc(2)	A0A286YCW8	Calcium/calmodulin-dependent protein kinase type II subunit gamma (Fragment)	R.NFSVGRQSSAPASPAASAAGLAGQAAKSLLNK.K	HexNAc(5)Hex(6)NeuGc(2)	0.129054	0.113286	0.226276	0	0	0	0.153019	0.249938	0.15106	0	0	0	0.0566785	0.201706	0.0799321	0	0	0
E9PY58_R.LLSEGADVNAR.H_	E9PY58	Caseinolytic peptidase B protein homolog	R.LLSEGADVNAR.H		0.199513	0.126529	0.13733	0.141613	0.133774	0.184558	0.162263	0.080751	0.140795	0.111019	0.161057	0.202235	0.176278	0.133914	0.211355	0.140624	0.141912	0.162348
E9QLZ9_R.VHIYHHTGNNTFR.V_	E9QLZ9	Protein enabled homolog	R.VHIYHHTGNNTFR.V		0.192838	0.125226	0.170336	0	0	0	0.133982	0.17805	0.158547	0	0	0	0.101338	0.107017	0.207269	0	0	0
G5E8T6_K.APITPGPWR.V_	G5E8T6	Membrane associated guanylate kinase, WW and PDZ domain containing 3, isoform CRA_a	K.APITPGPWR.V		0.855857	0.0616343	0.0571387	0.126915	0.136182	0.145454	0.0681631	0.0750373	0.23735	0.159812	0.130645	0.179665	0.164062	0.0639122	0.0762637	0.159129	0.184557	0.125432
O88207_R.SSSEPDVAYRVSK.D_	O88207	Collagen alpha-1(V) chain	R.SSSEPDVAYRVSK.D		0.172444	0.168014	0.195205	0.128665	0.171062	0.146735	0.173466	0.128463	0.0921484	0.105747	0.194597	0.215493	0.133287	0.139816	0.161903	0.104505	0.113841	0.171535
Q61088_R.YSADDSNMAVEMLK.I_	Q61088	Frizzled-4	R.YSADDSNMAVEMLK.I		0.181839	0.132338	0.11956	0	0	0	0.19585	0.199546	0.305711	0	0	0	0.131598	0.0881912	0.0756316	0	0	0
Q61768_K.NINKSLSALGNVISALAEGSTYVPYRDSK.M_	Q61768	Kinesin-1 heavy chain	K.NINKSLSALGNVISALAEGSTYVPYRDSK.M		0.153367	0.0395105	0.0460355	0	0	0	0.0866104	0.0465638	0.0247593	0	0	0	0.105608	0.0259553	0.988551	0	0	0
Q8C754_K.DDLMGVEDTAK.K_	Q8C754	Vacuolar protein sorting-associated protein 52 homolog	K.DDLMGVEDTAK.K		0.578859	0.103084	0.166383	0	0	0	0.071916	0.100617	0.244805	0	0	0	0.108973	0.0831023	0.103338	0	0	0
Q99M28_R.LTRNVTK.D_HexNAc(3)Hex(4)NeuAc(1)	Q99M28	RNA-binding protein with serine-rich domain 1	R.LTRNVTK.D	HexNAc(3)Hex(4)NeuAc(1)	0.196498	0.107013	0.148198	0	0	0	0.275325	0.152352	0.0946686	0	0	0	0.101745	0.178409	0.147405	0	0	0
Q9WVJ2_K.CAWGQQPDLAANEAQLLR.K_	Q9WVJ2	26S proteasome non-ATPase regulatory subunit 13	K.CAWGQQPDLAANEAQLLR.K		0.171447	0.184624	0.0254862	0	0	0	0.0227183	0.0400592	0.0529611	0	0	0	0.475252	0.00667039	0.292616	0	0	0
A2CG49_K.ENFDSAYTELNEIGR.G_	A2CG49	Kalirin	K.ENFDSAYTELNEIGR.G		0.12456	0.151754	0.17168	0	0	0	0.133175	0.0770217	0.140686	0	0	0	0.228289	0.0840249	0.148705	0	0	0
E9PZ16_R.GSIQVDGEDLVTGR.S_	E9PZ16	Basement membrane-specific heparan sulfate proteoglycan core protein	R.GSIQVDGEDLVTGR.S		0.227495	0.11308	0.137945	0	0	0	0.0990367	0.0875423	0.143862	0	0	0	0.197952	0.12351	0.258819	0	0	0
O08539_K.ESDWNQHK.E_	O08539	Myc box-dependent-interacting protein 1	K.ESDWNQHK.E		0.152934	0.209117	0.181772	0	0	0	0.102472	0.152093	0.0804623	0	0	0	0.166365	0.150014	0.168777	0	0	0
O88792_R.VTFSSSGITFSSVTR.K_	O88792	Junctional adhesion molecule A	R.VTFSSSGITFSSVTR.K		0.105468	0.160138	0.104019	0	0	0	0.188475	0.124206	0.156876	0	0	0	0.118808	0.153936	0.20965	0	0	0
P11531_R.ILADLEEENRNLQAEYDR.L_	P11531	Dystrophin	R.ILADLEEENRNLQAEYDR.L		0.206084	0.155413	0.152438	0.209066	0.108232	0.160885	0.104301	0.10116	0.155576	0.161754	0.112788	0.313226	0.142561	0.180108	0.134918	0.184215	0.101084	0.130318
P14206_R.FTPGTFTNQIQAAFR.E_	P14206	40S ribosomal protein SA	R.FTPGTFTNQIQAAFR.E		0.187812	0.0759839	0.136765	0	0	0	0.165036	0.223618	0.209053	0	0	0	0.103112	0.114	0.155153	0	0	0
P70460_K.MQPDQQVVINCAIIR.G_	P70460	Vasodilator-stimulated phosphoprotein	K.MQPDQQVVINCAIIR.G		0.163947	0.110153	0.192493	0	0	0	0.131764	0.174118	0.153726	0	0	0	0.0975925	0.103148	0.298743	0	0	0
Q60847_K.GDAGEPGLPGR.T_	Q60847	Collagen alpha-1(XII) chain	K.GDAGEPGLPGR.T		0.236382	0.151597	0.148108	0	0	0	0.163973	0.103057	0.128249	0	0	0	0.0963564	0.202447	0.166275	0	0	0
Q7TSF1_R.EVTPFFIIYCR.A_	Q7TSF1	Desmoglein-1-beta	R.EVTPFFIIYCR.A		0.155832	0.123728	0.30055	0.14293	0.122614	0.152895	0.163239	0.221632	0.136069	0.162951	0.13496	0.206307	0.0446104	0.0576288	0.253127	0.15052	0.144516	0.155315
Q80WQ6_K.EEMSSMPDDVFESPPLSASYFR.G_	Q80WQ6	Inactive rhomboid protein 2	K.EEMSSMPDDVFESPPLSASYFR.G		0.0968917	0.133396	0.119918	0	0	0	0.207476	0.209426	0.15126	0	0	0	0.124335	0.127583	0.171269	0	0	0
Q9D880_K.KIALWIAGLLGAGGTVSIVYIFGNNPVDENGTK.I_HexNAc(4)Hex(6)NeuAc(1)	Q9D880	Mitochondrial import inner membrane translocase subunit TIM50	K.KIALWIAGLLGAGGTVSIVYIFGNNPVDENGTK.I	HexNAc(4)Hex(6)NeuAc(1)	0.164776	0.111403	0.179179	0	0	0	0.175346	0.0503633	0.116182	0	0	0	0.263079	0.0977533	0.211304	0	0	0
Q9JJK2_K.SECESQECITK.L_	Q9JJK2	LanC-like protein 2	K.SECESQECITK.L		0.310185	0.135524	0.218368	0	0	0	0.118646	0.16496	0.109695	0	0	0	0.104346	0.187402	0.143406	0	0	0
A0A0A0MQA5_R.PTYTNLNR.L_	A0A0A0MQA5	Tubulin alpha chain (Fragment)	R.PTYTNLNR.L		0.146393	0.193123	0.147105	0.136321	0.139618	0.178818	0.135895	0.162748	0.162951	0.102612	0.145937	0.205743	0.121456	0.110264	0.145179	0.157835	0.157913	0.15098
E9Q0S6_R.QPAEPPGPLR.R_	E9Q0S6	Tensin 1	R.QPAEPPGPLR.R		0.283056	0.138018	0.166724	0	0	0	0.117653	0.181383	0.119551	0	0	0	0.110461	0.132295	0.218227	0	0	0
E9QAU4_K.SPPPPPPPPR.R_	E9QAU4	Enhancer trap locus 4	K.SPPPPPPPPR.R		0.12038	0.0659789	0.0969595	0	0	0	0.100475	0.0847209	0.100661	0	0	0	0.429592	0.0967758	0.120341	0	0	0
K3W4R5_K.ANMPSKPAAPAKAMSKPMGGSAPAK.T_	K3W4R5	Cytoskeleton-associated protein 5	K.ANMPSKPAAPAKAMSKPMGGSAPAK.T		0.139738	0.11796	0.0948152	0.176037	0.217414	0.130959	0.153951	0.0761006	0.0815974	0.0544529	0.204481	0.160184	0.356654	0.080029	0.188136	0.122833	0.102907	0.163143
P28028_R.DSSDDWEIPDGQITVGQR.I_	P28028	Serine/threonine-protein kinase B-raf	R.DSSDDWEIPDGQITVGQR.I		0.156009	0.136309	0.121701	0	0	0	0.109078	0.20209	0.145543	0	0	0	0.135539	0.157913	0.154171	0	0	0
P57784_K.GGPSAGDVEAIKNAIANASTLAEVER.L_HexNAc(5)Hex(6)Fuc(1)NeuAc(1)NeuGc(1)	P57784	U2 small nuclear ribonucleoprotein A'	K.GGPSAGDVEAIKNAIANASTLAEVER.L	HexNAc(5)Hex(6)Fuc(1)NeuAc(1)NeuGc(1)	0.0987582	0.13195	0.247004	0	0	0	0.145718	0.144523	0.170915	0	0	0	0.142206	0.102483	0.163352	0	0	0
Q3UPL0_K.PNTEGAPGAPIGNTIQHVQALPTEK.I_	Q3UPL0	Protein transport protein Sec31A	K.PNTEGAPGAPIGNTIQHVQALPTEK.I		0.136169	0.140767	0.209542	0	0	0	0.0817223	0.150942	0.121956	0	0	0	0.148259	0.158285	0.23057	0	0	0
Q61235_R.SPSLGSDLTFATR.T_	Q61235	Beta-2-syntrophin	R.SPSLGSDLTFATR.T		0.148752	0.103693	0.174035	0.150689	0.156216	0.136549	0.0884582	0.143651	0.133652	0.146391	0.146779	0.137294	0.0987555	0.084364	0.458007	0.19656	0.149666	0.112787
Q63ZW6_R.PGPPGFQGPPGTEGPR.G_	Q63ZW6	Col4a5 protein	R.PGPPGFQGPPGTEGPR.G		0.150356	0.139518	0.145491	0	0	0	0.137302	0.136604	0.12196	0	0	0	0.159695	0.154205	0.188477	0	0	0
Q64487_R.TDEDVPSGPPRKVEVEAVNATAVK.V_	Q64487	Receptor-type tyrosine-protein phosphatase delta	R.TDEDVPSGPPRKVEVEAVNATAVK.V		0.0752191	0.142161	0.100619	0	0	0	0.212054	0.0911683	0.0980279	0	0	0	0.288218	0.114543	0.146466	0	0	0
Q6IRU5_K.DLEEWNQR.Q_	Q6IRU5	Clathrin light chain B	K.DLEEWNQR.Q		0.14988	0.135774	0.159191	0	0	0	0.225914	0.218567	0.132996	0	0	0	0.148816	0.171844	0.136244	0	0	0
Q8BI84_R.DSLESELVHRALGSSVTENNK.P_	Q8BI84	Transport and Golgi organization protein 1 homolog	R.DSLESELVHRALGSSVTENNK.P		0.10397	0.0970878	0.0351855	0	0	0	0.254347	0.0705139	0.0818334	0	0	0	0.391806	0.0807045	0.174897	0	0	0
Q8BQ47_R.LEEALENLCER.I_	Q8BQ47	Protein canopy homolog 4	R.LEEALENLCER.I		0.162548	0.0826396	0.212432	0	0	0	0.0734902	0.0775529	0.249322	0	0	0	0.097993	0.119037	0.404321	0	0	0
Q8C3X8_R.AASEQAAANSNSR.D_	Q8C3X8	Lipase maturation factor 2	R.AASEQAAANSNSR.D		0.0749692	0.141688	0.100285	0	0	0	0.194399	0.0835779	0.0898664	0	0	0	0.307709	0.122289	0.156371	0	0	0
Q9QUR8_K.NPEAPLNVSR.V_HexNAc(2)Hex(2)	Q9QUR8	Semaphorin-7A	K.NPEAPLNVSR.V	HexNAc(2)Hex(2)	0.0861641	0.0483674	0.0566533	0	0	0	0.0310039	0.0707038	0.0444186	0	0	0	0.708156	0.0216882	0.107877	0	0	0
A0A0R4J0I9_R.IDLETGENR.E_	A0A0R4J0I9	Low density lipoprotein receptor-related protein 1	R.IDLETGENR.E		0.24141	0.116125	0.143367	0.164869	0.125687	0.140172	0.188453	0.226236	0.139938	0.202685	0.161637	0.163946	0.122276	0.12138	0.162221	0.180785	0.126638	0.122646
E9PUA3_K.VHSSYFEGKQVSVTNDGSQLGALVPSECGDLSDPALK.S_	E9PUA3	IQ motif and SEC7 domain-containing protein 1	K.VHSSYFEGKQVSVTNDGSQLGALVPSECGDLSDPALK.S		0.182286	0.0537373	0.121634	0	0	0	0.237278	0.422797	0.264657	0	0	0	0.0549249	0.0490232	0.099975	0	0	0
E9Q616_K.APKISMPDVDLNMK.G_	E9Q616	AHNAK nucleoprotein (desmoyokin)	K.APKISMPDVDLNMK.G		0.166072	0.0914259	0.108378	0	0	0	0.227622	0.31816	0.129552	0	0	0	0.15223	0.113714	0.145624	0	0	0
E9Q7G0_R.AADALKEQQCR.A_	E9Q7G0	Nuclear mitotic apparatus protein 1	R.AADALKEQQCR.A		0.204934	0.126549	0.201306	0	0	0	0.104744	0.161281	0.122488	0	0	0	0.198562	0.121378	0.14645	0	0	0
P23116_K.EELEQREAELQK.V_	P23116	Eukaryotic translation initiation factor 3 subunit A	K.EELEQREAELQK.V		0.200218	0.0723182	0.0883638	0	0	0	0.231321	0.0855255	0.105695	0	0	0	0.245621	0.154832	0.206621	0	0	0
Q3TRM4_R.FLPQETPSSVADA.-_	Q3TRM4	Neuropathy target esterase	R.FLPQETPSSVADA.-		0.211448	0.128136	0.164306	0	0	0	0.168768	0.195733	0.131025	0	0	0	0.14584	0.136372	0.139944	0	0	0
Q61191_K.YSNDLYELQASR.W_	Q61191	Host cell factor 1	K.YSNDLYELQASR.W		0.171892	0.134324	0.103192	0	0	0	0.100873	0.135317	0.160898	0	0	0	0.176133	0.16526	0.179267	0	0	0
Q62417_R.RAGEQDPVPTPAELTSPGR.A_	Q62417	Sorbin and SH3 domain-containing protein 1	R.RAGEQDPVPTPAELTSPGR.A		0.0304239	0.148722	0.10602	0	0	0	0.100231	0.228829	0.0596073	0	0	0	0.328034	0.0938086	0.137713	0	0	0
Q6P5D8_K.EAIYSGYIR.N_	Q6P5D8	Structural maintenance of chromosomes flexible hinge domain-containing protein 1	K.EAIYSGYIR.N		0.208803	0.147246	0.168227	0	0	0	0.161422	0.134241	0.178337	0	0	0	0.119344	0.126404	0.120031	0	0	0
Q8BJF9_K.TVDDVIKEQNR.E_	Q8BJF9	Charged multivesicular body protein 2b	K.TVDDVIKEQNR.E		0.15749	0.136865	0.0655818	0	0	0	0.193503	0.147459	0.154623	0	0	0	0.125653	0.145863	0.140338	0	0	0
Q8CHU3_R.VSSELEQARPQTSGEEELQLQLALAMSR.E_	Q8CHU3	Epsin-2	R.VSSELEQARPQTSGEEELQLQLALAMSR.E		0.153621	0.093158	0.217795	0	0	0	0.183496	0.141608	0.158551	0	0	0	0.12397	0.134729	0.191672	0	0	0
Q8K4G1_R.IQQCPGTETAEYQSLCPHGR.G_	Q8K4G1	Latent-transforming growth factor beta-binding protein 4	R.IQQCPGTETAEYQSLCPHGR.G		0.184724	0.0807873	0.146519	0	0	0	0.205568	0.234243	0.157662	0	0	0	0.0600295	0.113697	0.260442	0	0	0
Q99JH8_K.SRSCAGISGK.S_	Q99JH8	ER lumen protein-retaining receptor 1	K.SRSCAGISGK.S		0.16183	0.162758	0.163806	0	0	0	0.161258	0.0782314	0.117668	0	0	0	0.123813	0.112155	0.152438	0	0	0
A0A087WS16_K.GISGEDGYRGYPGDEGGPGER.G_	A0A087WS16	Collagen, type VI, alpha 3	K.GISGEDGYRGYPGDEGGPGER.G		0.162745	0.17679	0.168435	0	0	0	0.138564	0.164272	0.127663	0	0	0	0.128607	0.156028	0.112409	0	0	0
A0A0R4J0B4_R.SRGAGRGLEK.P_	A0A0R4J0B4	Cytidine monophospho-N-acetylneuraminic acid synthetase	R.SRGAGRGLEK.P		0.275852	0.123538	0.198246	0	0	0	0.114358	0.0413787	0.117662	0	0	0	0.187676	0.0679761	0.324282	0	0	0
A0A2R8VHF9_K.EVLLQVEDER.K_	A0A2R8VHF9	Myosin-11	K.EVLLQVEDER.K		0.201968	0.0894934	0.0946885	0	0	0	0.254494	0.0564961	0.0866027	0	0	0	0.28827	0.09477	0.196762	0	0	0
B9EHJ3_R.PFENQHPR.D_	B9EHJ3	Tight junction protein ZO-1	R.PFENQHPR.D		0.0769648	0.161302	0.112455	0	0	0	0.196151	0.187601	0.186619	0	0	0	0.151154	0.102103	0.138659	0	0	0
E9PZ16_R.AQAGANTRPCPS.-_	E9PZ16	Basement membrane-specific heparan sulfate proteoglycan core protein	R.AQAGANTRPCPS.-		0.229501	0.152338	0.158538	0	0	0	0.181454	0.167144	0.140382	0	0	0	0.128229	0.147205	0.0898906	0	0	0
E9Q912_K.SVAQQASLTEQR.L_	E9Q912	RAP1, GTP-GDP dissociation stimulator 1	K.SVAQQASLTEQR.L		0.138591	0.15192	0.0893019	0.129477	0.12273	0.155162	0.0900425	0.067148	0.125423	0.112474	0.150562	0.303828	0.299174	0.121116	0.260936	0.155552	0.154009	0.182275
G3X960_R.YHLDSSVGTPGQASVAGGSRSPRGGYLSDGDSPER.P_	G3X960	MCG5982	R.YHLDSSVGTPGQASVAGGSRSPRGGYLSDGDSPER.P		0.219619	0.156156	0.210037	0	0	0	0.102677	0.122534	0.129451	0	0	0	0.137798	0.125273	0.127042	0	0	0
G5E866_R.DTPGHGSGWAETPR.T_	G5E866	Splicing factor 3B subunit 1	R.DTPGHGSGWAETPR.T		0.191068	0.0959167	0.134352	0	0	0	0.186883	0.113734	0.178707	0	0	0	0.173289	0.186177	0.107433	0	0	0
P30999_R.NLSYQVHR.E_	P30999	Catenin delta-1	R.NLSYQVHR.E		0.134496	0.176591	0.0984807	0.185761	0.162361	0.118963	0.209785	0.162827	0.0909938	0.174665	0.158779	0.0989055	0.180843	0.158371	0.123738	0.17782	0.143529	0.136768
Q00651_R.VDGISSTYSQR.I_	Q00651	Integrin alpha-4	R.VDGISSTYSQR.I		0.134683	0.119705	0.140882	0	0	0	0.185718	0.134438	0.157938	0	0	0	0.174413	0.121339	0.117517	0	0	0
Q62261_R.WDVDDWDNENSSAR.L_	Q62261	Spectrin beta chain, non-erythrocytic 1	R.WDVDDWDNENSSAR.L		0.166276	0.151573	0.100917	0	0	0	0.132071	0.0853226	0.104379	0	0	0	0.164819	0.158455	0.303908	0	0	0
Q68FH0_R.SSYASQHSQLGQELR.S_	Q68FH0	Plakophilin-4	R.SSYASQHSQLGQELR.S		0.220045	0.151802	0.113677	0	0	0	0.137902	0.141734	0.147912	0	0	0	0.174412	0.158913	0.126203	0	0	0
Q8BKG3_R.NLTLRPASPEHSGLYSCCAHNAFGQACSSQNFTLSVADESFARVVLAPQDVVVAR.N_HexNAc(1)Fuc(1),HexNAc(3)Hex(4)NeuAc(1)	Q8BKG3	Inactive tyrosine-protein kinase 7	R.NLTLRPASPEHSGLYSCCAHNAFGQACSSQNFTLSVADESFARVVLAPQDVVVAR.N	HexNAc(1)Fuc(1),HexNAc(3)Hex(4)NeuAc(1)	0.139367	0.14213	0.0704879	0	0	0	0.136785	0.189323	0.134352	0	0	0	0.179522	0.165607	0.12356	0	0	0
Q8C2Q3_R.TQSSASLAASYAAQQHPQAAASYR.G_	Q8C2Q3	RNA-binding protein 14	R.TQSSASLAASYAAQQHPQAAASYR.G		0.138845	0.121822	0.186094	0.254757	0.104796	0.10466	0.111388	0.130838	0.108993	0.22882	0.134806	0.190534	0.148232	0.21116	0.150943	0.162051	0.0812728	0.163625
Q8K0T0_R.SPPVAMETASTGMAAVPDALDHSPSSTLK.D_	Q8K0T0	Reticulon-1	R.SPPVAMETASTGMAAVPDALDHSPSSTLK.D		0.124452	0.117525	0.131691	0	0	0	0.110879	0.10651	0.16775	0	0	0	0.285661	0.0916491	0.185852	0	0	0
Q9QXS1_R.TLKPEEQR.Q_	Q9QXS1	Plectin	R.TLKPEEQR.Q		0.129564	0.114283	0.118103	0.146604	0.10366	0.125317	0.197272	0.218322	0.168599	0.194687	0.145433	0.193891	0.153438	0.160854	0.139839	0.208651	0.167882	0.164192
Q9R1Z8_R.AIETRLPSPK.N_	Q9R1Z8	Vinexin	R.AIETRLPSPK.N		0.0540748	0.0519281	0.083369	0	0	0	0.0412245	0.0701476	0.0498671	0	0	0	0.672731	0.0373971	0.0782102	0	0	0
B1B1A8_R.GTKAPSPDIR.K_	B1B1A8	Myosin light chain kinase, smooth muscle	R.GTKAPSPDIR.K		0.178685	0.13827	0.112225	0	0	0	0.176811	0.0800104	0.139323	0	0	0	0.145346	0.114243	0.255408	0	0	0
O35927_K.SKGDKHSPK.V_	O35927	Catenin delta-2	K.SKGDKHSPK.V		0.094703	0.136593	0.162224	0	0	0	0.245896	0.0900082	0.294395	0	0	0	0.141312	0.0725115	0.0860065	0	0	0
P63137_R.SLWDPTGDLSPTR.R_	P63137	Gamma-aminobutyric acid receptor subunit beta-2	R.SLWDPTGDLSPTR.R		0.250327	0.0969171	0.261849	0	0	0	0.230546	0.191298	0.165551	0	0	0	0.100668	0.131972	0.216141	0	0	0
P97797_K.PSPPEVSGPADRGIPDQKVNFTCK.S_HexNAc(4)Hex(5)	P97797	Tyrosine-protein phosphatase non-receptor type substrate 1	K.PSPPEVSGPADRGIPDQKVNFTCK.S	HexNAc(4)Hex(5)	0.163531	0.136436	0.127023	0	0	0	0.334341	0.0809966	0.10362	0	0	0	0.246849	0.042342	0.166367	0	0	0
Q56A07_K.NVQLEDEGIYNCYITNPPDR.H_	Q56A07	Sodium channel subunit beta-2	K.NVQLEDEGIYNCYITNPPDR.H		0.131531	0.133061	0.101247	0	0	0	0.164769	0.194918	0.139366	0	0	0	0.196862	0.165032	0.170463	0	0	0
Q5EG47_K.FECSEEEVLSCLYNR.N_	Q5EG47	5'-AMP-activated protein kinase catalytic subunit alpha-1	K.FECSEEEVLSCLYNR.N		0.205831	0.115089	0.165833	0	0	0	0.093027	0.144311	0.148861	0	0	0	0.189257	0.162135	0.1603	0	0	0
Q5F2E8_R.NNFAAEMEK.L_	Q5F2E8	Serine/threonine-protein kinase TAO1	R.NNFAAEMEK.L		0.245686	0.128615	0.164676	0.157379	0.126802	0.211299	0.101546	0.0746201	0.124169	0.072419	0.103297	0.228124	0.250158	0.0843302	0.235237	0.164315	0.12751	0.310869
Q68FG2_K.MLTAQDVSYDEAR.N_	Q68FG2	Spectrin beta chain	K.MLTAQDVSYDEAR.N		0.0712077	0.248935	0.0842748	0	0	0	0.0554968	0.189988	0.096556	0	0	0	0.316858	0.0678384	0.0736451	0	0	0
Q8BH74_R.EYMEANWTLEK.V_	Q8BH74	Nuclear pore complex protein Nup107	R.EYMEANWTLEK.V		0.181572	0.10825	0.120858	0	0	0	0.185801	0.0877821	0.102484	0	0	0	0.246755	0.0851933	0.233995	0	0	0
Q91V35_R.MADDNK.L_	Q91V35	Receptor-type tyrosine-protein phosphatase	R.MADDNK.L		0.260109	0.152146	0.135941	0	0	0	0.11948	0.138733	0.151871	0	0	0	0.176654	0.0986769	0.161828	0	0	0
Q9DBC3_R.DSQKPQDPDK.L_	Q9DBC3	Cap-specific mRNA (nucleoside-2'-O-)-methyltransferase 1	R.DSQKPQDPDK.L		0.0865445	0.0404542	0.0214968	0	0	0	0.0571136	0.0393294	0.0633657	0	0	0	0.710938	0.0294857	0.146662	0	0	0
Q9QX60_K.LLMKTHPEWQVATEPIAEWQNIQAAGAQKDGTSK.R_	Q9QX60	Deoxyguanosine kinase, mitochondrial	K.LLMKTHPEWQVATEPIAEWQNIQAAGAQKDGTSK.R		0.11197	0.0835576	0.07501	0	0	0	0.241582	0.0936782	0.0616405	0	0	0	0.378391	0.0998991	0.13137	0	0	0
A0A087WS96_R.VFVASCSGFVAIK.K_	A0A087WS96	SH3 domain-binding glutamic acid-rich-like protein	R.VFVASCSGFVAIK.K		0.248643	0.07091	0.270436	0.15369	0.1331	0.189765	0.112027	0.278914	0.11334	0.151966	0.176213	0.145234	0.0758321	0.0932389	0.347828	0.174838	0.114225	0.155849
A0A140LHU0_K.NCHCEDGWAPPHCDTKGYGGSVDSGPTYNAK.S_	A0A140LHU0	Disintegrin and metalloproteinase domain-containing protein 9	K.NCHCEDGWAPPHCDTKGYGGSVDSGPTYNAK.S		0.121158	0.116834	0.10153	0	0	0	0.145226	0.172865	0.168447	0	0	0	0.158017	0.231475	0.0973573	0	0	0
E9PX29_R.LAAAGDFGHDEASSR.R_	E9PX29	Spectrin beta chain	R.LAAAGDFGHDEASSR.R		0.152845	0.167196	0.100496	0	0	0	0.105489	0.136203	0.107021	0	0	0	0.241	0.0706865	0.200589	0	0	0
E9PZ16_K.CRPTTQEIVR.C_	E9PZ16	Basement membrane-specific heparan sulfate proteoglycan core protein	K.CRPTTQEIVR.C		0.0296263	0.158867	0.103241	0	0	0	0.156451	0.17542	0.133619	0	0	0	0.140261	0.254671	0.111673	0	0	0
F6S200_R.GKRSDLTLQDSQK.V_	F6S200	Pleckstrin homology domain-containing, family G (with RhoGef domain) member 1 (Fragment)	R.GKRSDLTLQDSQK.V		0.25267	0.0835716	0.155222	0	0	0	0.460285	0.0718149	0.0322913	0	0	0	0.143482	0.0675809	0.222221	0	0	0
M0QWP1_R.AVDVAPFAGHPCTQAVDNPCLNGGSCIPR.E_	M0QWP1	Agrin	R.AVDVAPFAGHPCTQAVDNPCLNGGSCIPR.E		0.505907	0.0643663	0.163257	0	0	0	0.0981643	0.0637712	0.0805617	0	0	0	0.134089	0.0858942	0.437411	0	0	0
O54865_K.LTQELEILTDR.L_	O54865	Guanylate cyclase soluble subunit beta-1	K.LTQELEILTDR.L		0.0635739	0.101543	0.1254	0.138374	0.118731	0.142709	0.207932	0.171114	0.176448	0.169855	0.171988	0.141676	0.163756	0.156099	0.149839	0.142626	0.138357	0.160719
O88322_R.ETESASLDPQTK.Q_	O88322	Nidogen-2	R.ETESASLDPQTK.Q		0.179698	0.139179	0.18398	0.172884	0.145244	0.170529	0.143044	0.154049	0.129089	0.135318	0.143849	0.139269	0.149038	0.153978	0.146014	0.141798	0.141832	0.171755
P05214_R.AVFVDLEPTVVDEVR.T_	P05214	Tubulin alpha-3 chain	R.AVFVDLEPTVVDEVR.T		0.165082	0.181044	0.241839	0.134585	0.111625	0.0381414	0.234138	0.036368	0.0951605	0.105666	0.223914	0.420771	0.122423	0.0556727	0.308868	0.169844	0.110269	0.266129
P10493_R.EHILGAAGGADAQR.P_	P10493	Nidogen-1	R.EHILGAAGGADAQR.P		0.161883	0.140944	0.1564	0	0	0	0.159906	0.10551	0.148743	0	0	0	0.173823	0.201652	0.06822	0	0	0
P35564_K.RDEEEEEEK.L_	P35564	Calnexin	K.RDEEEEEEK.L		0.0992178	0.0796103	0.182117	0	0	0	0.128486	0.125493	0.142319	0	0	0	0.318713	0.08753	0.172969	0	0	0
P51432_M.AGARPGVHALQLEPPTVVETLR.R_	P51432	1-phosphatidylinositol 4,5-bisphosphate phosphodiesterase beta-3	M.AGARPGVHALQLEPPTVVETLR.R		0.0655602	0.197219	0.0280006	0	0	0	0.108907	0.12179	0.0402737	0	0	0	0.40521	0.0698443	0.0699251	0	0	0
P70175_R.RDNEVDGQDYHFVVSR.E_	P70175	Disks large homolog 3	R.RDNEVDGQDYHFVVSR.E		0.249347	0.143805	0.168319	0	0	0	0.12637	0.14658	0.172401	0	0	0	0.168419	0.0901299	0.133091	0	0	0
Q7TQD2_R.LSLESEGANEGATAAPELSALEEAFRR.F_	Q7TQD2	Tubulin polymerization-promoting protein	R.LSLESEGANEGATAAPELSALEEAFRR.F		0.166374	0.149697	0.168139	0.0582743	0.140219	0.187051	0.146984	0.177244	0.123541	0.175713	0.183246	0.114789	0.13769	0.129502	0.274195	0.209559	0.107734	0.188892
Q91YR7_R.ESLEALLQR.A_	Q91YR7	Pre-mRNA-processing factor 6	R.ESLEALLQR.A		0.186347	0.123272	0.107418	0	0	0	0.172412	0.148779	0.115359	0	0	0	0.167086	0.174069	0.186151	0	0	0
Q91Z31_R.GSDELLSGSVLSSPNSNMSGMVVTANGNDSK.K_HexNAc(2)Hex(6),HexNAc(1)Fuc(1)	Q91Z31	Polypyrimidine tract-binding protein 2	R.GSDELLSGSVLSSPNSNMSGMVVTANGNDSK.K	HexNAc(2)Hex(6),HexNAc(1)Fuc(1)	0.183905	0.125314	0.151148	0	0	0	0.107565	0.125544	0.118374	0	0	0	0.303271	0.105967	0.0741204	0	0	0
Q922Q8_K.DNPLDPVLAK.V_	Q922Q8	Leucine-rich repeat-containing protein 59	K.DNPLDPVLAK.V		0.153198	0.1299	0.126778	0	0	0	0.181902	0.162063	0.163347	0	0	0	0.143402	0.149455	0.154118	0	0	0
Q99K48_R.FACHSASLTVR.N_	Q99K48	Non-POU domain-containing octamer-binding protein	R.FACHSASLTVR.N		0.0875294	0.126082	0.166699	0	0	0	0.177902	0.0900532	0.11759	0	0	0	0.12736	0.209836	0.190107	0	0	0
Q9DBR0_R.FQPYESYDAR.P_	Q9DBR0	A-kinase anchor protein 8	R.FQPYESYDAR.P		0.116839	0.142879	0.101339	0	0	0	0.190357	0.12289	0.103123	0	0	0	0.219115	0.176925	0.124942	0	0	0
Q9QXS1_K.QSAEEQAQAQAQAQAAAEK.L_	Q9QXS1	Plectin	K.QSAEEQAQAQAQAQAAAEK.L		0.11247	0.133283	0.0839426	0.103178	0.147715	0.151548	0.187978	0.111723	0.135779	0.107095	0.171341	0.14923	0.348002	0.0822896	0.0913636	0.219382	0.160104	0.150115
A0A1L1STC6_K.ILEDAVDEWK.R_	A0A1L1STC6	Nesprin-1	K.ILEDAVDEWK.R		0.169836	0.149326	0.106265	0	0	0	0.0834288	0.159499	0.196475	0	0	0	0.13219	0.147298	0.164563	0	0	0
A2AS98_R.NLSADQWR.N_HexNAc(2)Hex(5)	A2AS98	Nck-associated protein 1	R.NLSADQWR.N	HexNAc(2)Hex(5)	0.243312	0.1645	0.14357	0	0	0	0.168173	0.144091	0.0911939	0	0	0	0.148413	0.113829	0.220408	0	0	0
A5D6P2_R.SVANNAPQALPR.A_	A5D6P2	Par-3 (Partitioning defective 3) homolog (C. elegans)	R.SVANNAPQALPR.A		0.172981	0.130091	0.0997377	0	0	0	0.147321	0.189636	0.155109	0	0	0	0.159103	0.143032	0.170194	0	0	0
B2M1R6_R.AQPYDPNFYDETYDYGGFTMMFDDR.R_	B2M1R6	Heterogeneous nuclear ribonucleoprotein K	R.AQPYDPNFYDETYDYGGFTMMFDDR.R		0.188776	0.0745698	0.197465	0.138547	0.098321	0.114457	0.117447	0.127091	0.14913	0.233276	0.189498	0.165856	0.0558708	0.176108	0.395595	0.177979	0.0927346	0.184075
E9QML5_R.NESNR.K_HexNAc(2)Hex(5)	E9QML5	Zinc finger protein 638	R.NESNR.K	HexNAc(2)Hex(5)	0.154323	0.186539	0.180613	0	0	0	0.150834	0.126949	0.119382	0	0	0	0.147827	0.15082	0.0921834	0	0	0
O35452_R.EVTVLDLDPAR.I_	O35452	Tenascin XB	R.EVTVLDLDPAR.I		0.214505	0.0980484	0.245809	0	0	0	0.170759	0.149866	0.125583	0	0	0	0.165992	0.0733264	0.150369	0	0	0
P02535_R.VSSTRGSLGGGYSSGGFSGGSFSR.G_	P02535	Keratin, type I cytoskeletal 10	R.VSSTRGSLGGGYSSGGFSGGSFSR.G		0.28816	0.042976	0.690843	0.162435	0.0599236	0.199315	0.149604	0.0928312	0.0841514	0.0657257	0.0453631	0.38768	0.0876472	0.0528183	0.0394078	0.0685265	0.0719348	0.614535
P19246_K.AVASEEETPAK.L_	P19246	Neurofilament heavy polypeptide	K.AVASEEETPAK.L		0.0542593	0.127754	0.0187767	0	0	0	0.067186	0.142905	0.054944	0	0	0	0.477097	0.0332389	0.118412	0	0	0
Q61554_R.EIPGVCENGVCINMVGSFR.C_	Q61554	Fibrillin-1	R.EIPGVCENGVCINMVGSFR.C		0.162709	0.130062	0.193778	0.169467	0.1087	0.182935	0.156616	0.119054	0.136872	0.0997773	0.0832613	0.376174	0.14859	0.0779408	0.242299	0.17875	0.108758	0.224943
Q64514_R.GPSADGALGVSISAPGGAIASVPNWTLRGTQLMNGTSMSSPNACGGIALVLSGLK.A_	Q64514	Tripeptidyl-peptidase 2	R.GPSADGALGVSISAPGGAIASVPNWTLRGTQLMNGTSMSSPNACGGIALVLSGLK.A		0.515674	0.0420029	0.360077	0	0	0	0.255733	0.06331	0.0512451	0	0	0	0.0933662	0.0931083	0.271667	0	0	0
Q64518_K.SMSVYCTPTR.A_	Q64518	Sarcoplasmic/endoplasmic reticulum calcium ATPase 3	K.SMSVYCTPTR.A		0.224991	0.14803	0.119115	0.186358	0.145344	0.141806	0.17736	0.158929	0.135051	0.135201	0.15774	0.140838	0.104134	0.147923	0.182329	0.130423	0.147701	0.171095
Q80TL0_K.ENNGDSSMVAHK.L_	Q80TL0	Protein phosphatase 1E	K.ENNGDSSMVAHK.L		0.105088	0.1028	0.0769178	0	0	0	0.175919	0.254289	0.161817	0	0	0	0.201998	0.0895288	0.374917	0	0	0
Q8C2Q7_R.VHIEIGPDGR.V_	Q8C2Q7	Heterogeneous nuclear ribonucleoprotein H	R.VHIEIGPDGR.V		0.156404	0.140481	0.124056	0	0	0	0.0988655	0.178306	0.0796347	0	0	0	0.188053	0.190982	0.173493	0	0	0
Q8CJ40_K.ELMTQK.L_	Q8CJ40	Rootletin	K.ELMTQK.L		0.224006	0.1081	0.0234255	0	0	0	0.0383588	0.0196878	0.174972	0	0	0	0.389143	0.0172098	0.239592	0	0	0
Q8R4U7_K.PVIIDKDVK.K_	Q8R4U7	Leucine zipper protein 1	K.PVIIDKDVK.K		0.121077	0.100326	0.0597067	0	0	0	0.0624644	0.121715	0.0787525	0	0	0	0.160301	0.0431653	0.64304	0	0	0
Q9DBR7_R.SYLTPVRDEESESQR.K_	Q9DBR7	Protein phosphatase 1 regulatory subunit 12A	R.SYLTPVRDEESESQR.K		0.187899	0.133602	0.153955	0.211925	0.119413	0.114113	0.185485	0.146768	0.143616	0.223829	0.163151	0.118816	0.109692	0.157187	0.171667	0.178815	0.12731	0.101225
Q9Z1M0_K.YPY.-_	Q9Z1M0	P2X purinoceptor 7	K.YPY.-		0.224682	0.142871	0.158539	0	0	0	0.155355	0.158764	0.114096	0	0	0	0.169603	0.161673	0.0683538	0	0	0
A0A087WS16_K.QQSLETAMSFVAR.N_	A0A087WS16	Collagen, type VI, alpha 3	K.QQSLETAMSFVAR.N		0.201239	0.104848	0.269193	0.179633	0.170192	0.141544	0.0681716	0.140832	0.0919644	0.113725	0.114648	0.17158	0.197411	0.0636772	0.275366	0.160671	0.168068	0.148975
A0A1Y7VJW9_R.QSGQCLDIDECR.T_	A0A1Y7VJW9	Fibulin-5	R.QSGQCLDIDECR.T		0.107626	0.12832	0.253717	0	0	0	0.108527	0.21043	0.188384	0	0	0	0.0770409	0.0948583	0.182642	0	0	0
A0A2I3BPG9_R.LECVEPNCR.S_	A0A2I3BPG9	MCG113838	R.LECVEPNCR.S		0.140445	0.149965	0.144287	0	0	0	0.15744	0.139235	0.106264	0	0	0	0.18975	0.176767	0.131204	0	0	0
B1ASP2_K.NLSVAADK.W_HexNAc(4)Hex(6)NeuGc(1)	B1ASP2	Tyrosine-protein kinase	K.NLSVAADK.W	HexNAc(4)Hex(6)NeuGc(1)	0.122591	0.108026	0.272814	0	0	0	0.085734	0.168679	0.183091	0	0	0	0.11048	0.171177	0.114744	0	0	0
E9PVA8_K.YHIETGSGQLPPR.L_	E9PVA8	eIF-2-alpha kinase activator GCN1	K.YHIETGSGQLPPR.L		0.176253	0.128106	0.177693	0	0	0	0.106056	0.107356	0.166655	0	0	0	0.158894	0.102051	0.225749	0	0	0
G3X9G2_K.LVDFGVSAQLDR.T_	G3X9G2	Misshapen-like kinase 1 (Zebrafish), isoform CRA_d	K.LVDFGVSAQLDR.T		0.140277	0.13231	0.169407	0.127303	0.127745	0.14994	0.12424	0.142039	0.158753	0.138063	0.189234	0.18028	0.161031	0.132902	0.170222	0.130213	0.099127	0.248839
O08582_R.TSSVGNDILGFDSEGNVVNK.P_	O08582	GTP-binding protein 1	R.TSSVGNDILGFDSEGNVVNK.P		0.0785278	0.126664	0.141511	0	0	0	0.138888	0.196307	0.151959	0	0	0	0.124123	0.229878	0.156939	0	0	0
O08788_R.LDETQTLLR.K_	O08788	Dynactin subunit 1	R.LDETQTLLR.K		0.124841	0.160272	0.138911	0.186551	0.164542	0.0975829	0.101653	0.156863	0.13193	0.179939	0.173444	0.309803	0.140751	0.130104	0.251869	0.144123	0.102397	0.0910423
P46096_K.NTLNPYYNESFSFEVPFEQIQK.V_	P46096	Synaptotagmin-1	K.NTLNPYYNESFSFEVPFEQIQK.V		0.114067	0.176138	0.24318	0	0	0	0.207803	0.247579	0.20668	0	0	0	0.110607	0.135045	0.0715762	0	0	0
Q3TYU2_K.SSLVEEFQK.L_	Q3TYU2	Probable cation-transporting ATPase 13A5	K.SSLVEEFQK.L		0.0679007	0.157579	0.139516	0	0	0	0.150739	0.164949	0.161219	0	0	0	0.22622	0.0933515	0.164064	0	0	0
Q60875_R.MQDIPEETESR.D_	Q60875	Rho guanine nucleotide exchange factor 2	R.MQDIPEETESR.D		0.181824	0.093647	0.117711	0	0	0	0.297405	0.12038	0.105457	0	0	0	0.121306	0.214665	0.131256	0	0	0
Q62425_K.EGPDF.-_	Q62425	Cytochrome c oxidase subunit NDUFA4	K.EGPDF.-		0.269717	0.112485	0.0873058	0	0	0	0.150564	0.1737	0.178609	0	0	0	0.174224	0.150085	0.18867	0	0	0
Q6P5H2_K.ENQEPLRFEEAEDQVLER.L_	Q6P5H2	Nestin	K.ENQEPLRFEEAEDQVLER.L		0.224281	0.134906	0.089373	0	0	0	0.129503	0.145036	0.138153	0	0	0	0.156417	0.147365	0.216096	0	0	0
Q8CG76_K.ALQTTYGTNAPR.M_	Q8CG76	Aflatoxin B1 aldehyde reductase member 2	K.ALQTTYGTNAPR.M		0.21515	0.128153	0.126572	0.141505	0.146828	0.154655	0.134197	0.114579	0.142056	0.152976	0.166093	0.137065	0.251146	0.117775	0.135504	0.144029	0.138782	0.172919
Q8K310_K.DPSASATSKK.K_	Q8K310	Matrin-3	K.DPSASATSKK.K		0.140705	0.11331	0.165685	0	0	0	0.114277	0.0403556	0.083121	0	0	0	0.336654	0.0434609	0.249631	0	0	0
Q8VC42_K.YLDADQSYTMAVEAGQSRSNPPLK.R_	Q8VC42	Regulator of MON1-CCZ1 complex	K.YLDADQSYTMAVEAGQSRSNPPLK.R		0.162899	0.165143	0.152292	0	0	0	0.129854	0.132957	0.153692	0	0	0	0.128394	0.216753	0.109982	0	0	0
Q9EQ20_K.DMDLYSYR.L_	Q9EQ20	Methylmalonate-semialdehyde dehydrogenase [acylating], mitochondrial	K.DMDLYSYR.L		0.117586	0.151205	0.152981	0.170781	0.18674	0.140702	0.110504	0.14239	0.155016	0.129825	0.132573	0.139296	0.184991	0.158255	0.137753	0.179455	0.144025	0.137372
A0A1D5RLL3_R.LTVPYVPQVTDEDR.L_	A0A1D5RLL3	Protein EFR3 homolog A	R.LTVPYVPQVTDEDR.L		0.134526	0.092494	0.136849	0.128344	0.118052	0.135792	0.240491	0.140941	0.131172	0.124382	0.160059	0.14732	0.194264	0.153209	0.12911	0.129521	0.230291	0.0886982
B2RXT3_R.SSQGLEQQVAITR.L_	B2RXT3	Ogdhl protein	R.SSQGLEQQVAITR.L		0.195159	0.131055	0.160397	0	0	0	0.129916	0.17234	0.191091	0	0	0	0.111206	0.154862	0.171174	0	0	0
E9Q3G8_K.TTYGGAAAAVR.Q_	E9Q3G8	Nucleoporin 153	K.TTYGGAAAAVR.Q		0.13309	0.166947	0.147087	0	0	0	0.133535	0.172752	0.136068	0	0	0	0.116837	0.189114	0.105744	0	0	0
E9Q6R7_K.HLDPNNDEK.M_	E9Q6R7	Utrophin	K.HLDPNNDEK.M		0.164911	0.169563	0.140321	0	0	0	0.165947	0.144266	0.110692	0	0	0	0.143192	0.165066	0.157892	0	0	0
E9QAQ7_R.QHYPYGGPYDR.V_	E9QAQ7	AT-rich interactive domain-containing protein 1A	R.QHYPYGGPYDR.V		0.113574	0.167418	0.176671	0.186851	0.133991	0.126813	0.132237	0.0712378	0.141909	0.225889	0.153734	0.129014	0.197322	0.161569	0.101955	0.167905	0.112003	0.11794
H7BX08_R.SESVEGFLSPSRCGSRNGEK.D_	H7BX08	Calmodulin-regulated spectrin-associated protein 2	R.SESVEGFLSPSRCGSRNGEK.D		0.34356	0.0850733	0.222521	0	0	0	0.178109	0.160488	0.128316	0	0	0	0.0507407	0.197342	0.18124	0	0	0
P50580_K.TIIQNPTDQQK.K_	P50580	Proliferation-associated protein 2G4	K.TIIQNPTDQQK.K		0.169928	0.165279	0.210808	0	0	0	0.157916	0.174335	0.101759	0	0	0	0.109112	0.115792	0.170775	0	0	0
Q60598_K.NASTFEEVVQVPSAYQKTVPIEAVTSK.T_HexNAc(5)Hex(6)Fuc(1)NeuGc(1)	Q60598	Src substrate cortactin	K.NASTFEEVVQVPSAYQKTVPIEAVTSK.T	HexNAc(5)Hex(6)Fuc(1)NeuGc(1)	0.272014	0.0477327	0.356324	0	0	0	0.192684	0.233392	0.150384	0	0	0	0.0846242	0.0247475	0.247372	0	0	0
Q61696_K.FGDAVVQSDMKHWPFQVVNDGDK.P_	Q61696	Heat shock 70 kDa protein 1A	K.FGDAVVQSDMKHWPFQVVNDGDK.P		0.224511	0.17078	0.0598447	0	0	0	0.0367475	0.15183	0.152888	0	0	0	0.25414	0.0930703	0.128214	0	0	0
Q62422_K.GARTDLR.N_	Q62422	Osteoclast-stimulating factor 1	K.GARTDLR.N		0.168803	0.138708	0.159154	0	0	0	0.172036	0.089373	0.168155	0	0	0	0.189791	0.128342	0.13652	0	0	0
Q6AW69_R.RQDSAGPILDGAR.S_	Q6AW69	Cingulin-like protein 1	R.RQDSAGPILDGAR.S		0.146764	0.161134	0.122987	0	0	0	0.194861	0.0975889	0.0960359	0	0	0	0.183768	0.142818	0.212743	0	0	0
Q8R307_R.QLIPALVNYSQGGEAQQVSQAIR.Y_	Q8R307	Vacuolar protein sorting-associated protein 18 homolog	R.QLIPALVNYSQGGEAQQVSQAIR.Y		0.155408	0.140794	0.155494	0.132659	0.121349	0.138183	0.124359	0.146803	0.150515	0.149944	0.156484	0.161199	0.106638	0.122628	0.220706	0.155101	0.131763	0.182299
Q9CPV4_K.IYEQDEEK.Q_	Q9CPV4	Glyoxalase domain-containing protein 4	K.IYEQDEEK.Q		0.191938	0.125101	0.120376	0	0	0	0.141101	0.138806	0.10703	0	0	0	0.254758	0.129378	0.201754	0	0	0
Q9D6Z1_K.AQLGLGHSYSR.A_	Q9D6Z1	Nucleolar protein 56	K.AQLGLGHSYSR.A		0.129296	0.153223	0.143712	0	0	0	0.184192	0.0749179	0.128392	0	0	0	0.161189	0.222061	0.133613	0	0	0
Q9Z2D6_K.AAASEGVQVK.R_	Q9Z2D6	Methyl-CpG-binding protein 2	K.AAASEGVQVK.R		0.0967201	0.185459	0.0635939	0	0	0	0.15068	0.106306	0.0988233	0	0	0	0.272567	0.151169	0.130019	0	0	0
S4R1P5_K.HGDKLTEEER.S_	S4R1P5	Dystonin	K.HGDKLTEEER.S		0.178094	0.134437	0.0705794	0	0	0	0.217226	0.0477667	0.0619082	0	0	0	0.343446	0.0668466	0.178599	0	0	0
A0A087WS16_R.GFPGYPGPKGTPGEPGADGPPGPK.G_	A0A087WS16	Collagen, type VI, alpha 3	R.GFPGYPGPKGTPGEPGADGPPGPK.G		0.224551	0.134851	0.135672	0	0	0	0.199435	0.0914973	0.0952762	0	0	0	0.214344	0.0991215	0.16977	0	0	0
A2A7S7_K.IDVGEAEPR.T_	A2A7S7	Tyrosine--tRNA ligase	K.IDVGEAEPR.T		0.123366	0.16447	0.146005	0	0	0	0.100867	0.211396	0.156658	0	0	0	0.129231	0.144342	0.151637	0	0	0
A2AQC3_R.VPADMIFLR.T_	A2AQC3	Phospholipid-transporting ATPase	R.VPADMIFLR.T		0.195563	0.171099	0.086392	0.124233	0.133616	0.180396	0.196307	0.166781	0.109123	0.143653	0.112057	0.152995	0.180296	0.0953776	0.130924	0.149482	0.209469	0.0839288
D3YWD3_K.LVIHFGVVGFLEKR.C_	D3YWD3	Transmembrane protein 245	K.LVIHFGVVGFLEKR.C		0.0806021	0.0596986	0.113563	0.129708	0.0926155	0.0941788	0.289228	0.0989649	0.0651784	0.169578	0.153207	0.590961	0.0431542	0.533089	0.125639	0.130827	0.099859	0.239721
D3Z3Q3_K.ENWLHSQQR.E_	D3Z3Q3	Smoothelin	K.ENWLHSQQR.E		0.12746	0.133964	0.141671	0	0	0	0.157612	0.164278	0.138388	0	0	0	0.138204	0.1668	0.18906	0	0	0
E9PV24_R.LEVDIDIKIR.S_	E9PV24	Fibrinogen alpha chain	R.LEVDIDIKIR.S		0.120391	0.141085	0.138966	0	0	0	0.0956697	0.138604	0.120616	0	0	0	0.355525	0.218829	0.360463	0	0	0
E9Q912_K.VADIIAEVAKNEFMR.I_	E9Q912	RAP1, GTP-GDP dissociation stimulator 1	K.VADIIAEVAKNEFMR.I		0.183223	0.149154	0.121555	0	0	0	0.114162	0.114007	0.14175	0	0	0	0.180141	0.185347	0.198149	0	0	0
G3X8X6_K.VCNLLLKDLK.P_	G3X8X6	Sialic acid binding Ig-like lectin 1, sialoadhesin, isoform CRA_b	K.VCNLLLKDLK.P		0.246046	0.0971927	0.139676	0.208822	0.113415	0.143952	0.104446	0.040639	0.0427473	0.0584573	0.130456	0.485258	0.313508	0.0868063	0.28785	0.0738196	0.107069	0.268181
P05132_K.WETPSQNTAQLDQFDR.I_	P05132	cAMP-dependent protein kinase catalytic subunit alpha	K.WETPSQNTAQLDQFDR.I		0.379516	0.125624	0.226428	0.0933224	0.163271	0.1138	0.127578	0.155798	0.078574	0.127689	0.198742	0.200745	0.155578	0.131463	0.158071	0.188814	0.145507	0.159322
P17426_K.GPGAASALDDSRR.D_	P17426	AP-2 complex subunit alpha-1	K.GPGAASALDDSRR.D		0.205361	0.139065	0.195037	0.104597	0.197968	0.13383	0.172167	0.127966	0.198973	0.0885113	0.225282	0.040951	0.135166	0.0901922	0.142418	0.100965	0.188456	0.150236
P70206_R.LNTLAHYQVTDGSSVALVPKQTSAYNISNSSTFTK.S_HexNAc(2)Hex(5),HexNAc(2)Hex(5)Fuc(1)	P70206	Plexin-A1	R.LNTLAHYQVTDGSSVALVPKQTSAYNISNSSTFTK.S	HexNAc(2)Hex(5),HexNAc(2)Hex(5)Fuc(1)	0.161588	0.137634	0.106245	0	0	0	0.149633	0.0779864	0.0755853	0	0	0	0.342027	0.0807935	0.161814	0	0	0
P70399_K.YKLLFDDGYECDVLGK.D_	P70399	TP53-binding protein 1	K.YKLLFDDGYECDVLGK.D		0.147799	0.139976	0.132226	0	0	0	0.146655	0.111075	0.163626	0	0	0	0.126494	0.211777	0.11168	0	0	0
Q58A65_K.DDDDSDIPTAQR.K_	Q58A65	C-Jun-amino-terminal kinase-interacting protein 4	K.DDDDSDIPTAQR.K		0.216487	0.108117	0.148442	0	0	0	0.142616	0.179269	0.1848	0	0	0	0.142999	0.110397	0.175783	0	0	0
Q80X90_K.ATPEIVDNK.D_	Q80X90	Filamin-B	K.ATPEIVDNK.D		0.129605	0.0918195	0.183399	0	0	0	0.124167	0.164634	0.188307	0	0	0	0.151319	0.191051	0.150463	0	0	0
Q8CIP4_R.EEIKEALTNQK.Y_	Q8CIP4	MAP/microtubule affinity-regulating kinase 4	R.EEIKEALTNQK.Y		0.172302	0.114415	0.152355	0	0	0	0.127365	0.0580906	0.109484	0	0	0	0.214536	0.124424	0.283107	0	0	0
Q91V01_R.FNGTIASFNINTNAWVAR.Y_	Q91V01	Lysophospholipid acyltransferase 5	R.FNGTIASFNINTNAWVAR.Y		0.117973	0.107849	0.206108	0.185995	0.113141	0.198836	0.134723	0.207199	0.1866	0.160171	0.120683	0.219846	0.12319	0.0864877	0.231783	0.121243	0.125425	0.216342
A0A0A0MQD5_R.GIPPPPQTAPPPPPAPYYFDSGPPPTFSPPPPPGR.A_	A0A0A0MQD5	SH3 and multiple ankyrin repeat domains protein 3	R.GIPPPPQTAPPPPPAPYYFDSGPPPTFSPPPPPGR.A		0.088794	0.140301	0.0908171	0.156162	0.154767	0.117521	0.224719	0.205274	0.216282	0.184744	0.124272	0.162512	0.126418	0.127717	0.119539	0.121428	0.219334	0.13283
A0A0G2JEW9_K.NSTSVK.R_HexNAc(2)Hex(3)Fuc(1)	A0A0G2JEW9	P2Y purinoceptor 14	K.NSTSVK.R	HexNAc(2)Hex(3)Fuc(1)	0.102148	0.188512	0.116136	0	0	0	0.161927	0.14323	0.122662	0	0	0	0.168433	0.121713	0.126662	0	0	0
A0A0G2JGM8_K.HMNSSEQAHTATMLLDTLEEGAFVLADNLLEPTR.V_	A0A0G2JGM8	Adhesion G protein-coupled receptor L2	K.HMNSSEQAHTATMLLDTLEEGAFVLADNLLEPTR.V		0.139039	0.164768	0.221329	0	0	0	0.141438	0.246167	0.132596	0	0	0	0.0973859	0.116495	0.129341	0	0	0
A0A0J9YUN4_R.SPTSSPTPQR.R_	A0A0J9YUN4	Dynamin-1	R.SPTSSPTPQR.R		0.151354	0.151242	0.226019	0	0	0	0.0727586	0.117889	0.133999	0	0	0	0.172891	0.118661	0.267785	0	0	0
A3KGU5_K.NNHHEENISSK.M_	A3KGU5	Spectrin alpha chain, non-erythrocytic 1	K.NNHHEENISSK.M		0.100747	0.175356	0.0910825	0.039002	0.217086	0.519942	0.094589	0.257828	0.145341	0.0849951	0.057612	0.0644641	0.222296	0.124841	0.0882418	0.0905361	0.0503822	0.0378893
P36371_R.QDLGFFQETK.T_	P36371	Antigen peptide transporter 2	R.QDLGFFQETK.T		0.0860236	0.0998187	0.225065	0	0	0	0.086753	0.176673	0.130482	0	0	0	0.283401	0.240133	0.291607	0	0	0
P62492_R.DDEYDYLFK.V_	P62492	Ras-related protein Rab-11A	R.DDEYDYLFK.V		0.143809	0.0999923	0.111922	0.155983	0.170406	0.162194	0.162075	0.141918	0.121255	0.147254	0.17264	0.114549	0.111319	0.378604	0.130324	0.134935	0.159869	0.108256
P63005_R.MVRPNQDGTLIASCSNDQTVR.V_	P63005	Platelet-activating factor acetylhydrolase IB subunit alpha	R.MVRPNQDGTLIASCSNDQTVR.V		0.260438	0.104326	0.0759721	0.103379	0.100037	0.184039	0.168323	0.102328	0.0953776	0.163709	0.200037	0.176883	0.328997	0.0807241	0.160609	0.15619	0.101404	0.161975
Q04690_R.GNSSMDSTAGCSGTPPICR.Q_	Q04690	Neurofibromin	R.GNSSMDSTAGCSGTPPICR.Q		0.128048	0.136014	0.149903	0	0	0	0.175787	0.134108	0.166219	0	0	0	0.204639	0.145304	0.090343	0	0	0
Q3TZS3_R.AIDLEQPNCADGR.L_	Q3TZS3	Integrin alpha-7	R.AIDLEQPNCADGR.L		0.191313	0.138646	0.147077	0	0	0	0.170728	0.111379	0.172198	0	0	0	0.143399	0.128653	0.15498	0	0	0
Q61001_R.VTEACTYR.P_	Q61001	Laminin subunit alpha-5	R.VTEACTYR.P		0.12607	0.143837	0.0987643	0	0	0	0.188943	0.156131	0.121964	0	0	0	0.165235	0.190287	0.116868	0	0	0
Q62261_K.KHEAIETDIAAYEER.V_	Q62261	Spectrin beta chain, non-erythrocytic 1	K.KHEAIETDIAAYEER.V		0.161658	0.146498	0.175068	0	0	0	0.185634	0.109569	0.0960797	0	0	0	0.211562	0.154414	0.132423	0	0	0
Q64487_K.LVSTTGAVPGK.P_	Q64487	Receptor-type tyrosine-protein phosphatase delta	K.LVSTTGAVPGK.P		0.0969055	0.119942	0.167077	0	0	0	0.204747	0.138555	0.114271	0	0	0	0.170116	0.136368	0.224239	0	0	0
Q8BL66_K.GKLSALQSNYEK.C_	Q8BL66	Early endosome antigen 1	K.GKLSALQSNYEK.C		0.256142	0.140687	0.105969	0	0	0	0.10678	0.0596193	0.132805	0	0	0	0.176456	0.0603001	0.276254	0	0	0
Q8BX02_K.ALTTSGGPENTLVFR.S_	Q8BX02	KN motif and ankyrin repeat domain-containing protein 2	K.ALTTSGGPENTLVFR.S		0.276082	0.131777	0.165389	0.295513	0.153079	0.104301	0.148177	0.169754	0.135973	0.116112	0.0955158	0.192112	0.12456	0.112674	0.187996	0.168719	0.0929281	0.36925
Q8BYI9_K.DSLTVSWSSPVAPFDYYR.V_	Q8BYI9	Tenascin-R	K.DSLTVSWSSPVAPFDYYR.V		0.0804509	0.186344	0.131441	0.0878332	0.152132	0.154104	0.14064	0.2646	0.139634	0.147718	0.207088	0.10154	0.180004	0.0922515	0.106685	0.120965	0.197249	0.0973229
Q8C878_K.ENCPACSQLPQNIQFSPSAK.L_	Q8C878	NEDD8-activating enzyme E1 catalytic subunit	K.ENCPACSQLPQNIQFSPSAK.L		0.18158	0.129109	0.0955116	0.106002	0.117164	0.184601	0.0580632	0.0790146	0.0799141	0.156052	0.204279	0.175923	0.303366	0.0397412	0.430044	0.1275	0.101723	0.195022
Q8CFE4_K.VAHSGSQQIDK.V_	Q8CFE4	SCY1-like protein 2	K.VAHSGSQQIDK.V		0.323667	0.110997	0.125355	0	0	0	0.119012	0.0659264	0.23745	0	0	0	0.189684	0.0836242	0.14713	0	0	0
Q99KG5_K.QGNAVTLGDYYQGRR.I_	Q99KG5	Lipolysis-stimulated lipoprotein receptor	K.QGNAVTLGDYYQGRR.I		0.19313	0.0398278	0.20915	0	0	0	0.124707	0.0996011	0.0793914	0	0	0	0.0728071	0.0738427	0.712503	0	0	0
Q9DBC3_K.SQIYTWDGR.Q_	Q9DBC3	Cap-specific mRNA (nucleoside-2'-O-)-methyltransferase 1	K.SQIYTWDGR.Q		0.251458	0.0954503	0.223891	0	0	0	0.231805	0.165287	0.132395	0	0	0	0.0968276	0.0997489	0.198138	0	0	0
Q9R111_K.NYTDVYDK.N_HexNAc(1)	Q9R111	Guanine deaminase	K.NYTDVYDK.N	HexNAc(1)	0.176248	0.103795	0.163933	0	0	0	0.17159	0.128288	0.0677847	0	0	0	0.353439	0.0740977	0.167005	0	0	0
A0A0G2JE00_K.VLCGGEPCPENGR.S_	A0A0G2JE00	Membrane-associated guanylate kinase, WW and PDZ domain-containing protein 2	K.VLCGGEPCPENGR.S		0.597858	0.0903095	0.162927	0	0	0	0.108464	0.0529232	0.0612626	0	0	0	0.190109	0.0914981	0.280579	0	0	0
B1ARU1_K.KLLDENMAR.I_	B1ARU1	Microtubule-actin cross-linking factor 1	K.KLLDENMAR.I		0.136119	0.178111	0.173403	0	0	0	0.0982182	0.160515	0.189739	0	0	0	0.16615	0.0668123	0.123138	0	0	0
E9PYF4_R.KNR.S_HexNAc(2)Hex(3)	E9PYF4	LIM domain only 7	R.KNR.S	HexNAc(2)Hex(3)	0.160274	0.163768	0.180652	0	0	0	0.189841	0.143505	0.104555	0	0	0	0.157646	0.134532	0.128137	0	0	0
E9Q3L2_R.TLLLSLLATEIER.L_	E9Q3L2	Phosphatidylinositol 4-kinase alpha	R.TLLLSLLATEIER.L		0.095746	0.135752	0.18886	0	0	0	0.0963467	0.143564	0.190243	0	0	0	0.156424	0.170412	0.147158	0	0	0
P13020_R.DGGQTAPASIR.L_	P13020	Gelsolin	R.DGGQTAPASIR.L		0.267345	0.116107	0.123845	0	0	0	0.144444	0.144185	0.179432	0	0	0	0.101965	0.184085	0.170309	0	0	0
P14602_R.RVPFSLLR.S_	P14602	Heat shock protein beta-1	R.RVPFSLLR.S		0.282154	0.171886	0.20059	0	0	0	0.281116	0.147995	0.113525	0	0	0	0.0864976	0.107902	0.102109	0	0	0
P20029_K.LYGSGGPPPTGEEDTSEKDEL.-_	P20029	Endoplasmic reticulum chaperone BiP	K.LYGSGGPPPTGEEDTSEKDEL.-		0.306573	0.183942	0.0542045	0.0346402	0.192681	0.233408	0.337921	0.0259707	0.0221894	0.16405	0.100466	0.229299	0.111925	0.217652	0.196354	0.0383571	0.217264	0.013104
P40124_K.NSLDCEIVSAK.S_	P40124	Adenylyl cyclase-associated protein 1	K.NSLDCEIVSAK.S		0.197485	0.144381	0.102621	0	0	0	0.163278	0.108372	0.13765	0	0	0	0.163568	0.169828	0.163848	0	0	0
P49443_R.GSAGAPSVENVK.N_	P49443	Protein phosphatase 1A	R.GSAGAPSVENVK.N		0.158565	0.163516	0.126311	0	0	0	0.129325	0.1712	0.167073	0	0	0	0.124714	0.1326	0.117507	0	0	0
P62814_R.EQALAVSR.N_	P62814	V-type proton ATPase subunit B, brain isoform	R.EQALAVSR.N		0.173794	0.153494	0.163859	0	0	0	0.10252	0.135693	0.169205	0	0	0	0.193617	0.149914	0.114313	0	0	0
Q5SUH6_K.ASPDQNASTHTPQSSAK.P_	Q5SUH6	Clathrin interactor 1	K.ASPDQNASTHTPQSSAK.P		0.243847	0.134552	0.188388	0.17144	0.141598	0.16739	0.160511	0.195497	0.119251	0.171701	0.171791	0.12072	0.125696	0.146567	0.133047	0.141771	0.123464	0.115388
Q80X90_K.VAVTEGCQPSR.V_	Q80X90	Filamin-B	K.VAVTEGCQPSR.V		0.103715	0.130224	0.160741	0.135246	0.137779	0.120546	0.255506	0.138088	0.127262	0.16764	0.221718	0.135204	0.129111	0.188658	0.142979	0.143871	0.130769	0.153928
Q80XN0_R.YEMHPLGVK.V_	Q80XN0	D-beta-hydroxybutyrate dehydrogenase, mitochondrial	R.YEMHPLGVK.V		0.166393	0.16605	0.21113	0.0708278	0.198234	0.122464	0.120337	0.199093	0.118384	0.0807498	0.100787	0.0927902	0.116128	0.152321	0.152704	0.127264	0.340683	0.0746075
Q8BPM0_K.VLNLSEELR.D_	Q8BPM0	Disheveled-associated activator of morphogenesis 1	K.VLNLSEELR.D		0.106977	0.155965	0.109209	0	0	0	0.169499	0.158877	0.142129	0	0	0	0.131832	0.174588	0.171931	0	0	0
Q8BW75_K.IPEDEIWQPEPESLDVPARPITSTFLER.H_	Q8BW75	Amine oxidase [flavin-containing] B	K.IPEDEIWQPEPESLDVPARPITSTFLER.H		0.106083	0.156357	0.136013	0	0	0	0.165899	0.170375	0.201114	0	0	0	0.144003	0.139391	0.107014	0	0	0
Q8CIB5_K.TNQGWLDSSR.S_	Q8CIB5	Fermitin family homolog 2	K.TNQGWLDSSR.S		0.135088	0.140846	0.150313	0.134962	0.123013	0.188201	0.111032	0.180644	0.140882	0.13448	0.140941	0.165589	0.141287	0.203358	0.134572	0.151716	0.159164	0.14801
Q99KQ4_K.EVYREHFQDDVFNER.G_	Q99KQ4	Nicotinamide phosphoribosyltransferase	K.EVYREHFQDDVFNER.G		0.150003	0.170791	0.177917	0	0	0	0.167574	0.121988	0.122537	0	0	0	0.168879	0.152897	0.164533	0	0	0
Q9CZU3_K.EIEEYIHK.P_	Q9CZU3	Exosome RNA helicase MTR4	K.EIEEYIHK.P		0.0981916	0.131262	0.0771587	0	0	0	0.160569	0.130723	0.144848	0	0	0	0.170733	0.14886	0.205964	0	0	0
Q9EQF6_K.ETSLVEAYEK.C_	Q9EQF6	Dihydropyrimidinase-related protein 5	K.ETSLVEAYEK.C		0.156916	0.185954	0.16468	0	0	0	0.1093	0.124181	0.168855	0	0	0	0.086144	0.162521	0.199968	0	0	0
Q9WU78_K.QSNNEANLR.E_	Q9WU78	Programmed cell death 6-interacting protein	K.QSNNEANLR.E		0.470671	0.161549	0.160395	0.0720333	0.0952451	0.186713	0.128918	0.102741	0.104927	0.125442	0.206519	0.210399	0.136907	0.109825	0.163171	0.155653	0.140599	0.161436
A0A1Y7VNZ6_R.WINAGHEEDELK.P_	A0A1Y7VNZ6	Non-specific serine/threonine protein kinase	R.WINAGHEEDELK.P		0.128952	0.174531	0.0437321	0	0	0	0.0209531	0.0906941	0.117194	0	0	0	0.30241	0.0121319	0.315091	0	0	0
E9Q6R7_K.SQETSGMK.K_	E9Q6R7	Utrophin	K.SQETSGMK.K		0.176358	0.153439	0.183475	0.138296	0.114876	0.155947	0.102577	0.157261	0.210784	0.183566	0.129013	0.129627	0.153267	0.108114	0.101739	0.211408	0.174686	0.11879
F8WIJ5_K.ESTDATGLKR.K_	F8WIJ5	Phospholipase DDHD1	K.ESTDATGLKR.K		0.161393	0.149965	0.122999	0	0	0	0.133169	0.131004	0.110028	0	0	0	0.166513	0.227709	0.1599	0	0	0
M0QWP1_R.AIVDVHFDPTTAFQAPDVGQALLQQIQVSR.P_	M0QWP1	Agrin	R.AIVDVHFDPTTAFQAPDVGQALLQQIQVSR.P		0.18408	0.156791	0.174826	0	0	0	0.146467	0.13508	0.176004	0	0	0	0.0927815	0.128032	0.196915	0	0	0
O35857_K.DNNVVFNR.F_	O35857	Mitochondrial import inner membrane translocase subunit TIM44	K.DNNVVFNR.F		0.0688596	0.156927	0.201998	0	0	0	0.194292	0.0778062	0.163665	0	0	0	0.139709	0.201472	0.128804	0	0	0
P19246_K.EQLQALNDR.F_	P19246	Neurofilament heavy polypeptide	K.EQLQALNDR.F		0.0265912	0.211918	0.0681869	0.135364	0.119176	0.227442	0.0693231	0.187954	0.147087	0.16708	0.181968	0.135886	0.221136	0.0761207	0.220518	0.199795	0.123025	0.123734
Q08943_K.VDNIQAGELTEGIWR.R_	Q08943	FACT complex subunit SSRP1	K.VDNIQAGELTEGIWR.R		0.112785	0.14914	0.166399	0.0962104	0.166868	0.181105	0.163461	0.0767133	0.155036	0.120042	0.109305	0.132302	0.148651	0.214751	0.129873	0.119691	0.239684	0.138509
Q3TJD7_R.LMEDTEDWR.P_	Q3TJD7	PDZ and LIM domain protein 7	R.LMEDTEDWR.P		0.173953	0.100429	0.283005	0	0	0	0.185317	0.123595	0.09009	0	0	0	0.139042	0.154092	0.160795	0	0	0
Q3UX10_K.LGIERPSYASINR.L_	Q3UX10	Tubulin alpha chain-like 3	K.LGIERPSYASINR.L		0.0301813	0.569414	0.0161371	0	0	0	0.005674	0.070264	0.019567	0	0	0	0.0504746	0.0336729	0.0490916	0	0	0
Q3V3R4_K.VTMNFEPNKVNIQK.K_	Q3V3R4	Integrin alpha-1	K.VTMNFEPNKVNIQK.K		0.0447782	0.0501806	0.0598437	0	0	0	0.0313531	0.0574941	0.130675	0	0	0	0.0478743	0.024469	1.02564	0	0	0
Q5FWI3_R.LIAFKNNDNGAWVRGGDIIVQNSAFADNGK.G_	Q5FWI3	Cell surface hyaluronidase	R.LIAFKNNDNGAWVRGGDIIVQNSAFADNGK.G		0.149617	0.108045	0.170105	0	0	0	0.164904	0.149901	0.164481	0	0	0	0.106757	0.190572	0.191477	0	0	0
Q5SUH6_R.CSDSDEEK.K_	Q5SUH6	Clathrin interactor 1	R.CSDSDEEK.K		0.124981	0.135117	0.174443	0	0	0	0.1622	0.154154	0.129109	0	0	0	0.154295	0.146553	0.194038	0	0	0
Q8K596_K.YYALLHQQKSR.A_	Q8K596	Sodium/calcium exchanger 2	K.YYALLHQQKSR.A		0.138967	0.164683	0.217886	0	0	0	0.254529	0.24805	0.140956	0	0	0	0.109938	0.142002	0.10736	0	0	0
Q8R1X1_K.ESGLHSFEQVK.A_	Q8R1X1	Acyl-CoA synthetase long-chain family member 6	K.ESGLHSFEQVK.A		0.131424	0.149406	0.100479	0	0	0	0.240961	0.177782	0.170884	0	0	0	0.142275	0.129164	0.184708	0	0	0
Q8VDP4_R.FSATEVTNKTLAAEMQELR.A_	Q8VDP4	Cell cycle and apoptosis regulator protein 2	R.FSATEVTNKTLAAEMQELR.A		0.110339	0.150947	0.183504	0	0	0	0.0886803	0.134088	0.124227	0	0	0	0.116614	0.259375	0.128455	0	0	0
P70122_K.RPYTVILIER.A_	P70122	Ribosome maturation protein SBDS	K.RPYTVILIER.A		0.258012	0.0975104	0.00664445	0	0	0	0.00872699	0.0189984	0.237474	0	0	0	0.346525	0.00210585	0.319408	0	0	0
A0A1D5RLQ9_R.DYDGEDSDSPRHSTASNSSNLSSPPSPISPQK.T_HexNAc(3)Hex(4),HexNAc(2)Fuc(1)	A0A1D5RLQ9	Non-specific serine/threonine protein kinase	R.DYDGEDSDSPRHSTASNSSNLSSPPSPISPQK.T	HexNAc(3)Hex(4),HexNAc(2)Fuc(1)	0.122411	0.101987	0.0570579	0	0	0	0.156166	0.0331092	0.0721357	0	0	0	0.383533	0.0510904	0.283597	0	0	0
A0A1L1STC6_K.LGESLEPSR.S_	A0A1L1STC6	Nesprin-1	K.LGESLEPSR.S		0.267498	0.142977	0.103353	0	0	0	0.144209	0.1481	0.104892	0	0	0	0.108468	0.129753	0.273715	0	0	0
B1ARU1_K.IRECISDNK.S_HexNAc(4)Hex(3)Fuc(1)	B1ARU1	Microtubule-actin cross-linking factor 1	K.IRECISDNK.S	HexNAc(4)Hex(3)Fuc(1)	0.178334	0.168187	0.127026	0	0	0	0.124528	0.173137	0.183166	0	0	0	0.0836279	0.173816	0.125952	0	0	0
D4AFX6_K.SCMLQADSEK.L_	D4AFX6	Arf-GAP with coiled-coil, ANK repeat and PH domain-containing protein 2	K.SCMLQADSEK.L		0.249504	0.147838	0.228443	0	0	0	0.11055	0.166897	0.137307	0	0	0	0.114254	0.127831	0.176761	0	0	0
E9PZ16_R.LEPTVPEDSGRYR.C_	E9PZ16	Basement membrane-specific heparan sulfate proteoglycan core protein	R.LEPTVPEDSGRYR.C		0.763368	0.0883429	0.112931	0	0	0	0.115139	0.137252	0.0734349	0	0	0	0.142659	0.182398	0.0845511	0	0	0
F8VQ40_R.EWVDAAGTHTAAAQDTLTQLEHHRDELLLWAR.K_	F8VQ40	Laminin subunit alpha-1	R.EWVDAAGTHTAAAQDTLTQLEHHRDELLLWAR.K		0.155094	0.10752	0.16316	0.198785	0.109933	0.163406	0.124806	0.166008	0.15181	0.13359	0.0858439	0.342883	0.112878	0.113339	0.312202	0.17381	0.129781	0.195973
F8VQ93_R.VVVPELSAGVASR.Q_	F8VQ93	PH-interacting protein	R.VVVPELSAGVASR.Q		0.0922172	0.118389	0.222322	0	0	0	0.122644	0.125011	0.141584	0	0	0	0.185198	0.0832731	0.236094	0	0	0
G5E8Q8_K.TSSNSLVMTTTVSHNIVKPFRISMTFK.N_	G5E8Q8	Adhesion G protein-coupled receptor F5	K.TSSNSLVMTTTVSHNIVKPFRISMTFK.N		0.200048	0.118534	0.201302	0	0	0	0.21932	0.112192	0.123047	0	0	0	0.116637	0.10478	0.253832	0	0	0
P11531_R.QLLEQPQAEAK.V_	P11531	Dystrophin	R.QLLEQPQAEAK.V		0.117756	0.154962	0.115237	0	0	0	0.137427	0.101394	0.221993	0	0	0	0.159718	0.166207	0.0820402	0	0	0
P80316_R.IADGYEQAAR.I_	P80316	T-complex protein 1 subunit epsilon	R.IADGYEQAAR.I		0.161814	0.148827	0.0984533	0	0	0	0.117577	0.146697	0.163602	0	0	0	0.137029	0.206818	0.169948	0	0	0
Q09143_K.GSIKNWQLTEK.N_	Q09143	High affinity cationic amino acid transporter 1	K.GSIKNWQLTEK.N		0.348259	0.0975994	0.208353	0	0	0	0.183224	0.142116	0.0855149	0	0	0	0.129432	0.109262	0.274789	0	0	0
Q14BI1_R.QRTLLDLNDK.I_	Q14BI1	Slc24a2 protein	R.QRTLLDLNDK.I		0.166182	0.13211	0.15024	0.174855	0.234621	0.119641	0.219008	0.114484	0.155387	0.114262	0.153986	0.182325	0.171799	0.136689	0.144044	0.0872489	0.157759	0.167894
Q3UDC3_K.EWAPLQDLGSR.S_	Q3UDC3	Target of Myb protein 1	K.EWAPLQDLGSR.S		0.164852	0.138225	0.141113	0	0	0	0.088694	0.0639845	0.175187	0	0	0	0.128346	0.170219	0.224015	0	0	0
Q5U4D9_K.VLTASGNSCR.V_	Q5U4D9	THO complex subunit 6 homolog	K.VLTASGNSCR.V		0.157283	0.128475	0.131484	0	0	0	0.216197	0.177234	0.157183	0	0	0	0.104572	0.143335	0.115584	0	0	0
Q69Z99_K.EFVSESGVK.Y_	Q69Z99	Zinc finger protein 512	K.EFVSESGVK.Y		0.208928	0.169404	0.164484	0	0	0	0.182229	0.186494	0.0778174	0	0	0	0.110926	0.137308	0.121959	0	0	0
Q6ZPQ6_K.QGDTNTITNVFDTVMR.V_	Q6ZPQ6	Membrane-associated phosphatidylinositol transfer protein 2	K.QGDTNTITNVFDTVMR.V		0.232555	0.131612	0.150945	0.153987	0.141161	0.164545	0.140633	0.156905	0.154601	0.171073	0.127544	0.271302	0.160644	0.0889709	0.153188	0.124133	0.116764	0.164789
Q6ZWQ0_R.QGTDDSK.E_	Q6ZWQ0	Nesprin-2	R.QGTDDSK.E		0.151354	0.10878	0.184289	0.145889	0.154346	0.080823	0.0941779	0.243197	0.116615	0.0672672	0.15747	0.165985	0.0596419	0.242574	0.205807	0.161951	0.22995	0.178533
Q8JZR0_K.EAILEDLQK.I_	Q8JZR0	Long-chain-fatty-acid--CoA ligase 5	K.EAILEDLQK.I		0.14648	0.148896	0.114577	0	0	0	0.228633	0.0925281	0.117672	0	0	0	0.18235	0.118429	0.1441	0	0	0
Q8VHY0_R.FVHDGSEDTSDQLMLEVSVTARAPVPSCLR.R_	Q8VHY0	Chondroitin sulfate proteoglycan 4	R.FVHDGSEDTSDQLMLEVSVTARAPVPSCLR.R		0.295622	0.106975	0.124954	0	0	0	0.109058	0.103668	0.143675	0	0	0	0.226587	0.0797364	0.197138	0	0	0
Q921F2_R.AFAFVTFADDKVAQSLCGEDLIIK.G_	Q921F2	TAR DNA-binding protein 43	R.AFAFVTFADDKVAQSLCGEDLIIK.G		0.314774	0.116074	0.277421	0	0	0	0.139928	0.108762	0.126322	0	0	0	0.174755	0.116979	0.103113	0	0	0
Q9DBV4_R.LVDMYSAGEQR.V_	Q9DBV4	Matrix remodeling-associated protein 8	R.LVDMYSAGEQR.V		0.154666	0.148921	0.120427	0	0	0	0.168323	0.143244	0.150739	0	0	0	0.200505	0.137503	0.109431	0	0	0
Q9WVE8_R.EVLLEVQK.H_	Q9WVE8	Protein kinase C and casein kinase substrate in neurons protein 2	R.EVLLEVQK.H		0.0715015	0.123447	0.141038	0	0	0	0.123246	0.128458	0.158158	0	0	0	0.176745	0.170773	0.23516	0	0	0
Q9Z2N8_K.VDFPTAIGVVLER.D_	Q9Z2N8	Actin-like protein 6A	K.VDFPTAIGVVLER.D		0.104976	0.138719	0.158861	0.225352	0.155084	0.110445	0.147103	0.143639	0.166915	0.23727	0.141436	0.101986	0.141009	0.172226	0.150023	0.166721	0.111981	0.0889234
A0A1W2P6X3_K.QPMPAAGELEER.F_	A0A1W2P6X3	Formin-like protein 1	K.QPMPAAGELEER.F		0.105869	0.128228	0.153551	0	0	0	0.181816	0.183921	0.122182	0	0	0	0.118735	0.206509	0.105351	0	0	0
A0A1W2P711_K.SGLENTAALDNQPKGALK.K_	A0A1W2P711	Melanoma inhibitory activity protein 2	K.SGLENTAALDNQPKGALK.K		0.13986	0.149208	0.0357869	0	0	0	0.0381367	0.110882	0.255364	0	0	0	0.204896	0.010325	0.318127	0	0	0
A2AN08_R.MNYSGDQGQTIR.Q_HexNAc(1)	A2AN08	E3 ubiquitin-protein ligase UBR4	R.MNYSGDQGQTIR.Q	HexNAc(1)	0.171438	0.139444	0.07788	0	0	0	0.193069	0.175989	0.144038	0	0	0	0.153985	0.156838	0.123351	0	0	0
B8JK39_K.NISLNISISNLGDDAYDANVSFNVSR.E_HexNAc(4)Hex(3)	B8JK39	Integrin alpha-9	K.NISLNISISNLGDDAYDANVSFNVSR.E	HexNAc(4)Hex(3)	0.165763	0.119571	0.135842	0	0	0	0.185841	0.143556	0.145455	0	0	0	0.167872	0.111861	0.142963	0	0	0
O88207_K.GDQGITGPSGPLGPPGPPGLPGPPGPKGAK.G_	O88207	Collagen alpha-1(V) chain	K.GDQGITGPSGPLGPPGPPGLPGPPGPKGAK.G		0.099396	0.183228	0.0369125	0	0	0	0.0393511	0.0982668	0.118624	0	0	0	0.267568	0.0283397	0.340022	0	0	0
P11214_R.TNSQALGLGR.H_	P11214	Tissue-type plasminogen activator	R.TNSQALGLGR.H		0.119638	0.126487	0.129561	0	0	0	0.10268	0.151516	0.192279	0	0	0	0.116329	0.208338	0.167141	0	0	0
P19246_R.SLEGEAAALR.Q_	P19246	Neurofilament heavy polypeptide	R.SLEGEAAALR.Q		0.0901197	0.263736	0.0794872	0.127157	0.13872	0.228502	0.0740744	0.261231	0.0748882	0.178298	0.144653	0.150558	0.223594	0.0774422	0.136711	0.182484	0.13606	0.141688
P28661_K.EYVGFATLPNQVHR.K_	P28661	Septin-4	K.EYVGFATLPNQVHR.K		0.211238	0.159584	0.13889	0.136454	0.154242	0.149657	0.116286	0.220315	0.191405	0.124746	0.182976	0.099067	0.087864	0.134547	0.153925	0.146263	0.170611	0.15036
P55264_K.PNDQILAEDK.H_	P55264	Adenosine kinase	K.PNDQILAEDK.H		0.159242	0.144809	0.129424	0	0	0	0.141663	0.128299	0.163719	0	0	0	0.192624	0.162182	0.147723	0	0	0
Q3TLH4_R.GHTREYPQYRDNK.P_	Q3TLH4	Protein PRRC2C	R.GHTREYPQYRDNK.P		0.260388	0.112271	0.146748	0	0	0	0.145418	0.100721	0.144986	0	0	0	0.160595	0.0940301	0.238131	0	0	0
Q3UH59_R.TVGQLYKESLTK.L_	Q3UH59	Myosin-10	R.TVGQLYKESLTK.L		0.212397	0.104468	0.204732	0	0	0	0.2411	0.109373	0.0598489	0	0	0	0.091422	0.146354	0.350747	0	0	0
Q64514_K.EELQSQVELLNSFEK.K_	Q64514	Tripeptidyl-peptidase 2	K.EELQSQVELLNSFEK.K		0.119383	0.151693	0.186644	0	0	0	0.0872777	0.158997	0.172186	0	0	0	0.171808	0.0894372	0.202209	0	0	0
Q8VCC8_R.EVMAALAHEDHWTK.G_	Q8VCC8	Rap guanine nucleotide exchange factor 3	R.EVMAALAHEDHWTK.G		0.154995	0.110913	0.125427	0	0	0	0.116122	0.115736	0.196486	0	0	0	0.157131	0.157487	0.191578	0	0	0
Q9Z1Q9_K.TQQQPPHGEK.K_	Q9Z1Q9	Valine--tRNA ligase	K.TQQQPPHGEK.K		0.189464	0.139108	0.187763	0	0	0	0.10697	0.103586	0.179115	0	0	0	0.120882	0.164056	0.142479	0	0	0
Q9Z2A9_K.EGAEVLYTGR.L_	Q9Z2A9	Glutathione hydrolase 5 proenzyme	K.EGAEVLYTGR.L		0.154373	0.142922	0.0710504	0	0	0	0.0754797	0.146184	0.090701	0	0	0	0.235257	0.0803188	0.296663	0	0	0
A0A087WNU5_K.LKEVDEGQK.D_	A0A087WNU5	Ankyrin-3 (Fragment)	K.LKEVDEGQK.D		0.0592053	0.0526211	0.116783	0	0	0	0.400009	0.0261609	0.0474978	0	0	0	0.0480998	0.3539	0.280432	0	0	0
A0A0A0MQD5_R.AGLRTGDFLIEVNGVNVVK.V_	A0A0A0MQD5	SH3 and multiple ankyrin repeat domains protein 3	R.AGLRTGDFLIEVNGVNVVK.V		0.518609	0.119349	0.00862618	0	0	0	0.0202461	0.0616033	0.0712339	0	0	0	0.373741	0.0087012	0.24926	0	0	0
B1AQY2_R.TVPPSDPGSDSTTCSSAKSK.G_	B1AQY2	Rho GTPase-activating protein 23	R.TVPPSDPGSDSTTCSSAKSK.G		0.206282	0.154618	0.0990108	0	0	0	0.157578	0.0813556	0.120469	0	0	0	0.217035	0.0712679	0.247098	0	0	0
F6XCT0_R.LQDELVTLR.L_	F6XCT0	Microtubule-actin cross-linking factor 1 (Fragment)	R.LQDELVTLR.L		0.157806	0.149077	0.135081	0	0	0	0.180065	0.118648	0.0942343	0	0	0	0.177953	0.120705	0.195272	0	0	0
P27546_K.VGSTENIK.H_	P27546	Microtubule-associated protein 4	K.VGSTENIK.H		0.135313	0.129886	0.160144	0	0	0	0.0776224	0.157594	0.158247	0	0	0	0.227313	0.124935	0.16183	0	0	0
P41233_R.STVDSLLQANVGLQKVFLQGYQLHLASLCNGSK.L_HexNAc(4)Hex(5)Fuc(1)NeuAc(2)	P41233	ATP-binding cassette sub-family A member 1	R.STVDSLLQANVGLQKVFLQGYQLHLASLCNGSK.L	HexNAc(4)Hex(5)Fuc(1)NeuAc(2)	0.105127	0.11919	0.101023	0	0	0	0.153196	0.19466	0.0623691	0	0	0	0.180796	0.124086	0.177161	0	0	0
Q60931_K.GYGFGMVKIDLKTK.S_	Q60931	Voltage-dependent anion-selective channel protein 3	K.GYGFGMVKIDLKTK.S		0.200723	0.14456	0.134893	0	0	0	0.213432	0.118269	0.0962238	0	0	0	0.221228	0.102849	0.152593	0	0	0
Q6P9J5_R.AAGESSWSTR.E_	Q6P9J5	KN motif and ankyrin repeat domain-containing protein 4	R.AAGESSWSTR.E		0.114691	0.134027	0.242987	0	0	0	0.0777208	0.095571	0.132283	0	0	0	0.213552	0.135711	0.162007	0	0	0
Q80TL0_R.CGTTGVVTFIR.G_	Q80TL0	Protein phosphatase 1E	R.CGTTGVVTFIR.G		0.227164	0.0835949	0.0112694	0.0270519	0.0753884	0.24189	0.0132011	0.0273399	0.213007	0.269275	0.0394468	0.607496	0.464293	0.0115508	0.377252	0.18516	0.0397089	0.376748
Q8VBT0_K.PQQQYAK.K_	Q8VBT0	Thioredoxin-related transmembrane protein 1	K.PQQQYAK.K		0.0882579	0.209181	0.111814	0.144689	0.138156	0.108343	0.122307	0.145886	0.190823	0.154187	0.168392	0.133002	0.139085	0.152806	0.0856928	0.158258	0.148908	0.257244
Q8VBZ3_K.GSVPPPLDQYVK.F_	Q8VBZ3	Cleft lip and palate transmembrane protein 1 homolog	K.GSVPPPLDQYVK.F		0.106531	0.142025	0.194811	0.13314	0.198548	0.155928	0.171798	0.139054	0.135715	0.156102	0.168713	0.170212	0.182108	0.0698047	0.178173	0.118827	0.127778	0.100231
Q922D8_K.CTHWAEGGQGALALAQAVQRASQAPSSFQLLYDLKLSIEDK.I_	Q922D8	C-1-tetrahydrofolate synthase, cytoplasmic	K.CTHWAEGGQGALALAQAVQRASQAPSSFQLLYDLKLSIEDK.I		0.10471	0.0917165	0.115244	0	0	0	0.219689	0.0934286	0.0896972	0	0	0	0.282362	0.087244	0.195572	0	0	0
Q9JKF1_R.GLQTQNSDWYMKQLQSDLQQK.R_	Q9JKF1	Ras GTPase-activating-like protein IQGAP1	R.GLQTQNSDWYMKQLQSDLQQK.R		0.21047	0.169933	0.101888	0	0	0	0.206709	0.122585	0.137698	0	0	0	0.18065	0.121376	0.09559	0	0	0
Q9R0X4_R.DKYVTVQNTVRFGR.I_	Q9R0X4	Acyl-coenzyme A thioesterase 9, mitochondrial	R.DKYVTVQNTVRFGR.I		0.292258	0.0934608	0.00885018	0	0	0	0.0119493	0.0295284	0.204826	0	0	0	0.374457	0.00718604	0.305785	0	0	0
Q9WUU7_K.HGIPDETCNNYQAK.D_	Q9WUU7	Cathepsin Z	K.HGIPDETCNNYQAK.D		0.126883	0.139015	0.124352	0	0	0	0.158684	0.116667	0.180056	0	0	0	0.157674	0.131337	0.175989	0	0	0
A0A0J9YTW6_K.CLQWPPDNSTFEINITSFFNNSLDWNGTAFNR.T_HexNAc(5)Hex(6)Fuc(1)NeuAc(1)NeuGc(2),HexNAc(1)Fuc(1)	A0A0J9YTW6	Sodium channel protein	K.CLQWPPDNSTFEINITSFFNNSLDWNGTAFNR.T	HexNAc(5)Hex(6)Fuc(1)NeuAc(1)NeuGc(2),HexNAc(1)Fuc(1)	0.796503	0.0916136	0.163272	0	0	0	0.0390152	0.113666	0.473915	0	0	0	0.0503977	0.0216089	0.0930877	0	0	0
A0A0R4J0S7_K.YDQACEEK.V_	A0A0R4J0S7	Uveal autoantigen with coiled-coil domains and ankyrin repeats, isoform CRA_b	K.YDQACEEK.V		0.1412	0.122936	0.0890501	0.0875235	0.110431	0.180466	0.149312	0.0849447	0.106597	0.153973	0.230078	0.247892	0.279383	0.103836	0.229547	0.120023	0.0996786	0.142785
A0A1D5RLQ9_K.LAMQEFMEINERLTELHTQK.Q_	A0A1D5RLQ9	Non-specific serine/threonine protein kinase	K.LAMQEFMEINERLTELHTQK.Q		0.128519	0.0984388	0.160759	0	0	0	0.190917	0.142665	0.144652	0	0	0	0.169523	0.083312	0.241135	0	0	0
A6ZI44_K.YTPSGQSGAAASESLFISNHAY.-_	A6ZI44	Fructose-bisphosphate aldolase	K.YTPSGQSGAAASESLFISNHAY.-		0.251227	0.10999	0.108286	0.106714	0.136152	0.152899	0.160206	0.187337	0.144817	0.0867807	0.222326	0.228852	0.131584	0.170125	0.200794	0.114758	0.131484	0.192829
B2RY56_K.AQLDEWK.A_	B2RY56	RNA-binding protein 25	K.AQLDEWK.A		0.172191	0.120151	0.160886	0	0	0	0.171409	0.0743526	0.140383	0	0	0	0.16381	0.120982	0.256566	0	0	0
E9QM90_K.RPDDEQR.Q_	E9QM90	RIKEN cDNA 2310035C23 gene	K.RPDDEQR.Q		0.178921	0.149464	0.200568	0	0	0	0.109328	0.167843	0.140968	0	0	0	0.147053	0.155503	0.120855	0	0	0
F8VPL2_K.SCSFFSSNAMPLK.V_	F8VPL2	Phosphatidylinositol 4-phosphate 3-kinase C2 domain-containing subunit alpha	K.SCSFFSSNAMPLK.V		0.275306	0.102089	0.282911	0	0	0	0.112502	0.118827	0.115709	0	0	0	0.109543	0.102042	0.244102	0	0	0
P11881_R.GGGFLPMTPMAAAPEGNVK.Q_	P11881	Inositol 1,4,5-trisphosphate receptor type 1	R.GGGFLPMTPMAAAPEGNVK.Q		0.212288	0.116353	0.205881	0.159415	0.143275	0.143284	0.150226	0.167059	0.126609	0.136243	0.147992	0.138359	0.046098	0.222154	0.197321	0.143691	0.180912	0.113885
P23116_K.IHEPIMLK.Y_	P23116	Eukaryotic translation initiation factor 3 subunit A	K.IHEPIMLK.Y		0.168259	0.0974687	0.103704	0	0	0	0.105124	0.0459246	0.122655	0	0	0	0.335426	0.147127	0.171443	0	0	0
P70399_R.LDTPEEKR.I_	P70399	TP53-binding protein 1	R.LDTPEEKR.I		0.182733	0.152649	0.204842	0	0	0	0.105903	0.162586	0.136553	0	0	0	0.134822	0.142569	0.110803	0	0	0
Q3TXX4_R.DPPVVDCTCFGLPR.R_	Q3TXX4	Vesicular glutamate transporter 1	R.DPPVVDCTCFGLPR.R		0.269088	0.132235	0.143226	0	0	0	0.143009	0.140683	0.186806	0	0	0	0.142898	0.0810545	0.252912	0	0	0
Q6PIE5_R.LDWDDRTTNDLEDSYGQEWTYEQR.K_	Q6PIE5	Sodium/potassium-transporting ATPase subunit alpha-2	R.LDWDDRTTNDLEDSYGQEWTYEQR.K		0.136824	0.157318	0.167073	0	0	0	0.149344	0.190369	0.172375	0	0	0	0.1162	0.172904	0.128406	0	0	0
Q6ZWQ0_K.EAFLENSTLSDQLPQPEER.S_	Q6ZWQ0	Nesprin-2	K.EAFLENSTLSDQLPQPEER.S		0.149404	0.114062	0.177576	0	0	0	0.156877	0.113625	0.157575	0	0	0	0.148768	0.159296	0.169097	0	0	0
Q8VD37_R.LEHVLPNPQLLCCDNTQNDANTK.E_	Q8VD37	SH3-containing GRB2-like protein 3-interacting protein 1	R.LEHVLPNPQLLCCDNTQNDANTK.E		0.16729	0.223029	0.142075	0.100602	0.144809	0.195382	0.0883016	0.12383	0.15041	0.137054	0.162835	0.183754	0.148456	0.0815124	0.191459	0.124445	0.14173	0.155361
Q91YW3_K.ISTLYYQLGDHELSLSEVR.E_	Q91YW3	DnaJ homolog subfamily C member 3	K.ISTLYYQLGDHELSLSEVR.E		0.152592	0.129537	0.250825	0.202697	0.140294	0.142744	0.142429	0.147586	0.1664	0.130393	0.143692	0.188015	0.132679	0.129621	0.128321	0.108928	0.168539	0.158487
Q99K46_K.KEYVELCNGAGR.P_	Q99K46	Ubiquitin carboxyl-terminal hydrolase 11	K.KEYVELCNGAGR.P		0.0921557	0.0919658	0.114807	0.228863	0.133427	0.137975	0.189621	0.19355	0.136609	0.266068	0.0436334	0.239156	0.285212	0.0272558	0.105067	0.152394	0.0516631	0.172166
Q9ERE2_R.ILHSHISDTSIVVKMDNSR.D_	Q9ERE2	Keratin, type II cuticular Hb1	R.ILHSHISDTSIVVKMDNSR.D		0.108739	0.0649765	0.0739197	0	0	0	0.186737	0.0132795	0.165935	0	0	0	0.237736	0.105269	0.484821	0	0	0
Q9ESZ8_K.HPEHYDLATLKWILENK.A_	Q9ESZ8	General transcription factor II-I	K.HPEHYDLATLKWILENK.A		0.158783	0.114409	0.135334	0	0	0	0.136215	0.0616636	0.105624	0	0	0	0.262314	0.0755211	0.29662	0	0	0
Q9Z175_R.RPLPVTEGLVEVR.L_	Q9Z175	Lysyl oxidase homolog 3	R.RPLPVTEGLVEVR.L		0.163085	0.135574	0.102428	0	0	0	0.147706	0.0964163	0.131399	0	0	0	0.214844	0.170665	0.159874	0	0	0
A0A1Y7VMN0_R.CSILDCDLKQSQQK.L_	A0A1Y7VMN0	Rho-associated protein kinase 2 (Fragment)	R.CSILDCDLKQSQQK.L		0.221115	0.132972	0.0564177	0	0	0	0.162481	0.23886	0.113933	0	0	0	0.0979056	0.217765	0.144646	0	0	0
B0V2P5_R.LRTESIEEHATPNSAPAQWPGVSSLINLLSSAQDEDQPK.L_	B0V2P5	DmX-like protein 2	R.LRTESIEEHATPNSAPAQWPGVSSLINLLSSAQDEDQPK.L		0.144387	0.116991	0.239053	0	0	0	0.130025	0.161769	0.1573	0	0	0	0.161086	0.133123	0.134107	0	0	0
B1AZI6_K.AEGGYFGQIR.N_	B1AZI6	THO complex subunit 2	K.AEGGYFGQIR.N		0.197876	0.15284	0.156435	0.22224	0.179646	0.121767	0.171785	0.149599	0.110065	0.16144	0.15707	0.108454	0.145001	0.17081	0.139738	0.170908	0.110959	0.128515
E9Q4K0_K.SKMHSSVCSQPCPGTLPCALQETR.T_	E9Q4K0	Actin-binding LIM protein 2	K.SKMHSSVCSQPCPGTLPCALQETR.T		0.34258	0.0744729	0.201846	0	0	0	0.144736	0.0758339	0.089255	0	0	0	0.0732632	0.0583068	0.555146	0	0	0
H3BLH0_K.DLPEYYELIR.K_	H3BLH0	Probable global transcription activator SNF2L2	K.DLPEYYELIR.K		0.153639	0.166005	0.16044	0.217692	0.135265	0.134761	0.119511	0.147245	0.132389	0.178251	0.162059	0.125206	0.175484	0.13486	0.148349	0.1583	0.116964	0.139703
Q3URD3_K.KEWDVLETECHSLK.K_	Q3URD3	Sarcolemmal membrane-associated protein	K.KEWDVLETECHSLK.K		0.0728375	0.0555935	0.0649369	0	0	0	0.34973	0.00721264	0.0143278	0	0	0	0.0351675	0.540941	0.166744	0	0	0
Q60675_K.ARPEVNVK.K_	Q60675	Laminin subunit alpha-2	K.ARPEVNVK.K		0.148542	0.139187	0.13628	0.131426	0.162887	0.143775	0.166557	0.111115	0.15206	0.159121	0.161969	0.105084	0.165663	0.186997	0.146476	0.159179	0.171458	0.135251
Q62167_R.ELAVQIYEEAR.K_	Q62167	ATP-dependent RNA helicase DDX3X	R.ELAVQIYEEAR.K		0.179261	0.124724	0.100006	0	0	0	0.137746	0.123461	0.136037	0	0	0	0.125326	0.157939	0.308863	0	0	0
Q640R3_R.PQVLVASTTVLELSEAFTLNCSHENGTKPSYTWLKDGKPLLNDSR.M_HexNAc(3)Hex(4),HexNAc(2)Hex(3)Fuc(1)	Q640R3	Hepatocyte cell adhesion molecule	R.PQVLVASTTVLELSEAFTLNCSHENGTKPSYTWLKDGKPLLNDSR.M	HexNAc(3)Hex(4),HexNAc(2)Hex(3)Fuc(1)	0.162993	0.119757	0.175757	0	0	0	0.130563	0.143179	0.187546	0	0	0	0.150117	0.19797	0.164118	0	0	0
Q8JZP2_K.SPGQGQLGPLLGQPQPRPPPQGGPR.Q_	Q8JZP2	Synapsin-3	K.SPGQGQLGPLLGQPQPRPPPQGGPR.Q		0.204993	0.172371	0.120909	0.155621	0.130431	0.178966	0.126756	0.146444	0.114282	0.146766	0.167222	0.0923483	0.193017	0.118755	0.176818	0.133073	0.128311	0.200708
Q99JB8_K.MKTQYEQTLAELNR.Y_	Q99JB8	Protein kinase C and casein kinase II substrate protein 3	K.MKTQYEQTLAELNR.Y		0.213106	0.103767	0.148442	0.174635	0.0914205	0.178507	0.170309	0.0904413	0.152013	0.128581	0.147028	0.421755	0.114295	0.112656	0.326872	0.131533	0.0880179	0.197975
Q9JI91_R.QSILAIQNEVEK.V_	Q9JI91	Alpha-actinin-2	R.QSILAIQNEVEK.V		0.0828396	0.179685	0.157566	0	0	0	0.0927909	0.209319	0.0756381	0	0	0	0.235492	0.0929887	0.187901	0	0	0
Q9JIX8_K.SHCFVTYSTVEEAVATR.T_	Q9JIX8	Apoptotic chromatin condensation inducer in the nucleus	K.SHCFVTYSTVEEAVATR.T		0.136541	0.138793	0.185744	0	0	0	0.141249	0.0911869	0.161385	0	0	0	0.143948	0.130536	0.221115	0	0	0
Q9QZI9_K.LTLSGSDSVILGDTTNGANDEEDGQPR.R_	Q9QZI9	Serine incorporator 3	K.LTLSGSDSVILGDTTNGANDEEDGQPR.R		0.0560502	0.175281	0.10237	0	0	0	0.19121	0.132367	0.133928	0	0	0	0.16141	0.204053	0.155518	0	0	0
A0A0A0MQD5_R.HYTVGSYDSLTSHSDYVIDDKVAILQK.R_	A0A0A0MQD5	SH3 and multiple ankyrin repeat domains protein 3	R.HYTVGSYDSLTSHSDYVIDDKVAILQK.R		0.175116	0.139941	0.169679	0	0	0	0.13636	0.179778	0.195844	0	0	0	0.159734	0.0837098	0.139987	0	0	0
A0A0M3HEQ0_K.EDTGTFDTVLWAIGR.V_	A0A0M3HEQ0	Thioredoxin reductase 2, mitochondrial	K.EDTGTFDTVLWAIGR.V		0.194689	0.119653	0.163415	0.153746	0.178301	0.143933	0.136944	0.108234	0.145353	0.156436	0.111414	0.16527	0.133329	0.133207	0.246367	0.138671	0.170761	0.137319
A0A0R4J0J8_K.TPPAAAVSPMQR.H_	A0A0R4J0J8	Cytospin-A	K.TPPAAAVSPMQR.H		0.137465	0.133925	0.123408	0	0	0	0.120022	0.132238	0.182591	0	0	0	0.189982	0.153187	0.129145	0	0	0
D3Z5M6_R.TTTWNIGRSTTASLPGR.R_	D3Z5M6	Adhesion G protein-coupled receptor L3	R.TTTWNIGRSTTASLPGR.R		0.391994	0.127686	0.134941	0	0	0	0.10988	0.151816	0.180558	0	0	0	0.125246	0.126364	0.105096	0	0	0
E9QPR6_K.VYSGSSGEWLPVCSSSWNDTDSK.R_	E9QPR6	Transmembrane protease serine 13	K.VYSGSSGEWLPVCSSSWNDTDSK.R		0.113085	0.124158	0.165328	0	0	0	0.166812	0.137753	0.10612	0	0	0	0.109554	0.148922	0.146296	0	0	0
E9QPU1_K.TTCEACPMGYR.E_	E9QPU1	von Willebrand factor	K.TTCEACPMGYR.E		0.143563	0.129299	0.185011	0	0	0	0.129156	0.224215	0.220305	0	0	0	0.0867179	0.140134	0.0704857	0	0	0
O35465_K.YCYGPQGR.S_	O35465	Peptidyl-prolyl cis-trans isomerase FKBP8	K.YCYGPQGR.S		0.12459	0.114836	0.142599	0.138163	0.20597	0.114263	0.221928	0.0933689	0.112623	0.127055	0.171952	0.140867	0.218195	0.208772	0.118825	0.149159	0.185703	0.0734387
P08113_R.EEEAIQLDGLNASQIR.E_	P08113	Endoplasmin	R.EEEAIQLDGLNASQIR.E		0.172409	0.101447	0.327483	0	0	0	0.122309	0.103352	0.184845	0	0	0	0.147895	0.132834	0.123105	0	0	0
Q3U0S6_R.LEQEAFGAADADGTNAPSWR.T_	Q3U0S6	Ras-interacting protein 1	R.LEQEAFGAADADGTNAPSWR.T		0.171287	0.107131	0.167369	0	0	0	0.100165	0.184357	0.176186	0	0	0	0.155288	0.111654	0.230001	0	0	0
Q3UHD1_K.YSINIDQMPQTR.L_	Q3UHD1	Adhesion G protein-coupled receptor B1	K.YSINIDQMPQTR.L		0.173407	0.193409	0.0469477	0.191571	0.201286	0.152383	0.214107	0.234759	0.212294	0.134647	0.16697	0.199348	0.102975	0.106558	0.133945	0.144169	0.120343	0.136184
Q6PGL7_R.IGKIQANLAINPAALLPTVALQIPGTK.P_	Q6PGL7	WASH complex subunit 2	R.IGKIQANLAINPAALLPTVALQIPGTK.P		0.423175	0.0668097	0.228815	0	0	0	0.403533	0.213482	0.0746179	0	0	0	0.0412847	0.0584352	0.129016	0	0	0
Q80YA9_R.EDPSGVILTLK.K_	Q80YA9	Connector enhancer of kinase suppressor of ras 2	R.EDPSGVILTLK.K		0.243458	0.164486	0.144458	0	0	0	0.128815	0.177409	0.144135	0	0	0	0.114246	0.109564	0.201902	0	0	0
Q8BP47_K.EDGTFYEFGDDIPEAPER.L_	Q8BP47	Asparagine--tRNA ligase, cytoplasmic	K.EDGTFYEFGDDIPEAPER.L		0.163917	0.126609	0.157815	0	0	0	0.143257	0.171863	0.159688	0	0	0	0.160067	0.141744	0.172111	0	0	0
Q8K389_K.SQMASPDENVSSGELRGLSATLR.E_	Q8K389	CDK5 regulatory subunit-associated protein 2	K.SQMASPDENVSSGELRGLSATLR.E		0.17412	0.109033	0.104077	0	0	0	0.152049	0.0992761	0.122143	0	0	0	0.234347	0.146577	0.16708	0	0	0
Q8R555_K.PVCVNTYGSYR.C_	Q8R555	Cartilage acidic protein 1	K.PVCVNTYGSYR.C		0.141269	0.156465	0.138613	0.141764	0.162605	0.16696	0.131947	0.18368	0.16086	0.125445	0.138292	0.132317	0.107172	0.183154	0.129326	0.109912	0.188748	0.141919
Q923X1_R.EGYQTATGK.S_	Q923X1	Adhesion G protein-coupled receptor L4	R.EGYQTATGK.S		0.168507	0.157779	0.120369	0	0	0	0.138499	0.141112	0.14733	0	0	0	0.125325	0.177666	0.146016	0	0	0
Q99K23_R.FIQFDQEEDTK.R_	Q99K23	Ufm1-specific protease 2	R.FIQFDQEEDTK.R		0.101066	0.144882	0.100749	0	0	0	0.130896	0.120843	0.129483	0	0	0	0.223717	0.173271	0.149167	0	0	0
Q9CRD2_R.ILQEDPTNTAAR.K_	Q9CRD2	ER membrane protein complex subunit 2	R.ILQEDPTNTAAR.K		0.162825	0.16337	0.0742269	0	0	0	0.171914	0.184492	0.180021	0	0	0	0.156373	0.148141	0.136158	0	0	0
Q9JHU4_R.VDNEFDQRLLNTFLER.L_	Q9JHU4	Cytoplasmic dynein 1 heavy chain 1	R.VDNEFDQRLLNTFLER.L		0.251731	0.217999	0.135807	0	0	0	0.185284	0.102071	0.140159	0	0	0	0.112409	0.122461	0.117836	0	0	0
A0A0A0MQ68_K.GMRGLSAPR.I_	A0A0A0MQ68	Glutaryl-CoA dehydrogenase, mitochondrial	K.GMRGLSAPR.I		0.195511	0.120616	0.186019	0	0	0	0.13833	0.165461	0.139719	0	0	0	0.154343	0.104956	0.130513	0	0	0
B1AZI6_K.LYINHNPPPLSKSK.E_	B1AZI6	THO complex subunit 2	K.LYINHNPPPLSKSK.E		0.20849	0.128986	0.0887007	0	0	0	0.15761	0.173076	0.123615	0	0	0	0.184123	0.130173	0.200064	0	0	0
E9Q411_R.IGIVANDDLER.Q_	E9Q411	Neuroblastoma-amplified sequence	R.IGIVANDDLER.Q		0.0678008	0.15915	0.137167	0	0	0	0.148503	0.163075	0.1328	0	0	0	0.196494	0.136223	0.145194	0	0	0
E9Q8I9_R.SSSPDLSSSSK.L_	E9Q8I9	Protein furry homolog	R.SSSPDLSSSSK.L		0.121138	0.128174	0.117035	0.142909	0.164675	0.178449	0.107769	0.147826	0.253563	0.105385	0.130422	0.0962545	0.102691	0.168146	0.157914	0.139225	0.164345	0.183317
E9Q8I9_R.TSNK.S_HexNAc(2)Hex(8)	E9Q8I9	Protein furry homolog	R.TSNK.S	HexNAc(2)Hex(8)	0.191856	0.0807445	0.320671	0	0	0	0.22238	0.185191	0.179741	0	0	0	0.104004	0.0341129	0.158012	0	0	0
E9QM90_R.AGSISTLDSLDFAR.Y_	E9QM90	RIKEN cDNA 2310035C23 gene	R.AGSISTLDSLDFAR.Y		0.204748	0.121319	0.159272	0	0	0	0.115631	0.129772	0.13449	0	0	0	0.168868	0.169058	0.201083	0	0	0
G3X9V4_R.NNYAEMHAYMGK.F_	G3X9V4	Glutamate receptor ionotropic, NMDA 2B	R.NNYAEMHAYMGK.F		0.178051	0.150847	0.125285	0	0	0	0.210485	0.136012	0.13919	0	0	0	0.156757	0.134932	0.120598	0	0	0
P26039_K.ISIGNVVKTMQFEPSTMVYDACR.M_	P26039	Talin-1	K.ISIGNVVKTMQFEPSTMVYDACR.M		0.220753	0.088149	0.086246	0	0	0	0.122354	0.187234	0.122428	0	0	0	0.187086	0.168797	0.231802	0	0	0
P53702_R.AYDYVECPVTGAR.A_	P53702	Cytochrome c-type heme lyase	R.AYDYVECPVTGAR.A		0.169616	0.113804	0.196805	0.132599	0.174768	0.148167	0.196105	0.160763	0.137356	0.116869	0.127238	0.0717049	0.110534	0.166624	0.144903	0.130047	0.216632	0.163274
P62192_K.AVANQTSATFLR.V_	P62192	26S proteasome regulatory subunit 4	K.AVANQTSATFLR.V		0.124488	0.148309	0.139321	0.162511	0.163286	0.133746	0.122345	0.111758	0.14782	0.146562	0.130968	0.156782	0.155216	0.175358	0.171721	0.136903	0.153376	0.198432
P84104_R.VELSNGEK.R_	P84104	Serine/arginine-rich splicing factor 3	R.VELSNGEK.R		0.109001	0.118408	0.169218	0	0	0	0.106583	0.17475	0.159129	0	0	0	0.13633	0.202894	0.143645	0	0	0
P97927_K.DESDNLLNQAR.E_	P97927	Laminin subunit alpha-4	K.DESDNLLNQAR.E		0.150498	0.158248	0.0867869	0	0	0	0.140924	0.12888	0.104907	0	0	0	0.24152	0.13148	0.168284	0	0	0
Q60847_R.VVYRPQGGGR.Q_	Q60847	Collagen alpha-1(XII) chain	R.VVYRPQGGGR.Q		0.204994	0.119823	0.140249	0	0	0	0.143676	0.132413	0.0972442	0	0	0	0.165521	0.190459	0.196589	0	0	0
Q64516_K.ILMQLQADILYIPVVK.P_	Q64516	Glycerol kinase	K.ILMQLQADILYIPVVK.P		0.11933	0.0844882	0.210114	0	0	0	0.238484	0.235796	0.176282	0	0	0	0.137843	0.101299	0.16107	0	0	0
Q8K1N2_R.GQLGEKDLPHSLVDSDNYLNFSSLSSGASPYK.T_HexNAc(2)Hex(5)Fuc(1)	Q8K1N2	Pleckstrin homology-like domain family B member 2	R.GQLGEKDLPHSLVDSDNYLNFSSLSSGASPYK.T	HexNAc(2)Hex(5)Fuc(1)	0.184647	0.148964	0.12701	0	0	0	0.0906222	0.114173	0.119264	0	0	0	0.16247	0.134495	0.244955	0	0	0
Q8VDP4_K.ATEAAPQPHEASGEAEATEQAPDVSEQADTSKQNTETMEATTQQDVDTDLPEAPPPPLEPAVMARPR.C_	Q8VDP4	Cell cycle and apoptosis regulator protein 2	K.ATEAAPQPHEASGEAEATEQAPDVSEQADTSKQNTETMEATTQQDVDTDLPEAPPPPLEPAVMARPR.C		0.191365	0.108415	0.178801	0	0	0	0.259934	0.144566	0.153683	0	0	0	0.123838	0.134164	0.108333	0	0	0
Q9D0I9_R.EIAENITK.H_	Q9D0I9	Arginine--tRNA ligase, cytoplasmic	R.EIAENITK.H		0.0162515	0.0145183	0.0330427	0	0	0	0.00980598	0.0208003	0.118704	0	0	0	0.0132588	0.0119195	1.18614	0	0	0
S4R2K9_K.ATMASSLSSPLK.Q_	S4R2K9	Ankyrin-3 (Fragment)	K.ATMASSLSSPLK.Q		0.257067	0.200977	0.204236	0	0	0	0.0967903	0.290293	0.254476	0	0	0	0.0533467	0.0639652	0.111357	0	0	0
A0A0R4J0A4_K.ESCCSPPPDYNSVVLYSSPPA.-_	A0A0R4J0A4	Vascular endothelial growth factor receptor 1	K.ESCCSPPPDYNSVVLYSSPPA.-		0.171321	0.187298	0.107885	0.167315	0.138006	0.153232	0.172232	0.162599	0.0814285	0.146297	0.189364	0.100849	0.172477	0.138329	0.142858	0.116839	0.153436	0.105202
A2CG49_R.DGRKSFDLGSPKPGDETTPQGDSADEK.S_	A2CG49	Kalirin	R.DGRKSFDLGSPKPGDETTPQGDSADEK.S		0.14498	0.158064	0.211621	0	0	0	0.151302	0.122207	0.121481	0	0	0	0.108862	0.117814	0.199311	0	0	0
E9Q0J2_K.SYVNPTELR.R_	E9Q0J2	Ral GTPase-activating protein subunit beta	K.SYVNPTELR.R		0.0842242	0.158627	0.152289	0	0	0	0.189978	0.126943	0.16269	0	0	0	0.130748	0.185874	0.119394	0	0	0
E9Q401_K.LEFDGLYITEQPSEDDIK.G_	E9Q401	Ryanodine receptor 2	K.LEFDGLYITEQPSEDDIK.G		0.0705005	0.157811	0.109448	0	0	0	0.129197	0.144933	0.0785852	0	0	0	0.317672	0.10018	0.130237	0	0	0
G3X9Y5_K.HCILFWLGNCLHANAGR.T_	G3X9Y5	Ubiquitin conjugation factor E4 A	K.HCILFWLGNCLHANAGR.T		0.1261	0.135505	0.165823	0	0	0	0.137117	0.288835	0.168174	0	0	0	0.0587733	0.188374	0.125199	0	0	0
O35704_K.EELIEEWQPEPLVPPVSK.N_	O35704	Serine palmitoyltransferase 1	K.EELIEEWQPEPLVPPVSK.N		0.128678	0.148255	0.210576	0	0	0	0.174544	0.186015	0.175359	0	0	0	0.132771	0.123272	0.126501	0	0	0
P14873_K.AAEAGVTEEQYGYLGTSAK.Q_	P14873	Microtubule-associated protein 1B	K.AAEAGVTEEQYGYLGTSAK.Q		0.0638069	0.15843	0.0898999	0	0	0	0.117486	0.206519	0.161476	0	0	0	0.219553	0.109534	0.16377	0	0	0
P47962_K.TDYYAR.K_	P47962	60S ribosomal protein L5	K.TDYYAR.K		0.0707253	0.140387	0.148807	0	0	0	0.173467	0.156658	0.157751	0	0	0	0.131178	0.219673	0.0882528	0	0	0
P52825_K.GHFYVFDVLDQDGNIVNPSEIQAHLK.Y_	P52825	Carnitine O-palmitoyltransferase 2, mitochondrial	K.GHFYVFDVLDQDGNIVNPSEIQAHLK.Y		0.165753	0.115212	0.155092	0	0	0	0.134473	0.128278	0.172107	0	0	0	0.175329	0.150868	0.141133	0	0	0
P60335_R.ESTGAQVQVAGDMLPNSTER.A_	P60335	Poly(rC)-binding protein 1	R.ESTGAQVQVAGDMLPNSTER.A		0.155236	0.198998	0.143288	0.116967	0.118389	0.190127	0.102193	0.164505	0.108343	0.16393	0.164548	0.178539	0.103699	0.207115	0.172899	0.145071	0.086046	0.239851
P70398_K.DGQLWLCAPQAK.Q_	P70398	Probable ubiquitin carboxyl-terminal hydrolase FAF-X	K.DGQLWLCAPQAK.Q		0.0796467	0.102966	0.192016	0	0	0	0.254578	0.198149	0.161363	0	0	0	0.129611	0.160741	0.0931125	0	0	0
P70399_K.AADISLDNLVEGK.R_	P70399	TP53-binding protein 1	K.AADISLDNLVEGK.R		0.2091	0.165961	0.105235	0	0	0	0.099559	0.174115	0.132493	0	0	0	0.158008	0.138216	0.126333	0	0	0
Q3U962_K.GPTGSAGTSGPPGLAGPPGSPGPQGSTGPQGIR.G_	Q3U962	Collagen alpha-2(V) chain	K.GPTGSAGTSGPPGLAGPPGSPGPQGSTGPQGIR.G		0.322252	0.114876	0.239444	0	0	0	0.145106	0.129899	0.119828	0	0	0	0.123279	0.15794	0.0935233	0	0	0
Q3UHD9_R.TGGGVPGSSSPHPGTGSR.R_	Q3UHD9	Arf-GAP with GTPase, ANK repeat and PH domain-containing protein 2	R.TGGGVPGSSSPHPGTGSR.R		0.186883	0.133226	0.128636	0.192337	0.121386	0.0854552	0.187258	0.206542	0.0941965	0.128146	0.179952	0.137386	0.182598	0.108199	0.120896	0.167513	0.140979	0.218102
Q5SWZ5_K.IEDLQRQHQR.E_	Q5SWZ5	Myosin phosphatase Rho-interacting protein	K.IEDLQRQHQR.E		0.256899	0.104676	0.00166044	0	0	0	0.0213319	0.0330712	0.193367	0	0	0	0.385895	0.013914	0.235861	0	0	0
Q6AW69_R.TNADLLSER.I_	Q6AW69	Cingulin-like protein 1	R.TNADLLSER.I		0.247678	0.164521	0.133708	0	0	0	0.168515	0.148408	0.11331	0	0	0	0.155885	0.123998	0.14246	0	0	0
Q6ZWQ0_K.NFNDWFSNVK.T_	Q6ZWQ0	Nesprin-2	K.NFNDWFSNVK.T		0.121542	0.11414	0.218634	0.192494	0.127425	0.136391	0.114206	0.106934	0.187356	0.162995	0.146074	0.187264	0.131754	0.150919	0.188954	0.138453	0.135536	0.160828
Q8QZS1_K.SLGSSDLK.F_	Q8QZS1	3-hydroxyisobutyryl-CoA hydrolase, mitochondrial	K.SLGSSDLK.F		0.114267	0.171219	0.1257	0.132926	0.15232	0.151419	0.14455	0.122983	0.159257	0.146798	0.146487	0.153495	0.148129	0.152677	0.172383	0.141716	0.177049	0.156409
Q8VDM6_K.AIVICPTDEDLK.D_	Q8VDM6	Heterogeneous nuclear ribonucleoprotein U-like protein 1	K.AIVICPTDEDLK.D		0.158866	0.1202	0.162307	0.123336	0.160255	0.179553	0.152456	0.128927	0.112122	0.149825	0.147265	0.153513	0.135037	0.185663	0.238926	0.142782	0.131703	0.15412
Q99L45_K.NPDMVAGEK.R_	Q99L45	Eukaryotic translation initiation factor 2 subunit 2	K.NPDMVAGEK.R		0.237904	0.147198	0.201115	0	0	0	0.264644	0.177838	0.0528674	0	0	0	0.0678659	0.108199	0.219225	0	0	0
Q9D6M3_K.DGQKLTLPK.E_	Q9D6M3	Mitochondrial glutamate carrier 1	K.DGQKLTLPK.E		0.0719618	0.0477854	0.0326312	0	0	0	0.0164394	0.016172	0.0217624	0	0	0	0.712489	0.0613144	0.0410547	0	0	0
E9QPU1_R.QHSDPCSLNPR.L_	E9QPU1	von Willebrand factor	R.QHSDPCSLNPR.L		0.155587	0.113348	0.231431	0	0	0	0.129917	0.164319	0.160603	0	0	0	0.107847	0.120287	0.201756	0	0	0
O08539_K.CRGVFPENFTER.V_HexNAc(3)Hex(4)	O08539	Myc box-dependent-interacting protein 1	K.CRGVFPENFTER.V	HexNAc(3)Hex(4)	0.139278	0.15755	0.169832	0	0	0	0.114547	0.169027	0.189303	0	0	0	0.168411	0.121787	0.125437	0	0	0
P08122_K.GTTGLPGPDGPPGPIGLPGPAGPPGDR.G_	P08122	Collagen alpha-2(IV) chain	K.GTTGLPGPDGPPGPIGLPGPAGPPGDR.G		0.155687	0.136754	0.145466	0	0	0	0.138081	0.224977	0.131472	0	0	0	0.142459	0.136435	0.160144	0	0	0
P17156_K.CQEVINWLDR.N_	P17156	Heat shock-related 70 kDa protein 2	K.CQEVINWLDR.N		0.230908	0.14252	0.107541	0.157084	0.143116	0.167524	0.0963069	0.0966742	0.164784	0.145581	0.139245	0.24343	0.175182	0.145673	0.166417	0.125846	0.155691	0.125814
P58871_K.NLSR.G_HexNAc(1)Fuc(1)	P58871	182 kDa tankyrase-1-binding protein	K.NLSR.G	HexNAc(1)Fuc(1)	0.153131	0.114881	0.136411	0	0	0	0.0958648	0.106474	0.242699	0	0	0	0.213383	0.11407	0.133162	0	0	0
P63318_R.APTSDEIHITVGEAR.N_	P63318	Protein kinase C gamma type	R.APTSDEIHITVGEAR.N		0.161139	0.168869	0.167621	0.118077	0.147413	0.150829	0.104066	0.120068	0.102046	0.109242	0.157911	0.178084	0.22438	0.107284	0.238107	0.152411	0.156618	0.244998
P70399_K.NFTDDLGLSMTGDSCKLMLSTSEYSQSSK.M_HexNAc(2)Fuc(1)	P70399	TP53-binding protein 1	K.NFTDDLGLSMTGDSCKLMLSTSEYSQSSK.M	HexNAc(2)Fuc(1)	0.152386	0.199662	0.143942	0	0	0	0.126462	0.214882	0.11668	0	0	0	0.0440479	0.171882	0.152668	0	0	0
Q02248_K.EAAEAIEAEGATAPLTELLHSR.N_	Q02248	Catenin beta-1	K.EAAEAIEAEGATAPLTELLHSR.N		0.260209	0.169041	0.0886362	0.140706	0.148923	0.164282	0.157214	0.135797	0.105147	0.168364	0.144175	0.131777	0.196368	0.108152	0.16035	0.1375	0.170582	0.12644
Q04750_R.DEDDADYK.P_	Q04750	DNA topoisomerase 1	R.DEDDADYK.P		0.183908	0.215074	0.0318212	0	0	0	0.0380087	0.20409	0.0539097	0	0	0	0.201731	0.109689	0.206303	0	0	0
Q7TPH6_K.SMPPSLETSPITDTDLAK.R_	Q7TPH6	E3 ubiquitin-protein ligase MYCBP2	K.SMPPSLETSPITDTDLAK.R		0.117759	0.12738	0.151253	0	0	0	0.192716	0.106739	0.148027	0	0	0	0.191131	0.134337	0.123894	0	0	0
Q8K2B3_R.GEGGILINSQGER.F_	Q8K2B3	Succinate dehydrogenase [ubiquinone] flavoprotein subunit, mitochondrial	R.GEGGILINSQGER.F		0.10343	0.124427	0.129829	0.132983	0.226896	0.139599	0.240906	0.0917374	0.20085	0.0920666	0.148476	0.133689	0.162477	0.135992	0.158146	0.124697	0.201415	0.1046
Q9DA75_R.ELYESQQAESMPFFQGLR.L_	Q9DA75	Sodium-dependent lysophosphatidylcholine symporter 1	R.ELYESQQAESMPFFQGLR.L		0.195935	0.147056	0.133982	0	0	0	0.16737	0.119976	0.102235	0	0	0	0.223662	0.157929	0.162345	0	0	0
Q9JJE7_K.SGDIWLDAYLHQ.-_	Q9JJE7	Fatty acid desaturase 3	K.SGDIWLDAYLHQ.-		0.108927	0.114024	0.151595	0	0	0	0.209733	0.204602	0.24459	0	0	0	0.0918169	0.110946	0.104237	0	0	0
Q9WVL3_K.SQDAQLVLLNMPGPPKSR.Q_	Q9WVL3	Solute carrier family 12 member 7	K.SQDAQLVLLNMPGPPKSR.Q		0.261004	0.0917297	0.0992653	0	0	0	0.178847	0.158345	0.161221	0	0	0	0.162945	0.103551	0.252239	0	0	0
A0A0G2JFT8_R.IITLQEEMER.V_	A0A0G2JFT8	Protein RUFY3	R.IITLQEEMER.V		0.117853	0.195168	0.137095	0.140283	0.111382	0.138872	0.0771933	0.172586	0.186903	0.142963	0.152503	0.22971	0.0662152	0.121563	0.209303	0.186741	0.146353	0.122809
A0A0G2JGM8_R.VCDGYYNTDLPGYEDNK.P_	A0A0G2JGM8	Adhesion G protein-coupled receptor L2	R.VCDGYYNTDLPGYEDNK.P		0.164514	0.135584	0.116035	0.112116	0.128098	0.205281	0.102284	0.144369	0.229877	0.148806	0.178358	0.158034	0.1425	0.116068	0.169707	0.139162	0.109184	0.159444
B1AZI6_K.SPVPRSDISEPDR.E_	B1AZI6	THO complex subunit 2	K.SPVPRSDISEPDR.E		0.142589	0.154239	0.159161	0	0	0	0.190282	0.175488	0.107455	0	0	0	0.155575	0.124968	0.1672	0	0	0
E9PVZ8_R.TPIMGACGSQEQALLIDLPGHSCRR.T_	E9PVZ8	Golgi autoantigen, golgin subfamily b, macrogolgin 1	R.TPIMGACGSQEQALLIDLPGHSCRR.T		0.153137	0.105483	0.0830678	0	0	0	0.180619	0.088841	0.106433	0	0	0	0.214292	0.144068	0.309915	0	0	0
G3X9G2_R.SLLLADSNGYTNLPDVVQPSHSPTENSK.G_	G3X9G2	Misshapen-like kinase 1 (Zebrafish), isoform CRA_d	R.SLLLADSNGYTNLPDVVQPSHSPTENSK.G		0.172504	0.140767	0.101483	0	0	0	0.170386	0.181583	0.147686	0	0	0	0.170233	0.129257	0.117054	0	0	0
O88737_R.GYMTPTSPAGSER.S_	O88737	Protein bassoon	R.GYMTPTSPAGSER.S		0.377296	0.0990563	0.137147	0	0	0	0.135009	0.229578	0.181157	0	0	0	0.12399	0.109101	0.146219	0	0	0
P20357_R.TPGTPGTPSYPR.T_	P20357	Microtubule-associated protein 2	R.TPGTPGTPSYPR.T		0.156783	0.164894	0.139166	0.118413	0.128835	0.128688	0.154932	0.13686	0.154472	0.146978	0.185454	0.138028	0.14719	0.13494	0.152544	0.213778	0.12053	0.194627
P62082_K.AQQNNVEHK.V_	P62082	40S ribosomal protein S7	K.AQQNNVEHK.V		0.136822	0.128362	0.163055	0	0	0	0.138864	0.104464	0.130448	0	0	0	0.15846	0.169969	0.120155	0	0	0
P63005_R.SNGYEEAYSVFK.K_	P63005	Platelet-activating factor acetylhydrolase IB subunit alpha	R.SNGYEEAYSVFK.K		0.150372	0.195412	0.1528	0.124464	0.120128	0.166209	0.0493381	0.12654	0.124407	0.172729	0.193837	0.14063	0.123082	0.194041	0.224456	0.143968	0.112867	0.161946
Q3TYA4_K.PTQASITK.V_	Q3TYA4	Syntaxin-binding protein 6	K.PTQASITK.V		0.161791	0.0805268	0.587207	0	0	0	0.177716	0.194859	0.119031	0	0	0	0.0438682	0.0953721	0.145963	0	0	0
Q65CL1_R.AARVAHIVAGEMDSYEPGAYTEGVMR.N_	Q65CL1	Catenin alpha-3	R.AARVAHIVAGEMDSYEPGAYTEGVMR.N		0.144502	0.0918645	0.152413	0	0	0	0.143353	0.197852	0.0971107	0	0	0	0.195052	0.190287	0.163302	0	0	0
Q6RHR9_K.TQYENPVLEAK.R_	Q6RHR9	Membrane-associated guanylate kinase, WW and PDZ domain-containing protein 1	K.TQYENPVLEAK.R		0.0539084	0.0299457	0.0694131	0	0	0	0.0405929	0.0514598	0.209724	0	0	0	0.029982	0.0324058	0.826453	0	0	0
Q7TT50_R.QPPSRSKPYVSWPSSGGSEPGVPVPLRSMSDPDQDFDK.E_	Q7TT50	Serine/threonine-protein kinase MRCK beta	R.QPPSRSKPYVSWPSSGGSEPGVPVPLRSMSDPDQDFDK.E		0.166633	0.0987346	0.124939	0	0	0	0.171163	0.15643	0.133654	0	0	0	0.173183	0.174364	0.194281	0	0	0
Q8K3J1_R.ILMWTELIR.G_	Q8K3J1	NADH dehydrogenase [ubiquinone] iron-sulfur protein 8, mitochondrial	R.ILMWTELIR.G		0.18462	0.110978	0.263888	0.285645	0.141218	0.0955825	0.195804	0.0946776	0.171548	0.165288	0.0742141	0.295419	0.0869549	0.0854526	0.281944	0.168832	0.154131	0.199142
Q99M73_R.DEINELTRLIQR.L_	Q99M73	Keratin, type II cuticular Hb4	R.DEINELTRLIQR.L		0.221436	0.138561	0.113212	0.202774	0.231353	0.115738	0.237842	0.0901679	0.0847435	0.0522002	0.244983	0.254111	0.244596	0.0833475	0.156616	0.0845002	0.0918846	0.160964
Q9ERU9_R.NEPTVSR.C_	Q9ERU9	E3 SUMO-protein ligase RanBP2	R.NEPTVSR.C		0.0960597	0.16522	0.124565	0	0	0	0.120067	0.177919	0.177243	0	0	0	0.101029	0.127207	0.217873	0	0	0
Q9ES97_R.LFLVEDLVDSLK.L_	Q9ES97	Reticulon-3	R.LFLVEDLVDSLK.L		0.146671	0.153784	0.131847	0	0	0	0.210933	0.150439	0.134867	0	0	0	0.180979	0.0951054	0.193622	0	0	0
Q9QYR7_R.DVQTPFVVELEVLDGHEPDGGQR.L_	Q9QYR7	Acyl-coenzyme A thioesterase 3	R.DVQTPFVVELEVLDGHEPDGGQR.L		0.0758779	0.193326	0.155657	0	0	0	0.130171	0.17325	0.101365	0	0	0	0.107355	0.169801	0.110601	0	0	0
A0A1D5RLL3_K.EENPAVLAESCFR.E_	A0A1D5RLL3	Protein EFR3 homolog A	K.EENPAVLAESCFR.E		0.0705474	0.160844	0.0826867	0	0	0	0.224661	0.174373	0.0909498	0	0	0	0.1866	0.119349	0.173145	0	0	0
D3Z5I1_K.EAVYSGVQSLR.S_	D3Z5I1	Zinc finger CCCH-type antiviral protein 1	K.EAVYSGVQSLR.S		0.136305	0.127129	0.184221	0	0	0	0.145715	0.123074	0.113196	0	0	0	0.190848	0.135144	0.17236	0	0	0
E9QKE4_R.VAQFLVIYAPR.R_	E9QKE4	Rab3 GTPase-activating protein non-catalytic subunit	R.VAQFLVIYAPR.R		0.101568	0.184402	0.176371	0.139972	0.118816	0.160212	0.109617	0.180623	0.194345	0.14049	0.156649	0.166996	0.0972344	0.123584	0.159265	0.154953	0.140914	0.255645
K3W4S4_K.SPTAAGFSQR.R_	K3W4S4	C-Jun-amino-terminal kinase-interacting protein 3	K.SPTAAGFSQR.R		0.121959	0.171626	0.24502	0.243254	0.121698	0.0872342	0.16931	0.131492	0.108977	0.101996	0.235413	0.136857	0.111476	0.17528	0.136226	0.138448	0.109693	0.227158
K3W4S6_K.VVHFLGRTKPWNYTYNPQTK.S_	K3W4S6	Glycogenin	K.VVHFLGRTKPWNYTYNPQTK.S		0.245137	0.100786	0.22861	0	0	0	0.126474	0.142405	0.144084	0	0	0	0.0954298	0.112966	0.279469	0	0	0
L7N451_K.TIEELLEQTTDHR.D_	L7N451	Interferon-induced very large GTPase 1	K.TIEELLEQTTDHR.D		0.373592	0.124849	0.224022	0	0	0	0.299567	0.129666	0.105751	0	0	0	0.102394	0.0786003	0.0833189	0	0	0
O55143_R.EFDELSPSAQR.D_	O55143	Sarcoplasmic/endoplasmic reticulum calcium ATPase 2	R.EFDELSPSAQR.D		0.178756	0.148445	0.135341	0.125986	0.150022	0.130946	0.14413	0.117056	0.147906	0.162052	0.146885	0.138798	0.152457	0.153214	0.177914	0.132953	0.196789	0.166412
P27046_R.YYTDLNGYQIQPR.R_	P27046	Alpha-mannosidase 2	R.YYTDLNGYQIQPR.R		0.207872	0.129241	0.177102	0.18077	0.238292	0.14652	0.181467	0.139567	0.16639	0.124631	0.133503	0.15124	0.111922	0.13982	0.142117	0.128503	0.128634	0.090885
P27601_R.APMAAQGMVETR.V_	P27601	Guanine nucleotide-binding protein subunit alpha-13	R.APMAAQGMVETR.V		0.114064	0.168099	0.140381	0.202182	0.163324	0.165658	0.19186	0.160984	0.230032	0.158938	0.132527	0.156094	0.136979	0.138775	0.0705954	0.158802	0.156282	0.0962294
P41233_K.EGAFVELFHEIDDR.L_	P41233	ATP-binding cassette sub-family A member 1	K.EGAFVELFHEIDDR.L		0.0999661	0.0958632	0.11243	0	0	0	0.145356	0.189975	0.248709	0	0	0	0.107278	0.13635	0.113034	0	0	0
P48722_K.SVMDQANLQR.E_	P48722	Heat shock 70 kDa protein 4L	K.SVMDQANLQR.E		0.116382	0.148755	0.163975	0.142712	0.153577	0.148455	0.145638	0.0619066	0.156412	0.141199	0.156653	0.135055	0.250264	0.110921	0.158214	0.150553	0.148525	0.199823
Q07113_R.MSAIIFTCDESEDIGRPQVFSEDR.G_	Q07113	Cation-independent mannose-6-phosphate receptor	R.MSAIIFTCDESEDIGRPQVFSEDR.G		0.0604586	0.196214	0.140938	0	0	0	0.0925331	0.121885	0.184879	0	0	0	0.157149	0.144187	0.151374	0	0	0
Q3TZZ7_K.VYTENVDK.R_	Q3TZZ7	Extended synaptotagmin-2	K.VYTENVDK.R		0.0733514	0.174656	0.0946715	0.178475	0.135267	0.174765	0.172285	0.0975327	0.140367	0.166527	0.18329	0.123432	0.187442	0.170932	0.150117	0.125006	0.135202	0.131738
Q3UQN2_R.NSSNEELTK.S_	Q3UQN2	F-BAR domain only protein 2	R.NSSNEELTK.S		0.284122	0.103716	0.158456	0	0	0	0.116994	0.10435	0.118985	0	0	0	0.111529	0.146361	0.333907	0	0	0
Q60928_R.NMSSEFYATQLR.A_	Q60928	Glutathione hydrolase 1 proenzyme	R.NMSSEFYATQLR.A		0.196722	0.0968227	0.18776	0	0	0	0.168921	0.102788	0.166862	0	0	0	0.121928	0.112705	0.278704	0	0	0
Q61937_K.VDNDENEHQLSLR.T_	Q61937	Nucleophosmin	K.VDNDENEHQLSLR.T		0.111121	0.146138	0.130087	0	0	0	0.132104	0.069619	0.139784	0	0	0	0.157736	0.200481	0.179554	0	0	0
Q811P8_K.AESECLESGASFLDSLGYTR.D_	Q811P8	Rho GTPase-activating protein 32	K.AESECLESGASFLDSLGYTR.D		0.166721	0.152722	0.14616	0	0	0	0.126539	0.202859	0.0893695	0	0	0	0.200529	0.12658	0.109543	0	0	0
Q8BH66_R.NSWGGFSEK.S_	Q8BH66	Atlastin-1	R.NSWGGFSEK.S		0.1541	0.160827	0.172707	0.154589	0.176286	0.144908	0.166773	0.31482	0.18895	0.128389	0.150187	0.138367	0.116893	0.112708	0.0939661	0.125575	0.236256	0.0912407
Q8C2Q7_R.RGAYGGGYGGYDDYNGYNDGYGFGSDR.F_	Q8C2Q7	Heterogeneous nuclear ribonucleoprotein H	R.RGAYGGGYGGYDDYNGYNDGYGFGSDR.F		0.153175	0.166722	0.0875765	0	0	0	0.0976136	0.0688489	0.106813	0	0	0	0.181029	0.2669	0.144964	0	0	0
Q8JZP2_K.TYATTEAFIDSK.Y_	Q8JZP2	Synapsin-3	K.TYATTEAFIDSK.Y		0.206873	0.0845364	0.170416	0.0962475	0.0844017	0.175441	0.0802187	0.0834889	0.11213	0.194361	0.180905	0.16744	0.191037	0.109694	0.482781	0.178496	0.102782	0.166498
Q9D0R2_R.GFQEVVTPNIFNSR.L_	Q9D0R2	Threonine--tRNA ligase, cytoplasmic	R.GFQEVVTPNIFNSR.L		0.18849	0.114858	0.129566	0	0	0	0.124217	0.173011	0.145754	0	0	0	0.139042	0.130059	0.228394	0	0	0
Q9D2R0_R.SDGTLNPNGVR.F_	Q9D2R0	Acetoacetyl-CoA synthetase	R.SDGTLNPNGVR.F		0.206008	0.134781	0.139214	0	0	0	0.15038	0.164371	0.12065	0	0	0	0.131812	0.100771	0.280377	0	0	0
Q9WV27_R.LIGMAYGQIGMIQALAGFFTYFVILAENGFK.P_	Q9WV27	Sodium/potassium-transporting ATPase subunit alpha-4	R.LIGMAYGQIGMIQALAGFFTYFVILAENGFK.P		0.295532	0.121505	0.275608	0	0	0	0.146925	0.165432	0.167383	0	0	0	0.0817938	0.0968245	0.239535	0	0	0
A0A1Y7VMN0_R.QLQEKLTDLEK.E_	A0A1Y7VMN0	Rho-associated protein kinase 2 (Fragment)	R.QLQEKLTDLEK.E		0.121898	0.0648071	0.133947	0	0	0	0.2531	0.0290784	0.0652172	0	0	0	0.114691	0.301808	0.305515	0	0	0
B1ARU1_K.TECLIQQYEAVSLLNSER.Y_	B1ARU1	Microtubule-actin cross-linking factor 1	K.TECLIQQYEAVSLLNSER.Y		0.195304	0.11953	0.130103	0.142452	0.141395	0.162145	0.167961	0.160993	0.138457	0.184308	0.141439	0.122014	0.14461	0.181635	0.131754	0.154734	0.160501	0.0951853
B2RXS4_K.AMTLEEAEAFVGAER.C_	B2RXS4	Plexin-B2	K.AMTLEEAEAFVGAER.C		0.196974	0.132922	0.129511	0	0	0	0.177245	0.165572	0.159617	0	0	0	0.114904	0.126698	0.177995	0	0	0
B2RXS4_R.STGGPGAGLCVFPLDK.V_	B2RXS4	Plexin-B2	R.STGGPGAGLCVFPLDK.V		0.134398	0.132121	0.120501	0	0	0	0.176694	0.184045	0.183456	0	0	0	0.135938	0.0985363	0.17792	0	0	0
D3YVV7_R.VTYEQGVRASNPQK.V_	D3YVV7	Neuro-oncological ventral antigen 2	R.VTYEQGVRASNPQK.V		0.12125	0.138556	0.129075	0	0	0	0.15645	0.230858	0.172106	0	0	0	0.119376	0.129877	0.14188	0	0	0
E9PVZ8_K.LEEDRENR.D_	E9PVZ8	Golgi autoantigen, golgin subfamily b, macrogolgin 1	K.LEEDRENR.D		0.115482	0.140571	0.108943	0	0	0	0.169936	0.214454	0.102796	0	0	0	0.154085	0.188944	0.156063	0	0	0
E9PXQ7_R.YVLTAVDGGGGGGGGEGGGGGGGAGLPPQQQR.T_	E9PXQ7	Protocadherin 10	R.YVLTAVDGGGGGGGGEGGGGGGGAGLPPQQQR.T		0.160224	0.117275	0.114643	0	0	0	0.200259	0.12964	0.10995	0	0	0	0.204802	0.12651	0.150525	0	0	0
E9PZ16_R.GMVFGIPDGVLELVPQR.G_	E9PZ16	Basement membrane-specific heparan sulfate proteoglycan core protein	R.GMVFGIPDGVLELVPQR.G		0.110336	0.152128	0.125561	0	0	0	0.221692	0.135119	0.144307	0	0	0	0.124625	0.205436	0.105049	0	0	0
E9Q2E4_R.CVEWEK.E_	E9Q2E4	HECT domain E3 ubiquitin protein ligase 4	R.CVEWEK.E		0.146228	0.132812	0.103164	0	0	0	0.225065	0.0540758	0.105263	0	0	0	0.234967	0.121251	0.1495	0	0	0
E9Q4S1_K.EDSQSDGFWWACDR.A_	E9Q4S1	High affinity cAMP-specific and IBMX-insensitive 3',5'-cyclic phosphodiesterase 8B	K.EDSQSDGFWWACDR.A		0.263991	0.108537	0.12044	0	0	0	0.137053	0.111032	0.143315	0	0	0	0.118621	0.13127	0.31354	0	0	0
E9QK41_R.RGTVIHLVYLYSAGCGPPELRFSSYDPSVAHPQDPHHSSEK.P_	E9QK41	Actin-binding LIM protein 1	R.RGTVIHLVYLYSAGCGPPELRFSSYDPSVAHPQDPHHSSEK.P		0.229753	0.110026	0.115884	0	0	0	0.143657	0.170359	0.198484	0	0	0	0.0899188	0.192269	0.192273	0	0	0
E9QPU1_R.EAPDLVLQTCCSK.E_	E9QPU1	von Willebrand factor	R.EAPDLVLQTCCSK.E		0.239792	0.0673797	0.130033	0.179562	0.118122	0.133123	0.156988	0.0965218	0.158751	0.144201	0.150081	0.146089	0.15999	0.0921831	0.354004	0.122236	0.158323	0.214854
O35639_K.GAGTDEFTLNR.I_	O35639	Annexin A3	K.GAGTDEFTLNR.I		0.143761	0.151991	0.120471	0	0	0	0.173226	0.142007	0.154162	0	0	0	0.174166	0.14797	0.107457	0	0	0
O88737_K.RRLPHNATTGYEELLSEAGPAEPTDSSGALQGGLR.R_HexNAc(4)Hex(5)Fuc(1)NeuAc(1)NeuGc(1)	O88737	Protein bassoon	K.RRLPHNATTGYEELLSEAGPAEPTDSSGALQGGLR.R	HexNAc(4)Hex(5)Fuc(1)NeuAc(1)NeuGc(1)	0.250209	0.129463	0.194636	0	0	0	0.172833	0.194	0.113141	0	0	0	0.104096	0.107236	0.232061	0	0	0
P62754_K.EEAAEYAK.L_	P62754	40S ribosomal protein S6	K.EEAAEYAK.L		0.115145	0.129077	0.208709	0	0	0	0.193657	0.128227	0.125599	0	0	0	0.185975	0.160346	0.111728	0	0	0
Q01149_K.AGEDGHPGK.P_	Q01149	Collagen alpha-2(I) chain	K.AGEDGHPGK.P		0.200489	0.181539	0.172669	0	0	0	0.0852552	0.15806	0.14366	0	0	0	0.137694	0.0726957	0.177446	0	0	0
Q5DTT2_K.LRLEASTSDPLPAGGGSVLPGSR.D_	Q5DTT2	PH and SEC7 domain-containing protein 1	K.LRLEASTSDPLPAGGGSVLPGSR.D		0.208652	0.142786	0.164241	0	0	0	0.0971817	0.0983327	0.150528	0	0	0	0.136024	0.154165	0.136931	0	0	0
Q7TT37_R.AFESTLQLMER.A_	Q7TT37	Elongator complex protein 1	R.AFESTLQLMER.A		0.203908	0.111668	0.139488	0	0	0	0.167499	0.186909	0.159958	0	0	0	0.0867026	0.135848	0.209091	0	0	0
Q8R4U7_K.VIQAEGSDSSTLAEIEVLR.Q_	Q8R4U7	Leucine zipper protein 1	K.VIQAEGSDSSTLAEIEVLR.Q		0.192623	0.121268	0.162271	0	0	0	0.150974	0.182358	0.152996	0	0	0	0.15993	0.148332	0.10418	0	0	0
Q8VBZ3_K.VYDDMAFR.Y_	Q8VBZ3	Cleft lip and palate transmembrane protein 1 homolog	K.VYDDMAFR.Y		0.211384	0.134781	0.0966859	0	0	0	0.214627	0.0944948	0.184495	0	0	0	0.138322	0.135235	0.145042	0	0	0
Q922D8_R.LDIDPETITWQR.V_	Q922D8	C-1-tetrahydrofolate synthase, cytoplasmic	R.LDIDPETITWQR.V		0.181686	0.151694	0.103773	0	0	0	0.167854	0.131885	0.149785	0	0	0	0.177691	0.114823	0.120088	0	0	0
Q99LX0_K.MMNGSHYSYSESR.V_	Q99LX0	Protein/nucleic acid deglycase DJ-1	K.MMNGSHYSYSESR.V		0.133557	0.184239	0.179745	0.113001	0.119765	0.162229	0.115507	0.0886098	0.141619	0.128617	0.183953	0.150456	0.193437	0.147708	0.166758	0.168129	0.169212	0.175033
Q9WVA4_R.NFSDNQLQEGKNVIGLQMGTNR.G_	Q9WVA4	Transgelin-2	R.NFSDNQLQEGKNVIGLQMGTNR.G		0.152708	0.10618	0.243843	0	0	0	0.218385	0.0908909	0.138724	0	0	0	0.121939	0.103739	0.208264	0	0	0
Q9Z1B3_K.PYLTVDQMMDFINLK.Q_	Q9Z1B3	1-phosphatidylinositol 4,5-bisphosphate phosphodiesterase beta-1	K.PYLTVDQMMDFINLK.Q		0.113635	0.149499	0.100042	0	0	0	0.164316	0.174718	0.13557	0	0	0	0.146327	0.161104	0.245997	0	0	0
A2A9M4_R.FQKDTEMVER.L_	A2A9M4	Dedicator of cytokinesis protein 7	R.FQKDTEMVER.L		0.14862	0.177312	0.139975	0	0	0	0.0880167	0.120764	0.113888	0	0	0	0.215277	0.0626067	0.139364	0	0	0
A2AE27_R.GLWERDVVLER.E_	A2AE27	AMP deaminase	R.GLWERDVVLER.E		0.16621	0.148333	0.110633	0	0	0	0.128616	0.134159	0.0971524	0	0	0	0.220969	0.175411	0.128729	0	0	0
A2AJQ0_K.MLSLPEELAR.M_	A2AJQ0	[Pyruvate dehydrogenase [acetyl-transferring]]-phosphatase 1, mitochondrial	K.MLSLPEELAR.M		0.0774902	0.152503	0.136474	0.102429	0.125852	0.148373	0.19948	0.147981	0.111318	0.189096	0.241782	0.123911	0.189853	0.13329	0.205754	0.131485	0.134838	0.151323
A2AQJ6_R.FAFSPLSEEDEEDEQK.E_	A2AQJ6	Transmembrane protein 87A	R.FAFSPLSEEDEEDEQK.E		0.165361	0.123456	0.182659	0.166246	0.183684	0.143906	0.20682	0.0901218	0.14875	0.131139	0.148384	0.138247	0.16407	0.170335	0.146343	0.161893	0.155189	0.122185
B2RR82_K.PSGGYITGDQAR.T_	B2RR82	Intersectin-2	K.PSGGYITGDQAR.T		0.100833	0.200081	0.0524219	0	0	0	0.17393	0.156723	0.108721	0	0	0	0.207071	0.148231	0.116614	0	0	0
D3Z7P0_K.NYPYSPR.W_	D3Z7P0	BRISC and BRCA1-A complex member 2	K.NYPYSPR.W		0.178574	0.13267	0.137283	0	0	0	0.210536	0.152489	0.224599	0	0	0	0.17813	0.101677	0.129808	0	0	0
K3W4R5_K.YSDTDIEPFLK.N_	K3W4R5	Cytoskeleton-associated protein 5	K.YSDTDIEPFLK.N		0.151513	0.130843	0.180165	0	0	0	0.0638488	0.127524	0.178071	0	0	0	0.117262	0.224296	0.172485	0	0	0
O08795_R.STTVRLLCGK.E_	O08795	Glucosidase 2 subunit beta	R.STTVRLLCGK.E		0.172923	0.163408	0.164665	0	0	0	0.10171	0.135076	0.1838	0	0	0	0.205873	0.134796	0.0788793	0	0	0
O70318_K.RSNFYIK.V_	O70318	Band 4.1-like protein 2	K.RSNFYIK.V		0.120793	0.244346	0.0761222	0	0	0	0.0174501	0.127889	0.263729	0	0	0	0.108018	0.127451	0.151709	0	0	0
O70400_K.GCADNMTLTVSR.S_	O70400	PDZ and LIM domain protein 1	K.GCADNMTLTVSR.S		0.117722	0.145043	0.105661	0	0	0	0.131925	0.152028	0.118012	0	0	0	0.194156	0.153229	0.167277	0	0	0
O88703_R.GEPQCSPEGPAR.G_	O88703	Potassium/sodium hyperpolarization-activated cyclic nucleotide-gated channel 2	R.GEPQCSPEGPAR.G		0.267729	0.176205	0.00579057	0	0	0	0.023579	0.0376928	0.0706026	0	0	0	0.517758	0.00900125	0.0889395	0	0	0
Q6A065_R.EEVGDLHGEMHK.L_	Q6A065	Centrosomal protein of 170 kDa	R.EEVGDLHGEMHK.L		0.191812	0.144387	0.0905127	0	0	0	0.182068	0.0934632	0.106898	0	0	0	0.224476	0.109887	0.186108	0	0	0
Q8BJ05_R.TSQEELLAEMVQGQNR.A_	Q8BJ05	Zinc finger CCCH domain-containing protein 14	R.TSQEELLAEMVQGQNR.A		0.279602	0.153608	0.139218	0	0	0	0.0868843	0.133455	0.139327	0	0	0	0.189442	0.100325	0.163566	0	0	0
Q9D3E6_R.MSVNSGSSSSKTSSVR.S_	Q9D3E6	Cohesin subunit SA-1	R.MSVNSGSSSSKTSSVR.S		0.116752	0.114145	0.100754	0	0	0	0.275843	0.131539	0.109636	0	0	0	0.190958	0.150645	0.185593	0	0	0
Q9DC61_K.DEILLTLEK.H_	Q9DC61	Mitochondrial-processing peptidase subunit alpha	K.DEILLTLEK.H		0.134578	0.136109	0.21206	0	0	0	0.187148	0.0920522	0.149153	0	0	0	0.145184	0.142204	0.11473	0	0	0
Q9Z1P7_R.GVSELLRGR.L_	Q9Z1P7	KN motif and ankyrin repeat domain-containing protein 3	R.GVSELLRGR.L		0.0790127	0.16326	0.418274	0	0	0	0.0548437	0.196293	0.129462	0	0	0	0.0807508	0.125837	0.136503	0	0	0
S4R1Q8_R.NNTLGISTTK.K_	S4R1Q8	Phosphoinositide phospholipase C	R.NNTLGISTTK.K		0.160235	0.12803	0.159629	0	0	0	0.214764	0.122492	0.111619	0	0	0	0.156884	0.174361	0.138986	0	0	0
A0A0R4J0I9_R.HTVDQTRPGAFER.E_	A0A0R4J0I9	Low density lipoprotein receptor-related protein 1	R.HTVDQTRPGAFER.E		0.125871	0.117311	0.125865	0.167209	0.168799	0.176281	0.179084	0.192043	0.17493	0.101327	0.128875	0.160484	0.165001	0.129495	0.149628	0.149673	0.171524	0.111989
A0A0R4J0Q5_R.RLVEVDSSR.Q_	A0A0R4J0Q5	Lamin-B2	R.RLVEVDSSR.Q		0.342435	0.121177	0.0938134	0	0	0	0.169555	0.166797	0.17814	0	0	0	0.105496	0.136937	0.182698	0	0	0
A0A0R4J0S7_K.ITELLNDVER.L_	A0A0R4J0S7	Uveal autoantigen with coiled-coil domains and ankyrin repeats, isoform CRA_b	K.ITELLNDVER.L		0.145716	0.146779	0.107601	0.15623	0.118655	0.144542	0.212723	0.0908646	0.135861	0.161516	0.204654	0.146271	0.163207	0.180508	0.152535	0.142276	0.135164	0.137251
A0A0U1RPA0_R.QQFRHGSPTAPIGAGSPEFTEQGR.S_	A0A0U1RPA0	Pleckstrin homology domain-containing family A member 7 (Fragment)	R.QQFRHGSPTAPIGAGSPEFTEQGR.S		0.0692712	0.13627	0.209512	0	0	0	0.123039	0.150958	0.142922	0	0	0	0.132978	0.0944485	0.137536	0	0	0
A6X8Z5_R.IQNVILELPPPHYR.T_	A6X8Z5	Rho GTPase-activating protein 31	R.IQNVILELPPPHYR.T		0.183151	0.0591936	0.276424	0	0	0	0.183077	0.0688617	0.194327	0	0	0	0.117491	0.0657049	0.297106	0	0	0
D3YU56_R.PQMPFWCRFR.R_	D3YU56	Inner nuclear membrane protein Man1	R.PQMPFWCRFR.R		0.173788	0.147708	0.132998	0	0	0	0.203796	0.128308	0.133607	0	0	0	0.15691	0.12202	0.169679	0	0	0
D3YYT1_R.FQQAVDAVEEFLR.R_	D3YYT1	Putative oxidoreductase GLYR1	R.FQQAVDAVEEFLR.R		0.150155	0.166234	0.0987272	0	0	0	0.171528	0.168738	0.161686	0	0	0	0.173751	0.0956953	0.132728	0	0	0
D3Z3Q3_R.ELAHSLAELQSCPQEEGPGGR.G_	D3Z3Q3	Smoothelin	R.ELAHSLAELQSCPQEEGPGGR.G		0.187189	0.160123	0.0936083	0.129177	0.21224	0.106499	0.145077	0.203654	0.119198	0.103115	0.146054	0.17291	0.141254	0.12952	0.188167	0.135906	0.191815	0.126612
E9Q448_K.AEADVASLNR.R_	E9Q448	Tropomyosin alpha-1 chain	K.AEADVASLNR.R		0.229443	0.20078	0.167622	0.140805	0.0973954	0.136861	0.0976686	0.104815	0.137129	0.251376	0.163894	0.100683	0.0862116	0.107748	0.181674	0.153808	0.117654	0.173349
E9Q557_K.IEVLEEELR.L_	E9Q557	Desmoplakin	K.IEVLEEELR.L		0.193758	0.0830839	0.22965	0	0	0	0.211911	0.2125	0.0732561	0	0	0	0.0955309	0.137861	0.17143	0	0	0
E9Q852_K.ITSVSTGNLCTEEQSPPPRPEAYPIPTQTYTR.E_	E9Q852	Afadin	K.ITSVSTGNLCTEEQSPPPRPEAYPIPTQTYTR.E		0.154134	0.154117	0.175944	0	0	0	0.142226	0.201208	0.120395	0	0	0	0.150059	0.118285	0.152789	0	0	0
E9QAS5_R.WQDIQNDPR.Y_	E9QAS5	Chromodomain-helicase-DNA-binding protein 4	R.WQDIQNDPR.Y		0.191628	0.11446	0.0894165	0	0	0	0.190474	0.18397	0.121163	0	0	0	0.186546	0.156703	0.111833	0	0	0
P12960_R.NFMLDANGELLIR.N_	P12960	Contactin-1	R.NFMLDANGELLIR.N		0.189758	0.173213	0.197266	0	0	0	0.184862	0.249448	0.122721	0	0	0	0.12421	0.148204	0.135214	0	0	0
Q01405_R.FSWNVWPSSR.L_	Q01405	Protein transport protein Sec23A	R.FSWNVWPSSR.L		0.140756	0.117467	0.157722	0	0	0	0.133484	0.0910722	0.135719	0	0	0	0.201639	0.114583	0.236024	0	0	0
Q3TCU5_R.ALDGDWLLVSVSSTLFSLSSLLRPQPEPLR.E_	Q3TCU5	Tapasin	R.ALDGDWLLVSVSSTLFSLSSLLRPQPEPLR.E		0.166384	0.117682	0.144878	0	0	0	0.192229	0.145223	0.149965	0	0	0	0.179377	0.0997947	0.154362	0	0	0
Q3U1J4_K.ICYQEVSQCFGVLSSRIEVQDSSGGTTALR.P_	Q3U1J4	DNA damage-binding protein 1	K.ICYQEVSQCFGVLSSRIEVQDSSGGTTALR.P		0.289829	0.15424	0.18527	0	0	0	0.126163	0.151216	0.0850157	0	0	0	0.15224	0.159634	0.141359	0	0	0
Q3UV17_K.AQEREQIKTLNNK.F_	Q3UV17	Keratin, type II cytoskeletal 2 oral	K.AQEREQIKTLNNK.F		0.190759	0.124487	0.0953524	0.153077	0.207239	0.129494	0.210202	0.0657126	0.0828008	0.0365942	0.202349	0.194887	0.239399	0.087226	0.155396	0.0814857	0.0875214	0.167991
Q5SVJ0_R.QETVECLK.K_	Q5SVJ0	Calcium/calmodulin-dependent protein kinase II, beta, isoform CRA_b	R.QETVECLK.K		0.129595	0.241802	0.161353	0	0	0	0.165688	0.183738	0.122487	0	0	0	0.195854	0.0811953	0.0876814	0	0	0
Q62433_K.SVIGMGTGAGAYILTR.F_	Q62433	Protein NDRG1	K.SVIGMGTGAGAYILTR.F		0.184711	0.129865	0.219332	0.157549	0.135782	0.12886	0.0625305	0.150166	0.209843	0.178542	0.170958	0.126244	0.119249	0.0904494	0.237107	0.199098	0.137635	0.138972
Q6ZQ82_K.SHEAELDKTNK.F_	Q6ZQ82	Rho GTPase-activating protein 26	K.SHEAELDKTNK.F		0.168977	0.143715	0.11715	0	0	0	0.154551	0.0661033	0.0881068	0	0	0	0.254766	0.118711	0.233676	0	0	0
Q8BTM8_R.QMQLENVSVALEFLDR.E_	Q8BTM8	Filamin-A	R.QMQLENVSVALEFLDR.E		0.133775	0.119646	0.0647236	0.163854	0.13021	0.115482	0.131581	0.195025	0.151515	0.142743	0.141766	0.240056	0.197086	0.13987	0.194484	0.1519	0.15447	0.194864
Q8CCJ3_R.SVFMSSTSASGTGR.K_	Q8CCJ3	E3 UFM1-protein ligase 1	R.SVFMSSTSASGTGR.K		0.13939	0.113564	0.116471	0.193242	0.114242	0.169483	0.200019	0.161497	0.12133	0.15895	0.152229	0.156886	0.209913	0.162279	0.1522	0.115847	0.146542	0.201434
Q8CJ19_K.EMASVGEPDK.L_	Q8CJ19	[F-actin]-monooxygenase MICAL3	K.EMASVGEPDK.L		0.157327	0.138003	0.115613	0	0	0	0.147436	0.187146	0.0889432	0	0	0	0.213226	0.137568	0.201857	0	0	0
Q8VCQ8_K.RLQEALER.Q_	Q8VCQ8	Caldesmon 1	K.RLQEALER.Q		0.157553	0.107118	0.118201	0.287163	0.125018	0.0961928	0.158627	0.107092	0.14215	0.189841	0.115328	0.0979085	0.178236	0.158575	0.201213	0.200917	0.12279	0.116596
Q8VDJ3_K.GNSLQEILER.T_	Q8VDJ3	Vigilin	K.GNSLQEILER.T		0.135081	0.107369	0.142972	0.127782	0.150744	0.0913222	0.138413	0.149779	0.12714	0.111139	0.148512	0.0957909	0.176642	0.113676	0.254442	0.155964	0.253637	0.13862
Q99KW9_K.NGSAGQLSQSAHLALQLPYNVLGLGRSANFLDHLFVGIPRPSGEKSIR.K_HexNAc(4)Hex(6)NeuAc(1)	Q99KW9	T-cell immunomodulatory protein	K.NGSAGQLSQSAHLALQLPYNVLGLGRSANFLDHLFVGIPRPSGEKSIR.K	HexNAc(4)Hex(6)NeuAc(1)	0.155891	0.155873	0.177949	0	0	0	0.126703	0.179248	0.107256	0	0	0	0.16894	0.133169	0.172014	0	0	0
Q9CQ19_R.NAFACFDEEASGFIHEDHLR.E_	Q9CQ19	Myosin regulatory light polypeptide 9	R.NAFACFDEEASGFIHEDHLR.E		0.149716	0.172203	0.193983	0	0	0	0.0930455	0.22051	0.111087	0	0	0	0.128294	0.128472	0.190477	0	0	0
Q9CQD1_R.GATRPNGPNTGNK.I_	Q9CQD1	Ras-related protein Rab-5A	R.GATRPNGPNTGNK.I		0.166658	0.167285	0.157008	0.150588	0.173525	0.153945	0.100099	0.0984716	0.155591	0.138374	0.150622	0.140647	0.242652	0.104164	0.130799	0.146791	0.16479	0.158659
Q9WUM3_R.PASYSRSGASTATAVTDVPSGNLAGAGEAGKLEEVMQELR.A_	Q9WUM3	Coronin-1B	R.PASYSRSGASTATAVTDVPSGNLAGAGEAGKLEEVMQELR.A		0.236361	0.15669	0.146176	0	0	0	0.206033	0.141179	0.166603	0	0	0	0.118816	0.143463	0.0751145	0	0	0
Q9WUU9_K.PVTSNTPAFASPLSNQNVEEEK.R_	Q9WUU9	Germinal-center associated nuclear protein	K.PVTSNTPAFASPLSNQNVEEEK.R		0.216937	0.111662	0.177215	0	0	0	0.13196	0.148565	0.13402	0	0	0	0.125601	0.124744	0.197424	0	0	0
A0A0A0MQ83_R.CSCAPGWTGLSCQR.A_	A0A0A0MQ83	Multiple epidermal growth factor-like domains protein 6	R.CSCAPGWTGLSCQR.A		0.18291	0.128577	0.0863714	0	0	0	0.101202	0.180149	0.133667	0	0	0	0.257995	0.0866806	0.222259	0	0	0
A0A0G2JFT8_R.GGERRPSEPLEPRGASAR.G_	A0A0G2JFT8	Protein RUFY3	R.GGERRPSEPLEPRGASAR.G		0.258933	0.120822	0.104987	0	0	0	0.119009	0.0961239	0.101871	0	0	0	0.232904	0.141332	0.211726	0	0	0
B1ARU1_K.TYPNSQEAENWK.K_	B1ARU1	Microtubule-actin cross-linking factor 1	K.TYPNSQEAENWK.K		0.0943895	0.188347	0.153328	0.289726	0.170709	0.115871	0.156635	0.149511	0.112426	0.0996524	0.136565	0.207256	0.151628	0.182205	0.0929529	0.152527	0.0954891	0.209735
B2RR82_K.QSETASALVNYR.A_	B2RR82	Intersectin-2	K.QSETASALVNYR.A		0.105444	0.170726	0.13866	0	0	0	0.132974	0.165394	0.156086	0	0	0	0.186673	0.101231	0.150794	0	0	0
D3Z3Q3_R.QPTPNREPTSLAGPSQFR.R_	D3Z3Q3	Smoothelin	R.QPTPNREPTSLAGPSQFR.R		0.129513	0.126395	0.17198	0.18536	0.128848	0.109838	0.161721	0.157546	0.16727	0.153531	0.138705	0.159389	0.131198	0.118578	0.204283	0.178482	0.156062	0.219293
E9PX29_K.DEEEMNGWLEAVANSVAEHAEIARWGQTLPTTSSTDEGNPK.R_	E9PX29	Spectrin beta chain	K.DEEEMNGWLEAVANSVAEHAEIARWGQTLPTTSSTDEGNPK.R		0.439965	0.154356	0.152252	0	0	0	0.106045	0.21077	0.12824	0	0	0	0.115152	0.128508	0.128728	0	0	0
E9Q616_K.GEYDVTMPK.L_	E9Q616	AHNAK nucleoprotein (desmoyokin)	K.GEYDVTMPK.L		0.159904	0.119058	0.102371	0	0	0	0.180704	0.168193	0.0990157	0	0	0	0.187405	0.138304	0.228114	0	0	0
E9Q6R7_K.LVAAK.V_	E9Q6R7	Utrophin	K.LVAAK.V		0.137624	0.169983	0.140194	0	0	0	0.213993	0.171824	0.147293	0	0	0	0.107796	0.144619	0.131457	0	0	0
G5E8V5_K.KLANQNSSR.S_	G5E8V5	MRV integration site 1, isoform CRA_b	K.KLANQNSSR.S		0.097073	0.140201	0.0749954	0	0	0	0.245625	0.106875	0.143919	0	0	0	0.10067	0.275034	0.136802	0	0	0
P11438_K.NNGTTCIMASFSASFLTTYETANGSQIVNISLPASAEVLKNGSSCGK.E_HexNAc(2)Hex(5)Fuc(1),HexNAc(3)Hex(6)Fuc(1)NeuAc(1)	P11438	Lysosome-associated membrane glycoprotein 1	K.NNGTTCIMASFSASFLTTYETANGSQIVNISLPASAEVLKNGSSCGK.E	HexNAc(2)Hex(5)Fuc(1),HexNAc(3)Hex(6)Fuc(1)NeuAc(1)	0.215138	0.160229	0.0943029	0	0	0	0.160729	0.141944	0.132407	0	0	0	0.136763	0.109784	0.237278	0	0	0
P97742_K.QSLDAVEK.A_	P97742	Carnitine O-palmitoyltransferase 1, liver isoform	K.QSLDAVEK.A		0.164251	0.137621	0.102934	0	0	0	0.199715	0.156583	0.143882	0	0	0	0.139983	0.187925	0.138275	0	0	0
Q08EB6_R.NTGNGTQSSMGSPLTRPTPR.S_	Q08EB6	CLIP-associating protein 2	R.NTGNGTQSSMGSPLTRPTPR.S		0.138744	0.179458	0.184675	0	0	0	0.123556	0.164445	0.130575	0	0	0	0.153655	0.146097	0.083421	0	0	0
Q3TJD7_K.TPVCHQCHK.I_	Q3TJD7	PDZ and LIM domain protein 7	K.TPVCHQCHK.I		0.124118	0.128448	0.13974	0.202426	0.135238	0.121116	0.108955	0.160186	0.200011	0.174959	0.158131	0.106163	0.138968	0.163483	0.137911	0.14609	0.1448	0.127712
Q3V3R4_R.GELQSENSSLTLSSSNR.K_	Q3V3R4	Integrin alpha-1	R.GELQSENSSLTLSSSNR.K		0.220368	0.0532856	0.541217	0	0	0	0.0587762	0.0777583	0.127763	0	0	0	0.130453	0.0771351	0.283271	0	0	0
Q61554_R.CVNTDGSYR.C_	Q61554	Fibrillin-1	R.CVNTDGSYR.C		0.147304	0.114638	0.125764	0	0	0	0.195007	0.21942	0.127749	0	0	0	0.0996565	0.213608	0.1228	0	0	0
Q6PGF7_R.QFIETAR.E_	Q6PGF7	Exocyst complex component 8	R.QFIETAR.E		0.208711	0.179489	0.226808	0	0	0	0.123556	0.198894	0.142625	0	0	0	0.133744	0.0932853	0.0902225	0	0	0
Q80Y98_K.KKIESPNR.E_	Q80Y98	Phospholipase DDHD2	K.KKIESPNR.E		0.113766	0.245412	0.217392	0.130399	0.139261	0.128604	0.0909702	0.101538	0.119103	0.190094	0.222424	0.0348171	0.0876331	0.21469	0.1104	0.165372	0.108956	0.114834
Q8BFR5_R.HYAHTDCPGHADYVK.N_	Q8BFR5	Elongation factor Tu, mitochondrial	R.HYAHTDCPGHADYVK.N		0.127392	0.183785	0.158417	0.128628	0.228244	0.164696	0.110277	0.17487	0.202325	0.134484	0.110597	0.190812	0.113707	0.124707	0.139131	0.100799	0.176694	0.126553
Q8BX90_K.YDITTAPGPPDQCRPPQVTCR.S_	Q8BX90	Fibronectin type-III domain-containing protein 3A	K.YDITTAPGPPDQCRPPQVTCR.S		0.0972651	0.143257	0.113287	0.141168	0.170182	0.135409	0.167619	0.18215	0.172011	0.210507	0.165513	0.087242	0.121021	0.145338	0.112955	0.104771	0.111885	0.1131
Q91W50_K.VGDDVEFEVSSDR.R_	Q91W50	Cold shock domain-containing protein E1	K.VGDDVEFEVSSDR.R		0.228395	0.108659	0.100845	0	0	0	0.114603	0.0563696	0.154234	0	0	0	0.265098	0.075273	0.237125	0	0	0
Q99KG5_R.APALTPIRDEEWNR.H_	Q99KG5	Lipolysis-stimulated lipoprotein receptor	R.APALTPIRDEEWNR.H		0.128241	0.148992	0.122345	0.148836	0.158855	0.161613	0.168894	0.191956	0.128174	0.155098	0.163476	0.142372	0.154312	0.134063	0.200667	0.12317	0.162264	0.103394
Q9CQR6_R.QITQVYGFYDECQTK.Y_	Q9CQR6	Serine/threonine-protein phosphatase 6 catalytic subunit	R.QITQVYGFYDECQTK.Y		0.182035	0.167675	0.0805181	0.0986614	0.142112	0.19133	0.180645	0.138935	0.0900649	0.154938	0.194108	0.161249	0.132107	0.151115	0.240913	0.121297	0.0983165	0.173596
Q9CQV8_R.DNLTLWTSENQGDEGDAGEGEN.-_	Q9CQV8	14-3-3 protein beta/alpha	R.DNLTLWTSENQGDEGDAGEGEN.-		0.170885	0.134392	0.114401	0	0	0	0.134398	0.206794	0.125997	0	0	0	0.102571	0.21578	0.225466	0	0	0
Q9D6F9_K.EVDEQMLSVQSK.N_	Q9D6F9	Tubulin beta-4A chain	K.EVDEQMLSVQSK.N		0.113303	0.107613	0.18186	0.0853585	0.13285	0.197583	0.186034	0.113762	0.145798	0.149086	0.179823	0.159674	0.170161	0.125709	0.230276	0.132755	0.134572	0.171171
Q9JI46_R.HPDRWIVPGGGMEPEEEPSVAAVR.E_	Q9JI46	Diphosphoinositol polyphosphate phosphohydrolase 1	R.HPDRWIVPGGGMEPEEEPSVAAVR.E		0.156538	0.190325	0.160402	0	0	0	0.117501	0.153757	0.139056	0	0	0	0.121186	0.116351	0.205311	0	0	0
A0A0G2JEX1_K.SESPFTHKVNMKAR.F_	A0A0G2JEX1	Nexilin	K.SESPFTHKVNMKAR.F		0.201522	0.195087	0.203417	0	0	0	0.0892774	0.169264	0.140185	0	0	0	0.114545	0.139416	0.135009	0	0	0
A0A0R4J0S7_R.DAVEVLVK.N_	A0A0R4J0S7	Uveal autoantigen with coiled-coil domains and ankyrin repeats, isoform CRA_b	R.DAVEVLVK.N		0.0868805	0.143137	0.206205	0	0	0	0.194462	0.154861	0.148436	0	0	0	0.145371	0.143287	0.124255	0	0	0
E9PVZ8_K.QASLEATEKSDEPK.D_	E9PVZ8	Golgi autoantigen, golgin subfamily b, macrogolgin 1	K.QASLEATEKSDEPK.D		0.0927136	0.146876	0.0711195	0	0	0	0.160242	0.101338	0.0765927	0	0	0	0.374577	0.108233	0.114356	0	0	0
E9Q2W8_R.LEPFSMKPER.E_	E9Q2W8	BLOC-1-related complex subunit 5	R.LEPFSMKPER.E		0.237215	0.154612	0.172388	0.114966	0.184338	0.154035	0.135578	0.130235	0.232265	0.10701	0.124428	0.686532	0.0927423	0.0782898	0.181581	0.0763245	0.0837673	0.188608
E9Q9H0_R.DYHFVTSR.E_	E9Q9H0	Disks large homolog 1	R.DYHFVTSR.E		0.15162	0.183133	0.158483	0	0	0	0.101271	0.0830204	0.126919	0	0	0	0.193354	0.130348	0.199254	0	0	0
E9QAS8_R.QIGASSRPPPNR.T_	E9QAS8	Synaptic functional regulator FMR1	R.QIGASSRPPPNR.T		0.486421	0.0944349	0.12478	0	0	0	0.124868	0.148997	0.088189	0	0	0	0.155099	0.14431	0.151301	0	0	0
H3BJZ7_R.TDKSAVSGAIR.L_	H3BJZ7	Protein unc-13 homolog A	R.TDKSAVSGAIR.L		0.0739108	0.138178	0.162548	0	0	0	0.175866	0.149287	0.128743	0	0	0	0.199756	0.138059	0.120755	0	0	0
K3W4R5_K.MQGQSPPAPTR.G_	K3W4R5	Cytoskeleton-associated protein 5	K.MQGQSPPAPTR.G		0.144982	0.128063	0.141224	0	0	0	0.1837	0.136327	0.148307	0	0	0	0.133439	0.190492	0.154352	0	0	0
O70318_K.ETELAEEGEE.-_	O70318	Band 4.1-like protein 2	K.ETELAEEGEE.-		0.617749	0.0582996	0.165417	0	0	0	0.174323	0.0894722	0.113712	0	0	0	0.0960057	0.0820494	0.328322	0	0	0
P02463_K.GDPGFPGQPGMPGR.A_	P02463	Collagen alpha-1(IV) chain	K.GDPGFPGQPGMPGR.A		0.198957	0.130482	0.175538	0	0	0	0.139619	0.226806	0.0966986	0	0	0	0.15835	0.111898	0.172965	0	0	0
P14211_K.QDEEQRLK.E_	P14211	Calreticulin	K.QDEEQRLK.E		0.176609	0.138333	0.108168	0	0	0	0.17302	0.104987	0.132513	0	0	0	0.222029	0.158082	0.162459	0	0	0
Q0VEE6_K.THKANATNSPEGNKTK.G_HexNAc(4)Hex(6)NeuGc(1)	Q0VEE6	Zinc finger protein 800	K.THKANATNSPEGNKTK.G	HexNAc(4)Hex(6)NeuGc(1)	0.596189	0.115746	0.152938	0	0	0	0.107768	0.128593	0.0761123	0	0	0	0.1653	0.153802	0.161252	0	0	0
Q6GQT9_K.VQVVVPEAETR.A_	Q6GQT9	Nodal modulator 1	K.VQVVVPEAETR.A		0.20592	0.146591	0.0935091	0.126517	0.180833	0.172386	0.0629725	0.0970833	0.0947978	0.12338	0.159623	0.094557	0.339641	0.0924087	0.15595	0.131207	0.166781	0.134096
Q811L6_R.STPDFPSGTNSSQSSSPSSSAPNSPAGSGHIR.P_HexNAc(2)Hex(3)	Q811L6	Microtubule-associated serine/threonine-protein kinase 4	R.STPDFPSGTNSSQSSSPSSSAPNSPAGSGHIR.P	HexNAc(2)Hex(3)	0.0274242	0.138934	0.198347	0	0	0	0.190414	0.107039	0.177528	0	0	0	0.139153	0.162402	0.152152	0	0	0
Q8CIB5_K.QYAHWMAACR.L_	Q8CIB5	Fermitin family homolog 2	K.QYAHWMAACR.L		0.0869112	0.146252	0.105146	0.153481	0.143405	0.139646	0.10477	0.168654	0.123684	0.181266	0.15886	0.110248	0.206599	0.162326	0.186021	0.163674	0.119913	0.194162
Q8JZP2_R.ASGGSSPNQASK.P_	Q8JZP2	Synapsin-3	R.ASGGSSPNQASK.P		0.184398	0.121596	0.115376	0	0	0	0.125056	0.171659	0.115499	0	0	0	0.245009	0.141827	0.161027	0	0	0
Q8K4G1_R.EICPAGPGYHYSASDLR.Y_	Q8K4G1	Latent-transforming growth factor beta-binding protein 4	R.EICPAGPGYHYSASDLR.Y		0.156516	0.140444	0.222848	0.179776	0.119871	0.140712	0.146703	0.205151	0.086673	0.079522	0.177932	0.136858	0.155946	0.101688	0.158598	0.129511	0.154411	0.230624
Q8K4G1_R.NPQVCGPGR.C_	Q8K4G1	Latent-transforming growth factor beta-binding protein 4	R.NPQVCGPGR.C		0.055569	0.0666753	0.823906	0	0	0	0.0909037	0.130944	0.103352	0	0	0	0.0635754	0.0708804	0.0987167	0	0	0
Q8R4U7_K.LEEEENLTR.E_HexNAc(5)Hex(5)Fuc(1)	Q8R4U7	Leucine zipper protein 1	K.LEEEENLTR.E	HexNAc(5)Hex(5)Fuc(1)	0.199915	0.138197	0.1524	0	0	0	0.117739	0.173737	0.212224	0	0	0	0.106105	0.153368	0.108509	0	0	0
Q923T9_K.SSSSVHLMPQSNNK.N_	Q923T9	Calcium/calmodulin-dependent protein kinase type II subunit gamma	K.SSSSVHLMPQSNNK.N		0.141669	0.148134	0.188122	0.173452	0.257507	0.110662	0.154411	0.161106	0.144531	0.133485	0.148632	0.111593	0.111601	0.160294	0.240912	0.152352	0.144691	0.199992
Q9CQ19_K.EAFNMIDQNR.D_	Q9CQ19	Myosin regulatory light polypeptide 9	K.EAFNMIDQNR.D		0.18262	0.161362	0.103221	0	0	0	0.129243	0.171539	0.152598	0	0	0	0.112014	0.142369	0.232471	0	0	0
Q9CU62_R.EALIEIDYGDLCEDLK.D_	Q9CU62	Structural maintenance of chromosomes protein 1A	R.EALIEIDYGDLCEDLK.D		0.138049	0.110823	0.178607	0	0	0	0.0704729	0.180511	0.131598	0	0	0	0.141805	0.18322	0.23774	0	0	0
Q9D0I9_R.LQEVFGCAIR.A_	Q9D0I9	Arginine--tRNA ligase, cytoplasmic	R.LQEVFGCAIR.A		0.183157	0.130462	0.183202	0.152741	0.157742	0.164441	0.145675	0.150354	0.185167	0.149415	0.151515	0.143878	0.144282	0.13213	0.116506	0.143379	0.136728	0.150218
Q9ES97_R.YPSSVLLGR.Q_	Q9ES97	Reticulon-3	R.YPSSVLLGR.Q		0.219533	0.0931721	0.141562	0.0830686	0.174212	0.154813	0.0683007	0.0513805	0.123321	0.185082	0.203638	0.120383	0.406356	0.0958181	0.0837209	0.109586	0.179079	0.122109
Q9Z329_R.CVSDESLPFDLR.A_	Q9Z329	Inositol 1,4,5-trisphosphate receptor type 2	R.CVSDESLPFDLR.A		0.0872581	0.120239	0.128088	0	0	0	0.143247	0.129388	0.137092	0	0	0	0.138099	0.213473	0.23124	0	0	0
S4R2F3_R.SENGDSWK.E_	S4R2F3	Ankyrin-2	R.SENGDSWK.E		0.0350869	0.20686	0.143033	0	0	0	0.12607	0.222815	0.12931	0	0	0	0.276533	0.0570981	0.0725794	0	0	0
A0A0G2JEG8_K.NVSSLEAK.F_	A0A0G2JEG8	Amphiphysin	K.NVSSLEAK.F		0.138889	0.155021	0.0934435	0.0916051	0.110293	0.167914	0.0697541	0.151367	0.125448	0.175972	0.233559	0.150383	0.331415	0.0773034	0.149095	0.15433	0.120838	0.127814
A0A171EBK8_K.QELANSSDVTLPDR.P_HexNAc(2)	A0A171EBK8	Rap1 GTPase-activating protein 2	K.QELANSSDVTLPDR.P	HexNAc(2)	0.0549011	0.221543	0.0161817	0	0	0	0.0289597	0.193316	0.0378152	0	0	0	0.389964	0.0678606	0.127111	0	0	0
A2AJI0_R.SASASPLTPCSAPR.S_	A2AJI0	MAP7 domain-containing protein 1	R.SASASPLTPCSAPR.S		0.159484	0.162419	0.162208	0	0	0	0.0991991	0.139959	0.122598	0	0	0	0.182291	0.141765	0.169707	0	0	0
E9QAS7_R.DNNGTALLEFDK.E_	E9QAS7	Inositol polyphosphate-5-phosphatase A	R.DNNGTALLEFDK.E		0.180933	0.132385	0.183854	0.156642	0.157987	0.140376	0.158209	0.21193	0.145354	0.148109	0.138161	0.113369	0.13867	0.130962	0.135456	0.138889	0.211455	0.117836
E9QN12_K.YQQVDEEFLR.S_	E9QN12	Platelet-derived growth factor receptor beta	K.YQQVDEEFLR.S		0.143267	0.101985	0.11644	0	0	0	0.138124	0.097697	0.103621	0	0	0	0.0971609	0.111567	0.511515	0	0	0
E9QPU1_R.MSLSVYLGEFFDIHLFANGTVTQGDQSISMPYASQGLYLEREAGYYKLSSETFGFAAR.I_HexNAc(6)Hex(3)Fuc(1)NeuAc(1)	E9QPU1	von Willebrand factor	R.MSLSVYLGEFFDIHLFANGTVTQGDQSISMPYASQGLYLEREAGYYKLSSETFGFAAR.I	HexNAc(6)Hex(3)Fuc(1)NeuAc(1)	0.214967	0.150143	0.101796	0	0	0	0.0302086	0.244262	0.00510907	0	0	0	0.306601	0.159417	0.121524	0	0	0
F6ZDS4_K.AMETSTQSSGDHQEQHISVQEMQELK.D_	F6ZDS4	Nucleoprotein TPR	K.AMETSTQSSGDHQEQHISVQEMQELK.D		0.102663	0.119971	0.111252	0	0	0	0.186633	0.200598	0.187368	0	0	0	0.119489	0.166293	0.133988	0	0	0
J3QN31_K.EYDFHLLPSGIINTK.A_	J3QN31	Adenylosuccinate synthetase isozyme 1	K.EYDFHLLPSGIINTK.A		0.234284	0.132312	0.0898583	0.0995853	0.120768	0.205228	0.16289	0.120797	0.129538	0.167748	0.207585	0.172047	0.112806	0.163016	0.250335	0.104088	0.0754944	0.183477
O88839_R.SPGGSYMPCAPR.D_	O88839	Disintegrin and metalloproteinase domain-containing protein 15	R.SPGGSYMPCAPR.D		0.171333	0.146639	0.107287	0.0872911	0.215701	0.141264	0.189458	0.130112	0.212946	0.103315	0.168678	0.110024	0.13272	0.138016	0.104881	0.156709	0.146199	0.141085
P05784_R.SVWGGSVGSAGLAGMGGIQTEKETMQDLNDR.L_	P05784	Keratin, type I cytoskeletal 18	R.SVWGGSVGSAGLAGMGGIQTEKETMQDLNDR.L		0.173897	0.112699	0.131013	0	0	0	0.0962291	0.102553	0.184005	0	0	0	0.164929	0.0809906	0.156663	0	0	0
P14873_R.PMSISPPDFSPK.T_	P14873	Microtubule-associated protein 1B	R.PMSISPPDFSPK.T		0.141195	0.105772	0.111403	0	0	0	0.273615	0.135841	0.116062	0	0	0	0.208411	0.179189	0.12056	0	0	0
P15116_K.VQYESSEPADFK.V_	P15116	Cadherin-2	K.VQYESSEPADFK.V		0.359867	0.105783	0.225523	0.16409	0.124994	0.139762	0.236036	0.153078	0.142179	0.162458	0.170174	0.227995	0.0793401	0.125181	0.148456	0.114569	0.148024	0.19465
P80318_R.NLQDAMQVCR.N_	P80318	T-complex protein 1 subunit gamma	R.NLQDAMQVCR.N		0.147369	0.137108	0.22439	0.141565	0.1397	0.143356	0.144205	0.0930476	0.130002	0.171904	0.17788	0.146021	0.128004	0.191098	0.19749	0.14693	0.115997	0.190865
Q5DTL9_R.ENSTVDFSK.G_	Q5DTL9	Sodium-driven chloride bicarbonate exchanger	R.ENSTVDFSK.G		0.0931048	0.118609	0.195894	0	0	0	0.212465	0.191592	0.0613862	0	0	0	0.219678	0.136199	0.143959	0	0	0
Q61554_R.AGYQSTLTR.T_	Q61554	Fibrillin-1	R.AGYQSTLTR.T		0.229656	0.159712	0.185968	0.160274	0.152242	0.11102	0.0910935	0.169574	0.111313	0.0976768	0.206312	0.168936	0.151365	0.138091	0.126219	0.120657	0.119162	0.21225
Q61599_R.PEEYEFLTPVEEAPK.G_	Q61599	Rho GDP-dissociation inhibitor 2	R.PEEYEFLTPVEEAPK.G		0.190986	0.0985307	0.205681	0	0	0	0.156486	0.175651	0.178321	0	0	0	0.111749	0.123929	0.228562	0	0	0
Q62077_K.FLQYNRLQLSR.I_	Q62077	1-phosphatidylinositol 4,5-bisphosphate phosphodiesterase gamma-1	K.FLQYNRLQLSR.I		0.173817	0.11667	0.157143	0	0	0	0.207866	0.107696	0.118805	0	0	0	0.141854	0.114733	0.237299	0	0	0
Q6P1Y9_K.ALQEGDLVSSR.G_	Q6P1Y9	Exocyst complex component 1	K.ALQEGDLVSSR.G		0.100144	0.122914	0.21478	0	0	0	0.262531	0.208276	0.141471	0	0	0	0.124914	0.0859972	0.146697	0	0	0
Q6P5D4_K.YMEDIQSNVK.L_	Q6P5D4	Centrosomal protein of 135 kDa	K.YMEDIQSNVK.L		0.181236	0.147247	0.131652	0	0	0	0.183278	0.0890519	0.106258	0	0	0	0.221429	0.132899	0.136097	0	0	0
Q6ZPF3_R.ELYKDPNLGCR.S_	Q6ZPF3	T-lymphoma invasion and metastasis-inducing protein 2	R.ELYKDPNLGCR.S		0.189363	0.117303	0.177328	0	0	0	0.100482	0.0641642	0.131128	0	0	0	0.187935	0.183845	0.218599	0	0	0
Q6ZPR5_R.YHLTEPALSNR.H_	Q6ZPR5	Sphingomyelin phosphodiesterase 4	R.YHLTEPALSNR.H		0.369103	0.116751	0.12773	0	0	0	0.103282	0.068777	0.132217	0	0	0	0.203415	0.100274	0.26741	0	0	0
Q8BFZ9_K.ADAECYTALK.I_	Q8BFZ9	Erlin-2	K.ADAECYTALK.I		0.130473	0.161059	0.0980415	0	0	0	0.142997	0.138744	0.155588	0	0	0	0.154117	0.150777	0.185888	0	0	0
Q8BTV2_R.QNLSQFEAQAR.K_	Q8BTV2	Cleavage and polyadenylation specificity factor subunit 7	R.QNLSQFEAQAR.K		0.213463	0.127441	0.131847	0	0	0	0.188305	0.123001	0.120603	0	0	0	0.102704	0.17316	0.18551	0	0	0
Q8C8U0_R.DLLHTSAPEEFHTSVLQASIPSLLPPSVDVDTCEK.P_	Q8C8U0	Liprin-beta-1	R.DLLHTSAPEEFHTSVLQASIPSLLPPSVDVDTCEK.P		0.265908	0.0995557	0.197891	0	0	0	0.172885	0.15379	0.11478	0	0	0	0.086803	0.196434	0.217496	0	0	0
Q8JZQ2_R.NLETLQQELGIEGENR.V_	Q8JZQ2	AFG3-like protein 2	R.NLETLQQELGIEGENR.V		0.222009	0.116724	0.0719578	0	0	0	0.208815	0.137592	0.155228	0	0	0	0.140126	0.184794	0.163185	0	0	0
Q9ERU9_R.AEEMKSGLK.D_	Q9ERU9	E3 SUMO-protein ligase RanBP2	R.AEEMKSGLK.D		0.208824	0.158974	0.145993	0	0	0	0.132493	0.140706	0.165143	0	0	0	0.109437	0.139093	0.164092	0	0	0
Q9R0Z9_R.SVFGVPLTVNVQRSGQPLPQSIQQAMR.Y_	Q9R0Z9	Rho GTPase-activating protein 7	R.SVFGVPLTVNVQRSGQPLPQSIQQAMR.Y		0.285846	0.0925635	0.205428	0.262919	0.102648	0.11907	0.204446	0.139427	0.124925	0.155258	0.082569	0.294491	0.123325	0.0915918	0.227789	0.184524	0.122929	0.260484
A2A9M4_K.GYQTSPDLRLTWLQNMAGK.H_	A2A9M4	Dedicator of cytokinesis protein 7	K.GYQTSPDLRLTWLQNMAGK.H		0.372266	0.107768	0.181826	0	0	0	0.114079	0.108603	0.109029	0	0	0	0.146214	0.0474825	0.237196	0	0	0
B2RXC1_R.QGILSFDLSDPEKEK.A_	B2RXC1	Trafficking protein particle complex subunit 11	R.QGILSFDLSDPEKEK.A		0.120501	0.166859	0.136069	0	0	0	0.0864617	0.109155	0.188946	0	0	0	0.201703	0.124553	0.148867	0	0	0
E9Q0S6_R.AQDVEPK.S_	E9Q0S6	Tensin 1	R.AQDVEPK.S		0.185445	0.102389	0.162575	0	0	0	0.113791	0.179435	0.22047	0	0	0	0.17814	0.104202	0.126376	0	0	0
E9Q401_K.GYPDIGWNPVEGER.Y_	E9Q401	Ryanodine receptor 2	K.GYPDIGWNPVEGER.Y		0.117132	0.172093	0.0770147	0.130148	0.15878	0.163505	0.0857684	0.123839	0.0950527	0.127463	0.125803	0.10898	0.335285	0.0917136	0.123262	0.140695	0.230751	0.118994
E9Q4K0_R.VLEAGEK.H_	E9Q4K0	Actin-binding LIM protein 2	R.VLEAGEK.H		0.140729	0.178857	0.132761	0	0	0	0.225012	0.192974	0.169121	0	0	0	0.177029	0.0981392	0.0952478	0	0	0
G3X9G4_R.AIPNQGEILVIR.R_	G3X9G4	Dynamin-2	R.AIPNQGEILVIR.R		0.161857	0.134762	0.0568805	0	0	0	0.17486	0.139177	0.167347	0	0	0	0.151321	0.198227	0.162863	0	0	0
H3BJD6_K.QNGTQVNNNNNIFER.R_	H3BJD6	Protein phosphatase 1, regulatory (inhibitor) subunit 9A	K.QNGTQVNNNNNIFER.R		0.0975522	0.13728	0.101557	0	0	0	0.283125	0.130064	0.187736	0	0	0	0.127052	0.140345	0.124056	0	0	0
P30999_R.HIEWESVLTNTAGCLR.N_	P30999	Catenin delta-1	R.HIEWESVLTNTAGCLR.N		0.128487	0.12474	0.189757	0.170885	0.156338	0.122362	0.156823	0.134682	0.160056	0.180601	0.142202	0.120234	0.146184	0.167672	0.165673	0.161143	0.16615	0.152143
P48318_R.GVPDSPERR.E_	P48318	Glutamate decarboxylase 1	R.GVPDSPERR.E		0.242124	0.199341	0.150819	0	0	0	0.309655	0.0802345	0.0819143	0	0	0	0.128987	0.158431	0.0599592	0	0	0
P50247_K.ALDIAENEMPGLMRMR.E_	P50247	Adenosylhomocysteinase	K.ALDIAENEMPGLMRMR.E		0.16919	0.0981826	0.168585	0	0	0	0.160951	0.0493627	0.10146	0	0	0	0.164148	0.0993476	0.416502	0	0	0
Q60751_K.TTINNEYNYR.C_	Q60751	Insulin-like growth factor 1 receptor	K.TTINNEYNYR.C		0.0954459	0.155524	0.0862896	0	0	0	0.147384	0.172666	0.150342	0	0	0	0.162827	0.174071	0.167153	0	0	0
Q60847_K.ITVIAIYEDGDGGHLTGNGR.T_	Q60847	Collagen alpha-1(XII) chain	K.ITVIAIYEDGDGGHLTGNGR.T		0.161257	0.172225	0.116499	0.123562	0.131709	0.140335	0.145644	0.126168	0.117847	0.19592	0.0737238	0.470781	0.132328	0.196815	0.157968	0.196379	0.0637479	0.238389
Q60953_K.LYASDQEVLDMHSFLR.K_	Q60953	Protein PML	K.LYASDQEVLDMHSFLR.K		0.143214	0.0937548	0.0987204	0.162437	0.204816	0.154304	0.144663	0.106035	0.141259	0.145513	0.110865	0.160287	0.182236	0.105714	0.344146	0.112205	0.134145	0.10155
Q80ZJ8_R.NMQKEKLSLLR.Q_	Q80ZJ8	EF-hand calcium-binding domain-containing protein 4A	R.NMQKEKLSLLR.Q		0.186683	0.117374	0.120017	0	0	0	0.197675	0.193404	0.132737	0	0	0	0.126011	0.120119	0.188334	0	0	0
Q8BYI9_K.QSIPATMNAR.T_	Q8BYI9	Tenascin-R	K.QSIPATMNAR.T		0.19031	0.151341	0.166291	0	0	0	0.124595	0.223821	0.210584	0	0	0	0.134195	0.0890703	0.126077	0	0	0
Q9CZJ2_R.YMVADCGGGTVDLTVHQLEQPHGTLK.E_	Q9CZJ2	Heat shock 70 kDa protein 12B	R.YMVADCGGGTVDLTVHQLEQPHGTLK.E		0.121245	0.108773	0.239157	0.209632	0.181774	0.147237	0.158662	0.0816585	0.137772	0.130118	0.125048	0.119809	0.211552	0.111042	0.215998	0.151385	0.160618	0.142034
Q9DCS3_K.DIPLQSAATLGVNPCTAYR.M_	Q9DCS3	Enoyl-[acyl-carrier-protein] reductase, mitochondrial	K.DIPLQSAATLGVNPCTAYR.M		0.270058	0.116202	0.152198	0.194951	0.115252	0.0959593	0.171138	0.120804	0.15647	0.150418	0.119626	0.274306	0.134764	0.0832224	0.261125	0.13874	0.206286	0.211793
A0A0A6YVS2_R.QEEKLKNNNR.D_	A0A0A6YVS2	Calcium load-activated calcium channel (Fragment)	R.QEEKLKNNNR.D		0.087324	0.18627	0.107655	0	0	0	0.133352	0.220869	0.126951	0	0	0	0.234437	0.0968912	0.114007	0	0	0
E9PXF8_K.NENPNPHMAFQK.V_	E9PXF8	SET-binding factor 2	K.NENPNPHMAFQK.V		0.577141	0.0867688	0.166515	0	0	0	0.136583	0.0824087	0.0665834	0	0	0	0.132905	0.0734738	0.347528	0	0	0
E9QN12_K.CWEEK.F_	E9QN12	Platelet-derived growth factor receptor beta	K.CWEEK.F		0.162262	0.155754	0.100287	0.14871	0.135135	0.169692	0.0875014	0.166662	0.149047	0.0751611	0.130579	0.364253	0.183598	0.156956	0.139904	0.131847	0.123981	0.232724
P08551_K.QALQGEREGLEETLR.N_	P08551	Neurofilament light polypeptide	K.QALQGEREGLEETLR.N		0.213077	0.184872	0.116749	0	0	0	0.104676	0.22311	0.0759837	0	0	0	0.217134	0.0965912	0.170634	0	0	0
Q3U962_R.GEPGITGLPGEK.G_	Q3U962	Collagen alpha-2(V) chain	R.GEPGITGLPGEK.G		0.193729	0.121586	0.097209	0	0	0	0.149651	0.169439	0.134386	0	0	0	0.169841	0.153668	0.144073	0	0	0
Q3UQ28_K.AVYENGFNTPR.G_	Q3UQ28	Peroxidasin homolog	K.AVYENGFNTPR.G		0.130535	0.124612	0.135099	0.112813	0.182906	0.158043	0.136725	0.153332	0.189615	0.153139	0.143166	0.126605	0.13955	0.157768	0.163284	0.163957	0.14523	0.142551
Q61789_K.APLVVEAEK.H_	Q61789	Laminin subunit alpha-3	K.APLVVEAEK.H		0.201323	0.134985	0.186713	0	0	0	0.161775	0.213371	0.104246	0	0	0	0.131229	0.145239	0.128171	0	0	0
Q6AW69_K.HHPPESPWLR.N_	Q6AW69	Cingulin-like protein 1	K.HHPPESPWLR.N		0.120051	0.15321	0.119919	0	0	0	0.083849	0.212505	0.129006	0	0	0	0.133343	0.223186	0.16919	0	0	0
Q80YS6_K.NRVEADAK.R_	Q80YS6	Actin filament-associated protein 1	K.NRVEADAK.R		0.192872	0.124599	0.137382	0	0	0	0.192671	0.153353	0.13581	0	0	0	0.131138	0.152239	0.168094	0	0	0
Q8C8K1_K.EIDVSYVK.I_	Q8C8K1	Ephrin type-B receptor 4	K.EIDVSYVK.I		0.266002	0.112184	0.148148	0	0	0	0.161639	0.184796	0.110156	0	0	0	0.141864	0.142417	0.162473	0	0	0
Q924W7_R.EGPGSEWSVSEGCPSVGCPSVVPSPCSSEKTFDFK.G_	Q924W7	Suppression of tumorigenicity 5 protein	R.EGPGSEWSVSEGCPSVGCPSVVPSPCSSEKTFDFK.G		0.168513	0.140857	0.122669	0	0	0	0.137772	0.111916	0.13751	0	0	0	0.159158	0.15232	0.16636	0	0	0
Q99K48_K.LEMEMEAAR.H_	Q99K48	Non-POU domain-containing octamer-binding protein	K.LEMEMEAAR.H		0.136688	0.134141	0.149788	0	0	0	0.128737	0.165117	0.0914257	0	0	0	0.147977	0.188077	0.168811	0	0	0
Q9DC23_K.GVNSYPSLFIFR.S_	Q9DC23	DnaJ homolog subfamily C member 10	K.GVNSYPSLFIFR.S		0.19499	0.126505	0.267774	0.130637	0.190164	0.128584	0.151786	0.180674	0.17797	0.252924	0.136437	0.153625	0.0820783	0.105548	0.160246	0.135877	0.104129	0.155206
Q9JKY5_R.AQPSLMR.A_	Q9JKY5	Huntingtin-interacting protein 1-related protein	R.AQPSLMR.A		0.241846	0.133747	0.190818	0	0	0	0.124785	0.173392	0.137658	0	0	0	0.113936	0.160242	0.143173	0	0	0
S4R1P5_K.EQFSEALQTTQIFLAK.H_	S4R1P5	Dystonin	K.EQFSEALQTTQIFLAK.H		0.167975	0.143607	0.130955	0	0	0	0.146512	0.200651	0.14397	0	0	0	0.165375	0.134142	0.118208	0	0	0
A0A1D5RLQ9_K.ELHDSEGQQLALNK.E_	A0A1D5RLQ9	Non-specific serine/threonine protein kinase	K.ELHDSEGQQLALNK.E		0.112488	0.167821	0.128112	0	0	0	0.132931	0.12614	0.168335	0	0	0	0.176711	0.126106	0.116751	0	0	0
A2ARP8_K.TYGAPETELTYPPNMVAAPLAEEEHVSSATSITECDK.L_	A2ARP8	Microtubule-associated protein 1A	K.TYGAPETELTYPPNMVAAPLAEEEHVSSATSITECDK.L		0.136858	0.171278	0.170719	0	0	0	0.136045	0.139323	0.109509	0	0	0	0.206249	0.0944744	0.132971	0	0	0
E9Q401_K.SEGQVDVEKWK.F_	E9Q401	Ryanodine receptor 2	K.SEGQVDVEKWK.F		0.173838	0.145922	0.222884	0	0	0	0.0821574	0.127005	0.1522	0	0	0	0.111312	0.135862	0.255512	0	0	0
G3X932_R.QLVYVEQAGSSPK.L_	G3X932	DNA segment, Chr 15, Wayne State University 169, expressed, isoform CRA_a	R.QLVYVEQAGSSPK.L		0.011673	0.00345828	0.0314676	0	0	0	0.0711437	0.0733195	0.0264814	0	0	0	0.72262	0.00822744	0.023154	0	0	0
K3W4R5_R.FFDTNTSVLMKALEYLK.L_HexNAc(3)Hex(6)NeuAc(1)	K3W4R5	Cytoskeleton-associated protein 5	R.FFDTNTSVLMKALEYLK.L	HexNAc(3)Hex(6)NeuAc(1)	0.387016	0.0554274	0.261701	0	0	0	0.108985	0.172191	0.102706	0	0	0	0.105033	0.10411	0.309037	0	0	0
O35350_K.VDPYEREQLR.V_	O35350	Calpain-1 catalytic subunit	K.VDPYEREQLR.V		0.254508	0.0966686	0.253156	0	0	0	0.286901	0.160416	0.056421	0	0	0	0.0983235	0.11808	0.177423	0	0	0
P26039_K.NCGQMSEIEAK.V_	P26039	Talin-1	K.NCGQMSEIEAK.V		0.173563	0.182308	0.0622463	0	0	0	0.229878	0.125633	0.151954	0	0	0	0.100621	0.172528	0.144026	0	0	0
P27659_R.HGSLGFLPR.K_	P27659	60S ribosomal protein L3	R.HGSLGFLPR.K		0.128456	0.149556	0.13484	0	0	0	0.151807	0.111349	0.106609	0	0	0	0.189625	0.177154	0.180587	0	0	0
P48771_K.GGASDALLYR.A_	P48771	Cytochrome c oxidase subunit 7A2, mitochondrial	K.GGASDALLYR.A		0.15963	0.151336	0.321045	0	0	0	0.0951873	0.235364	0.149199	0	0	0	0.0882409	0.115552	0.142632	0	0	0
Q3TDD9_K.VPFNDTK.C_HexNAc(2)Hex(4)	Q3TDD9	Protein phosphatase 1 regulatory subunit 21	K.VPFNDTK.C	HexNAc(2)Hex(4)	0.183447	0.173565	0.0855994	0	0	0	0.166316	0.119356	0.155545	0	0	0	0.105713	0.181656	0.104256	0	0	0
Q3TEA8_R.AVNSTR.E_HexNAc(2)Hex(6)	Q3TEA8	Heterochromatin protein 1-binding protein 3	R.AVNSTR.E	HexNAc(2)Hex(6)	0.169625	0.161214	0.130266	0.183051	0.281324	0.131674	0.188709	0.136589	0.101066	0.0846903	0.148472	0.140369	0.192793	0.15906	0.116078	0.104861	0.136159	0.104452
Q3TLH4_R.ATSTSPNSQSSKMNSVVYQKQFQSAPATVR.M_	Q3TLH4	Protein PRRC2C	R.ATSTSPNSQSSKMNSVVYQKQFQSAPATVR.M		0.182567	0.142049	0.141864	0	0	0	0.16831	0.165573	0.135036	0	0	0	0.112355	0.156446	0.157216	0	0	0
Q61554_K.TCVDVNECDLNPNICLSGTCENTK.G_	Q61554	Fibrillin-1	K.TCVDVNECDLNPNICLSGTCENTK.G		0.151337	0.15329	0.129087	0	0	0	0.104332	0.263585	0.148727	0	0	0	0.0597052	0.162753	0.177551	0	0	0
Q64449_K.YLNWESDQPDNPGEENCGVIR.T_	Q64449	C-type mannose receptor 2	K.YLNWESDQPDNPGEENCGVIR.T		0.160516	0.13766	0.133314	0.177096	0.188851	0.0978685	0.14307	0.165685	0.197501	0.140873	0.166453	0.154493	0.108666	0.198609	0.119227	0.12698	0.160541	0.175272
Q68FM4_K.SYAEQGTNCDEAFSFMGTHNLNGR.S_	Q68FM4	Ptprm protein	K.SYAEQGTNCDEAFSFMGTHNLNGR.S		0.218825	0.0992292	0.164432	0	0	0	0.169168	0.129576	0.109082	0	0	0	0.143484	0.134532	0.29245	0	0	0
Q8BH59_R.SSPQFGVTLVTYELLQR.W_	Q8BH59	Calcium-binding mitochondrial carrier protein Aralar1	R.SSPQFGVTLVTYELLQR.W		0.171167	0.117435	0.207316	0	0	0	0.251407	0.124589	0.148949	0	0	0	0.117829	0.140019	0.174114	0	0	0
Q8BH61_R.GQTFYIQIDFNR.P_	Q8BH61	Coagulation factor XIII A chain	R.GQTFYIQIDFNR.P		0.222361	0.0780769	0.157033	0	0	0	0.127842	0.133287	0.121228	0	0	0	0.186167	0.0779331	0.344439	0	0	0
Q8BWF0_K.WYDLMIQNKDDLAK.I_	Q8BWF0	Succinate-semialdehyde dehydrogenase, mitochondrial	K.WYDLMIQNKDDLAK.I		0.458203	0.104097	0.0405856	0	0	0	0.0935749	0.136309	0.252399	0	0	0	0.172839	0.0589511	0.208161	0	0	0
Q8R326_R.GAINMGDAFSPAPAGTQGPPPMMGMNMNNR.G_	Q8R326	Paraspeckle component 1	R.GAINMGDAFSPAPAGTQGPPPMMGMNMNNR.G		0.156877	0.142873	0.194833	0	0	0	0.11344	0.169968	0.144121	0	0	0	0.136831	0.134199	0.141334	0	0	0
Q99NB8_R.ALSNLESVPGGYNALR.R_	Q99NB8	Ubiquilin-4	R.ALSNLESVPGGYNALR.R		0.293551	0.112547	0.15895	0	0	0	0.14564	0.156038	0.100898	0	0	0	0.112275	0.128093	0.258487	0	0	0
Q9QXS1_R.QEQIQAVPIANCQAAR.E_	Q9QXS1	Plectin	R.QEQIQAVPIANCQAAR.E		0.143667	0.1896	0.212968	0.134212	0.169169	0.151436	0.124517	0.167185	0.173957	0.14124	0.148978	0.158981	0.146047	0.136377	0.0423962	0.158511	0.167231	0.128564
A0A1B0GSX7_K.LLMDMALFMGR.S_	A0A1B0GSX7	Nuclear pore complex protein Nup98-Nup96	K.LLMDMALFMGR.S		0.124041	0.11501	0.123846	0	0	0	0.225132	0.101722	0.117165	0	0	0	0.2073	0.093049	0.249683	0	0	0
A0A1L1SQR4_R.LEEFYTER.F_	A0A1L1SQR4	Dedicator of cytokinesis protein 6	R.LEEFYTER.F		0.22553	0.109431	0.133108	0.153302	0.157769	0.123355	0.15547	0.117983	0.137207	0.187436	0.149888	0.11611	0.190164	0.164155	0.165148	0.145229	0.153218	0.183656
A0A1L1STC6_K.EEAEQLAVKLR.L_	A0A1L1STC6	Nesprin-1	K.EEAEQLAVKLR.L		0.144965	0.145741	0.193755	0	0	0	0.133832	0.159868	0.146348	0	0	0	0.161025	0.116807	0.132835	0	0	0
G5E8T6_K.STMGFGFTIIGGDRPDEFLQVK.N_	G5E8T6	Membrane associated guanylate kinase, WW and PDZ domain containing 3, isoform CRA_a	K.STMGFGFTIIGGDRPDEFLQVK.N		0.183819	0.121171	0.116329	0	0	0	0.157183	0.129552	0.166926	0	0	0	0.160434	0.135189	0.193324	0	0	0
O09061_K.DVFISAAER.D_	O09061	Proteasome subunit beta type-1	K.DVFISAAER.D		0.161547	0.154882	0.143099	0	0	0	0.180998	0.130406	0.103652	0	0	0	0.123206	0.207139	0.161449	0	0	0
O35286_K.TEMQDNTYPEILR.S_	O35286	Pre-mRNA-splicing factor ATP-dependent RNA helicase DHX15	K.TEMQDNTYPEILR.S		0.161726	0.151257	0.148036	0	0	0	0.108151	0.174413	0.16094	0	0	0	0.139095	0.153526	0.148486	0	0	0
P47809_-.MAAPSPSGGGGSGGGGGTPGPIGPPASGHPAVSSMQGKRK.A_	P47809	Dual specificity mitogen-activated protein kinase kinase 4	-.MAAPSPSGGGGSGGGGGTPGPIGPPASGHPAVSSMQGKRK.A		0.176094	0.112414	0.141971	0	0	0	0.152163	0.132416	0.115842	0	0	0	0.196588	0.149171	0.267421	0	0	0
P58252_M.VNFTVDQIRAIMDK.K_HexNAc(3)Hex(4)	P58252	Elongation factor 2	M.VNFTVDQIRAIMDK.K	HexNAc(3)Hex(4)	0.170609	0.195991	0.183144	0	0	0	0.121053	0.110328	0.123441	0	0	0	0.1336	0.179507	0.128702	0	0	0
P62281_K.EAIEGTYIDK.K_	P62281	40S ribosomal protein S11	K.EAIEGTYIDK.K		0.166142	0.131493	0.235644	0	0	0	0.125381	0.0941647	0.118982	0	0	0	0.188065	0.155198	0.14932	0	0	0
Q3UMT1_R.PCDLADEDVMNLLEELAQKQEDLR.N_	Q3UMT1	Protein phosphatase 1 regulatory subunit 12C	R.PCDLADEDVMNLLEELAQKQEDLR.N		0.0971849	0.177441	0.0891621	0	0	0	0.0940228	0.236675	0.164736	0	0	0	0.191434	0.106698	0.088039	0	0	0
Q60675_K.SGFFNLQEDNQKGCEECFCSGVSNR.C_	Q60675	Laminin subunit alpha-2	K.SGFFNLQEDNQKGCEECFCSGVSNR.C		0.243822	0.13586	0.184732	0	0	0	0.152127	0.110919	0.142154	0	0	0	0.152704	0.16862	0.135222	0	0	0
Q64735_R.INYTCNQGYR.L_	Q64735	Complement component receptor 1-like protein	R.INYTCNQGYR.L		0.119868	0.188054	0.163001	0	0	0	0.219879	0.0851588	0.183355	0	0	0	0.108018	0.14353	0.119503	0	0	0
Q6P542_K.TFFEELAVEDK.Q_	Q6P542	ATP-binding cassette sub-family F member 1	K.TFFEELAVEDK.Q		0.0977731	0.143928	0.158707	0.14859	0.119755	0.153262	0.345765	0.135305	0.0963373	0.188094	0.182217	0.274175	0.0866246	0.175097	0.171547	0.119536	0.0755147	0.241301
Q8C167_R.NERFYTEK.D_	Q8C167	Prolyl endopeptidase-like	R.NERFYTEK.D		0.104681	0.171561	0.0205019	0	0	0	0.0768089	0.11334	0.0812185	0	0	0	0.157995	0.105635	0.491612	0	0	0
Q8CC88_K.LQLTDEQLQNR.S_	Q8CC88	von Willebrand factor A domain-containing protein 8	K.LQLTDEQLQNR.S		0.234207	0.111308	0.19249	0	0	0	0.198189	0.196283	0.0962331	0	0	0	0.114786	0.16842	0.169412	0	0	0
Q8K2T8_K.FITYPFDQNRFVQYK.A_	Q8K2T8	RNA polymerase II-associated factor 1 homolog	K.FITYPFDQNRFVQYK.A		0.11378	0.161414	0.12948	0	0	0	0.174749	0.206566	0.135033	0	0	0	0.141837	0.0706224	0.210303	0	0	0
Q9D666_K.GLSSSTSHDSSCSLR.S_	Q9D666	SUN domain-containing protein 1	K.GLSSSTSHDSSCSLR.S		0.181719	0.11945	0.114503	0	0	0	0.153711	0.167529	0.133842	0	0	0	0.19593	0.126954	0.175071	0	0	0
Q9DBR7_K.NSSINEGSTYHR.S_	Q9DBR7	Protein phosphatase 1 regulatory subunit 12A	K.NSSINEGSTYHR.S		0.217685	0.122614	0.136061	0.150235	0.124087	0.128243	0.086221	0.19914	0.171327	0.141835	0.180436	0.192849	0.14297	0.146133	0.154855	0.136928	0.14802	0.179145
Q9JJK2_R.VTGDQTYLLR.S_	Q9JJK2	LanC-like protein 2	R.VTGDQTYLLR.S		0.16789	0.178851	0.112737	0.112724	0.140023	0.165651	0.142483	0.166779	0.131885	0.135496	0.152433	0.221602	0.12543	0.133125	0.19824	0.134759	0.134318	0.216793
S4R1P5_K.QQDVNWLGQGLIQSAAANTCTQGLEHDLDSVNSR.W_	S4R1P5	Dystonin	K.QQDVNWLGQGLIQSAAANTCTQGLEHDLDSVNSR.W		0.13179	0.102019	0.0740737	0.167922	0.221342	0.148142	0.278227	0.0913732	0.081545	0.0455065	0.237026	0.179663	0.31335	0.102607	0.139227	0.074483	0.0840991	0.162632
A0A1Y7VL34_R.LAAESSSSQPTQQR.S_	A0A1Y7VL34	Dystrobrevin	R.LAAESSSSQPTQQR.S		0.248366	0.115783	0.111669	0	0	0	0.166693	0.156226	0.137029	0	0	0	0.122424	0.207737	0.15398	0	0	0
A0A286YDF5_K.SLGPPGPPFNITPR.K_	A0A286YDF5	Myoferlin	K.SLGPPGPPFNITPR.K		0.212187	0.215531	0.199305	0.271763	0.146207	0.101913	0.0967182	0.175188	0.158713	0.246628	0.101019	0.208305	0.0939782	0.104222	0.0961079	0.133148	0.0716255	0.280204
B0V2P5_R.ATPSAGHLSSSSIYPVCLAPYLVVTTCSDNK.V_	B0V2P5	DmX-like protein 2	R.ATPSAGHLSSSSIYPVCLAPYLVVTTCSDNK.V		0.22697	0.122911	0.166359	0	0	0	0.152346	0.122711	0.161134	0	0	0	0.14746	0.109929	0.201684	0	0	0
E9PXE2_K.VLTSQLQACR.E_	E9PXE2	Guanine nucleotide exchange factor DBS	K.VLTSQLQACR.E		0.123172	0.160392	0.218474	0.142128	0.190462	0.136519	0.151222	0.175106	0.151928	0.140218	0.159611	0.101437	0.15237	0.126583	0.100901	0.151846	0.195846	0.0638666
E9PZ16_R.SHEPLTLGR.W_	E9PZ16	Basement membrane-specific heparan sulfate proteoglycan core protein	R.SHEPLTLGR.W		0.107066	0.136162	0.140792	0.163559	0.170856	0.156653	0.151246	0.112319	0.14021	0.181694	0.0846363	0.133698	0.197065	0.119326	0.215963	0.170833	0.149707	0.190649
E9QPD7_K.HYFIEVNSR.L_	E9QPD7	Pyruvate carboxylase	K.HYFIEVNSR.L		0.108654	0.141323	0.162048	0.145712	0.166165	0.147778	0.200757	0.166735	0.162859	0.135538	0.162143	0.146698	0.128529	0.183483	0.133953	0.144861	0.181953	0.129515
H9KV00_R.SMMSSYSAADR.S_	H9KV00	Protein SON	R.SMMSSYSAADR.S		0.10105	0.164655	0.130113	0.126025	0.13694	0.20972	0.20622	0.150913	0.158533	0.161911	0.0898974	0.124526	0.136061	0.138737	0.144576	0.144548	0.202206	0.135253
P26039_K.HTSALCNSCR.L_	P26039	Talin-1	K.HTSALCNSCR.L		0.120516	0.129904	0.163538	0.146292	0.114717	0.158299	0.133865	0.12097	0.203115	0.184926	0.150074	0.131418	0.120326	0.237635	0.0936234	0.183678	0.134003	0.174342
P53986_R.GSFLILGGLLLNCCVAGSLMRPIGPEQVK.L_	P53986	Monocarboxylate transporter 1	R.GSFLILGGLLLNCCVAGSLMRPIGPEQVK.L		0.241365	0.245168	0.226712	0	0	0	0.0997356	0.180654	0.163665	0	0	0	0.0903708	0.100221	0.0924187	0	0	0
P97390_K.LESIADMK.A_	P97390	Vacuolar protein sorting-associated protein 45	K.LESIADMK.A		0.472614	0.116286	0.207164	0	0	0	0.149609	0.0539646	0.127843	0	0	0	0.120497	0.137717	0.17568	0	0	0
Q3UYC0_K.SAVANFMGGIMAGSSGSEHGGSGCGGSDLPLR.F_	Q3UYC0	Protein phosphatase 1H	K.SAVANFMGGIMAGSSGSEHGGSGCGGSDLPLR.F		0.182555	0.110807	0.174191	0.104748	0.119148	0.188074	0.157088	0.107705	0.170293	0.1572	0.186973	0.194386	0.207951	0.0780424	0.204443	0.139148	0.107473	0.172692
Q4KMM3_K.RFYTIDTGQK.K_	Q4KMM3	Oxidation resistance protein 1	K.RFYTIDTGQK.K		0.102658	0.0873171	0.14806	0.0689804	0.0923982	0.221718	0.0907811	0.153604	0.092707	0.158873	0.18257	0.16807	0.116308	0.220849	0.487241	0.138164	0.137291	0.131865
Q6P4T2_K.GDPLLDQR.R_	Q6P4T2	U5 small nuclear ribonucleoprotein 200 kDa helicase	K.GDPLLDQR.R		0.505838	0.24941	0.0149278	0	0	0	0.000539148	0.138429	0.038745	0	0	0	0.310899	0.00876163	0.086616	0	0	0
Q6ZQ82_K.LLSVLMDPK.A_	Q6ZQ82	Rho GTPase-activating protein 26	K.LLSVLMDPK.A		0.286432	0.143946	0.00910932	0	0	0	0.0182694	0.0422441	0.0797854	0	0	0	0.548207	0.00976971	0.0929636	0	0	0
Q6ZWQ0_K.FISEEIER.E_	Q6ZWQ0	Nesprin-2	K.FISEEIER.E		0.182265	0.132682	0.147232	0.129864	0.184646	0.148553	0.201537	0.0937508	0.127045	0.102222	0.158395	0.128121	0.161601	0.205393	0.0861084	0.137076	0.164051	0.121644
Q80U63_R.VGGTDGHEAFLLTEGSEEK.K_	Q80U63	Mitofusin-2	R.VGGTDGHEAFLLTEGSEEK.K		0.224666	0.137875	0.105513	0.162524	0.182536	0.158847	0.220401	0.171591	0.132969	0.0797107	0.110027	0.0874176	0.119244	0.152536	0.162929	0.149687	0.245772	0.10713
Q80ZJ8_R.DACETKLLGSSHRK.A_	Q80ZJ8	EF-hand calcium-binding domain-containing protein 4A	R.DACETKLLGSSHRK.A		0.15514	0.133631	0.139785	0	0	0	0.114576	0.202005	0.142577	0	0	0	0.166945	0.112121	0.164908	0	0	0
Q80ZM5_R.ALVQNDTLLQVK.G_	Q80ZM5	H1 histone family, member X	R.ALVQNDTLLQVK.G		0.1528	0.13065	0.090293	0.163689	0.167572	0.141073	0.169768	0.111706	0.130406	0.108743	0.194274	0.167111	0.189556	0.174	0.184122	0.157499	0.116669	0.135892
Q8BTM8_R.VTGDDSMRMSHLK.V_	Q8BTM8	Filamin-A	R.VTGDDSMRMSHLK.V		0.165186	0.148394	0.103355	0	0	0	0.144447	0.134811	0.0758802	0	0	0	0.252388	0.144956	0.13519	0	0	0
Q8K4B0_R.ALDCSSSVR.Q_	Q8K4B0	Metastasis-associated protein MTA1	R.ALDCSSSVR.Q		0.136346	0.176058	0.186062	0	0	0	0.137342	0.0992634	0.170505	0	0	0	0.148261	0.128931	0.104143	0	0	0
Q8K596_R.SGIIIGAEGDPPK.S_	Q8K596	Sodium/calcium exchanger 2	R.SGIIIGAEGDPPK.S		0.138206	0.164617	0.137234	0	0	0	0.205241	0.185232	0.189915	0	0	0	0.16131	0.12679	0.115173	0	0	0
Q99JR8_K.CTLLLMLDHQPPQYK.L_	Q99JR8	SWI/SNF-related matrix-associated actin-dependent regulator of chromatin subfamily D member 2	K.CTLLLMLDHQPPQYK.L		0.252691	0.150028	0.0489057	0	0	0	0.0318926	0.121876	0.167022	0	0	0	0.309803	0.056527	0.174227	0	0	0
Q99LF4_R.EGYAWAEDK.E_	Q99LF4	tRNA-splicing ligase RtcB homolog	R.EGYAWAEDK.E		0.165354	0.136916	0.189564	0.158494	0.114386	0.196273	0.0812213	0.170223	0.0883018	0.0834151	0.0878064	0.372141	0.142408	0.141894	0.308432	0.163052	0.121181	0.240626
Q9CZU3_K.LQSESASGGK.N_	Q9CZU3	Exosome RNA helicase MTR4	K.LQSESASGGK.N		0.128255	0.141133	0.140045	0.170537	0.156507	0.139389	0.117812	0.14194	0.156877	0.137005	0.122211	0.194483	0.161696	0.141353	0.15458	0.156375	0.129212	0.179802
A0A0J9YUN4_R.IEGSGDQIDTYELSGGAR.I_	A0A0J9YUN4	Dynamin-1	R.IEGSGDQIDTYELSGGAR.I		0.14107	0.151503	0.214494	0.119888	0.116464	0.113324	0.0751839	0.167217	0.182365	0.117812	0.212978	0.179012	0.105639	0.140979	0.200351	0.17684	0.139658	0.237707
A0A0R4J0Z3_K.EAFSKAAQQTK.G_	A0A0R4J0Z3	Aquaporin 4, isoform CRA_a	K.EAFSKAAQQTK.G		0.0809666	0.100148	0.161039	0	0	0	0.146783	0.221941	0.11052	0	0	0	0.15285	0.244764	0.173467	0	0	0
B1AR74_R.PISTAPKISDDTPLEIMTSPRASWTLVR.T_	B1AR74	Breast carcinoma-amplified sequence 3 homolog	R.PISTAPKISDDTPLEIMTSPRASWTLVR.T		0.22504	0.147995	0.130079	0	0	0	0.121815	0.11605	0.0961891	0	0	0	0.167144	0.125847	0.287138	0	0	0
D3YUX2_R.IVTICGTSTDGMTHTQAVNLMKNASGSIEVQVVAGGDVSVVTGHQQELANPCLAFTGLTSSSIFPDDLGPPQSK.T_HexNAc(4)Hex(4)Fuc(1)	D3YUX2	Multiple PDZ domain protein	R.IVTICGTSTDGMTHTQAVNLMKNASGSIEVQVVAGGDVSVVTGHQQELANPCLAFTGLTSSSIFPDDLGPPQSK.T	HexNAc(4)Hex(4)Fuc(1)	0.187588	0.107003	0.132544	0	0	0	0.121328	0.143572	0.162941	0	0	0	0.16156	0.0855588	0.255342	0	0	0
E9PVZ8_K.LISSLQAQLDQSEQASQLDKSSAEMEDFVLMK.Q_	E9PVZ8	Golgi autoantigen, golgin subfamily b, macrogolgin 1	K.LISSLQAQLDQSEQASQLDKSSAEMEDFVLMK.Q		0.161914	0.0987936	0.153352	0	0	0	0.183196	0.187995	0.186932	0	0	0	0.139135	0.130247	0.151428	0	0	0
F7D3W5_R.GLPSNNSLDFLDEEYEVPDLDGTR.A_	F7D3W5	Phosphodiesterase	R.GLPSNNSLDFLDEEYEVPDLDGTR.A		0.0948255	0.170721	0.115104	0	0	0	0.171118	0.0765161	0.175288	0	0	0	0.224263	0.113461	0.132486	0	0	0
F8VQC7_K.LQTAVSQQPNK.D_	F8VQC7	Kinectin	K.LQTAVSQQPNK.D		0.10953	0.136289	0.261059	0.11456	0.193452	0.13194	0.1096	0.201944	0.218235	0.103521	0.172921	0.180764	0.128986	0.0996751	0.102745	0.129326	0.169796	0.151062
O70252_R.AENTQFVK.D_	O70252	Heme oxygenase 2	R.AENTQFVK.D		0.103608	0.166631	0.120952	0	0	0	0.188508	0.155222	0.134676	0	0	0	0.1518	0.126958	0.176519	0	0	0
P14094_K.DDMIFEDCGNVPSEPK.E_	P14094	Sodium/potassium-transporting ATPase subunit beta-1	K.DDMIFEDCGNVPSEPK.E		0.0882925	0.190855	0.163408	0	0	0	0.20092	0.199898	0.174151	0	0	0	0.173018	0.121824	0.105272	0	0	0
P14873_R.DLTTSSVEK.D_	P14873	Microtubule-associated protein 1B	R.DLTTSSVEK.D		0.139205	0.205248	0.155385	0	0	0	0.116968	0.173608	0.102193	0	0	0	0.191295	0.105589	0.143394	0	0	0
P21447_K.ILLLDEATSALDTESEAVVQAALDK.A_	P21447	Multidrug resistance protein 1A	K.ILLLDEATSALDTESEAVVQAALDK.A		0.0987179	0.160413	0.153418	0.204327	0.163709	0.144554	0.176442	0.127627	0.133034	0.178978	0.140103	0.0748733	0.170149	0.164356	0.145983	0.144552	0.176524	0.109467
P54071_R.LIDDMVAQVLK.S_	P54071	Isocitrate dehydrogenase [NADP], mitochondrial	R.LIDDMVAQVLK.S		0.156124	0.0966583	0.0987038	0.130384	0.138163	0.12804	0.222984	0.117243	0.149451	0.183866	0.124828	0.165249	0.138992	0.170183	0.254177	0.154943	0.178176	0.207989
P97742_R.KPMLYSFQTSLPR.L_	P97742	Carnitine O-palmitoyltransferase 1, liver isoform	R.KPMLYSFQTSLPR.L		0.153356	0.165407	0.149673	0.120907	0.160854	0.143461	0.150015	0.099303	0.138756	0.157189	0.175053	0.180936	0.205031	0.152618	0.103282	0.162867	0.132801	0.133801
Q3UDC3_K.VLNLIQSWADAFR.S_	Q3UDC3	Target of Myb protein 1	K.VLNLIQSWADAFR.S		0.186642	0.133559	0.164253	0	0	0	0.0927959	0.0536981	0.105523	0	0	0	0.178241	0.0510704	0.374523	0	0	0
Q3UH59_K.NLPIYSENIIEMYR.G_	Q3UH59	Myosin-10	K.NLPIYSENIIEMYR.G		0.17358	0.158232	0.162415	0.150587	0.148785	0.147168	0.200199	0.155167	0.175917	0.183907	0.120188	0.22098	0.15364	0.100509	0.0999864	0.148613	0.147823	0.19006
Q3UHJ0_K.FQNPQAEGVNAVEDEIK.K_	Q3UHJ0	AP2-associated protein kinase 1	K.FQNPQAEGVNAVEDEIK.K		0.0745439	0.127907	0.20422	0	0	0	0.163377	0.157372	0.134101	0	0	0	0.176752	0.12514	0.168736	0	0	0
Q60598_R.YGLFPANYVELR.Q_	Q60598	Src substrate cortactin	R.YGLFPANYVELR.Q		0.215646	0.111289	0.13264	0.201857	0.14288	0.13599	0.149252	0.115745	0.127737	0.203069	0.101089	0.193907	0.158096	0.106798	0.311843	0.157973	0.153843	0.147779
Q60737_R.FNDILGRHSR.K_	Q60737	Casein kinase II subunit alpha	R.FNDILGRHSR.K		0.180187	0.117442	0.11132	0	0	0	0.171287	0.121927	0.0922043	0	0	0	0.28715	0.102742	0.176576	0	0	0
Q6KAR6_K.DEAQLYK.E_	Q6KAR6	Exocyst complex component 3	K.DEAQLYK.E		0.123892	0.184145	0.132544	0	0	0	0.110771	0.175441	0.143845	0	0	0	0.105973	0.191403	0.158673	0	0	0
Q8BL66_K.YQGLQQQEAK.S_	Q8BL66	Early endosome antigen 1	K.YQGLQQQEAK.S		0.155607	0.17308	0.132826	0	0	0	0.105393	0.141381	0.137189	0	0	0	0.127903	0.14149	0.148491	0	0	0
Q8BMF4_K.ATVGFESLEECYMAK.I_	Q8BMF4	Dihydrolipoyllysine-residue acetyltransferase component of pyruvate dehydrogenase complex, mitochondrial	K.ATVGFESLEECYMAK.I		0.158157	0.126709	0.298784	0	0	0	0.127913	0.196354	0.181647	0	0	0	0.10414	0.117955	0.139959	0	0	0
Q8C1Y8_K.IFVNTDDTYEELHLIVYK.A_	Q8C1Y8	Vacuolar fusion protein CCZ1 homolog	K.IFVNTDDTYEELHLIVYK.A		0.195674	0.129238	0.134558	0	0	0	0.178792	0.0931153	0.155801	0	0	0	0.211965	0.146148	0.136849	0	0	0
Q8K4G1_R.VLCPLICHNGGVCVK.P_	Q8K4G1	Latent-transforming growth factor beta-binding protein 4	R.VLCPLICHNGGVCVK.P		0.232468	0.137743	0.182754	0	0	0	0.0782424	0.132156	0.128424	0	0	0	0.166353	0.0863782	0.240473	0	0	0
Q8VCF0_K.LPSNSVYAGTVPSR.V_	Q8VCF0	Mitochondrial antiviral-signaling protein	K.LPSNSVYAGTVPSR.V		0.0983401	0.130867	0.128258	0	0	0	0.192714	0.127585	0.106514	0	0	0	0.247932	0.141554	0.148602	0	0	0
Q91VD9_R.NRLEEVSPNLVR.Y_	Q91VD9	NADH-ubiquinone oxidoreductase 75 kDa subunit, mitochondrial	R.NRLEEVSPNLVR.Y		0.172418	0.164521	0.133978	0	0	0	0.191593	0.127047	0.152089	0	0	0	0.129699	0.132432	0.203834	0	0	0
Q99JY0_R.MEQDEYALR.S_	Q99JY0	Trifunctional enzyme subunit beta, mitochondrial	R.MEQDEYALR.S		0.321756	0.0837701	0.100008	0	0	0	0.159314	0.0795486	0.0996672	0	0	0	0.243465	0.105433	0.271806	0	0	0
Q99KI3_R.DLHFEGMFK.K_	Q99KI3	ER membrane protein complex subunit 3	R.DLHFEGMFK.K		0.115641	0.137664	0.0988447	0.143731	0.180825	0.136018	0.197778	0.109227	0.115926	0.0950924	0.174776	0.156256	0.265762	0.142478	0.129564	0.137007	0.178029	0.13766
Q99KP6_R.IWSVPNTSCVQVVR.A_HexNAc(2)Hex(5)	Q99KP6	Pre-mRNA-processing factor 19	R.IWSVPNTSCVQVVR.A	HexNAc(2)Hex(5)	0.186268	0.13217	0.167832	0	0	0	0.191373	0.18543	0.168711	0	0	0	0.0985406	0.129639	0.109292	0	0	0
Q99LY9_K.IEFDDFEECLLR.Y_	Q99LY9	NADH dehydrogenase [ubiquinone] iron-sulfur protein 5	K.IEFDDFEECLLR.Y		0.143622	0.169348	0.145425	0	0	0	0.153144	0.189646	0.185127	0	0	0	0.101724	0.14888	0.123422	0	0	0
Q9CZN7_K.EIPYTFEDR.I_	Q9CZN7	Serine hydroxymethyltransferase, mitochondrial	K.EIPYTFEDR.I		0.174093	0.144552	0.121997	0	0	0	0.206548	0.101595	0.138341	0	0	0	0.147377	0.162058	0.179274	0	0	0
Q9R1R2_R.EDSPGPEVQPMDK.Q_	Q9R1R2	Tripartite motif-containing protein 3	R.EDSPGPEVQPMDK.Q		0.193249	0.0919343	0.166158	0	0	0	0.131684	0.144852	0.127535	0	0	0	0.165578	0.189816	0.197552	0	0	0
A0A087WQE8_R.PYAYMYNSDKDTVER.F_	A0A087WQE8	Kinesin-like protein KIF1A	R.PYAYMYNSDKDTVER.F		0.142323	0.165025	0.0217811	0	0	0	0.0257982	0.0586675	0.0920847	0	0	0	0.419212	0.010651	0.276479	0	0	0
A0A0R4J0G0_K.GVPLVYEAFNWR.H_	A0A0R4J0G0	Phosphoenolpyruvate carboxykinase [GTP], mitochondrial	K.GVPLVYEAFNWR.H		0.17505	0.10422	0.229085	0.135815	0.200755	0.118914	0.129737	0.129791	0.196835	0.160384	0.124996	0.148297	0.129594	0.114619	0.18476	0.158134	0.155315	0.132097
A0A0R4J1Q7_R.DDFSNCLYQDLR.I_	A0A0R4J1Q7	Ectonucleotide pyrophosphatase/phosphodiesterase 1, isoform CRA_a	R.DDFSNCLYQDLR.I		0.208175	0.160854	0.0702877	0	0	0	0.124482	0.189557	0.17844	0	0	0	0.146019	0.15342	0.0846192	0	0	0
A6H644_R.SSVLEVEK.R_	A6H644	MCG130490	R.SSVLEVEK.R		0.142668	0.172384	0.182091	0	0	0	0.0664303	0.0988219	0.158313	0	0	0	0.158895	0.12925	0.209274	0	0	0
A6X919_K.IMDLIGIQTK.I_	A6X919	Probable C-mannosyltransferase DPY19L1	K.IMDLIGIQTK.I		0.288215	0.184745	0.0139201	0.279214	0.104538	0.127798	0.0127337	0.052245	0.0820324	0.120444	0.112248	0.502391	0.462783	0.012372	0.105345	0.145642	0.0961378	0.206645
B1ARU1_K.CQTPTKCSFTCHK.E_	B1ARU1	Microtubule-actin cross-linking factor 1	K.CQTPTKCSFTCHK.E		0.193188	0.177964	0.132976	0	0	0	0.182116	0.209014	0.143503	0	0	0	0.123901	0.125727	0.0631684	0	0	0
E9PZ16_R.RLGTVPQFPR.V_	E9PZ16	Basement membrane-specific heparan sulfate proteoglycan core protein	R.RLGTVPQFPR.V		0.208909	0.155968	0.16483	0	0	0	0.137605	0.152482	0.144572	0	0	0	0.124932	0.122241	0.17708	0	0	0
E9Q4N7_R.NDMPYPYQSR.Q_	E9Q4N7	AT-rich interactive domain-containing protein 1B	R.NDMPYPYQSR.Q		0.149325	0.198116	0.202767	0	0	0	0.127775	0.171405	0.156212	0	0	0	0.13599	0.112466	0.110409	0	0	0
H9KV00_R.SMMSPMAER.S_	H9KV00	Protein SON	R.SMMSPMAER.S		0.0987046	0.104298	0.356943	0	0	0	0.137565	0.0425315	0.206884	0	0	0	0.074486	0.105359	0.301903	0	0	0
O70172_K.IYIDDNNK.K_	O70172	Phosphatidylinositol 5-phosphate 4-kinase type-2 alpha	K.IYIDDNNK.K		0.145679	0.134056	0.0580513	0.08793	0.130543	0.152623	0.156833	0.125894	0.128128	0.155227	0.20775	0.232459	0.217628	0.156606	0.203592	0.132255	0.0814122	0.241073
P04925_K.GENFTETDVK.M_	P04925	Major prion protein	K.GENFTETDVK.M		0.222166	0.160991	0.151997	0	0	0	0.0738208	0.17564	0.12229	0	0	0	0.181894	0.126901	0.142177	0	0	0
P10493_R.DGSPDALQNPCYIGTHGCDSNAACR.P_	P10493	Nidogen-1	R.DGSPDALQNPCYIGTHGCDSNAACR.P		0.13336	0.165282	0.0701475	0.163779	0.175821	0.195767	0.19548	0.161327	0.135632	0.126573	0.120203	0.150536	0.171883	0.158609	0.100476	0.123913	0.135659	0.135576
P13020_R.AQVHVSEEGGEPEAMLQVLGPK.P_	P13020	Gelsolin	R.AQVHVSEEGGEPEAMLQVLGPK.P		0.12286	0.151662	0.121171	0.158621	0.138009	0.155402	0.218528	0.100815	0.117805	0.1388	0.123178	0.149452	0.184557	0.139488	0.170855	0.137016	0.181604	0.17857
P28665_R.SSGSLFNNAMK.G_	P28665	Murinoglobulin-1	R.SSGSLFNNAMK.G		0.162995	0.125685	0.115978	0	0	0	0.143951	0.143012	0.132971	0	0	0	0.174708	0.194171	0.0978189	0	0	0
Q02788_R.GDSGQPGPKGDPGR.P_	Q02788	Collagen alpha-2(VI) chain	R.GDSGQPGPKGDPGR.P		0.0859178	0.155811	0.369761	0	0	0	0.0853842	0.221443	0.125264	0	0	0	0.107129	0.108927	0.11852	0	0	0
Q3U1J4_R.SDPGRETDDTLVLSFVGQTR.V_	Q3U1J4	DNA damage-binding protein 1	R.SDPGRETDDTLVLSFVGQTR.V		0.130957	0.165968	0.143508	0	0	0	0.121875	0.105712	0.16109	0	0	0	0.159073	0.119123	0.210642	0	0	0
Q3UGX2_K.LMEADIAIQGDKVK.A_	Q3UGX2	Spectrin beta chain	K.LMEADIAIQGDKVK.A		0.213808	0.18907	0.123539	0.250776	0.0913864	0.121271	0.216734	0.177674	0.161925	0.125929	0.117511	0.260821	0.133151	0.110877	0.0667611	0.118117	0.194286	0.222405
Q61699_K.TPDADKANEK.K_	Q61699	Heat shock protein 105 kDa	K.TPDADKANEK.K		0.135601	0.0504403	0.117887	0	0	0	0.0411613	0.112131	0.06886	0	0	0	0.130188	0.027578	0.874478	0	0	0
Q80Y98_R.EALALCTDRDLQEMGIPLGPR.K_	Q80Y98	Phospholipase DDHD2	R.EALALCTDRDLQEMGIPLGPR.K		0.112311	0.141229	0.205126	0	0	0	0.153517	0.114775	0.12387	0	0	0	0.165837	0.141651	0.191644	0	0	0
Q8K0Y2_K.SDLEAQVESLK.E_	Q8K0Y2	Keratin, type I cuticular Ha3-I	K.SDLEAQVESLK.E		0.346652	0.0220861	0.0514669	0	0	0	0.0884763	0.0870374	0.459136	0	0	0	0.105851	0.134536	0.0591967	0	0	0
Q8VCW8_K.EQNLAQLR.Y_	Q8VCW8	Acyl-CoA synthetase family member 2, mitochondrial	K.EQNLAQLR.Y		0.251291	0.195176	0.176389	0	0	0	0.0574613	0.169581	0.163625	0	0	0	0.152006	0.111235	0.0873607	0	0	0
Q8VHX6_K.NSFTVDCSK.A_	Q8VHX6	Filamin-C	K.NSFTVDCSK.A		0.188162	0.124947	0.159979	0	0	0	0.0948046	0.186526	0.179289	0	0	0	0.137368	0.13201	0.128852	0	0	0
Q99LF4_K.EHCEEYGR.M_	Q99LF4	tRNA-splicing ligase RtcB homolog	K.EHCEEYGR.M		0.160416	0.0932908	0.0878954	0	0	0	0.146807	0.111966	0.0457521	0	0	0	0.545706	0.0266162	0.0876104	0	0	0
Q99LY9_K.YTPPPHHSGR.E_	Q99LY9	NADH dehydrogenase [ubiquinone] iron-sulfur protein 5	K.YTPPPHHSGR.E		0.102172	0.14235	0.116201	0	0	0	0.145493	0.18402	0.227105	0	0	0	0.0750731	0.251097	0.0905496	0	0	0
Q9D0F3_K.GHPDLQGQPADDIFESIGDR.E_	Q9D0F3	Protein ERGIC-53	K.GHPDLQGQPADDIFESIGDR.E		0.135747	0.116994	0.170394	0	0	0	0.186033	0.115087	0.176512	0	0	0	0.160032	0.141626	0.176112	0	0	0
Q9DB25_K.MPPCYQHEEEK.F_	Q9DB25	Dolichyl-phosphate beta-glucosyltransferase	K.MPPCYQHEEEK.F		0.234878	0.082038	0.139803	0	0	0	0.0628812	0.102555	0.0730192	0	0	0	0.214855	0.126403	0.434475	0	0	0
Q9WTI7_R.VTMESALTAR.D_	Q9WTI7	Unconventional myosin-Ic	R.VTMESALTAR.D		0.128256	0.121592	0.18721	0	0	0	0.183082	0.115893	0.174622	0	0	0	0.147352	0.155867	0.145741	0	0	0
Q9WTM5_R.QASQGMVGQLAARR.A_	Q9WTM5	RuvB-like 2	R.QASQGMVGQLAARR.A		0.126791	0.143031	0.171541	0	0	0	0.113505	0.213547	0.12432	0	0	0	0.116308	0.120744	0.259597	0	0	0
A0A0A6YW36_R.KWEFIFMQAEAQAK.V_	A0A0A6YW36	Regulator of G-protein-signaling 7	R.KWEFIFMQAEAQAK.V		0.142362	0.177333	0.380796	0	0	0	0.0279748	0.0862289	0.164591	0	0	0	0.163822	0.0622606	0.17388	0	0	0
A2ARP8_R.EEVLEEGAKEAR.S_	A2ARP8	Microtubule-associated protein 1A	R.EEVLEEGAKEAR.S		0.147077	0.142452	0.0725277	0	0	0	0.157363	0.169981	0.165331	0	0	0	0.114699	0.21695	0.114191	0	0	0
B8JK39_K.PGSFCLTLHCNLSALPKEESRTINLYMLLNTEILK.K_	B8JK39	Integrin alpha-9	K.PGSFCLTLHCNLSALPKEESRTINLYMLLNTEILK.K		0.127078	0.158363	0.164456	0	0	0	0.211542	0.180286	0.118828	0	0	0	0.117003	0.129578	0.10706	0	0	0
E9PV22_R.GMDLQPGNALR.R_	E9PV22	Leucine-rich repeat-containing protein 47	R.GMDLQPGNALR.R		0.269351	0.119698	0.184044	0	0	0	0.134522	0.091087	0.142067	0	0	0	0.106738	0.122491	0.321015	0	0	0
E9PZ16_K.EADQGAYTCEAMNSR.G_	E9PZ16	Basement membrane-specific heparan sulfate proteoglycan core protein	K.EADQGAYTCEAMNSR.G		0.155507	0.143194	0.14508	0.128044	0.157784	0.144084	0.212401	0.11269	0.123362	0.136173	0.132505	0.145042	0.144372	0.205363	0.113497	0.149117	0.201863	0.134547
E9Q6R7_R.QSALEAELQTVQTSR.R_	E9Q6R7	Utrophin	R.QSALEAELQTVQTSR.R		0.0850414	0.142055	0.128486	0	0	0	0.184638	0.14021	0.155189	0	0	0	0.183233	0.127891	0.166886	0	0	0
F8VQ52_R.SVALGFDDTEVTTPMGTAEVAPDTSPR.S_	F8VQ52	Adenylate cyclase	R.SVALGFDDTEVTTPMGTAEVAPDTSPR.S		0.154318	0.129984	0.107433	0.147972	0.175497	0.134397	0.149831	0.141498	0.118063	0.130174	0.127827	0.0921208	0.156699	0.186811	0.182384	0.176592	0.1614	0.149243
G3UXW9_R.SPAHSRSDLR.P_	G3UXW9	COP9 signalosome complex subunit 1	R.SPAHSRSDLR.P		0.190193	0.0961219	0.117697	0	0	0	0.170052	0.189174	0.140258	0	0	0	0.133522	0.168291	0.251475	0	0	0
I7HJQ9_R.PQVMPIHQNLK.E_	I7HJQ9	Myotubularin-related protein 1	R.PQVMPIHQNLK.E		0.122178	0.147804	0.0987422	0	0	0	0.0852928	0.176064	0.074921	0	0	0	0.267552	0.124165	0.186392	0	0	0
P08752_K.NVQFVFDAVTDVIIK.N_	P08752	Guanine nucleotide-binding protein G(i) subunit alpha-2	K.NVQFVFDAVTDVIIK.N		0.11411	0.0948059	0.0163105	0.189033	0.0931751	0.153134	0.294809	0.218627	0.120082	0.194467	0.103457	0.204899	0.150959	0.200255	0.182526	0.168861	0.176251	0.189442
P42932_R.DVDEVSSLLR.T_	P42932	T-complex protein 1 subunit theta	R.DVDEVSSLLR.T		0.149935	0.127026	0.219649	0.179666	0.1567	0.137617	0.107957	0.163853	0.167218	0.15007	0.136141	0.129389	0.146127	0.137113	0.1581	0.1566	0.159095	0.167079
P80314_K.LIHFSGVALGEACTIVLRGATQQILDEAER.S_	P80314	T-complex protein 1 subunit beta	K.LIHFSGVALGEACTIVLRGATQQILDEAER.S		0.222498	0.0918645	0.199208	0	0	0	0.116385	0.208949	0.155905	0	0	0	0.151395	0.146721	0.15852	0	0	0
P83741_R.RFIVSPVPESRLR.E_	P83741	Serine/threonine-protein kinase WNK1	R.RFIVSPVPESRLR.E		0.154426	0.122956	0.103651	0	0	0	0.134652	0.118197	0.0935877	0	0	0	0.289405	0.0723349	0.133966	0	0	0
Q00PI9_R.NYYGYQGYR.-_	Q00PI9	Heterogeneous nuclear ribonucleoprotein U-like protein 2	R.NYYGYQGYR.-		0.219536	0.135084	0.15767	0	0	0	0.160782	0.126534	0.121625	0	0	0	0.179367	0.182109	0.078839	0	0	0
Q60520_K.MVYVIKSEDYMYR.R_	Q60520	Paired amphipathic helix protein Sin3a	K.MVYVIKSEDYMYR.R		0.151846	0.117286	0.150651	0	0	0	0.115088	0.0862183	0.160165	0	0	0	0.209995	0.0677046	0.205954	0	0	0
Q6DFZ1_K.LDALEWESCFNK.V_	Q6DFZ1	Golgi-specific brefeldin A-resistance factor 1	K.LDALEWESCFNK.V		0.257147	0.109273	0.151997	0.151979	0.162914	0.149339	0.152547	0.100044	0.103093	0.179266	0.13567	0.175934	0.169501	0.140032	0.299146	0.152033	0.138499	0.156926
Q70IV5_K.EREVPISLEVSR.G_	Q70IV5	Synemin	K.EREVPISLEVSR.G		0.222128	0.164195	0.161956	0	0	0	0.0954239	0.119352	0.133197	0	0	0	0.165249	0.122518	0.170488	0	0	0
Q8BH61_R.LSVQSSPECIVGK.F_	Q8BH61	Coagulation factor XIII A chain	R.LSVQSSPECIVGK.F		0.252285	0.0903141	0.13685	0	0	0	0.12552	0.146803	0.107259	0	0	0	0.11504	0.142619	0.359164	0	0	0
Q8C5H8_R.SEASGPQLLPVRALNEVFIGESLSSR.M_	Q8C5H8	NAD kinase 2, mitochondrial	R.SEASGPQLLPVRALNEVFIGESLSSR.M		0.163953	0.128133	0.146831	0	0	0	0.104274	0.120681	0.141131	0	0	0	0.173288	0.189624	0.180144	0	0	0
Q9CQ62_K.ATAEEISSK.T_	Q9CQ62	2,4-dienoyl-CoA reductase, mitochondrial	K.ATAEEISSK.T		0.19235	0.143965	0.111494	0	0	0	0.180181	0.114162	0.132834	0	0	0	0.17011	0.118858	0.211142	0	0	0
Q9CXT8_R.LPDFNQICSNMR.W_	Q9CXT8	Mitochondrial-processing peptidase subunit beta	R.LPDFNQICSNMR.W		0.274427	0.1163	0.148173	0	0	0	0.136214	0.168302	0.0927357	0	0	0	0.168346	0.103876	0.267171	0	0	0
Q9D1D4_K.NYEEIAK.V_	Q9D1D4	Transmembrane emp24 domain-containing protein 10	K.NYEEIAK.V		0.123364	0.126565	0.120166	0	0	0	0.195418	0.14596	0.149422	0	0	0	0.227366	0.147672	0.109229	0	0	0
Q9DC23_K.AYQYHSYNGWNR.D_	Q9DC23	DnaJ homolog subfamily C member 10	K.AYQYHSYNGWNR.D		0.104425	0.152753	0.182378	0.173778	0.167981	0.157163	0.150509	0.142139	0.112588	0.117552	0.13889	0.156117	0.18001	0.15415	0.171508	0.122591	0.167216	0.159832
Q9ERN0_K.ERELQNTAANLHVR.D_	Q9ERN0	Secretory carrier-associated membrane protein 2	K.ERELQNTAANLHVR.D		0.128751	0.198184	0.112259	0	0	0	0.129717	0.22454	0.11558	0	0	0	0.0589079	0.243595	0.124574	0	0	0
Q9JIA1_R.IAYFLCLFSVVLLTEGK.K_	Q9JIA1	Leucine-rich glioma-inactivated protein 1	R.IAYFLCLFSVVLLTEGK.K		0.162516	0.195949	0.1491	0	0	0	0.226641	0.115153	0.232359	0	0	0	0.128747	0.140606	0.0768709	0	0	0
Q9R1Z8_K.PAQPIEVLLER.E_	Q9R1Z8	Vinexin	K.PAQPIEVLLER.E		0.152435	0.119131	0.136515	0.152156	0.119603	0.141037	0.106788	0.123589	0.144533	0.150857	0.114403	0.196526	0.176256	0.192872	0.183229	0.180592	0.175188	0.184549
A0A140LIF8_K.SIDEDNLHTEFGISDPGNAIEIR.K_	A0A140LIF8	Immunity-related GTPase family M member 2	K.SIDEDNLHTEFGISDPGNAIEIR.K		0.181065	0.190361	0.0642663	0	0	0	0.153345	0.0785043	0.342276	0	0	0	0.110929	0.104369	0.143444	0	0	0
A2ARP8_K.EQDVVQGWR.E_	A2ARP8	Microtubule-associated protein 1A	K.EQDVVQGWR.E		0.127605	0.198824	0.12119	0.103024	0.19287	0.157664	0.0683143	0.16357	0.111316	0.112631	0.105029	0.19375	0.188638	0.1381	0.139528	0.144358	0.174808	0.173774
A3KGU5_K.LSDDNTIGQEEIQQR.L_	A3KGU5	Spectrin alpha chain, non-erythrocytic 1	K.LSDDNTIGQEEIQQR.L		0.161378	0.184971	0.069578	0.160338	0.161411	0.187203	0.130815	0.17104	0.130479	0.154892	0.141402	0.123761	0.192875	0.144656	0.141432	0.192593	0.134557	0.101517
G3UXW9_R.EGSQGELTPANSQSR.M_	G3UXW9	COP9 signalosome complex subunit 1	R.EGSQGELTPANSQSR.M		0.167522	0.138129	0.232237	0	0	0	0.134181	0.129742	0.122178	0	0	0	0.16701	0.127565	0.203043	0	0	0
G3X8X7_K.EKLCEFNCNIR.A_	G3X8X7	Vacuolar protein sorting 16 (Yeast)	K.EKLCEFNCNIR.A		0.29331	0.102878	0.226103	0	0	0	0.199419	0.132041	0.159554	0	0	0	0.104467	0.104222	0.165107	0	0	0
G5E866_K.VLPPPAGYVPIR.T_	G5E866	Splicing factor 3B subunit 1	K.VLPPPAGYVPIR.T		0.172823	0.154391	0.124121	0.147096	0.124824	0.216177	0.123769	0.199806	0.116032	0.146505	0.158795	0.117194	0.170743	0.16215	0.119767	0.10566	0.0906014	0.265312
H3BLH0_K.ILLDPNSEEVSEK.D_	H3BLH0	Probable global transcription activator SNF2L2	K.ILLDPNSEEVSEK.D		0.154603	0.145043	0.158639	0	0	0	0.182851	0.156209	0.100099	0	0	0	0.14978	0.208653	0.115018	0	0	0
O08688_K.DSPTGANSYVIIK.C_	O08688	Calpain-5	K.DSPTGANSYVIIK.C		0.288245	0.101408	0.138193	0	0	0	0.196552	0.0807689	0.110571	0	0	0	0.16551	0.106812	0.289974	0	0	0
O08788_K.SKMQEQQADLQR.R_	O08788	Dynactin subunit 1	K.SKMQEQQADLQR.R		0.414836	0.0918521	0.071778	0	0	0	0.293654	0.0962927	0.125123	0	0	0	0.134086	0.177481	0.117873	0	0	0
P47791_K.VGIQTDEK.G_	P47791	Glutathione reductase, mitochondrial	K.VGIQTDEK.G		0.247713	0.156819	0.1543	0	0	0	0.113958	0.0598914	0.172211	0	0	0	0.084667	0.172946	0.264442	0	0	0
P47911_R.YYPTEDVPR.K_	P47911	60S ribosomal protein L6	R.YYPTEDVPR.K		0.17598	0.0990594	0.109923	0.146199	0.173743	0.147766	0.119396	0.0552727	0.120645	0.151253	0.131442	0.140873	0.26947	0.0816824	0.331446	0.116631	0.179475	0.122129
P62737_K.YSVWIGGSILASLSTFQQMWISKQEYDEAGPSIVHRK.C_	P62737	Actin, aortic smooth muscle	K.YSVWIGGSILASLSTFQQMWISKQEYDEAGPSIVHRK.C		0.219649	0.0898639	0.223507	0	0	0	0.0792035	0.203906	0.137037	0	0	0	0.162666	0.101494	0.20723	0	0	0
Q00651_K.NIFYMKSDNKLPTGICYVMPSDLR.T_	Q00651	Integrin alpha-4	K.NIFYMKSDNKLPTGICYVMPSDLR.T		0.113938	0.0997323	0.104426	0	0	0	0.186756	0.0743623	0.159772	0	0	0	0.198803	0.0838963	0.274927	0	0	0
Q01853_K.AFEEAEK.N_	Q01853	Transitional endoplasmic reticulum ATPase	K.AFEEAEK.N		0.173952	0.136536	0.181216	0.110579	0.182382	0.105296	0.113451	0.176149	0.171469	0.134864	0.180248	0.0998346	0.180651	0.114264	0.121981	0.221064	0.119071	0.23026
Q3UHT7_K.QAEQLFNQMYNPAHNIEDDSR.M_	Q3UHT7	ERC protein 2	K.QAEQLFNQMYNPAHNIEDDSR.M		0.129792	0.089461	0.203768	0.117791	0.169101	0.116784	0.118529	0.154532	0.145836	0.0957249	0.0823697	0.0903138	0.154553	0.160621	0.237519	0.154368	0.352891	0.084924
Q5SSL4_K.EPINKMSLHNLATVFGPTLLRPSEVESKAHLTSAADIWSHDVMAQVQVLLYYLQHPPISFAELK.R_	Q5SSL4	Active breakpoint cluster region-related protein	K.EPINKMSLHNLATVFGPTLLRPSEVESKAHLTSAADIWSHDVMAQVQVLLYYLQHPPISFAELK.R		0.176382	0.145765	0.108851	0	0	0	0.131173	0.119712	0.106101	0	0	0	0.198303	0.181988	0.198843	0	0	0
Q60597_R.NITLSLVANPSHLEAADPVVMGKTK.A_HexNAc(3)Hex(6)	Q60597	2-oxoglutarate dehydrogenase, mitochondrial	R.NITLSLVANPSHLEAADPVVMGKTK.A	HexNAc(3)Hex(6)	0.14397	0.114775	0.148015	0	0	0	0.0974709	0.138327	0.152098	0	0	0	0.186841	0.111421	0.277104	0	0	0
Q64727_R.EAEAASIK.I_	Q64727	Vinculin	R.EAEAASIK.I		0.231005	0.0430592	0.0284788	0	0	0	0.0464504	0.0423881	0.263147	0	0	0	0.417509	0.0585193	0.126865	0	0	0
Q7TMK9_K.VWGNVGTVEWADPIEDPDPEVMAK.V_	Q7TMK9	Heterogeneous nuclear ribonucleoprotein Q	K.VWGNVGTVEWADPIEDPDPEVMAK.V		0.0581901	0.1451	0.176954	0.133816	0.124814	0.118404	0.154627	0.143239	0.115344	0.147855	0.132723	0.389395	0.162813	0.142882	0.164196	0.152089	0.0903734	0.230554
Q7TQ95_K.EEFEYIAFR.C_	Q7TQ95	Endoplasmic reticulum junction formation protein lunapark	K.EEFEYIAFR.C		0.186516	0.12108	0.149687	0.103966	0.145202	0.152392	0.158179	0.129183	0.118527	0.114144	0.149873	0.120432	0.184174	0.133762	0.215617	0.168192	0.202587	0.170413
Q8BX02_R.SELCLDLPEAPDDPAALETR.S_	Q8BX02	KN motif and ankyrin repeat domain-containing protein 2	R.SELCLDLPEAPDDPAALETR.S		0.176496	0.125004	0.204895	0	0	0	0.146701	0.177491	0.190269	0	0	0	0.121059	0.121809	0.130743	0	0	0
Q8CCK0_R.VEGIVHPTTAEIDLK.E_	Q8CCK0	Core histone macro-H2A.2	R.VEGIVHPTTAEIDLK.E		0.151378	0.137007	0.14	0.187844	0.170345	0.125944	0.166467	0.145045	0.139717	0.0842583	0.169755	0.150554	0.174589	0.146009	0.153867	0.140014	0.131862	0.234935
Q9CQF9_K.IVCSGLLQASSSNLISGSVMSIEEK.T_	Q9CQF9	Prenylcysteine oxidase	K.IVCSGLLQASSSNLISGSVMSIEEK.T		0.192163	0.118541	0.133271	0	0	0	0.164439	0.135575	0.154008	0	0	0	0.140445	0.167816	0.196716	0	0	0
Q9JIK5_R.WQLTVATEQPELEGPPDGYR.G_	Q9JIK5	Nucleolar RNA helicase 2	R.WQLTVATEQPELEGPPDGYR.G		0.1251	0.16281	0.13611	0	0	0	0.130204	0.190857	0.145131	0	0	0	0.184155	0.145935	0.08153	0	0	0
Q9JKF1_K.SWVNQMESQTGEASK.L_	Q9JKF1	Ras GTPase-activating-like protein IQGAP1	K.SWVNQMESQTGEASK.L		0.0872619	0.145991	0.119813	0.171113	0.152604	0.152537	0.144786	0.211247	0.0953722	0.145102	0.14707	0.209206	0.210177	0.151525	0.140967	0.160637	0.118417	0.155764
S4R2F3_K.EGHVGLVQELLGR.G_	S4R2F3	Ankyrin-2	K.EGHVGLVQELLGR.G		0.11423	0.178235	0.113494	0.0870611	0.188696	0.159882	0.137585	0.215948	0.0818585	0.121624	0.129022	0.139137	0.273734	0.112911	0.0878959	0.17545	0.230308	0.0967112
A0A2R8VHF9_K.TELEDTLDSTATQQELR.A_	A0A2R8VHF9	Myosin-11	K.TELEDTLDSTATQQELR.A		0.10757	0.158044	0.150116	0	0	0	0.143575	0.168934	0.118901	0	0	0	0.137311	0.157597	0.173613	0	0	0
B0QZW1_K.PAPATNTQNYATYR.E_	B0QZW1	Glutamate receptor 3	K.PAPATNTQNYATYR.E		0.0734055	0.147012	0.177613	0.103746	0.172641	0.138188	0.145882	0.194763	0.19487	0.0812109	0.0872496	0.0801566	0.181563	0.144532	0.0513501	0.134662	0.365081	0.0569752
E9Q1Z0_R.LRSEIDNLK.K_	E9Q1Z0	Keratin 90	R.LRSEIDNLK.K		0.182721	0.139314	0.210244	0	0	0	0.0708292	0.067048	0.142372	0	0	0	0.186973	0.0621952	0.202007	0	0	0
E9QNN1_R.GISHVIVDEIHER.D_	E9QNN1	ATP-dependent RNA helicase A	R.GISHVIVDEIHER.D		0.157041	0.166944	0.115403	0	0	0	0.208442	0.147906	0.0829312	0	0	0	0.186703	0.118014	0.165687	0	0	0
F2Z3U3_K.MFGAWLGELDR.L_	F2Z3U3	Ras association (RalGDS/AF-6) and pleckstrin homology domains 1	K.MFGAWLGELDR.L		0.0257049	0.149262	0.199433	0	0	0	0.132118	0.190943	0.179936	0	0	0	0.125222	0.130557	0.139156	0	0	0
P07724_K.QTALAELVKHK.P_	P07724	Serum albumin	K.QTALAELVKHK.P		0.231196	0.132195	0.171774	0	0	0	0.151573	0.0952635	0.148631	0	0	0	0.146961	0.0837316	0.196799	0	0	0
P43406_K.ENPETEEDVGPIVQHIYELR.N_	P43406	Integrin alpha-V	K.ENPETEEDVGPIVQHIYELR.N		0.129287	0.156403	0.106258	0	0	0	0.135291	0.13983	0.199717	0	0	0	0.132598	0.201529	0.0981889	0	0	0
P62996_R.GGGGGGGGWRAAQDR.D_	P62996	Transformer-2 protein homolog beta	R.GGGGGGGGWRAAQDR.D		0.162379	0.102514	0.191923	0	0	0	0.160683	0.0884306	0.131749	0	0	0	0.254059	0.0720462	0.182417	0	0	0
P97363_K.EIDEVGDLLQLK.Y_	P97363	Serine palmitoyltransferase 2	K.EIDEVGDLLQLK.Y		0.142714	0.115366	0.167562	0	0	0	0.185301	0.156025	0.213821	0	0	0	0.126251	0.171706	0.122009	0	0	0
P97927_K.NSSK.P_HexNAc(2)Hex(3)	P97927	Laminin subunit alpha-4	K.NSSK.P	HexNAc(2)Hex(3)	0.178523	0.125484	0.121983	0	0	0	0.164778	0.162098	0.152009	0	0	0	0.208795	0.0967842	0.15141	0	0	0
Q03145_K.YEVTYR.K_	Q03145	Ephrin type-A receptor 2	K.YEVTYR.K		0.279873	0.114189	0.00753458	0	0	0	0.0217982	0.0264472	0.211522	0	0	0	0.363219	0.00993711	0.249799	0	0	0
Q3UHD9_R.CSYYETCATYGLNVDR.V_	Q3UHD9	Arf-GAP with GTPase, ANK repeat and PH domain-containing protein 2	R.CSYYETCATYGLNVDR.V		0.140424	0.162318	0.139251	0	0	0	0.107364	0.164295	0.11468	0	0	0	0.199393	0.132276	0.112219	0	0	0
Q6P5E4_K.SGYWASHLAGR.K_	Q6P5E4	UDP-glucose:glycoprotein glucosyltransferase 1	K.SGYWASHLAGR.K		0.19256	0.128359	0.141504	0	0	0	0.226595	0.161958	0.175203	0	0	0	0.0705368	0.152541	0.181366	0	0	0
Q80U72_R.ELPKPFFR.L_	Q80U72	Protein scribble homolog	R.ELPKPFFR.L		0.162045	0.135023	0.164813	0	0	0	0.153324	0.129061	0.0986452	0	0	0	0.21398	0.162022	0.135276	0	0	0
Q80YN3_K.NKETSSSKDK.K_	Q80YN3	Breast carcinoma-amplified sequence 1 homolog	K.NKETSSSKDK.K		0.120325	0.12324	0.101436	0.153725	0.235074	0.1241	0.178463	0.0481693	0.0607937	0.0373922	0.176971	0.22905	0.367485	0.0885916	0.18989	0.10568	0.153503	0.162986
Q8BTM8_K.AEISFEDR.K_	Q8BTM8	Filamin-A	K.AEISFEDR.K		0.188713	0.138607	0.0930596	0	0	0	0.135269	0.180114	0.171403	0	0	0	0.132455	0.154485	0.158854	0	0	0
Q9QYB8_K.DESEETVPNPFSQLTDQELEEYK.K_	Q9QYB8	Beta-adducin	K.DESEETVPNPFSQLTDQELEEYK.K		0.0730542	0.175385	0.101036	0	0	0	0.117423	0.234106	0.149029	0	0	0	0.247039	0.104661	0.0932906	0	0	0
Q9WVL0_K.DGGQQFTEEFQTLNPMK.Q_	Q9WVL0	Maleylacetoacetate isomerase	K.DGGQQFTEEFQTLNPMK.Q		0.120694	0.0778014	0.0505791	0	0	0	0.144748	0.0603247	0.0593327	0	0	0	0.518823	0.0476077	0.141703	0	0	0
Q9Z2W1_R.VDPEELFTK.L_	Q9Z2W1	Serine/threonine-protein kinase 25	R.VDPEELFTK.L		0.13383	0.185672	0.182426	0	0	0	0.0939644	0.0895476	0.124945	0	0	0	0.215914	0.137212	0.143683	0	0	0
A0A0A0MQA5_R.EDMAALEK.D_	A0A0A0MQA5	Tubulin alpha chain (Fragment)	R.EDMAALEK.D		0.137088	0.172156	0.119733	0.0972603	0.130248	0.185093	0.10395	0.0936477	0.11795	0.141305	0.180207	0.169143	0.235134	0.144141	0.18402	0.138546	0.119111	0.190396
A0A1Y7VL34_R.YIFSMISDSSGVMVYGR.Y_	A0A1Y7VL34	Dystrobrevin	R.YIFSMISDSSGVMVYGR.Y		0.122188	0.160138	0.110296	0	0	0	0.132835	0.167113	0.125604	0	0	0	0.201343	0.0914605	0.198743	0	0	0
E9PX29_K.VLDQVLEVDK.I_	E9PX29	Spectrin beta chain	K.VLDQVLEVDK.I		0.17505	0.13765	0.208679	0	0	0	0.160546	0.133568	0.186217	0	0	0	0.11866	0.0635542	0.247752	0	0	0
E9Q7G0_R.HELAEATASQHR.A_	E9Q7G0	Nuclear mitotic apparatus protein 1	R.HELAEATASQHR.A		0.155135	0.14329	0.135003	0	0	0	0.116419	0.124184	0.156502	0	0	0	0.172111	0.175445	0.150507	0	0	0
E9QK62_K.STLQEIETR.R_	E9QK62	Ephexin-1	K.STLQEIETR.R		0.229603	0.129311	0.161428	0	0	0	0.125297	0.132247	0.154678	0	0	0	0.15227	0.137847	0.166872	0	0	0
G3X8Y3_R.NPENWAYYK.G_	G3X8Y3	N-alpha-acetyltransferase 15, NatA auxiliary subunit	R.NPENWAYYK.G		0.289168	0.155688	0.155394	0.088524	0.107017	0.195248	0.143435	0.144423	0.130841	0.152313	0.230744	0.189416	0.0982831	0.191362	0.112369	0.117224	0.0805535	0.162465
O08807_R.TESLQGLESDER.F_	O08807	Peroxiredoxin-4	R.TESLQGLESDER.F		0.178596	0.108228	0.154791	0	0	0	0.296016	0.0820121	0.0883506	0	0	0	0.0995789	0.12824	0.340821	0	0	0
O89103_K.SETHYFLCNEK.T_	O89103	Complement component C1q receptor	K.SETHYFLCNEK.T		0.180861	0.105473	0.125175	0.180234	0.215201	0.127408	0.183712	0.134633	0.133684	0.0794973	0.145149	0.138136	0.194897	0.164782	0.183478	0.144226	0.141918	0.156083
P04925_K.QHTVTTTTK.G_	P04925	Major prion protein	K.QHTVTTTTK.G		0.179625	0.156472	0.169224	0.108221	0.155738	0.177328	0.111913	0.236775	0.0937412	0.171389	0.147015	0.127191	0.126236	0.16381	0.150681	0.125224	0.148497	0.166845
P05214_R.LIGQIVSSITASLR.F_	P05214	Tubulin alpha-3 chain	R.LIGQIVSSITASLR.F		0.0355953	0.232558	0.252517	0.333387	0.140568	0.14086	0.0199285	0.185261	0.21419	0.0920432	0.10399	0.158984	0.0748321	0.0794129	0.172238	0.165292	0.121926	0.286687
P19001_R.LSVEADINGLR.R_	P19001	Keratin, type I cytoskeletal 19	R.LSVEADINGLR.R		0.190905	0.134594	0.108043	0.217315	0.131903	0.153709	0.17442	0.0786423	0.0916256	0.124543	0.0976535	0.218536	0.100877	0.122009	0.286722	0.130949	0.092574	0.182674
P19246_K.TLPTPKTEAK.E_	P19246	Neurofilament heavy polypeptide	K.TLPTPKTEAK.E		0.197557	0.115361	0.237198	0.153452	0.192722	0.147729	0.17113	0.159393	0.127387	0.0814491	0.191249	0.47833	0.0928315	0.149511	0.266556	0.0865719	0.118487	0.217382
P27612_K.HPNVNENFCNEK.G_	P27612	Phospholipase A-2-activating protein	K.HPNVNENFCNEK.G		0.0596809	0.0938421	0.0628377	0	0	0	0.0532456	0.0612981	0.106893	0	0	0	0.0893742	0.0188478	0.784463	0	0	0
P62281_R.VLLGETGKEKLPR.Y_	P62281	40S ribosomal protein S11	R.VLLGETGKEKLPR.Y		0.264274	0.0941295	0.0868806	0	0	0	0.114694	0.0555849	0.0536941	0	0	0	0.375783	0.0864528	0.249374	0	0	0
P70335_K.VSYDVTSAR.D_	P70335	Rho-associated protein kinase 1	K.VSYDVTSAR.D		0.151008	0.146997	0.148932	0	0	0	0.161652	0.15448	0.124224	0	0	0	0.146028	0.166002	0.146217	0	0	0
P81117_K.VHNTEPVENAR.I_	P81117	Nucleobindin-2	K.VHNTEPVENAR.I		0.148554	0.114275	0.0925343	0	0	0	0.137943	0.202691	0.161805	0	0	0	0.121914	0.168268	0.242359	0	0	0
Q00PI9_R.NFILDQCNVYNSGQR.R_	Q00PI9	Heterogeneous nuclear ribonucleoprotein U-like protein 2	R.NFILDQCNVYNSGQR.R		0.297523	0.0998607	0.115145	0	0	0	0.326928	0.0663971	0.0944019	0	0	0	0.186396	0.094763	0.173951	0	0	0
Q5DTX6_K.PGHSSVHPQSLGPSQEEGSR.G_	Q5DTX6	Junctional protein associated with coronary artery disease	K.PGHSSVHPQSLGPSQEEGSR.G		0.124997	0.159048	0.0969373	0.14762	0.156842	0.139988	0.188716	0.12042	0.129251	0.106201	0.182632	0.18163	0.186574	0.164676	0.149258	0.151063	0.160324	0.124323
Q64727_K.VENACTK.L_	Q64727	Vinculin	K.VENACTK.L		0.201195	0.0925658	0.192983	0.312999	0.150676	0.115474	0.20441	0.140464	0.185704	0.127797	0.130228	0.0779935	0.119635	0.137935	0.156666	0.164757	0.12991	0.189465
Q6P1F6_R.VPVFRPMDLMVEASPR.R_	Q6P1F6	Serine/threonine-protein phosphatase 2A 55 kDa regulatory subunit B alpha isoform	R.VPVFRPMDLMVEASPR.R		0.827327	0.0690267	0.303633	0	0	0	0.0749262	0.145159	0.0612088	0	0	0	0.0662629	0.103237	0.205231	0	0	0
Q8BIJ6_K.EPPYGADILR.W_	Q8BIJ6	Isoleucine--tRNA ligase, mitochondrial	K.EPPYGADILR.W		0.124152	0.135356	0.109384	0	0	0	0.169178	0.140938	0.171019	0	0	0	0.14459	0.168198	0.174295	0	0	0
Q8BX02_R.EVEVAASTAAGALAQR.A_	Q8BX02	KN motif and ankyrin repeat domain-containing protein 2	R.EVEVAASTAAGALAQR.A		0.166284	0.127328	0.176614	0	0	0	0.181448	0.153877	0.18932	0	0	0	0.111364	0.128458	0.155301	0	0	0
Q8CG76_R.ACHQLHQEGK.F_	Q8CG76	Aflatoxin B1 aldehyde reductase member 2	R.ACHQLHQEGK.F		0.135124	0.174426	0.129036	0.0777318	0.145152	0.153323	0.129489	0.107922	0.141714	0.123421	0.192571	0.117889	0.182076	0.150108	0.16916	0.152419	0.158329	0.202157
Q8R0G9_K.MVYPQADSKLR.N_	Q8R0G9	Nuclear pore complex protein Nup133	K.MVYPQADSKLR.N		0.244107	0.0751816	0.191101	0.157799	0.167092	0.15199	0.131186	0.0392769	0.130419	0.112058	0.190261	0.251143	0.162446	0.0435543	0.460565	0.137606	0.108347	0.191144
Q91V14_K.LVLLNMPGPPR.N_	Q91V14	Solute carrier family 12 member 5	K.LVLLNMPGPPR.N		0.135901	0.109284	0.372011	0.138203	0.20985	0.158626	0.221743	0.238335	0.190259	0.137294	0.144705	0.233053	0.0873387	0.0925054	0.190951	0.140491	0.185578	0.115897
Q9JLN9_R.DLELAVPGTYDPNQPIIR.I_	Q9JLN9	Serine/threonine-protein kinase mTOR	R.DLELAVPGTYDPNQPIIR.I		0.261412	0.166188	0.125329	0.172019	0.147187	0.169108	0.137261	0.161448	0.149541	0.206363	0.168736	0.147798	0.122545	0.122303	0.179381	0.129976	0.11758	0.124493
Q5U3K5_R.DKNIPAGLQSMNQALQR.R_	Q5U3K5	Rab-like protein 6	R.DKNIPAGLQSMNQALQR.R		0.123903	0.0906639	0.0679706	0.14049	0.326693	0.0690646	0.155609	0.0369564	0.0372656	0.0124705	0.238075	0.237331	0.412392	0.0557945	0.285164	0.0413239	0.0617785	0.18553
A0JNY3_K.IRDSNR.S_HexNAc(4)Hex(5)	A0JNY3	Gephyrin	K.IRDSNR.S	HexNAc(4)Hex(5)	0.235331	0.165361	0.122991	0	0	0	0.198832	0.199433	0.189238	0	0	0	0.0935343	0.153004	0.0903398	0	0	0
A6H6E2_R.LSSDVKQIGQCCEASWAASLNSSLEDLHSMLLDTQHGLR.Q_	A6H6E2	Multimerin-2	R.LSSDVKQIGQCCEASWAASLNSSLEDLHSMLLDTQHGLR.Q		0.11302	0.122216	0.146765	0	0	0	0.132716	0.198595	0.13433	0	0	0	0.137255	0.202302	0.189584	0	0	0
B8QI34_R.YLSAQRESTSIHDMNDK.L_	B8QI34	Liprin-alpha-2	R.YLSAQRESTSIHDMNDK.L		0.128786	0.139265	0.167238	0	0	0	0.126116	0.188718	0.127649	0	0	0	0.127978	0.18863	0.176771	0	0	0
E9PXY8_R.VLLDNVENK.M_	E9PXY8	Ubiquitin carboxyl-terminal hydrolase 7	R.VLLDNVENK.M		0.174082	0.126385	0.168545	0	0	0	0.298678	0.153565	0.0905319	0	0	0	0.155342	0.133404	0.0973212	0	0	0
E9QKK8_K.TNDDVDGPVEGAGFTYISSSPDEIALVK.G_	E9QKK8	Phospholipid-transporting ATPase	K.TNDDVDGPVEGAGFTYISSSPDEIALVK.G		0.146133	0.136754	0.129636	0	0	0	0.178239	0.124087	0.119273	0	0	0	0.173891	0.183155	0.148867	0	0	0
E9QPU1_R.WTCPCVCTGSSTR.H_	E9QPU1	von Willebrand factor	R.WTCPCVCTGSSTR.H		0.102117	0.117653	0.153682	0.190851	0.15271	0.140329	0.139605	0.199357	0.193987	0.168724	0.121036	0.165352	0.104763	0.176707	0.142364	0.130369	0.130014	0.155241
P26039_K.QQLTGHSK.R_	P26039	Talin-1	K.QQLTGHSK.R		0.128263	0.155618	0.163313	0.15534	0.181981	0.127668	0.192801	0.110638	0.142573	0.1728	0.159593	0.115891	0.179317	0.144779	0.106858	0.138945	0.149855	0.11867
Q62059_R.NGFDQCDYGWLSDASVR.H_	Q62059	Versican core protein	R.NGFDQCDYGWLSDASVR.H		0.186184	0.114628	0.244834	0.152173	0.167879	0.143095	0.202346	0.15891	0.152208	0.097205	0.122988	0.197701	0.137772	0.134533	0.119495	0.135325	0.239169	0.090194
Q6ZPE2_R.CLAHELHLHVQQNR.A_	Q6ZPE2	Myotubularin-related protein 5	R.CLAHELHLHVQQNR.A		0.112965	0.141927	0.177435	0	0	0	0.191375	0.139496	0.169331	0	0	0	0.138797	0.14233	0.113422	0	0	0
Q7TPM6_K.NEETQTFIYSLKQMLLNVEANSAK.V_	Q7TPM6	Fibronectin type III and SPRY domain-containing protein 1	K.NEETQTFIYSLKQMLLNVEANSAK.V		0.1712	0.162162	0.117321	0	0	0	0.15009	0.251872	0.167893	0	0	0	0.0704256	0.191993	0.116145	0	0	0
Q80Z24_R.CYLEDGASK.G_	Q80Z24	Neuronal growth regulator 1	R.CYLEDGASK.G		0.1963	0.163613	0.0998126	0	0	0	0.280379	0.173228	0.182134	0	0	0	0.111996	0.160684	0.154202	0	0	0
Q8C8U0_K.GSQGTSPFPMSPPSPDSR.K_	Q8C8U0	Liprin-beta-1	K.GSQGTSPFPMSPPSPDSR.K		0.189257	0.151122	0.116142	0.110302	0.182971	0.124844	0.152022	0.170755	0.124438	0.16499	0.140278	0.258988	0.148224	0.166814	0.162025	0.206872	0.104889	0.156661
Q8CBC8_K.GQMLHIPTMENGPK.L_	Q8CBC8	Branched-chain-amino-acid aminotransferase	K.GQMLHIPTMENGPK.L		0.227541	0.10282	0.217613	0.076989	0.135156	0.190195	0.104022	0.140855	0.131919	0.110236	0.160809	0.151	0.169348	0.18915	0.196277	0.147516	0.17952	0.196372
Q8JZN5_K.SGNVTTVMETIGR.K_	Q8JZN5	Acyl-CoA dehydrogenase family member 9, mitochondrial	K.SGNVTTVMETIGR.K		0.262501	0.122595	0.124652	0	0	0	0.161854	0.1811	0.158107	0	0	0	0.112085	0.083935	0.248006	0	0	0
Q91YW3_R.AECFIKEGEPR.K_	Q91YW3	DnaJ homolog subfamily C member 3	R.AECFIKEGEPR.K		0.382791	0.0926301	0.0730083	0	0	0	0.190994	0.0781318	0.0905973	0	0	0	0.172543	0.096492	0.311657	0	0	0
Q9DBG3_K.GEIFELK.A_	Q9DBG3	AP-2 complex subunit beta	K.GEIFELK.A		0.162423	0.13233	0.230274	0.1395	0.135669	0.14517	0.205493	0.168459	0.147016	0.181113	0.153602	0.184842	0.141773	0.12051	0.0956214	0.102202	0.16245	0.188783
Q9JKR6_K.LYQPEYQEVSTEEQR.E_	Q9JKR6	Hypoxia up-regulated protein 1	K.LYQPEYQEVSTEEQR.E		0.132569	0.157919	0.234255	0.136739	0.125433	0.111943	0.104197	0.154623	0.141387	0.076883	0.140957	0.366033	0.180597	0.116855	0.13147	0.16445	0.175259	0.263746
A0A087WPX3_R.DLELTDLAER.S_	A0A087WPX3	Neurofascin	R.DLELTDLAER.S		0.113089	0.246628	0.0846841	0	0	0	0.157522	0.124376	0.0705542	0	0	0	0.21043	0.124812	0.142732	0	0	0
A0A0R4J104_K.AKLIGIDDVPDAR.G_	A0A0R4J104	Disabled homolog 2 (Drosophila)	K.AKLIGIDDVPDAR.G		0.172112	0.134429	0.151376	0	0	0	0.16373	0.154625	0.143671	0	0	0	0.158731	0.177452	0.10639	0	0	0
A0A2I3BPY7_K.ESVFFAEAPFKAEISSIQENKDR.L_	A0A2I3BPY7	Ankycorbin	K.ESVFFAEAPFKAEISSIQENKDR.L		0.129694	0.122208	0.183576	0	0	0	0.119174	0.135862	0.102507	0	0	0	0.217394	0.115682	0.220434	0	0	0
A2AGI2_R.NATHFPPVCPQNIHTAVPEVMLPVWFTANLDIVATYIQEPNEDCLYLNVYVPTEDVKR.I_HexNAc(4)Hex(5)NeuGc(2)	A2AGI2	Neuroligin-3	R.NATHFPPVCPQNIHTAVPEVMLPVWFTANLDIVATYIQEPNEDCLYLNVYVPTEDVKR.I	HexNAc(4)Hex(5)NeuGc(2)	0.236204	0.153004	0.189525	0	0	0	0.160747	0.142528	0.133331	0	0	0	0.162339	0.0734876	0.19612	0	0	0
B1AZ14_R.STSVDDTDK.S_	B1AZ14	Cordon-bleu protein-like 1	R.STSVDDTDK.S		0.382653	0.0739343	0.0579764	0	0	0	0.107469	0.15103	0.360852	0	0	0	0.0828853	0.134146	0.106495	0	0	0
B8QI34_K.QNYEMAQMKER.L_	B8QI34	Liprin-alpha-2	K.QNYEMAQMKER.L		0.2261	0.129462	0.0957725	0	0	0	0.141531	0.0790537	0.128534	0	0	0	0.228748	0.12737	0.207737	0	0	0
D3YXG0_K.DGSPVSSFSNGIQILSGGR.I_	D3YXG0	Hemicentin-1	K.DGSPVSSFSNGIQILSGGR.I		0.202339	0.139133	0.0558434	0	0	0	0.209853	0.166974	0.173141	0	0	0	0.118059	0.118056	0.190706	0	0	0
E9Q6R7_K.DLAEMQEWMAQAEEDYLER.D_	E9Q6R7	Utrophin	K.DLAEMQEWMAQAEEDYLER.D		0.150095	0.202126	0.154761	0	0	0	0.0956762	0.192246	0.159122	0	0	0	0.13818	0.0744177	0.164718	0	0	0
O35598_K.YGPQGGCADHSVFER.M_	O35598	Disintegrin and metalloproteinase domain-containing protein 10	K.YGPQGGCADHSVFER.M		0.200185	0.140114	0.156302	0	0	0	0.227266	0.0977193	0.171727	0	0	0	0.183418	0.114904	0.0865541	0	0	0
Q3TLH4_K.PQSSFKPENHVR.I_	Q3TLH4	Protein PRRC2C	K.PQSSFKPENHVR.I		0.200813	0.0846132	0.070419	0	0	0	0.2364	0.296998	0.117601	0	0	0	0.0424282	0.179386	0.246331	0	0	0
Q3UGX2_K.DLQDAENFFQFQGDADDLK.A_	Q3UGX2	Spectrin beta chain	K.DLQDAENFFQFQGDADDLK.A		0.0539725	0.147387	0.115719	0	0	0	0.106119	0.167315	0.100801	0	0	0	0.291352	0.121744	0.100926	0	0	0
Q5FWX6_K.LCDFGFARIIGEK.S_	Q5FWX6	Serine/threonine-protein kinase	K.LCDFGFARIIGEK.S		0.171603	0.239134	0.131634	0	0	0	0.0474093	0.138411	0.0867654	0	0	0	0.21914	0.0944562	0.192749	0	0	0
Q5NCF2_K.DGFLSFQTSR.Y_	Q5NCF2	Trafficking protein particle complex subunit 1	K.DGFLSFQTSR.Y		0.17115	0.148567	0.195806	0	0	0	0.145352	0.0556672	0.172762	0	0	0	0.167593	0.0954865	0.194298	0	0	0
Q60931_K.VGLGFELEA.-_	Q60931	Voltage-dependent anion-selective channel protein 3	K.VGLGFELEA.-		0.136271	0.138669	0.142189	0	0	0	0.128103	0.181042	0.154682	0	0	0	0.154933	0.172157	0.149561	0	0	0
Q61292_K.RAGNSLAASTAEETAGSAQSR.A_	Q61292	Laminin subunit beta-2	K.RAGNSLAASTAEETAGSAQSR.A		0.223759	0.146789	0.111393	0	0	0	0.264389	0.0355518	0.071942	0	0	0	0.126288	0.294019	0.111922	0	0	0
Q62318_R.LASPSGSTSSGLEVVAPEVTSAPVSGPGILDDSATICR.V_	Q62318	Transcription intermediary factor 1-beta	R.LASPSGSTSSGLEVVAPEVTSAPVSGPGILDDSATICR.V		0.187095	0.114927	0.138816	0.201486	0.141355	0.146427	0.135348	0.157173	0.184113	0.184393	0.17895	0.112158	0.121079	0.16199	0.201434	0.145088	0.0971246	0.162337
Q64518_K.YLSRNHMDGVLGTFMQAR.S_	Q64518	Sarcoplasmic/endoplasmic reticulum calcium ATPase 3	K.YLSRNHMDGVLGTFMQAR.S		0.284404	0.139661	0.217736	0	0	0	0.163897	0.19463	0.107007	0	0	0	0.0871182	0.142733	0.135537	0	0	0
Q6PB66_R.SCGSLLPELSLAER.T_	Q6PB66	Leucine-rich PPR motif-containing protein, mitochondrial	R.SCGSLLPELSLAER.T		0.170985	0.114681	0.202986	0	0	0	0.15723	0.158892	0.18111	0	0	0	0.156575	0.105233	0.164543	0	0	0
Q80VA0_K.ALPYGDISELK.K_	Q80VA0	N-acetylgalactosaminyltransferase 7	K.ALPYGDISELK.K		0.240414	0.12711	0.124026	0.181957	0.189641	0.137676	0.149063	0.101772	0.143754	0.13567	0.132266	0.176176	0.172163	0.132786	0.225586	0.154109	0.126929	0.157119
Q811L6_K.EGGPATHQDRSTDTR.N_	Q811L6	Microtubule-associated serine/threonine-protein kinase 4	K.EGGPATHQDRSTDTR.N		0.238205	0.111278	0.145271	0	0	0	0.157114	0.0653903	0.0975177	0	0	0	0.22695	0.05601	0.302274	0	0	0
Q8BKE6_K.TSDPFETMLK.S_	Q8BKE6	Cytochrome P450 20A1	K.TSDPFETMLK.S		0.185302	0.131756	0.166272	0	0	0	0.136317	0.168621	0.150592	0	0	0	0.119682	0.171672	0.183751	0	0	0
Q8C570_R.SNGTNTSAPQDIYAVNGIAFHPVHGTLATVGSDGR.F_	Q8C570	mRNA export factor	R.SNGTNTSAPQDIYAVNGIAFHPVHGTLATVGSDGR.F		0.154265	0.138296	0.146217	0.075912	0.0705454	0.13718	0.115447	0.134012	0.147007	0.167392	0.0993624	0.374651	0.147895	0.153466	0.196481	0.147822	0.207711	0.230629
Q8VDD5_K.KLEEDQIIMEDQNCK.L_	Q8VDD5	Myosin-9	K.KLEEDQIIMEDQNCK.L		0.122901	0.139818	0.119596	0	0	0	0.166804	0.19023	0.126552	0	0	0	0.149495	0.202674	0.13174	0	0	0
Q8VHJ5_R.WMNVGHEEEELKPYSEPELDLSDAKR.I_	Q8VHJ5	Serine/threonine-protein kinase MARK1	R.WMNVGHEEEELKPYSEPELDLSDAKR.I		0.207566	0.116156	0.13458	0	0	0	0.14362	0.217095	0.194319	0	0	0	0.073676	0.193135	0.125176	0	0	0
Q99KR7_R.GANSSSGNPLVYLDVGADGQPLGR.V_	Q99KR7	Peptidyl-prolyl cis-trans isomerase F, mitochondrial	R.GANSSSGNPLVYLDVGADGQPLGR.V		0.154133	0.159377	0.135124	0.0935439	0.160177	0.122717	0.180943	0.152	0.13585	0.122443	0.214282	0.210498	0.179572	0.11279	0.174905	0.127464	0.180457	0.157392
Q99MR3_R.DISLWPPLVLIGIYATALSASMSSLIGASR.I_	Q99MR3	Solute carrier family 12 member 9	R.DISLWPPLVLIGIYATALSASMSSLIGASR.I		0.174103	0.106793	0.137046	0	0	0	0.203965	0.167684	0.10286	0	0	0	0.166814	0.22239	0.116062	0	0	0
Q9CPV4_K.TMVGFGPEDDHFVAELTYNYGIGDYK.L_	Q9CPV4	Glyoxalase domain-containing protein 4	K.TMVGFGPEDDHFVAELTYNYGIGDYK.L		0.21368	0.150245	0.157355	0	0	0	0.119683	0.147171	0.145233	0	0	0	0.15608	0.129552	0.208085	0	0	0
Q9DC51_R.SREYQLNDSASYYLNDLDR.I_	Q9DC51	Guanine nucleotide-binding protein G(k) subunit alpha	R.SREYQLNDSASYYLNDLDR.I		0.0179208	0.139634	0.109582	0.147684	0.189792	0.149949	0.067155	0.203851	0.133047	0.122238	0.130252	0.035061	0.183128	0.185915	0.241938	0.212117	0.200531	0.110352
S4R2F3_R.DSAMIDDTVVIPSHQVSALAK.E_	S4R2F3	Ankyrin-2	R.DSAMIDDTVVIPSHQVSALAK.E		0.46662	0.0932332	0.251152	0.100597	0.14828	0.185226	0.203545	0.198935	0.149973	0.126545	0.15821	0.17211	0.0815119	0.0988916	0.169818	0.181576	0.193614	0.0939384
A3KGU5_R.DCEQAENWMAAR.E_	A3KGU5	Spectrin alpha chain, non-erythrocytic 1	R.DCEQAENWMAAR.E		0.131001	0.166534	0.133116	0	0	0	0.1789	0.105594	0.145668	0	0	0	0.18773	0.129243	0.16195	0	0	0
A3KGU5_R.DMDDEESWIK.E_	A3KGU5	Spectrin alpha chain, non-erythrocytic 1	R.DMDDEESWIK.E		0.159573	0.144829	0.138228	0.100003	0.117163	0.180588	0.163295	0.132566	0.107935	0.158287	0.127484	0.196988	0.267845	0.0983225	0.132782	0.175659	0.199829	0.132714
B2RSH2_R.SREYQLNDSAAYYLNDLDR.I_	B2RSH2	Guanine nucleotide-binding protein G(i) subunit alpha-1	R.SREYQLNDSAAYYLNDLDR.I		0.0495482	0.236146	0.113315	0.0719042	0.206878	0.128919	0.0653533	0.154773	0.070951	0.100421	0.100824	0.0725245	0.250515	0.13965	0.1032	0.183071	0.293588	0.0390705
D3YXG0_K.DGQVVTSSSQALYIDK.G_	D3YXG0	Hemicentin-1	K.DGQVVTSSSQALYIDK.G		0.204613	0.128964	0.104198	0	0	0	0.193303	0.168218	0.149975	0	0	0	0.130359	0.105436	0.210436	0	0	0
D4AFX6_K.DSPTVVVEDLR.L_	D4AFX6	Arf-GAP with coiled-coil, ANK repeat and PH domain-containing protein 2	K.DSPTVVVEDLR.L		0.144139	0.146017	0.174259	0	0	0	0.132044	0.129897	0.103875	0	0	0	0.225417	0.120311	0.196517	0	0	0
O35452_K.DGPQAISVEGPQR.S_	O35452	Tenascin XB	K.DGPQAISVEGPQR.S		0.144897	0.164723	0.237068	0	0	0	0.169365	0.14669	0.161307	0	0	0	0.0690061	0.0537553	0.204053	0	0	0
P19137_R.GTLPDTCDLEQGLCSCSEDSGTCSCK.E_	P19137	Laminin subunit alpha-1	R.GTLPDTCDLEQGLCSCSEDSGTCSCK.E		0.0282819	0.229581	0.238022	0	0	0	0.229026	0.0326094	0.0180467	0	0	0	0.164627	0.0330378	0.429084	0	0	0
P20060_R.LQPALWPFPR.S_	P20060	Beta-hexosaminidase subunit beta	R.LQPALWPFPR.S		0.16165	0.15752	0.128055	0.171493	0.157385	0.137188	0.136197	0.133982	0.158503	0.211311	0.148742	0.176967	0.131739	0.148725	0.189839	0.114514	0.10723	0.15606
P47708_K.CGVETSNNRPHPVWLCK.I_	P47708	Rabphilin-3A	K.CGVETSNNRPHPVWLCK.I		0.138202	0.158835	0.253805	0.109519	0.076821	0.169466	0.203191	0.114663	0.174755	0.169147	0.184313	0.0818388	0.105923	0.077812	0.17816	0.170894	0.221901	0.120919
P50516_R.LEGDMATIQVYEETSGVSVGDPVLR.T_	P50516	V-type proton ATPase catalytic subunit A	R.LEGDMATIQVYEETSGVSVGDPVLR.T		0.128649	0.156426	0.19737	0.116965	0.122897	0.18001	0.172771	0.207384	0.173858	0.14663	0.126027	0.365792	0.0996107	0.132412	0.144433	0.14398	0.149563	0.174071
P56380_R.LSQEHQAYR.W_	P56380	Bis(5'-nucleosyl)-tetraphosphatase [asymmetrical]	R.LSQEHQAYR.W		0.163527	0.128384	0.10752	0	0	0	0.145291	0.127193	0.133601	0	0	0	0.193716	0.210215	0.177253	0	0	0
Q05186_K.TFDQLSPDESK.E_	Q05186	Reticulocalbin-1	K.TFDQLSPDESK.E		0.217985	0.154001	0.086363	0	0	0	0.169683	0.17255	0.133405	0	0	0	0.128187	0.181161	0.140608	0	0	0
Q5U458_K.AGFFGTIVEYGAER.K_	Q5U458	DnaJ homolog subfamily C member 11	K.AGFFGTIVEYGAER.K		0.112956	0.169263	0.0979487	0	0	0	0.157135	0.106145	0.197449	0	0	0	0.153781	0.194016	0.113481	0	0	0
Q6A0D4_K.PGSTGDVPSAQQPGIPSPSAENEAGEFPLR.G_	Q6A0D4	Raftlin	K.PGSTGDVPSAQQPGIPSPSAENEAGEFPLR.G		0.219978	0.116476	0.05847	0	0	0	0.179566	0.194459	0.169316	0	0	0	0.171006	0.139474	0.138749	0	0	0
Q6PFD5_R.FADQQHMDVGPAAR.A_	Q6PFD5	Disks large-associated protein 3	R.FADQQHMDVGPAAR.A		0.258321	0.136298	0.184406	0.227829	0.195287	0.173501	0.165245	0.186347	0.166837	0.117248	0.1379	0.166355	0.0761604	0.153793	0.136119	0.130371	0.129494	0.106322
Q8BFP9_K.LYSLEGYGTDAVIYIK.A_	Q8BFP9	[Pyruvate dehydrogenase (acetyl-transferring)] kinase isozyme 1, mitochondrial	K.LYSLEGYGTDAVIYIK.A		0.125862	0.113246	0.211484	0	0	0	0.167158	0.154766	0.162044	0	0	0	0.151468	0.119592	0.171685	0	0	0
Q8BJ71_K.NYTLVTVFGNLHQAQLGGVPGTYQLVRSFLNIK.L_HexNAc(5)Hex(6)Fuc(1)NeuAc(1)NeuGc(1)	Q8BJ71	Nuclear pore complex protein Nup93	K.NYTLVTVFGNLHQAQLGGVPGTYQLVRSFLNIK.L	HexNAc(5)Hex(6)Fuc(1)NeuAc(1)NeuGc(1)	0.217042	0.112962	0.113779	0	0	0	0.115875	0.145557	0.132605	0	0	0	0.176385	0.141248	0.249767	0	0	0
Q8BMJ2_R.LALADAGDTVEDANFVEAMADAGILR.L_	Q8BMJ2	Leucine--tRNA ligase, cytoplasmic	R.LALADAGDTVEDANFVEAMADAGILR.L		0.0889426	0.164977	0.0915341	0	0	0	0.128575	0.139028	0.138658	0	0	0	0.175198	0.209421	0.142844	0	0	0
Q8C8U0_R.HLATHFNLLIGAEAQHQK.R_	Q8C8U0	Liprin-beta-1	R.HLATHFNLLIGAEAQHQK.R		0.147184	0.137324	0.301878	0	0	0	0.121677	0.148262	0.130743	0	0	0	0.148023	0.10216	0.171058	0	0	0
Q99J77_R.PMVISSGMQSMDTMK.Q_	Q99J77	Sialic acid synthase	R.PMVISSGMQSMDTMK.Q		0.135267	0.156125	0.177878	0	0	0	0.113683	0.180551	0.148507	0	0	0	0.127608	0.142072	0.195428	0	0	0
Q99PV0_K.DVMDSTTTQKYWIDIQLR.W_	Q99PV0	Pre-mRNA-processing-splicing factor 8	K.DVMDSTTTQKYWIDIQLR.W		0.261753	0.0765275	0.13021	0	0	0	0.477087	0.091719	0.0919119	0	0	0	0.0796234	0.0971199	0.225299	0	0	0
Q9ET54_K.PSEIQQVNSPNLGFSMAALQMQFNTAER.E_	Q9ET54	Palladin	K.PSEIQQVNSPNLGFSMAALQMQFNTAER.E		0.225232	0.0847896	0.108563	0	0	0	0.19752	0.0762958	0.0889876	0	0	0	0.185979	0.0651806	0.386218	0	0	0
Q9JHU4_K.ADLAAVEAK.V_	Q9JHU4	Cytoplasmic dynein 1 heavy chain 1	K.ADLAAVEAK.V		0.126155	0.173344	0.134432	0	0	0	0.116133	0.167067	0.145629	0	0	0	0.146881	0.168016	0.157612	0	0	0
Q9QWR8_R.TPPMGWLAWER.F_	Q9QWR8	Alpha-N-acetylgalactosaminidase	R.TPPMGWLAWER.F		0.165496	0.130334	0.287876	0	0	0	0.119056	0.146974	0.189834	0	0	0	0.1252	0.0773413	0.147025	0	0	0
A0A0R4J2C1_K.DEPSEEAPMELGLKDPEEATLSFPAQSLSPEPVPQEEEKLSQR.N_	A0A0R4J2C1	Amyloid-beta A4 precursor protein-binding family B member 1	K.DEPSEEAPMELGLKDPEEATLSFPAQSLSPEPVPQEEEKLSQR.N		0.17895	0.172705	0.123009	0	0	0	0.19666	0.124276	0.170767	0	0	0	0.135062	0.0955963	0.115039	0	0	0
A2AEX6_K.FCANTCVDCR.K_	A2AEX6	Four and a half LIM domains protein 1	K.FCANTCVDCR.K		0.0738383	0.284383	0.048549	0.141101	0.16637	0.17819	0.147096	0.171577	0.0781549	0.115986	0.211879	0.173425	0.0390191	0.359549	0.0787991	0.122308	0.122098	0.163647
E9PUL5_R.AHGGHPGSPRGSLSRHPSSQLAGPGVEGGEGTQK.P_	E9PUL5	Proline-rich transmembrane protein 2	R.AHGGHPGSPRGSLSRHPSSQLAGPGVEGGEGTQK.P		0.373064	0.0998819	0.170795	0	0	0	0.261797	0.16766	0.18386	0	0	0	0.0904619	0.115985	0.194393	0	0	0
F8VPN7_R.QFETCSKSPITFEVEEFVPCIPK.H_	F8VPN7	Dedicator of cytokinesis protein 9	R.QFETCSKSPITFEVEEFVPCIPK.H		0.282911	0.0969439	0.238682	0	0	0	0.303132	0.12357	0.103397	0	0	0	0.115719	0.151934	0.135443	0	0	0
F8VQJ3_R.DNTAGPHCEK.C_	F8VQJ3	Laminin subunit gamma-1	R.DNTAGPHCEK.C		0.0985715	0.150396	0.17499	0.192427	0.139597	0.144102	0.110486	0.140151	0.164956	0.157294	0.137696	0.125448	0.150182	0.181844	0.132022	0.156864	0.150285	0.165641
O35633_K.LTNVATSVSNKSQAKVSGMFAR.M_	O35633	Vesicular inhibitory amino acid transporter	K.LTNVATSVSNKSQAKVSGMFAR.M		0.222109	0.0759263	0.184232	0	0	0	0.220243	0.227946	0.161976	0	0	0	0.121325	0.154203	0.18536	0	0	0
O55026_R.AGQSLVECLEQALR.D_	O55026	Ectonucleoside triphosphate diphosphohydrolase 2	R.AGQSLVECLEQALR.D		0.129824	0.164426	0.168586	0	0	0	0.130708	0.147399	0.224076	0	0	0	0.189318	0.0731298	0.16574	0	0	0
O88737_K.TSSSAQEK.K_	O88737	Protein bassoon	K.TSSSAQEK.K		0.094369	0.157763	0.157336	0	0	0	0.17165	0.225145	0.1937	0	0	0	0.0880271	0.195792	0.0811561	0	0	0
P03995_R.GLGPSRQLGTMPR.F_	P03995	Glial fibrillary acidic protein	R.GLGPSRQLGTMPR.F		0.0940921	0.107044	0.149716	0.127168	0.162503	0.120299	0.194966	0.159596	0.274513	0.143045	0.170209	0.161829	0.0925191	0.127472	0.185545	0.161331	0.128244	0.225275
P04925_R.YPNQVYYR.P_	P04925	Major prion protein	R.YPNQVYYR.P		0.118257	0.134886	0.0602599	0	0	0	0.123411	0.18959	0.143869	0	0	0	0.215137	0.165794	0.124622	0	0	0
P08121_K.DGTSGHPGPIGPPGPRGNR.G_	P08121	Collagen alpha-1(III) chain	K.DGTSGHPGPIGPPGPRGNR.G		0.162417	0.192164	0.0297779	0.140818	0.114575	0.167273	0.0185433	0.0723877	0.0844226	0.146812	0.18603	0.181934	0.401686	0.0154633	0.239428	0.144705	0.0899806	0.190845
P30416_K.TQLAVCQQR.T_	P30416	Peptidyl-prolyl cis-trans isomerase FKBP4	K.TQLAVCQQR.T		0.143117	0.188874	0.124041	0.0933707	0.173597	0.144138	0.19495	0.146034	0.100343	0.110042	0.0931663	0.0729619	0.105653	0.192723	0.131421	0.149539	0.29434	0.0834425
P62814_K.EMLKRIPQSTLSEFYPR.D_	P62814	V-type proton ATPase subunit B, brain isoform	K.EMLKRIPQSTLSEFYPR.D		0.261899	0.0981448	0.188165	0.197707	0.311142	0.123341	0.0907056	0.0649831	0.19764	0.132978	0.0653672	0.433802	0.121244	0.051616	0.420456	0.133895	0.0711137	0.117351
Q01705_K.DMTSGYVCTCR.E_	Q01705	Neurogenic locus notch homolog protein 1	K.DMTSGYVCTCR.E		0.167579	0.132603	0.110184	0	0	0	0.169927	0.140838	0.146761	0	0	0	0.123793	0.136978	0.241687	0	0	0
Q04447_R.HGGYQPSDEHK.T_	Q04447	Creatine kinase B-type	R.HGGYQPSDEHK.T		0.100213	0.201122	0.136032	0	0	0	0.124693	0.183998	0.194264	0	0	0	0.120999	0.096667	0.151168	0	0	0
Q08EB6_K.WSTANPSTVAGR.V_	Q08EB6	CLIP-associating protein 2	K.WSTANPSTVAGR.V		0.0889247	0.205357	0.146921	0.189011	0.136509	0.173321	0.156708	0.156568	0.0972419	0.141496	0.147049	0.143971	0.206273	0.0984394	0.098677	0.110216	0.117158	0.219525
Q5DTT2_K.RVSGGSGSSSSPFLDLTPEPGAAVYK.H_	Q5DTT2	PH and SEC7 domain-containing protein 1	K.RVSGGSGSSSSPFLDLTPEPGAAVYK.H		0.2869	0.118408	0.101407	0	0	0	0.116733	0.0685923	0.106181	0	0	0	0.232724	0.0789188	0.203998	0	0	0
Q62077_R.SGDITYGQFAQLYR.S_	Q62077	1-phosphatidylinositol 4,5-bisphosphate phosphodiesterase gamma-1	R.SGDITYGQFAQLYR.S		0.136439	0.157257	0.117973	0	0	0	0.146864	0.136032	0.114823	0	0	0	0.153404	0.131326	0.217405	0	0	0
Q8C2Q3_R.AQPSVSLGAPYR.G_	Q8C2Q3	RNA-binding protein 14	R.AQPSVSLGAPYR.G		0.121664	0.132163	0.142786	0.272198	0.114251	0.105138	0.167797	0.16026	0.0955061	0.1533	0.135227	0.158655	0.1589	0.167267	0.155613	0.134197	0.142388	0.157894
Q8K183_R.VLSIQSHVVR.G_	Q8K183	Pyridoxal kinase	R.VLSIQSHVVR.G		0.0936081	0.238699	0.120897	0	0	0	0.0777217	0.118327	0.235639	0	0	0	0.0959493	0.141767	0.142168	0	0	0
Q8R071_R.TYLEEELTK.A_	Q8R071	Inositol-trisphosphate 3-kinase A	R.TYLEEELTK.A		0.143767	0.185486	0.155513	0.136756	0.185253	0.131068	0.137252	0.118583	0.132414	0.116672	0.0930908	0.0902742	0.116064	0.144643	0.170334	0.140261	0.259527	0.112062
Q91YQ5_K.NIQVDSPYDISR.A_	Q91YQ5	Dolichyl-diphosphooligosaccharide--protein glycosyltransferase subunit 1	K.NIQVDSPYDISR.A		0.178383	0.136406	0.150572	0.137343	0.185952	0.143661	0.102311	0.137246	0.162214	0.139769	0.15219	0.125625	0.169699	0.202721	0.112852	0.137424	0.152589	0.160545
Q99JR5_R.GVVSDNCYPFSGREQNEASPTPR.C_	Q99JR5	Tubulointerstitial nephritis antigen-like	R.GVVSDNCYPFSGREQNEASPTPR.C		1.31669	0.00904373	0.240852	0	0	0	0.109107	0.10137	0.036682	0	0	0	0.0460654	0.199254	0.0270084	0	0	0
Q9CY64_K.LLGQVSAEDLAAEK.K_	Q9CY64	Biliverdin reductase A	K.LLGQVSAEDLAAEK.K		0.311437	0.13664	0.212587	0	0	0	0.119687	0.108973	0.11237	0	0	0	0.141565	0.0868968	0.245351	0	0	0
Q9DCN2_R.PYTPVSSDDDK.G_	Q9DCN2	NADH-cytochrome b5 reductase 3	R.PYTPVSSDDDK.G		0.0210509	0.189593	0.102424	0	0	0	0.0985149	0.173423	0.240236	0	0	0	0.154192	0.08399	0.165666	0	0	0
Q9EP69_K.VGECFNHAVWR.A_	Q9EP69	Phosphatidylinositide phosphatase SAC1	K.VGECFNHAVWR.A		0.142867	0.142527	0.0517605	0	0	0	0.24901	0.139731	0.191239	0	0	0	0.164714	0.127275	0.121289	0	0	0
Q9Z0E0_R.LLTTKEAPDGCPDHVLRALGVALLACFCSDPELASHPQVLNK.I_	Q9Z0E0	Neurochondrin	R.LLTTKEAPDGCPDHVLRALGVALLACFCSDPELASHPQVLNK.I		0.25963	0.087624	0.13551	0	0	0	0.217611	0.0898399	0.0647657	0	0	0	0.238791	0.10296	0.331542	0	0	0
A0A0N4SVL0_K.YLDSDTEK.E_	A0A0N4SVL0	Eukaryotic translation initiation factor 4 gamma 3	K.YLDSDTEK.E		0.179102	0.169615	0.0895785	0.168177	0.127531	0.178367	0.163245	0.127648	0.126654	0.10355	0.120109	0.277717	0.184205	0.164384	0.127425	0.163673	0.12602	0.221669
A0A0R4J101_R.KPERTSPSPPTQTPHQEAAPR.A_	A0A0R4J101	Anion exchange protein	R.KPERTSPSPPTQTPHQEAAPR.A		0.151871	0.13656	0.148908	0	0	0	0.0990171	0.162877	0.14172	0	0	0	0.164721	0.0958745	0.213299	0	0	0
A2AFF6_K.GPAEKGKSGNGGGKPPSGSNR.M_	A2AFF6	Cohesin subunit SA-2	K.GPAEKGKSGNGGGKPPSGSNR.M		0.214494	0.142432	0.136167	0	0	0	0.111969	0.0762565	0.145238	0	0	0	0.173024	0.10585	0.231477	0	0	0
B2RQE8_M.GLPTLEFSDSYLDSPDFR.E_	B2RQE8	Rho GTPase-activating protein 42	M.GLPTLEFSDSYLDSPDFR.E		0.148169	0.136737	0.10638	0.17347	0.180621	0.163367	0.161204	0.145446	0.220678	0.176669	0.114766	0.0892154	0.127414	0.12781	0.117393	0.165279	0.116247	0.140112
E9Q401_R.YSMQTSLIVAALKR.L_	E9Q401	Ryanodine receptor 2	R.YSMQTSLIVAALKR.L		0.067286	0.145355	0.178807	0	0	0	0.191449	0.146838	0.144209	0	0	0	0.17439	0.16189	0.110788	0	0	0
G3X8X0_R.EQLEGLLER.V_	G3X8X0	DEAH (Asp-Glu-Ala-His) box polypeptide 16, isoform CRA_a	R.EQLEGLLER.V		0.17928	0.127589	0.157597	0	0	0	0.089544	0.0523765	0.162475	0	0	0	0.202735	0.0708842	0.242993	0	0	0
G5E8T9_R.SLSALGATCARR.G_	G5E8T9	Hydroxyacyl glutathione hydrolase	R.SLSALGATCARR.G		0.311198	0.0945605	0.10493	0	0	0	0.108604	0.100698	0.0999387	0	0	0	0.168016	0.105143	0.286829	0	0	0
O08688_-.MFSCAKAYEDQNYSALK.R_	O08688	Calpain-5	-.MFSCAKAYEDQNYSALK.R		0.146954	0.121482	0.227531	0	0	0	0.117842	0.182583	0.148571	0	0	0	0.156481	0.157371	0.140465	0	0	0
P11247_R.SRDHGLPGYNAWR.R_	P11247	Myeloperoxidase	R.SRDHGLPGYNAWR.R		0.117158	0.138839	0.211838	0	0	0	0.121589	0.239222	0.0747065	0	0	0	0.060152	0.338205	0.109571	0	0	0
P60469_R.QLAEWLDDAK.Q_	P60469	Liprin-alpha-3	R.QLAEWLDDAK.Q		0.122357	0.106278	0.151759	0.0953083	0.123788	0.15758	0.0736781	0.0936199	0.145141	0.133836	0.184247	0.1488	0.254859	0.145695	0.248011	0.187588	0.133012	0.160762
Q07417_R.EEGDSWVLNGTK.A_	Q07417	Short-chain specific acyl-CoA dehydrogenase, mitochondrial	R.EEGDSWVLNGTK.A		0.154354	0.134612	0.175817	0	0	0	0.167375	0.10935	0.165916	0	0	0	0.142392	0.176409	0.131846	0	0	0
Q3UXS0_R.EQPPPAYEPPAPAPAPLPPPSAPSVQSSR.K_	Q3UXS0	Secretory carrier-associated membrane protein	R.EQPPPAYEPPAPAPAPLPPPSAPSVQSSR.K		0.109067	0.0914104	0.105681	0	0	0	0.151792	0.0976882	0.211047	0	0	0	0.193103	0.125372	0.245741	0	0	0
Q5SXR6_R.CYDEK.M_	Q5SXR6	Clathrin heavy chain	R.CYDEK.M		0.0736764	0.0965452	0.257118	0	0	0	0.114145	0.19441	0.271709	0	0	0	0.169737	0.0838966	0.0909123	0	0	0
Q60520_K.EAGGNYTPALTEQEVYAQVAR.L_	Q60520	Paired amphipathic helix protein Sin3a	K.EAGGNYTPALTEQEVYAQVAR.L		0.141667	0.152321	0.102566	0.208321	0.130766	0.118077	0.218272	0.171778	0.151353	0.180028	0.170205	0.109348	0.119398	0.121534	0.125804	0.15298	0.109329	0.144918
Q63961_R.VGCDLQPVDPTR.G_	Q63961	Endoglin	R.VGCDLQPVDPTR.G		0.227339	0.13686	0.107623	0	0	0	0.230522	0.131401	0.157539	0	0	0	0.125858	0.129723	0.154383	0	0	0
Q68FM4_R.GAPVSVYQIVVEEERPR.R_	Q68FM4	Ptprm protein	R.GAPVSVYQIVVEEERPR.R		0.289887	0.110507	0.150616	0.182498	0.151736	0.146811	0.144203	0.122251	0.099771	0.120605	0.151802	0.183316	0.212124	0.0968053	0.227255	0.147484	0.13485	0.197099
Q80WG5_R.CDLERIPHSIFSLHNLQEIDLKDNNLK.T_	Q80WG5	Volume-regulated anion channel subunit LRRC8A	R.CDLERIPHSIFSLHNLQEIDLKDNNLK.T		0.0861957	0.181212	0.143865	0	0	0	0.183642	0.180656	0.150625	0	0	0	0.101159	0.205714	0.108718	0	0	0
Q80ZJ8_R.GLYEELEQQLGEQR.H_	Q80ZJ8	EF-hand calcium-binding domain-containing protein 4A	R.GLYEELEQQLGEQR.H		0.166967	0.131695	0.149702	0	0	0	0.137016	0.122635	0.140178	0	0	0	0.153208	0.13831	0.205934	0	0	0
Q8BH95_K.NSSVGLIQLNRPKALNALCNGLIEELNQALETFEQDPAVGAIVLTGGDK.A_HexNAc(4)Hex(5)NeuAc(1)NeuGc(1)	Q8BH95	Enoyl-CoA hydratase, mitochondrial	K.NSSVGLIQLNRPKALNALCNGLIEELNQALETFEQDPAVGAIVLTGGDK.A	HexNAc(4)Hex(5)NeuAc(1)NeuGc(1)	0.142354	0.145693	0.163797	0	0	0	0.195234	0.131726	0.127582	0	0	0	0.217038	0.0797389	0.128634	0	0	0
Q8BRN9_K.VPSPLTDEEGDFILIHHEDLR.L_	Q8BRN9	Coiled-coil and C2 domain-containing protein 1B	K.VPSPLTDEEGDFILIHHEDLR.L		0.123786	0.187034	0.138363	0.121983	0.140285	0.181005	0.152994	0.209324	0.193997	0.201059	0.174569	0.125199	0.0805326	0.0890052	0.116212	0.127452	0.084504	0.14274
Q91ZZ3_K.EEFPTDLK.P_	Q91ZZ3	Beta-synuclein	K.EEFPTDLK.P		0.121082	0.162321	0.175146	0.13656	0.127373	0.161742	0.10992	0.15544	0.155905	0.136885	0.144486	0.177723	0.169503	0.176769	0.187756	0.190679	0.194092	0.192082
Q922U2_K.YEELQQTAGR.H_	Q922U2	Keratin, type II cytoskeletal 5	K.YEELQQTAGR.H		0.198288	0.135604	0.173833	0	0	0	0.170433	0.138024	0.11015	0	0	0	0.0873351	0.11827	0.195544	0	0	0
Q9D0I9_K.RFDADEEFK.K_	Q9D0I9	Arginine--tRNA ligase, cytoplasmic	K.RFDADEEFK.K		0.10036	0.127852	0.171566	0	0	0	0.124234	0.100433	0.164383	0	0	0	0.129158	0.080842	0.347742	0	0	0
Q9Z0U1_R.QQLAAHSK.R_	Q9Z0U1	Tight junction protein ZO-2	R.QQLAAHSK.R		0.162524	0.117918	0.194093	0	0	0	0.181326	0.196007	0.12826	0	0	0	0.162245	0.116228	0.159449	0	0	0
A0A0R4J0I9_R.AIALDPRDGILFWTDWDASLPRIEAASMSGAGR.R_	A0A0R4J0I9	Low density lipoprotein receptor-related protein 1	R.AIALDPRDGILFWTDWDASLPRIEAASMSGAGR.R		0.344019	0.106774	0.185264	0	0	0	0.332603	0.23201	0.0609937	0	0	0	0.0157714	0.131726	0.222557	0	0	0
D4AFX7_K.MQELALSEGALPR.H_	D4AFX7	DnaJ heat shock protein family (Hsp40) member C13	K.MQELALSEGALPR.H		0.187833	0.094116	0.0563628	0	0	0	0.126406	0.112897	0.0980319	0	0	0	0.362982	0.116469	0.177818	0	0	0
E9QNN1_K.NELTYQMEQDHNLQSVLQER.E_	E9QNN1	ATP-dependent RNA helicase A	K.NELTYQMEQDHNLQSVLQER.E		0.104105	0.157197	0.156771	0.140658	0.180474	0.156899	0.1677	0.0879855	0.192636	0.134149	0.149536	0.154146	0.155708	0.145314	0.125628	0.125207	0.128754	0.218751
F8VQC1_K.EAVSDLEQLWK.Q_	F8VQC1	Signal recognition particle subunit SRP72	K.EAVSDLEQLWK.Q		0.208505	0.077693	0.156879	0.149307	0.125444	0.167908	0.072335	0.065326	0.10241	0.149814	0.129359	0.219362	0.163834	0.0285248	0.5829	0.146952	0.114041	0.231422
G5E896_K.IQPVAKYDWEQK.Y_	G5E896	Enhancer of mRNA decapping 4, isoform CRA_b	K.IQPVAKYDWEQK.Y		0.0406041	0.0214855	0.0110243	0	0	0	0.0809477	0.0304235	0.0576001	0	0	0	0.722396	0.0133842	0.135331	0	0	0
O35452_K.DSDGRPQVMR.V_	O35452	Tenascin XB	K.DSDGRPQVMR.V		0.377517	0.0976346	0.151576	0	0	0	0.222303	0.148841	0.093246	0	0	0	0.105784	0.144843	0.147805	0	0	0
P11881_R.AQPVLYWCAR.N_	P11881	Inositol 1,4,5-trisphosphate receptor type 1	R.AQPVLYWCAR.N		0.234698	0.101334	0.217715	0	0	0	0.14778	0.111235	0.0945687	0	0	0	0.113912	0.12637	0.317403	0	0	0
P21981_R.QEDGSVLK.S_	P21981	Protein-glutamine gamma-glutamyltransferase 2	R.QEDGSVLK.S		0.136871	0.153663	0.137358	0.169804	0.181209	0.128493	0.109215	0.214877	0.168067	0.120669	0.157505	0.144401	0.114278	0.193662	0.129816	0.151808	0.134832	0.161828
P28271_K.QAPQTVHLPSGETLDVFDAAER.Y_	P28271	Cytoplasmic aconitate hydratase	K.QAPQTVHLPSGETLDVFDAAER.Y		0.116161	0.167035	0.100593	0.0897027	0.117296	0.138451	0.174946	0.172101	0.121891	0.152731	0.230784	0.206857	0.122791	0.128197	0.152482	0.105323	0.0875254	0.153977
P55065_R.TGLQLSQDSSGR.I_	P55065	Phospholipid transfer protein	R.TGLQLSQDSSGR.I		0.210952	0.151779	0.130776	0.155826	0.132049	0.153416	0.130897	0.20991	0.0915573	0.184768	0.121395	0.128287	0.169448	0.163623	0.118253	0.138017	0.17178	0.180323
P58871_R.HSLGQEVIGIGGSQDESEVPVR.E_	P58871	182 kDa tankyrase-1-binding protein	R.HSLGQEVIGIGGSQDESEVPVR.E		0.158052	0.0979561	0.16245	0.251827	0.0842487	0.152211	0.154674	0.152159	0.162745	0.163868	0.170246	0.125798	0.16369	0.184075	0.152244	0.191278	0.132624	0.0963704
P59764_R.NSAPASMSPDGTR.V_	P59764	Dedicator of cytokinesis protein 4	R.NSAPASMSPDGTR.V		0.0818947	0.102496	0.112088	0	0	0	0.0835189	0.112524	0.0784007	0	0	0	0.476366	0.0665032	0.10251	0	0	0
P70663_K.NYHMYVYPVHWQFNELDQHPADR.I_	P70663	SPARC-like protein 1	K.NYHMYVYPVHWQFNELDQHPADR.I		0.249192	0.103049	0.165551	0.168946	0.151877	0.180011	0.151869	0.136217	0.133278	0.185814	0.0896911	0.218386	0.168289	0.0698861	0.331813	0.13454	0.176712	0.187106
P97927_R.LSERENQYTLR.K_	P97927	Laminin subunit alpha-4	R.LSERENQYTLR.K		0.28151	0.121746	0.157436	0.155653	0.158553	0.117325	0.169035	0.113294	0.119437	0.153049	0.140664	0.170058	0.140781	0.187589	0.159698	0.211243	0.167832	0.093653
Q07797_R.YNQLYTYGYGSVAR.Y_	Q07797	Galectin-3-binding protein	R.YNQLYTYGYGSVAR.Y		0.0539846	0.131045	0.113355	0	0	0	0.130366	0.179784	0.193546	0	0	0	0.133444	0.199855	0.216279	0	0	0
Q5FWI3_R.AISPQYQPVVMLEK.G_	Q5FWI3	Cell surface hyaluronidase	R.AISPQYQPVVMLEK.G		0.209764	0.14926	0.0763489	0.144235	0.196162	0.120178	0.139219	0.171502	0.163662	0.149203	0.155929	0.141144	0.156401	0.129163	0.159476	0.128551	0.154245	0.128288
Q60597_R.SSPYPTDVAR.V_	Q60597	2-oxoglutarate dehydrogenase, mitochondrial	R.SSPYPTDVAR.V		0.34158	0.0937764	0.163202	0	0	0	0.189049	0.103927	0.118297	0	0	0	0.145594	0.1077	0.264198	0	0	0
Q60847_K.TLENLTPDTK.Y_	Q60847	Collagen alpha-1(XII) chain	K.TLENLTPDTK.Y		0.140298	0.11325	0.151071	0.12915	0.151801	0.147137	0.150971	0.148516	0.151851	0.185735	0.122522	0.188106	0.133713	0.230253	0.123844	0.201725	0.111088	0.162813
Q61768_R.FVCSPDEVMDTIDEGK.S_	Q61768	Kinesin-1 heavy chain	R.FVCSPDEVMDTIDEGK.S		0.116276	0.165031	0.177795	0.133817	0.125885	0.212661	0.124154	0.13017	0.122545	0.127909	0.158343	0.176623	0.172252	0.168408	0.127145	0.128239	0.134681	0.124523
Q61771_R.SVGATNMNEHSSR.S_	Q61771	Kinesin-like protein KIF3B	R.SVGATNMNEHSSR.S		0.265864	0.11498	0.148686	0.154044	0.127522	0.140573	0.167295	0.112128	0.118207	0.1401	0.142307	0.215104	0.138825	0.184983	0.157479	0.140242	0.152232	0.171416
Q64314_K.QDIGSHQSYSR.K_	Q64314	Hematopoietic progenitor cell antigen CD34	K.QDIGSHQSYSR.K		0.124468	0.155882	0.173596	0	0	0	0.0735878	0.182184	0.129114	0	0	0	0.135024	0.179744	0.197679	0	0	0
Q6ZWV3_K.FNADEFEDMVAEKR.L_	Q6ZWV3	60S ribosomal protein L10	K.FNADEFEDMVAEKR.L		0.485695	0.0749791	0.128473	0	0	0	0.208523	0.173746	0.104872	0	0	0	0.126528	0.159922	0.127761	0	0	0
Q8C570_R.SSNPMMVLQLPER.C_	Q8C570	mRNA export factor	R.SSNPMMVLQLPER.C		0.115688	0.187365	0.147059	0	0	0	0.130366	0.104928	0.147551	0	0	0	0.143023	0.150318	0.149247	0	0	0
Q8C7M3_R.VHLTEDQWGKGTLTPR.M_	Q8C7M3	E3 ubiquitin-protein ligase TRIM9	R.VHLTEDQWGKGTLTPR.M		0.296028	0.1215	0.178499	0	0	0	0.186238	0.120933	0.0858465	0	0	0	0.158267	0.138635	0.156336	0	0	0
Q8VCU2_R.ITDVTSGLLGGEDGR.V_	Q8VCU2	Glycosylphosphatidylinositol specific phospholipase D1, isoform CRA_b	R.ITDVTSGLLGGEDGR.V		0.217798	0.162687	0.129492	0.130298	0.199889	0.138183	0.114496	0.128535	0.118878	0.0917792	0.120834	0.110868	0.193555	0.132115	0.16995	0.171047	0.183385	0.215406
Q8VDM4_R.LGSIFGLGLAYAGSNR.E_	Q8VDM4	26S proteasome non-ATPase regulatory subunit 2	R.LGSIFGLGLAYAGSNR.E		0.282452	0.11463	0.0814085	0	0	0	0.107216	0.128506	0.154595	0	0	0	0.131196	0.116248	0.302141	0	0	0
Q99JF8_K.LEKEPTGTKSLNGGSDAQESNHPQHNGDSNEDGK.D_	Q99JF8	PC4 and SFRS1-interacting protein	K.LEKEPTGTKSLNGGSDAQESNHPQHNGDSNEDGK.D		0.117016	0.142239	0.171981	0	0	0	0.0904305	0.165211	0.133692	0	0	0	0.155049	0.152121	0.182713	0	0	0
Q99ME9_R.PPFIPEGVIARR.K_	Q99ME9	Nucleolar GTP-binding protein 1	R.PPFIPEGVIARR.K		0.191714	0.122735	0.15503	0	0	0	0.202083	0.142348	0.102226	0	0	0	0.173258	0.159558	0.162442	0	0	0
Q99MR8_K.IIEEAPAPGINPEVR.R_	Q99MR8	Methylcrotonoyl-CoA carboxylase subunit alpha, mitochondrial	K.IIEEAPAPGINPEVR.R		0.160294	0.139901	0.122485	0	0	0	0.117484	0.13693	0.162609	0	0	0	0.179335	0.155245	0.131674	0	0	0
Q9QUP5_R.LLVEAEQAK.V_	Q9QUP5	Hyaluronan and proteoglycan link protein 1	R.LLVEAEQAK.V		0.214325	0.174833	0.175667	0.0919342	0.195323	0.164998	0.18002	0.194455	0.193585	0.0925969	0.117995	0.0993477	0.122383	0.114068	0.112186	0.131128	0.29834	0.0792128
Q9QVP9_R.CLDPMVYMNDK.S_	Q9QVP9	Protein-tyrosine kinase 2-beta	R.CLDPMVYMNDK.S		0.171896	0.130456	0.165663	0	0	0	0.177478	0.109446	0.126072	0	0	0	0.149208	0.181087	0.214543	0	0	0
A0A0G2JDJ5_K.LDAYNQEK.Q_	A0A0G2JDJ5	Farnesyl pyrophosphate synthase (Fragment)	K.LDAYNQEK.Q		0.204267	0.138879	0.111922	0.100397	0.29435	0.198832	0.147723	0.125435	0.137232	0.0867484	0.0940411	0.138379	0.188598	0.117866	0.195971	0.104145	0.132603	0.101556
A0A0G2JE00_R.GGFFSPWKTPK.P_	A0A0G2JE00	Membrane-associated guanylate kinase, WW and PDZ domain-containing protein 2	R.GGFFSPWKTPK.P		0.181334	0.148347	0.0989048	0	0	0	0.100009	0.0858612	0.0916999	0	0	0	0.287072	0.13124	0.163197	0	0	0
A0A0R4J0A4_K.ERYDFCTENEESFILDPSSNLGNR.I_	A0A0R4J0A4	Vascular endothelial growth factor receptor 1	K.ERYDFCTENEESFILDPSSNLGNR.I		0.145222	0.15526	0.103787	0	0	0	0.158705	0.139439	0.142048	0	0	0	0.153657	0.164621	0.162748	0	0	0
A0A1B0GSX7_R.ALSMYEEAFQNTPEGDK.Y_	A0A1B0GSX7	Nuclear pore complex protein Nup98-Nup96	R.ALSMYEEAFQNTPEGDK.Y		0.108781	0.148134	0.215826	0.128794	0.214114	0.173095	0.157682	0.210746	0.143273	0.107975	0.1384	0.141672	0.131893	0.139152	0.107262	0.126515	0.153211	0.134972
A0A1W2P7Y9_K.SVQLTWTPGDDNNSPITKFIIEYEDAMHDAGLWR.H_	A0A1W2P7Y9	Neuronal cell adhesion molecule	K.SVQLTWTPGDDNNSPITKFIIEYEDAMHDAGLWR.H		0.355292	0.0910188	0.376517	0	0	0	0.189266	0.183945	0.0941537	0	0	0	0.0840169	0.0825561	0.19639	0	0	0
A0A1Y7VNZ6_R.NSIASCADEQPHIGNYR.L_	A0A1Y7VNZ6	Non-specific serine/threonine protein kinase	R.NSIASCADEQPHIGNYR.L		0.167103	0.159282	0.145698	0	0	0	0.165166	0.158468	0.14525	0	0	0	0.147465	0.128394	0.111944	0	0	0
A0A286YCV9_R.LMYEHELEQLRR.R_	A0A286YCV9	Kinesin family member 13B	R.LMYEHELEQLRR.R		0.320101	0.113274	0.208519	0	0	0	0.0923652	0.0528489	0.112885	0	0	0	0.164419	0.0608255	0.345232	0	0	0
B9EKR1_R.GISLPSQTGTNLPPHNVEGTSASLNSGSK.T_	B9EKR1	Receptor-type tyrosine-protein phosphatase zeta	R.GISLPSQTGTNLPPHNVEGTSASLNSGSK.T		0.160763	0.124084	0.162262	0	0	0	0.18484	0.0982885	0.144862	0	0	0	0.227868	0.104768	0.149746	0	0	0
D3Z0M9_R.CTYVVLDEADR.M_	D3Z0M9	DEAD (Asp-Glu-Ala-Asp) box polypeptide 23	R.CTYVVLDEADR.M		0.209427	0.111534	0.172124	0	0	0	0.125038	0.121668	0.152502	0	0	0	0.180797	0.10555	0.188674	0	0	0
E9Q9J4_R.TQDDDTVNK.L_	E9Q9J4	Inositol hexakisphosphate and diphosphoinositol-pentakisphosphate kinase 2	R.TQDDDTVNK.L		0.209504	0.210873	0.0529807	0	0	0	0.129964	0.0739374	0.195439	0	0	0	0.0849349	0.0526263	0.171153	0	0	0
F6XCT0_R.VQVQSNR.E_	F6XCT0	Microtubule-actin cross-linking factor 1 (Fragment)	R.VQVQSNR.E		0.216797	0.142731	0.18808	0	0	0	0.188968	0.114917	0.113707	0	0	0	0.131474	0.175397	0.112001	0	0	0
O35286_R.FEDCSSAK.T_	O35286	Pre-mRNA-splicing factor ATP-dependent RNA helicase DHX15	R.FEDCSSAK.T		0.14161	0.200296	0.147172	0	0	0	0.104714	0.150748	0.112699	0	0	0	0.12567	0.153024	0.195841	0	0	0
O55026_R.GGGISSYANDPSR.A_	O55026	Ectonucleoside triphosphate diphosphohydrolase 2	R.GGGISSYANDPSR.A		0.229713	0.199804	0.17621	0.0984601	0.163166	0.205236	0.13596	0.0896403	0.163207	0.140938	0.166437	0.0316669	0.190311	0.11559	0.145067	0.147043	0.258056	0.0653836
P16054_K.EAVSILKAFMTK.N_	P16054	Protein kinase C epsilon type	K.EAVSILKAFMTK.N		0.11896	0.181173	0.119769	0	0	0	0.125011	0.16429	0.114512	0	0	0	0.215901	0.126795	0.142374	0	0	0
P27546_K.ETETTLPIK.M_	P27546	Microtubule-associated protein 4	K.ETETTLPIK.M		0.10874	0.142094	0.122566	0	0	0	0.159976	0.106082	0.141183	0	0	0	0.17559	0.174616	0.204363	0	0	0
P29533_R.LHSGEMESEPKQR.Q_	P29533	Vascular cell adhesion protein 1	R.LHSGEMESEPKQR.Q		0.0740447	0.0997124	0.149005	0	0	0	0.12414	0.199346	0.205996	0	0	0	0.167812	0.253279	0.276274	0	0	0
P97350_R.NFTSR.F_HexNAc(2)Hex(2)	P97350	Plakophilin-1	R.NFTSR.F	HexNAc(2)Hex(2)	0.109466	0.153694	0.125173	0	0	0	0.139253	0.184515	0.138839	0	0	0	0.1629	0.162245	0.0963592	0	0	0
Q3UQ28_R.DPYTVGQAR.A_	Q3UQ28	Peroxidasin homolog	R.DPYTVGQAR.A		0.0877012	0.189422	0.169271	0	0	0	0.184016	0.151115	0.1392	0	0	0	0.138957	0.106656	0.144036	0	0	0
Q3UUG6_R.TVTPDASVYSDIVGK.I_	Q3UUG6	TBC1 domain family member 24	R.TVTPDASVYSDIVGK.I		0.267471	0.22348	0.219335	0	0	0	0.0915788	0.186287	0.094911	0	0	0	0.12477	0.0740819	0.16409	0	0	0
Q60960_K.EPNPPIDEVINTPGVVAR.F_	Q60960	Importin subunit alpha-5	K.EPNPPIDEVINTPGVVAR.F		0.134298	0.180465	0.195525	0	0	0	0.098353	0.139601	0.137285	0	0	0	0.150268	0.118723	0.152767	0	0	0
Q61335_K.QAESASEAAK.K_	Q61335	B-cell receptor-associated protein 31	K.QAESASEAAK.K		0.315131	0.124897	0.171285	0	0	0	0.150989	0.158557	0.110362	0	0	0	0.165997	0.100345	0.199966	0	0	0
Q6A068_K.QGMSHGELSSEAYNQVWEECYSQVLYLPAQSRYTR.A_	Q6A068	Cell division cycle 5-like protein	K.QGMSHGELSSEAYNQVWEECYSQVLYLPAQSRYTR.A		0.45914	0.0598887	0.153004	0	0	0	0.118099	0.0655913	0.0645573	0	0	0	0.190221	0.0627777	0.41309	0	0	0
Q80UG2_K.NWVERYYSDIGK.M_	Q80UG2	Plexin-A4	K.NWVERYYSDIGK.M		0.196366	0.191728	0.0931846	0	0	0	0.148632	0.0977372	0.112233	0	0	0	0.200581	0.157715	0.148656	0	0	0
Q8BJ71_R.NFSDEIR.H_HexNAc(2)	Q8BJ71	Nuclear pore complex protein Nup93	R.NFSDEIR.H	HexNAc(2)	0.163751	0.141592	0.113927	0	0	0	0.214102	0.208344	0.155393	0	0	0	0.107227	0.138808	0.159009	0	0	0
Q8CJH3_K.QSIQPGSPVNR.D_	Q8CJH3	Plexin-B1	K.QSIQPGSPVNR.D		0.0674652	0.176926	0.154434	0	0	0	0.185104	0.199664	0.165816	0	0	0	0.128636	0.100277	0.155868	0	0	0
Q8K449_R.ATFTNTERGALLTTHYMAEAEAVCDRVAIMVSGR.L_	Q8K449	ATP-binding cassette sub-family A member 9	R.ATFTNTERGALLTTHYMAEAEAVCDRVAIMVSGR.L		0.131754	0.142107	0.347868	0	0	0	0.0905133	0.124156	0.158315	0	0	0	0.0861845	0.143035	0.144093	0	0	0
Q91V89_K.RAEEFLTASQEAL.-_	Q91V89	Serine/threonine-protein phosphatase 2A 56 kDa regulatory subunit	K.RAEEFLTASQEAL.-		0.148494	0.171974	0.142015	0	0	0	0.106842	0.195494	0.156254	0	0	0	0.129233	0.0936536	0.186333	0	0	0
Q9DC37_R.AQGGNLNYSAK.Q_	Q9DC37	Major facilitator superfamily domain-containing protein 1	R.AQGGNLNYSAK.Q		0.188769	0.154557	0.099293	0.161975	0.208562	0.142779	0.154841	0.146682	0.151836	0.0959672	0.170619	0.0660846	0.179824	0.14025	0.0565187	0.100424	0.179594	0.106979
E9Q0S6_K.EPHLHSYK.E_	E9Q0S6	Tensin 1	K.EPHLHSYK.E		0.146513	0.140276	0.163296	0	0	0	0.142592	0.125618	0.130135	0	0	0	0.174424	0.157065	0.177001	0	0	0
E9Q4P1_R.TLLLQGHHDR.V_	E9Q4P1	WD repeat and FYVE domain-containing protein 1	R.TLLLQGHHDR.V		0.31107	0.136205	0.130839	0	0	0	0.178965	0.13871	0.154695	0	0	0	0.125004	0.152486	0.133981	0	0	0
F6VW30_R.RSPSLAMEK.T_	F6VW30	14-3-3 protein theta (Fragment)	R.RSPSLAMEK.T		0.143767	0.120464	0.0816371	0.194632	0.189826	0.10626	0.211427	0.0376149	0.0507594	0.206126	0.152225	0.154108	0.394212	0.0606472	0.173648	0.193725	0.08371	0.147114
F8WHW6_K.ALYSTAMESIQGGAAR.G_	F8WHW6	Phosphatidylinositol 4-phosphate 5-kinase type-1 gamma	K.ALYSTAMESIQGGAAR.G		0.197642	0.150567	0.194306	0.0925506	0.113426	0.142908	0.106268	0.143882	0.157028	0.166131	0.167262	0.148834	0.140194	0.107695	0.178963	0.183802	0.17831	0.140453
G3X8V6_K.SLPQSSWGNWSSWK.E_	G3X8V6	Oncostatin M receptor, isoform CRA_b	K.SLPQSSWGNWSSWK.E		0.0595739	0.169772	0.0913969	0	0	0	0.0889517	0.0946483	0.127023	0	0	0	0.189764	0.193839	0.182159	0	0	0
P09055_K.NVTNR.S_HexNAc(2)Hex(6)	P09055	Integrin beta-1	K.NVTNR.S	HexNAc(2)Hex(6)	0.191735	0.138668	0.105673	0	0	0	0.131734	0.180083	0.199518	0	0	0	0.168228	0.157817	0.109201	0	0	0
P29341_K.MNGMLLNDR.K_	P29341	Polyadenylate-binding protein 1	K.MNGMLLNDR.K		0.0929327	0.103247	0.0805457	0	0	0	0.199732	0.149819	0.128267	0	0	0	0.156089	0.171422	0.283818	0	0	0
P47753_K.IEGYDDQVLITEHGDLGNSR.F_	P47753	F-actin-capping protein subunit alpha-1	K.IEGYDDQVLITEHGDLGNSR.F		0.146538	0.146236	0.183825	0.143196	0.148264	0.144222	0.17015	0.0836915	0.1319	0.121858	0.158362	0.118791	0.162452	0.173087	0.161699	0.0903493	0.251825	0.0990912
Q3UER8_K.EGFGHLSPTGTTEFWLGNEK.I_	Q3UER8	Fibrinogen gamma chain	K.EGFGHLSPTGTTEFWLGNEK.I		0.109357	0.0971956	0.175181	0	0	0	0.126255	0.105094	0.106798	0	0	0	0.351883	0.378941	0.547923	0	0	0
Q61818_K.AWAEASSLPKDNGKPPFSLENHGACLDTVAK.T_	Q61818	Retinoic acid-induced protein 1	K.AWAEASSLPKDNGKPPFSLENHGACLDTVAK.T		0.416206	0.131847	0.222716	0	0	0	0.1489	0.168743	0.138167	0	0	0	0.0562874	0.112731	0.169834	0	0	0
Q64378_K.YTQAVIQYR.K_	Q64378	Peptidyl-prolyl cis-trans isomerase FKBP5	K.YTQAVIQYR.K		0.144827	0.152855	0.17061	0.175803	0.155891	0.178397	0.152096	0.151165	0.170999	0.148516	0.134976	0.17324	0.120163	0.116791	0.150815	0.188656	0.0635093	0.169601
Q6IRU2_K.SLEAASEK.Y_	Q6IRU2	Tropomyosin alpha-4 chain	K.SLEAASEK.Y		0.206931	0.199545	0.161402	0.185241	0.123315	0.0783847	0.122332	0.097356	0.153365	0.281073	0.177263	0.0580526	0.149964	0.0818244	0.166389	0.346126	0.0588794	0.0952216
Q8CDN6_K.DMSFLESDCDEQLLITVAFNQPVK.L_	Q8CDN6	Thioredoxin-like protein 1	K.DMSFLESDCDEQLLITVAFNQPVK.L		0.109906	0.191297	0.047423	0	0	0	0.126913	0.179424	0.0584456	0	0	0	0.324345	0.162707	0.0852854	0	0	0
Q8JZQ9_K.IINDYYPEEDGK.T_	Q8JZQ9	Eukaryotic translation initiation factor 3 subunit B	K.IINDYYPEEDGK.T		0.0963123	0.124648	0.234972	0	0	0	0.139524	0.140175	0.176842	0	0	0	0.135703	0.162463	0.14529	0	0	0
Q91W29_R.SYPMPDEPFCTELSEEQR.A_	Q91W29	Cytochrome c oxidase subunit 4 isoform 2, mitochondrial	R.SYPMPDEPFCTELSEEQR.A		0.232569	0.175324	0.0817566	0.143552	0.196043	0.134252	0.171826	0.114462	0.139872	0.134525	0.155485	0.0967588	0.16724	0.171907	0.119882	0.159389	0.158599	0.163016
Q9CW03_K.LDQDLNEVK.A_	Q9CW03	Structural maintenance of chromosomes protein 3	K.LDQDLNEVK.A		1.41426	0.0489133	0.0850001	0	0	0	0.149702	0.0460211	0.0725463	0	0	0	0.0696577	0.0726988	0.111882	0	0	0
Q9JMA1_R.LPAYLTIQMVR.F_	Q9JMA1	Ubiquitin carboxyl-terminal hydrolase 14	R.LPAYLTIQMVR.F		0.183456	0.167156	0.21166	0.137413	0.138879	0.150767	0.105439	0.169731	0.152067	0.157178	0.159318	0.183344	0.0825539	0.129613	0.201468	0.170906	0.101732	0.215354
Q9QYR7_K.GFAVMALAYNNYEDLPK.D_	Q9QYR7	Acyl-coenzyme A thioesterase 3	K.GFAVMALAYNNYEDLPK.D		0.0765736	0.0835036	0.452056	0.375297	0.171165	0.0975154	0.0394587	0.0994687	0.182927	0.121346	0.0887497	0.214938	0.148124	0.0341805	0.211168	0.151667	0.0382162	0.298155
Q9R0B6_K.TCNPVTGQCVCLPYVSGR.D_	Q9R0B6	Laminin subunit gamma-3	K.TCNPVTGQCVCLPYVSGR.D		0.185119	0.111233	0.183432	0.17111	0.13578	0.145894	0.125478	0.193068	0.155155	0.138877	0.139773	0.130937	0.15652	0.155266	0.134247	0.14894	0.185145	0.158339
Q9Z0P4_R.EPAPLNGSAAELPATKEENQTGPTTTPSDTQDLDMK.K_	Q9Z0P4	Paralemmin-1	R.EPAPLNGSAAELPATKEENQTGPTTTPSDTQDLDMK.K		0.133286	0.122412	0.201563	0	0	0	0.160543	0.252692	0.145479	0	0	0	0.0907568	0.214791	0.131898	0	0	0
A0A0R4J0G0_R.FPGCMQGR.I_	A0A0R4J0G0	Phosphoenolpyruvate carboxykinase [GTP], mitochondrial	R.FPGCMQGR.I		0.151554	0.134251	0.154453	0	0	0	0.128696	0.137316	0.163503	0	0	0	0.134731	0.173536	0.170162	0	0	0
B1ARU1_K.LDNLLGEVR.D_	B1ARU1	Microtubule-actin cross-linking factor 1	K.LDNLLGEVR.D		0.107906	0.20744	0.189196	0.159109	0.163132	0.14451	0.123238	0.155495	0.10133	0.146253	0.148233	0.0889289	0.180975	0.103911	0.116668	0.161422	0.169208	0.108804
B1AZ14_K.TQEGR.S_	B1AZ14	Cordon-bleu protein-like 1	K.TQEGR.S		0.211316	0.140322	0.170882	0	0	0	0.131282	0.160647	0.127164	0	0	0	0.207194	0.108434	0.104569	0	0	0
D3YUV9_K.DDDSGDHDQNEENSTQK.D_HexNAc(1)Fuc(1)	D3YUV9	Eukaryotic translation initiation factor 4E type 2	K.DDDSGDHDQNEENSTQK.D	HexNAc(1)Fuc(1)	0.186067	0.118302	0.169077	0	0	0	0.15287	0.0519709	0.117623	0	0	0	0.156687	0.0636061	0.209976	0	0	0
P08113_K.GYEVIYLTEPVDEYCIQALPEFDGKR.F_	P08113	Endoplasmin	K.GYEVIYLTEPVDEYCIQALPEFDGKR.F		0.224479	0.0961297	0.140887	0	0	0	0.200453	0.148552	0.1609	0	0	0	0.147047	0.197575	0.12085	0	0	0
P15208_K.FVMDGGYLDPPDNCPER.L_	P15208	Insulin receptor	K.FVMDGGYLDPPDNCPER.L		0.184631	0.14847	0.11099	0	0	0	0.130017	0.138001	0.164999	0	0	0	0.130981	0.165402	0.185644	0	0	0
P20357_K.EKPFKTGR.G_	P20357	Microtubule-associated protein 2	K.EKPFKTGR.G		0.495599	0.0793084	0.140333	0	0	0	0.204639	0.10227	0.095888	0	0	0	0.145311	0.181504	0.154427	0	0	0
P37889_R.QGYQLAEDGHTCTDIDECAQGAGILCTFR.C_	P37889	Fibulin-2	R.QGYQLAEDGHTCTDIDECAQGAGILCTFR.C		0.141765	0.117486	0.239326	0.206508	0.0947373	0.155979	0.0764221	0.330998	0.127128	0.126841	0.110354	0.123479	0.0530837	0.112448	0.153812	0.172315	0.143521	0.239113
P70206_R.QDACERAEEPQR.F_	P70206	Plexin-A1	R.QDACERAEEPQR.F		0.136234	0.116295	0.106275	0	0	0	0.152252	0.129717	0.0959766	0	0	0	0.36193	0.0833706	0.100012	0	0	0
Q01405_K.SGYQDMPEYENFR.H_	Q01405	Protein transport protein Sec23A	K.SGYQDMPEYENFR.H		0.216869	0.155933	0.173033	0	0	0	0.127022	0.0793991	0.12261	0	0	0	0.14549	0.115035	0.237966	0	0	0
Q30D77_K.VSDGKYWIDPNLGCSSDAFEVFCNFSAGGQTCLSPVSVTK.L_HexNAc(4)Hex(3)	Q30D77	Collagen alpha-1(XXIV) chain	K.VSDGKYWIDPNLGCSSDAFEVFCNFSAGGQTCLSPVSVTK.L	HexNAc(4)Hex(3)	0.202842	0.141963	0.156564	0	0	0	0.115228	0.15771	0.148433	0	0	0	0.124762	0.141879	0.183346	0	0	0
Q3TCH7_K.FLEETNCLYAAEGQR.L_	Q3TCH7	Cullin-4A	K.FLEETNCLYAAEGQR.L		0.206977	0.106067	0.20965	0	0	0	0.13996	0.0934284	0.111335	0	0	0	0.186555	0.102202	0.279595	0	0	0
Q3UHD1_K.NENVATLSVSSLER.R_	Q3UHD1	Adhesion G protein-coupled receptor B1	K.NENVATLSVSSLER.R		0.323261	0.128458	0.124727	0	0	0	0.168869	0.106169	0.111254	0	0	0	0.130736	0.0870383	0.310758	0	0	0
Q3UHD6_K.SESGYGFNVR.G_	Q3UHD6	Sorting nexin-27	K.SESGYGFNVR.G		0.146943	0.153773	0.152715	0.169536	0.112024	0.180579	0.130387	0.124456	0.134276	0.108991	0.0867656	0.398298	0.18344	0.139675	0.167006	0.157536	0.109861	0.272046
Q60847_K.ILLTPMAAGSR.H_	Q60847	Collagen alpha-1(XII) chain	K.ILLTPMAAGSR.H		0.167755	0.157383	0.167748	0.227805	0.118411	0.14141	0.127839	0.141714	0.153356	0.135625	0.106054	0.240433	0.129125	0.186889	0.100575	0.187008	0.129719	0.19552
Q60902_R.SLKCTQDDINQAR.S_	Q60902	Epidermal growth factor receptor substrate 15-like 1	R.SLKCTQDDINQAR.S		0.198428	0.110027	0.135756	0	0	0	0.227403	0.14804	0.135972	0	0	0	0.193836	0.118992	0.15005	0	0	0
Q61792_K.PYCNAHYPK.Q_	Q61792	LIM and SH3 domain protein 1	K.PYCNAHYPK.Q		0.130813	0.143947	0.132087	0	0	0	0.143664	0.121542	0.135844	0	0	0	0.173239	0.113852	0.247088	0	0	0
Q6A0A9_K.TPLIDLCDGQAEQAAK.V_	Q6A0A9	Constitutive coactivator of PPAR-gamma-like protein 1	K.TPLIDLCDGQAEQAAK.V		0.103948	0.131062	0.155765	0	0	0	0.15384	0.169499	0.179409	0	0	0	0.13505	0.105629	0.182098	0	0	0
Q6NV83_K.YSEMSEEKR.A_	Q6NV83	U2 snRNP-associated SURP motif-containing protein	K.YSEMSEEKR.A		0.156848	0.201639	0.0718215	0	0	0	0.144916	0.127231	0.13359	0	0	0	0.157783	0.181258	0.0911169	0	0	0
Q80VP0_K.DDPKELPDPFNDLSVGGWEITEEPVGRLSVWAVSLQGK.V_	Q80VP0	Tectonin beta-propeller repeat-containing protein 1	K.DDPKELPDPFNDLSVGGWEITEEPVGRLSVWAVSLQGK.V		0.0951031	0.11436	0.115253	0	0	0	0.222042	0.133358	0.110503	0	0	0	0.181888	0.146558	0.128005	0	0	0
Q80VP0_K.HSFALYTPERTR.Q_	Q80VP0	Tectonin beta-propeller repeat-containing protein 1	K.HSFALYTPERTR.Q		0.249886	0.0907939	0.120901	0.0400885	0.092527	0.16082	0.110803	0.138068	0.195575	0.177334	0.137601	0.101909	0.0954467	0.125723	0.215306	0.188169	0.182038	0.130538
Q8BHN3_K.DEPGAWEETFKTHSDSK.P_	Q8BHN3	Neutral alpha-glucosidase AB	K.DEPGAWEETFKTHSDSK.P		0.115153	0.161274	0.147986	0	0	0	0.118667	0.17997	0.168312	0	0	0	0.157217	0.161986	0.0985092	0	0	0
Q8C2Q3_R.QPTPPFFGR.D_	Q8C2Q3	RNA-binding protein 14	R.QPTPPFFGR.D		0.162917	0.129531	0.123514	0	0	0	0.186316	0.140519	0.139635	0	0	0	0.12264	0.164534	0.149778	0	0	0
Q8CGB6_K.RHLPGSGQQPSPPAR.S_	Q8CGB6	Tensin-2	K.RHLPGSGQQPSPPAR.S		0.197181	0.110731	0.251554	0	0	0	0.147271	0.113831	0.134834	0	0	0	0.146691	0.160586	0.174304	0	0	0
Q8CHK3_K.TPSQATSSQAK.E_	Q8CHK3	Lysophospholipid acyltransferase 7	K.TPSQATSSQAK.E		0.152901	0.128186	0.134757	0.152407	0.155575	0.132887	0.0952804	0.177698	0.135141	0.12364	0.154608	0.132661	0.198981	0.166981	0.12902	0.151031	0.164672	0.144104
Q8JZQ9_R.YWLEEAECR.D_	Q8JZQ9	Eukaryotic translation initiation factor 3 subunit B	R.YWLEEAECR.D		0.202554	0.122112	0.126986	0	0	0	0.164139	0.156042	0.180855	0	0	0	0.14075	0.152007	0.14273	0	0	0
Q8R0Y6_R.FADGDVDAVLSR.A_	Q8R0Y6	Cytosolic 10-formyltetrahydrofolate dehydrogenase	R.FADGDVDAVLSR.A		0.350537	0.141131	0.265938	0.101786	0.167235	0.193681	0.0358482	0.120909	0.13774	0.125251	0.195673	0.177321	0.0729332	0.0865175	0.31968	0.131555	0.0910507	0.168284
Q8VHQ3_K.MHEMPDYSMAYGNPGVADVPPPWSGFKEQSPQTLLELKR.Q_	Q8VHQ3	Protein phosphatase 1 regulatory inhibitor subunit 16B	K.MHEMPDYSMAYGNPGVADVPPPWSGFKEQSPQTLLELKR.Q		0.158772	0.147664	0.142715	0	0	0	0.186177	0.104489	0.162502	0	0	0	0.139297	0.135485	0.108527	0	0	0
Q99L43_K.LIQQFLTLRPDQQLHIFNTLK.S_	Q99L43	Phosphatidate cytidylyltransferase 2	K.LIQQFLTLRPDQQLHIFNTLK.S		0.0692019	0.172558	0.269211	0	0	0	0.141536	0.179016	0.182692	0	0	0	0.124182	0.114894	0.0909178	0	0	0
A2AVJ7_K.LLATEQEDAAVAK.S_	A2AVJ7	Ribosome-binding protein 1	K.LLATEQEDAAVAK.S		0.170686	0.15756	0.142942	0	0	0	0.108216	0.194632	0.1323	0	0	0	0.173219	0.148853	0.135221	0	0	0
B1AZI6_K.DPPPRNAVASVQNGPGGGTSSSSIGNASKSDESGAEETDK.S_	B1AZI6	THO complex subunit 2	K.DPPPRNAVASVQNGPGGGTSSSSIGNASKSDESGAEETDK.S		0.205548	0.161099	0.114262	0	0	0	0.101642	0.168113	0.185882	0	0	0	0.11432	0.12034	0.199523	0	0	0
E9Q634_K.NGFEQFCINFVNEK.L_	E9Q634	Unconventional myosin-Ie	K.NGFEQFCINFVNEK.L		0.178107	0.0731697	0.218598	0.208441	0.147526	0.148567	0.145809	0.119105	0.12228	0.146141	0.118778	0.165342	0.135539	0.119748	0.299119	0.117792	0.146448	0.154075
F8WIS9_K.MCDPGMTAFEPEALGNLVEGLDFHR.F_	F8WIS9	Calcium/calmodulin-dependent protein kinase type II subunit alpha	K.MCDPGMTAFEPEALGNLVEGLDFHR.F		0.206728	0.158857	0.17203	0	0	0	0.156569	0.227612	0.145854	0	0	0	0.151222	0.0848986	0.192082	0	0	0
G5E8F8_K.DISPFSYTAPR.Y_	G5E8F8	Integrin beta	K.DISPFSYTAPR.Y		0.190587	0.111163	0.19841	0.215703	0.136599	0.177928	0.123035	0.173068	0.161642	0.174139	0.13678	0.153849	0.138109	0.120194	0.191397	0.120352	0.122441	0.141236
O35927_K.STGNYVDFYSAAR.P_	O35927	Catenin delta-2	K.STGNYVDFYSAAR.P		0.101183	0.151976	0.0897359	0.0821791	0.132774	0.15605	0.179979	0.228397	0.0975712	0.144564	0.149499	0.126678	0.199723	0.10849	0.150625	0.13308	0.226892	0.0936032
P11087_K.DGEAGAQGAPGPAGPAGER.G_	P11087	Collagen alpha-1(I) chain	K.DGEAGAQGAPGPAGPAGER.G		0.147052	0.167263	0.217547	0	0	0	0.105603	0.224173	0.162045	0	0	0	0.0832345	0.178836	0.042284	0	0	0
P26040_R.DQWEDR.I_	P26040	Ezrin	R.DQWEDR.I		0.115393	0.125984	0.108187	0	0	0	0.121075	0.21439	0.1353	0	0	0	0.131604	0.14793	0.158703	0	0	0
P57780_K.VLAVNQENEHLMEDYER.L_	P57780	Alpha-actinin-4	K.VLAVNQENEHLMEDYER.L		0.0800841	0.128798	0.130385	0.177005	0.14938	0.128673	0.14905	0.144202	0.179374	0.166103	0.143627	0.131864	0.168733	0.144115	0.183474	0.155035	0.169157	0.128586
P62259_K.AASDIAMTELPPTHPIR.L_	P62259	14-3-3 protein epsilon	K.AASDIAMTELPPTHPIR.L		0.20623	0.196679	0.134306	0.165421	0.157639	0.161303	0.0789045	0.126251	0.161205	0.111561	0.136996	0.219425	0.13258	0.112936	0.226258	0.172179	0.107747	0.257865
Q3UX10_R.SFGGGTGSGFTSLLMER.L_	Q3UX10	Tubulin alpha chain-like 3	R.SFGGGTGSGFTSLLMER.L		0.0405706	0.128781	0.132107	0.127128	0.0678676	0.128491	0.120539	0.212294	0.200993	0.258347	0.264699	0.234168	0.300666	0.202908	0.267035	0.228735	0.146351	0.308912
Q61035_K.DQGGELLSLR.Y_	Q61035	Histidine--tRNA ligase, cytoplasmic	K.DQGGELLSLR.Y		0.169224	0.179936	0.118886	0	0	0	0.100082	0.165307	0.109044	0	0	0	0.140014	0.174534	0.188663	0	0	0
Q61235_K.KPSLVSDLPWEGASPQSPSFSGSEDSGSPKHQNTTK.D_	Q61235	Beta-2-syntrophin	K.KPSLVSDLPWEGASPQSPSFSGSEDSGSPKHQNTTK.D		0.148171	0.0990132	0.381031	0	0	0	0.256785	0.097717	0.135226	0	0	0	0.0828526	0.131631	0.136724	0	0	0
Q61292_R.PFFYRDPTK.D_	Q61292	Laminin subunit beta-2	R.PFFYRDPTK.D		0.144981	0.128207	0.109769	0	0	0	0.15816	0.15816	0.133484	0	0	0	0.17357	0.168031	0.164081	0	0	0
Q61686_K.CPQIVIAFYEER.L_	Q61686	Chromobox protein homolog 5	K.CPQIVIAFYEER.L		0.0779779	0.147168	0.155711	0	0	0	0.156819	0.122785	0.140214	0	0	0	0.136095	0.193516	0.198963	0	0	0
Q61771_K.EATKINLSLSALGNVISALVDGKSTHIPYR.D_HexNAc(5)Hex(6)Fuc(1)	Q61771	Kinesin-like protein KIF3B	K.EATKINLSLSALGNVISALVDGKSTHIPYR.D	HexNAc(5)Hex(6)Fuc(1)	0.117288	0.122842	0.140115	0	0	0	0.212672	0.141757	0.112764	0	0	0	0.173693	0.14538	0.165476	0	0	0
Q62417_K.RESDGTPGGLASLENER.Q_	Q62417	Sorbin and SH3 domain-containing protein 1	K.RESDGTPGGLASLENER.Q		0.141523	0.123422	0.166445	0	0	0	0.163552	0.124326	0.12497	0	0	0	0.202158	0.109264	0.202743	0	0	0
Q63844_K.ELIFQETAR.F_	Q63844	Mitogen-activated protein kinase 3	K.ELIFQETAR.F		0.189876	0.174203	0.12283	0	0	0	0.108451	0.118542	0.145412	0	0	0	0.160736	0.117392	0.223706	0	0	0
Q6IRU5_K.VAQLCDFNPKSSK.Q_	Q6IRU5	Clathrin light chain B	K.VAQLCDFNPKSSK.Q		0.0831051	0.1685	0.264672	0	0	0	0.134581	0.458409	0.225879	0	0	0	0.0662259	0.0883291	0.0387661	0	0	0
Q6P1Y9_R.GVFINVEKVANESQKTPR.D_	Q6P1Y9	Exocyst complex component 1	R.GVFINVEKVANESQKTPR.D		0.0483467	0.131639	0.0938508	0	0	0	0.192159	0.18099	0.128865	0	0	0	0.201017	0.186295	0.135023	0	0	0
Q6ZPF4_K.VEELEEHVSHLTEK.L_	Q6ZPF4	Formin-like protein 3	K.VEELEEHVSHLTEK.L		0.154471	0.123615	0.152931	0	0	0	0.127915	0.0735815	0.0943021	0	0	0	0.268644	0.150017	0.180716	0	0	0
Q80TL0_K.SSLPERSGAGEPRVSFNLGSTGQQICR.M_	Q80TL0	Protein phosphatase 1E	K.SSLPERSGAGEPRVSFNLGSTGQQICR.M		0.281774	0.0599011	0.305479	0	0	0	0.177207	0.24712	0.213595	0	0	0	0.0797854	0.0942651	0.17938	0	0	0
Q80X90_R.SADFVVESIGSEVGTLGFAIEGPSQAK.I_	Q80X90	Filamin-B	R.SADFVVESIGSEVGTLGFAIEGPSQAK.I		0.172109	0.10062	0.185586	0	0	0	0.153895	0.161485	0.198644	0	0	0	0.137121	0.151457	0.141898	0	0	0
Q8BMD8_K.VMMQVHGSKSMNIFGGFRQMVK.E_	Q8BMD8	Calcium-binding mitochondrial carrier protein SCaMC-1	K.VMMQVHGSKSMNIFGGFRQMVK.E		0.144263	0.105348	0.119977	0	0	0	0.231153	0.123292	0.110976	0	0	0	0.210934	0.134985	0.203289	0	0	0
Q8K0L9_K.LIDFMYSGVLR.V_	Q8K0L9	Zinc finger and BTB domain-containing protein 20	K.LIDFMYSGVLR.V		0.0839645	0.150249	0.171142	0	0	0	0.0968216	0.178463	0.152265	0	0	0	0.151652	0.136813	0.197385	0	0	0
Q8R0A7_R.SYVEKIFSGGEDLDQEEK.A_	Q8R0A7	Uncharacterized protein KIAA0513	R.SYVEKIFSGGEDLDQEEK.A		0.108145	0.157056	0.285818	0	0	0	0.0406855	0.290459	0.0872009	0	0	0	0.0596518	0.254744	0.150845	0	0	0
Q8VCP9_R.SISQCTQEK.E_	Q8VCP9	C-type lectin domain family 14 member A	R.SISQCTQEK.E		0.160547	0.112179	0.119502	0	0	0	0.199739	0.136842	0.142774	0	0	0	0.121238	0.154092	0.10464	0	0	0
Q8VDS8_R.LIGEMNSLFDEVR.Q_	Q8VDS8	Syntaxin-18	R.LIGEMNSLFDEVR.Q		0.118929	0.117783	0.125114	0	0	0	0.229692	0.212896	0.164043	0	0	0	0.147622	0.143374	0.108953	0	0	0
Q921M3_K.DYIVVGSDSGR.I_	Q921M3	Splicing factor 3B subunit 3	K.DYIVVGSDSGR.I		0.189388	0.151132	0.118498	0.170971	0.170354	0.149416	0.201831	0.093014	0.09399	0.17782	0.136133	0.192634	0.160569	0.159183	0.196253	0.146744	0.102408	0.149966
Q925F2_R.CSVNVQNDEGK.S_	Q925F2	Endothelial cell-selective adhesion molecule	R.CSVNVQNDEGK.S		0.126616	0.163094	0.128496	0	0	0	0.205964	0.171201	0.129835	0	0	0	0.175016	0.139787	0.120922	0	0	0
Q9D0E1_R.MGPLGLDHMASSIER.M_	Q9D0E1	Heterogeneous nuclear ribonucleoprotein M	R.MGPLGLDHMASSIER.M		0.157027	0.120956	0.174911	0.197323	0.137276	0.152723	0.145547	0.10093	0.168459	0.142076	0.170652	0.158113	0.199086	0.108693	0.176248	0.170121	0.115135	0.118221
Q9QUP5_R.CSPTEAAVR.F_	Q9QUP5	Hyaluronan and proteoglycan link protein 1	R.CSPTEAAVR.F		0.0782247	0.124152	0.255328	0.254527	0.0866178	0.24478	0.287179	0.231293	0.181031	0.103418	0.0780482	0.119087	0.101704	0.0957148	0.158286	0.133096	0.228053	0.179161
Q9WTM5_R.ARDYDAMGSQTK.F_	Q9WTM5	RuvB-like 2	R.ARDYDAMGSQTK.F		0.166421	0.11993	0.171527	0	0	0	0.111233	0.157055	0.141062	0	0	0	0.153134	0.184223	0.177312	0	0	0
B0V2N1_R.TGEQAPASAPR.N_	B0V2N1	Receptor-type tyrosine-protein phosphatase S	R.TGEQAPASAPR.N		0.168757	0.146382	0.153283	0	0	0	0.159248	0.227477	0.180834	0	0	0	0.0776076	0.135817	0.169833	0	0	0
E9PYF4_K.EGCESDIDWEFTFK.M_	E9PYF4	LIM domain only 7	K.EGCESDIDWEFTFK.M		0.146556	0.115371	0.161061	0	0	0	0.140702	0.149738	0.180616	0	0	0	0.170101	0.161232	0.118472	0	0	0
E9Q1T1_K.HPWICQR.S_	E9Q1T1	Calcium/calmodulin-dependent protein kinase type II subunit delta	K.HPWICQR.S		0.24205	0.1526	0.138778	0	0	0	0.139459	0.210647	0.128753	0	0	0	0.137751	0.137887	0.154542	0	0	0
E9QAS5_R.NQDETEDTELQGMNEYLSSFK.V_	E9QAS5	Chromodomain-helicase-DNA-binding protein 4	R.NQDETEDTELQGMNEYLSSFK.V		0.155144	0.128698	0.170499	0.19598	0.138303	0.146951	0.131619	0.141694	0.132283	0.224909	0.140211	0.11854	0.211417	0.150477	0.088699	0.160179	0.0898823	0.147516
F6S200_R.ANCSLDNDIISTEGSFLSLNQLSLASDGPPVDNPYDLANCSLPQTDPENPDPGMEVTDKTK.S_HexNAc(5)Hex(6)Fuc(1)NeuAc(2)	F6S200	Pleckstrin homology domain-containing, family G (with RhoGef domain) member 1 (Fragment)	R.ANCSLDNDIISTEGSFLSLNQLSLASDGPPVDNPYDLANCSLPQTDPENPDPGMEVTDKTK.S	HexNAc(5)Hex(6)Fuc(1)NeuAc(2)	0.643034	0.0175866	0.120168	0	0	0	0.134512	0.0520992	0.0250389	0	0	0	0.222195	0.0186381	0.405756	0	0	0
G3UXL2_K.ANEVDRMVLVGDVK.D_	G3UXL2	Phosphoribosyl pyrophosphate synthetase 1-like 3	K.ANEVDRMVLVGDVK.D		0.276897	0.121919	0.0895218	0	0	0	0.241652	0.0719635	0.0917104	0	0	0	0.225127	0.111127	0.182041	0	0	0
O35855_K.QELLECIR.Q_	O35855	Branched-chain-amino-acid aminotransferase, mitochondrial	K.QELLECIR.Q		0.130596	0.116072	0.192343	0.194337	0.156037	0.11177	0.185606	0.20386	0.164712	0.205947	0.100926	0.231802	0.0762257	0.196099	0.178532	0.153791	0.165725	0.164553
P02463_K.GDQGFPGVSLPGPSGRDGAPGPPGPPGPPGQPGHTNGIVECQPGPPGDQGPPGTPGQPGLTGEVGQKGQK.G_	P02463	Collagen alpha-1(IV) chain	K.GDQGFPGVSLPGPSGRDGAPGPPGPPGPPGQPGHTNGIVECQPGPPGDQGPPGTPGQPGLTGEVGQKGQK.G		0.157188	0.130394	0.172746	0	0	0	0.128575	0.138417	0.129223	0	0	0	0.222024	0.158026	0.0931488	0	0	0
P02535_R.LENEIQTYR.S_	P02535	Keratin, type I cytoskeletal 10	R.LENEIQTYR.S		0.198789	0.0911013	0.239965	0	0	0	0.293577	0.107628	0.0781641	0	0	0	0.0742279	0.146079	0.162728	0	0	0
P27046_K.DWVVVDYGTR.L_	P27046	Alpha-mannosidase 2	K.DWVVVDYGTR.L		0.183215	0.136093	0.0855475	0	0	0	0.155602	0.158959	0.164109	0	0	0	0.135342	0.179736	0.137118	0	0	0
P54320_K.AGYPTGTGVGSQAAAAAAKAAK.Y_	P54320	Elastin	K.AGYPTGTGVGSQAAAAAAKAAK.Y		0.103802	0.125117	0.157069	0	0	0	0.131596	0.135084	0.0910705	0	0	0	0.291953	0.138314	0.13963	0	0	0
P80316_R.FSELTSEK.L_	P80316	T-complex protein 1 subunit epsilon	R.FSELTSEK.L		0.15349	0.186173	0.146037	0.17915	0.11004	0.153532	0.103992	0.113902	0.116917	0.141585	0.141471	0.220956	0.165778	0.170008	0.178795	0.187582	0.125813	0.198954
Q3TXS7_K.IEVLYEDEGFR.S_	Q3TXS7	26S proteasome non-ATPase regulatory subunit 1	K.IEVLYEDEGFR.S		0.130518	0.163917	0.124993	0.15376	0.114234	0.161112	0.142355	0.119812	0.128624	0.118865	0.164767	0.178078	0.171425	0.193819	0.131311	0.161616	0.132539	0.207486
Q61024_K.ELYLFDVLR.A_	Q61024	Asparagine synthetase [glutamine-hydrolyzing]	K.ELYLFDVLR.A		0.146242	0.210441	0.164836	0	0	0	0.11768	0.153391	0.114984	0	0	0	0.0986991	0.151178	0.221988	0	0	0
Q8BH44_K.VLIWNLDIGEPVK.M_	Q8BH44	Coronin-2B	K.VLIWNLDIGEPVK.M		0.182258	0.112757	0.0740159	0	0	0	0.193983	0.173623	0.159369	0	0	0	0.163996	0.14296	0.196769	0	0	0
Q8CC88_R.GQVVLHEEQSNAVLLLDTTGSAIR.R_	Q8CC88	von Willebrand factor A domain-containing protein 8	R.GQVVLHEEQSNAVLLLDTTGSAIR.R		0.157011	0.110289	0.178164	0.178949	0.122387	0.139817	0.151514	0.176399	0.13319	0.105091	0.140182	0.20155	0.173471	0.116921	0.204933	0.192885	0.168275	0.184729
Q921F2_R.YRNPVSQCMR.G_	Q921F2	TAR DNA-binding protein 43	R.YRNPVSQCMR.G		0.118274	0.164327	0.175644	0.134338	0.154833	0.158991	0.106251	0.134535	0.14523	0.141526	0.172121	0.131582	0.13267	0.163212	0.191741	0.158124	0.121834	0.163978
Q9D0S9_K.AAPGGASPTIFSR.I_	Q9D0S9	Histidine triad nucleotide-binding protein 2, mitochondrial	K.AAPGGASPTIFSR.I		0.176298	0.111177	0.352719	0	0	0	0.149578	0.110028	0.137614	0	0	0	0.139181	0.12025	0.176719	0	0	0
Q9D6Z1_K.IVNDNATYCR.L_	Q9D6Z1	Nucleolar protein 56	K.IVNDNATYCR.L		0.16273	0.134302	0.110053	0.195067	0.181944	0.121797	0.14578	0.101308	0.18548	0.143131	0.164713	0.189987	0.178753	0.175263	0.13184	0.108185	0.104478	0.219585
Q9DCJ5_K.AAAHHYGAQCDK.T_	Q9DCJ5	NADH dehydrogenase [ubiquinone] 1 alpha subcomplex subunit 8	K.AAAHHYGAQCDK.T		0.155499	0.206096	0.166814	0	0	0	0.177489	0.153778	0.143706	0	0	0	0.123429	0.146934	0.10166	0	0	0
Q9ERD7_R.PDNFIFGQSGAGNNWAKGHYTEGAELVDSVLDVVR.K_	Q9ERD7	Tubulin beta-3 chain	R.PDNFIFGQSGAGNNWAKGHYTEGAELVDSVLDVVR.K		0.492034	0.0791494	0.104889	0	0	0	0.0844406	0.142835	0.0889324	0	0	0	0.12027	0.0891691	0.441264	0	0	0
Q9QVP9_R.IGPNIQLAECYGLR.L_	Q9QVP9	Protein-tyrosine kinase 2-beta	R.IGPNIQLAECYGLR.L		0.243421	0.134553	0.180459	0	0	0	0.0974032	0.183503	0.109479	0	0	0	0.104297	0.130582	0.308766	0	0	0
Q9QXS1_K.QELMASMEEAR.R_	Q9QXS1	Plectin	K.QELMASMEEAR.R		0.165552	0.111211	0.131634	0	0	0	0.162446	0.176882	0.142269	0	0	0	0.153025	0.152616	0.233752	0	0	0
S4R1P5_K.DTQDFIR.D_	S4R1P5	Dystonin	K.DTQDFIR.D		0.229019	0.164153	0.165153	0	0	0	0.0899178	0.275517	0.133808	0	0	0	0.107456	0.1214	0.122656	0	0	0
A0A0R4J0A4_R.QTNTILDVQIR.P_	A0A0R4J0A4	Vascular endothelial growth factor receptor 1	R.QTNTILDVQIR.P		0.178202	0.182382	0.161906	0	0	0	0.115633	0.15595	0.121095	0	0	0	0.172148	0.0661115	0.189865	0	0	0
A0A0R4J0J0_R.HSPLDVPVAGDGTEDPSLTALR.I_	A0A0R4J0J0	Palmdelphin	R.HSPLDVPVAGDGTEDPSLTALR.I		0.184138	0.158205	0.122801	0	0	0	0.189901	0.186813	0.0891072	0	0	0	0.137692	0.150395	0.148479	0	0	0
A0A1L1SQ51_K.TMQFEPSTAVYDACR.V_	A0A1L1SQ51	Talin-2	K.TMQFEPSTAVYDACR.V		0.204725	0.164326	0.120521	0.149568	0.154518	0.146755	0.175662	0.188515	0.127207	0.126836	0.168782	0.13211	0.113249	0.139369	0.161942	0.139159	0.157106	0.162912
E9QML5_K.GSTFSPDLKNSPVDESEVQTAADSSSVK.P_	E9QML5	Zinc finger protein 638	K.GSTFSPDLKNSPVDESEVQTAADSSSVK.P		0.095516	0.124844	0.199489	0	0	0	0.104747	0.219092	0.200014	0	0	0	0.140349	0.136501	0.0781186	0	0	0
F8WGF2_K.ANNSLISNDR.S_HexNAc(2)Hex(3)Fuc(1)	F8WGF2	Nitric oxide synthase, brain	K.ANNSLISNDR.S	HexNAc(2)Hex(3)Fuc(1)	0.104559	0.116023	0.0912473	0	0	0	0.251508	0.138823	0.133436	0	0	0	0.125794	0.211689	0.136616	0	0	0
F8WIS9_R.STVASCMHR.Q_	F8WIS9	Calcium/calmodulin-dependent protein kinase type II subunit alpha	R.STVASCMHR.Q		0.171461	0.162419	0.203222	0.0970791	0.193681	0.123805	0.150667	0.166146	0.135572	0.186486	0.111343	0.273564	0.191801	0.0988284	0.171026	0.132502	0.245154	0.102575
O54988_K.GNDTDSGTGSTVENSSGDLNLSISSFLSKAK.D_HexNAc(5)Hex(6)NeuGc(1)	O54988	STE20-like serine/threonine-protein kinase	K.GNDTDSGTGSTVENSSGDLNLSISSFLSKAK.D	HexNAc(5)Hex(6)NeuGc(1)	0.167913	0.171851	0.126175	0	0	0	0.133936	0.127883	0.213559	0	0	0	0.112944	0.110925	0.183914	0	0	0
P14733_R.SLETENSALQLQVTEREEVR.G_	P14733	Lamin-B1	R.SLETENSALQLQVTEREEVR.G		0.210947	0.136058	0.0679043	0	0	0	0.172596	0.13162	0.135791	0	0	0	0.137596	0.190602	0.196697	0	0	0
P35290_R.VDFHDVQDYADNIK.A_	P35290	Ras-related protein Rab-24	R.VDFHDVQDYADNIK.A		0.140633	0.138674	0.176653	0.16049	0.18832	0.142259	0.118185	0.173807	0.133952	0.136131	0.162339	0.140487	0.188689	0.150001	0.150785	0.14176	0.155103	0.135561
P39688_R.VPYPGMNNR.E_	P39688	Tyrosine-protein kinase Fyn	R.VPYPGMNNR.E		0.154978	0.130205	0.150567	0	0	0	0.154289	0.0935975	0.129681	0	0	0	0.163719	0.155559	0.241169	0	0	0
P43406_R.QVVCDLGNPMK.A_	P43406	Integrin alpha-V	R.QVVCDLGNPMK.A		0.178119	0.167229	0.108867	0	0	0	0.138772	0.149068	0.180991	0	0	0	0.155458	0.136114	0.109199	0	0	0
P62996_K.ERANGMELDGRR.I_	P62996	Transformer-2 protein homolog beta	K.ERANGMELDGRR.I		0.180932	0.138014	0.154516	0	0	0	0.132976	0.143895	0.123452	0	0	0	0.178543	0.128872	0.170704	0	0	0
P70318_R.FSTHESAAHAIVSVNGTTIEGHVVKCYWGKESPDMTK.N_HexNAc(5)Hex(4)	P70318	Nucleolysin TIAR	R.FSTHESAAHAIVSVNGTTIEGHVVKCYWGKESPDMTK.N	HexNAc(5)Hex(4)	0.212729	0.170751	0.125233	0	0	0	0.182889	0.196271	0.13244	0	0	0	0.10073	0.123963	0.14404	0	0	0
Q3UEB3_R.PSNIGQAQPIIDQLAEEAR.A_	Q3UEB3	Poly(U)-binding-splicing factor PUF60	R.PSNIGQAQPIIDQLAEEAR.A		0.0828331	0.110432	0.112557	0	0	0	0.211977	0.152281	0.118681	0	0	0	0.153635	0.218603	0.167987	0	0	0
Q3UGX2_K.VLDTPLSEGDEPTTLPAQR.D_	Q3UGX2	Spectrin beta chain	K.VLDTPLSEGDEPTTLPAQR.D		0.22295	0.173641	0.0664946	0	0	0	0.156622	0.121859	0.106809	0	0	0	0.222171	0.0803244	0.169905	0	0	0
Q5SXR6_R.DPHLACVAYER.G_	Q5SXR6	Clathrin heavy chain	R.DPHLACVAYER.G		0.217481	0.129711	0.214492	0	0	0	0.153118	0.204786	0.142072	0	0	0	0.132365	0.104087	0.161039	0	0	0
Q80UM7_K.TLPSGLDDYPR.A_	Q80UM7	Mannosyl-oligosaccharide glucosidase	K.TLPSGLDDYPR.A		0.160824	0.138968	0.138053	0.133278	0.189078	0.14353	0.18609	0.152793	0.138552	0.127503	0.151335	0.133754	0.175505	0.157912	0.123586	0.158137	0.155551	0.138636
Q8BGF0_K.TPIVPLEELPYTLSMVATISSQLGISTIQSNCPLNPIEYTGDNK.T_HexNAc(4)Hex(4)NeuAc(1)	Q8BGF0	Expressed sequence AW551984	K.TPIVPLEELPYTLSMVATISSQLGISTIQSNCPLNPIEYTGDNK.T	HexNAc(4)Hex(4)NeuAc(1)	0.215778	0.168056	0.0643556	0	0	0	0.143531	0.111673	0.0978815	0	0	0	0.245919	0.0889103	0.188066	0	0	0
Q8C6G8_R.LIGQHLNGLGLNQTVDLLMQESGCR.L_	Q8C6G8	WD repeat-containing protein 26	R.LIGQHLNGLGLNQTVDLLMQESGCR.L		0.136696	0.176912	0.201831	0	0	0	0.116282	0.134382	0.120984	0	0	0	0.131867	0.154709	0.135124	0	0	0
Q8K212_K.VEGTHTPRQK.R_	Q8K212	Phosphofurin acidic cluster sorting protein 1	K.VEGTHTPRQK.R		0.236824	0.126424	0.161588	0	0	0	0.176506	0.0999719	0.127281	0	0	0	0.161151	0.145964	0.207855	0	0	0
Q99J99_K.SDVPVYDGSWVEWYMR.A_	Q99J99	3-mercaptopyruvate sulfurtransferase	K.SDVPVYDGSWVEWYMR.A		0.131435	0.145846	0.177552	0.10719	0.163513	0.189656	0.121019	0.11905	0.18205	0.171177	0.148333	0.160014	0.120327	0.151865	0.216772	0.112573	0.148556	0.143793
Q9CS84_K.GSEYFCYDLSQNPIQSSSDEITLSFK.T_	Q9CS84	Neurexin-1	K.GSEYFCYDLSQNPIQSSSDEITLSFK.T		0.176897	0.183037	0.149294	0	0	0	0.209251	0.157413	0.140775	0	0	0	0.159374	0.0928744	0.115489	0	0	0
Q9CZ44_K.ELADENQTLKEANLLNAVIVQR.L_HexNAc(3)Hex(4)NeuAc(1)	Q9CZ44	NSFL1 cofactor p47	K.ELADENQTLKEANLLNAVIVQR.L	HexNAc(3)Hex(4)NeuAc(1)	0.116756	0.242133	0.0118104	0	0	0	0.135067	0.180114	0.211283	0	0	0	0.073619	0.107056	0.155137	0	0	0
Q9QUR8_K.QDCGNYITLLER.R_	Q9QUR8	Semaphorin-7A	K.QDCGNYITLLER.R		0.125495	0.176868	0.163848	0.155748	0.174965	0.144142	0.186078	0.177571	0.174194	0.149718	0.149446	0.158141	0.0593634	0.168906	0.122609	0.166395	0.120854	0.149156
Q9QZS3_K.DVYVPEASRPHQWQTDEEGVR.T_	Q9QZS3	Protein numb homolog	K.DVYVPEASRPHQWQTDEEGVR.T		0.158496	0.143515	0.136503	0	0	0	0.187963	0.12284	0.151632	0	0	0	0.163336	0.10463	0.146629	0	0	0
Q9Z2I9_K.YDATMVEINPMVEDSDGK.V_	Q9Z2I9	Succinate--CoA ligase [ADP-forming] subunit beta, mitochondrial	K.YDATMVEINPMVEDSDGK.V		0.132768	0.186082	0.130943	0.120782	0.159243	0.153634	0.203785	0.132093	0.185224	0.122713	0.134523	0.132969	0.125741	0.12617	0.132051	0.152155	0.218653	0.148998
A0A0R4J0B5_R.AALTMHQAR.R_	A0A0R4J0B5	cDNA sequence BC017158, isoform CRA_b	R.AALTMHQAR.R		0.186676	0.133654	0.138651	0	0	0	0.157025	0.185099	0.163838	0	0	0	0.128716	0.113259	0.143772	0	0	0
A0A0R4J0F6_R.NATTVK.F_HexNAc(2)Hex(5)	A0A0R4J0F6	Cyclin-G-associated kinase	R.NATTVK.F	HexNAc(2)Hex(5)	0.148464	0.157382	0.126595	0	0	0	0.177879	0.159659	0.148144	0	0	0	0.161149	0.130624	0.11825	0	0	0
A2A5Y6_R.NGSPGTKQMKLK.G_	A2A5Y6	Microtubule-associated protein	R.NGSPGTKQMKLK.G		0.124387	0.097006	0.131097	0	0	0	0.0833659	0.0820101	0.104404	0	0	0	0.220979	0.145507	0.511957	0	0	0
E9PX29_R.VSLEQQYWLYQLSR.Q_	E9PX29	Spectrin beta chain	R.VSLEQQYWLYQLSR.Q		0.107221	0.240827	0.145915	0	0	0	0.135633	0.213208	0.125165	0	0	0	0.164525	0.086104	0.104202	0	0	0
E9Q3C1_K.QPNGPQTFR.L_	E9Q3C1	C2 domain-containing protein 2	K.QPNGPQTFR.L		0.0665577	0.0953829	0.124162	0.11968	0.227814	0.0726803	0.11117	0.156862	0.106888	0.0974108	0.197153	0.107363	0.248701	0.188989	0.192374	0.142512	0.116984	0.211143
P35979_R.ELSGTIK.E_	P35979	60S ribosomal protein L12	R.ELSGTIK.E		0.130765	0.154963	0.167862	0.132942	0.183112	0.136442	0.178537	0.139998	0.141906	0.149625	0.173142	0.138829	0.144223	0.161801	0.169364	0.131898	0.170745	0.123939
P55284_K.VHDINDNWPVFSHQVFNASVPEMSAIGTSVIR.V_	P55284	Cadherin-5	K.VHDINDNWPVFSHQVFNASVPEMSAIGTSVIR.V		0.386673	0.121792	0.33854	0.21714	0.0694993	0.106931	0.0914088	0.139616	0.177416	0.217598	0.12931	0.506412	0.0531669	0.0944311	0.18314	0.179573	0.0749819	0.208302
P67778_R.IYTSIGEDYDER.V_	P67778	Prohibitin	R.IYTSIGEDYDER.V		0.136068	0.130342	0.134198	0.128694	0.215964	0.158045	0.152724	0.178503	0.182063	0.120846	0.135282	0.112092	0.182847	0.154602	0.0967364	0.102772	0.178484	0.161287
Q3TRM4_R.IEDPSLLNSR.V_	Q3TRM4	Neuropathy target esterase	R.IEDPSLLNSR.V		0.140648	0.105609	0.105232	0	0	0	0.197664	0.153443	0.122908	0	0	0	0.206583	0.114245	0.218081	0	0	0
Q3UQ44_K.GVLLGIDDLQTNQFK.N_	Q3UQ44	Ras GTPase-activating-like protein IQGAP2	K.GVLLGIDDLQTNQFK.N		0.133498	0.158792	0.186031	0.191489	0.152695	0.151179	0.138984	0.185778	0.157168	0.151304	0.13725	0.121293	0.0930113	0.200968	0.0756011	0.126753	0.149623	0.170537
Q60520_K.EQRNAKEAGGNYTPALTEQEVYAQVAR.L_	Q60520	Paired amphipathic helix protein Sin3a	K.EQRNAKEAGGNYTPALTEQEVYAQVAR.L		0.0761762	0.061868	0.0967181	0	0	0	0.112347	0.0818353	0.0789305	0	0	0	0.482346	0.0460741	0.0862768	0	0	0
Q64378_R.EEQCILYLGPR.Y_	Q64378	Peptidyl-prolyl cis-trans isomerase FKBP5	R.EEQCILYLGPR.Y		0.131074	0.164575	0.168259	0	0	0	0.0648731	0.178691	0.126774	0	0	0	0.163281	0.131641	0.204139	0	0	0
Q64514_K.IIDIIDTTGSGDVNTATEVEPK.D_	Q64514	Tripeptidyl-peptidase 2	K.IIDIIDTTGSGDVNTATEVEPK.D		0.192684	0.13625	0.204378	0.112767	0.156044	0.165328	0.151718	0.15034	0.134036	0.117466	0.153022	0.143826	0.154664	0.133704	0.152406	0.125957	0.173421	0.21691
Q68FH0_K.PSPIYISSYSSPAR.E_	Q68FH0	Plakophilin-4	K.PSPIYISSYSSPAR.E		0.0832102	0.198758	0.144756	0	0	0	0.116911	0.17419	0.125931	0	0	0	0.157602	0.139922	0.158426	0	0	0
Q8BRN9_K.MLQEQQAK.C_	Q8BRN9	Coiled-coil and C2 domain-containing protein 1B	K.MLQEQQAK.C		0.180657	0.140651	0.189223	0	0	0	0.112208	0.17497	0.13921	0	0	0	0.114085	0.106485	0.179369	0	0	0
Q8K0E8_K.ENENVINEYSSILEDQR.L_	Q8K0E8	Fibrinogen beta chain	K.ENENVINEYSSILEDQR.L		0.0900255	0.0768386	0.0690575	0.120734	0.455769	0.0877643	0.115378	0.0976117	0.449484	0.0591729	0.135252	0.0550988	0.141117	0.131716	0.243941	0.176361	0.0691771	0.264476
Q9CQ62_K.EMIDRIPCGR.L_	Q9CQ62	2,4-dienoyl-CoA reductase, mitochondrial	K.EMIDRIPCGR.L		0.137017	0.106855	0.144408	0.125021	0.12931	0.137637	0.0911752	0.0896924	0.114184	0.169722	0.131565	0.20559	0.176556	0.116256	0.409039	0.135601	0.177645	0.218888
Q9JI33_K.APGAFHVVHGR.C_	Q9JI33	Netrin-4	K.APGAFHVVHGR.C		0.189924	0.128385	0.13367	0	0	0	0.143056	0.142328	0.158839	0	0	0	0.162019	0.128567	0.161228	0	0	0
Q9QY81_R.ELYLEDSPLELK.I_	Q9QY81	Nuclear pore membrane glycoprotein 210	R.ELYLEDSPLELK.I		0.117318	0.12165	0.125348	0	0	0	0.196738	0.101315	0.138169	0	0	0	0.166327	0.155469	0.194504	0	0	0
Q9R1J0_R.AVLDANDPK.K_	Q9R1J0	Sterol-4-alpha-carboxylate 3-dehydrogenase, decarboxylating	R.AVLDANDPK.K		0.150185	0.127594	0.172808	0	0	0	0.149567	0.165705	0.161107	0	0	0	0.173255	0.103362	0.173237	0	0	0
Q9Z0P5_K.VIIEDEQLVLGASQEPVGR.W_	Q9Z0P5	Twinfilin-2	K.VIIEDEQLVLGASQEPVGR.W		0.0976751	0.185381	0.130451	0	0	0	0.118219	0.138207	0.168486	0	0	0	0.146581	0.0954235	0.218484	0	0	0
A0A0R4J094_K.TMVQFLEQGETTLSVAR.R_	A0A0R4J094	Fumarylacetoacetate hydrolase domain-containing 2A	K.TMVQFLEQGETTLSVAR.R		0.105293	0.107021	0.273727	0	0	0	0.0937874	0.131109	0.201014	0	0	0	0.159442	0.0805044	0.233871	0	0	0
A0A1L1STC6_K.SSVTSTGNQLLR.L_	A0A1L1STC6	Nesprin-1	K.SSVTSTGNQLLR.L		0.274507	0.136811	0.178803	0	0	0	0.148899	0.166782	0.164493	0	0	0	0.113627	0.117475	0.120617	0	0	0
A0A1W2P6X3_R.ANSPTMDK.L_	A0A1W2P6X3	Formin-like protein 1	R.ANSPTMDK.L		0.281935	0.0898442	0.213413	0	0	0	0.135728	0.0962889	0.125049	0	0	0	0.129173	0.104751	0.268031	0	0	0
E9Q3C1_K.TFSSSDTELLVLNGSDPVAEVAIR.Q_	E9Q3C1	C2 domain-containing protein 2	K.TFSSSDTELLVLNGSDPVAEVAIR.Q		0.131532	0.0965914	0.0901632	0	0	0	0.177649	0.243666	0.17086	0	0	0	0.12669	0.131538	0.20775	0	0	0
E9Q4K0_K.DGLDLRNANLAPCGADPDASWGTR.E_	E9Q4K0	Actin-binding LIM protein 2	K.DGLDLRNANLAPCGADPDASWGTR.E		0.117289	0.152507	0.108536	0	0	0	0.175111	0.199463	0.172358	0	0	0	0.174487	0.148697	0.135245	0	0	0
E9QAS8_R.FPPPVGYNKDINESDEVEVYSR.A_	E9QAS8	Synaptic functional regulator FMR1	R.FPPPVGYNKDINESDEVEVYSR.A		0.132239	0.115046	0.151814	0	0	0	0.0961527	0.115321	0.178517	0	0	0	0.21812	0.0924093	0.189737	0	0	0
E9QN63_K.FNPHVHVEYEWNLR.Q_	E9QN63	Arf-GAP with SH3 domain, ANK repeat and PH domain-containing protein 1	K.FNPHVHVEYEWNLR.Q		0.718457	0.0737651	0.0424065	0	0	0	0.0924164	0.0407836	0.26842	0	0	0	0.17448	0.0644888	0.0736456	0	0	0
G5E8S0_R.PVTLTEMNYSK.Y_	G5E8S0	PHD finger protein 14, isoform CRA_a	R.PVTLTEMNYSK.Y		0.0929195	0.174348	0.0916424	0	0	0	0.169484	0.105859	0.148388	0	0	0	0.133577	0.171683	0.187395	0	0	0
O35345_K.EACWTISNITAGNR.A_HexNAc(2)Hex(2)	O35345	Importin subunit alpha-7	K.EACWTISNITAGNR.A	HexNAc(2)Hex(2)	0.136405	0.162801	0.162717	0	0	0	0.174188	0.124988	0.123368	0	0	0	0.167959	0.138845	0.148914	0	0	0
O88712_K.DVATVAFCDAQSTQEIHEK.V_	O88712	C-terminal-binding protein 1	K.DVATVAFCDAQSTQEIHEK.V		0.0932304	0.145812	0.196728	0	0	0	0.163665	0.16861	0.107233	0	0	0	0.158673	0.124106	0.223546	0	0	0
Q08943_R.FDEISFVNFAR.G_	Q08943	FACT complex subunit SSRP1	R.FDEISFVNFAR.G		0.098242	0.157699	0.0810368	0.264202	0.156485	0.127598	0.173331	0.147522	0.135046	0.180967	0.126397	0.226596	0.0881308	0.216407	0.235938	0.164544	0.0729653	0.189174
Q5FWH6_R.WVPVGSSEDILR.I_	Q5FWH6	Rho guanine nucleotide exchange factor 15	R.WVPVGSSEDILR.I		0.133041	0.170799	0.158288	0	0	0	0.100179	0.127596	0.152227	0	0	0	0.158054	0.175282	0.132247	0	0	0
Q64514_R.LNEIVDAANAVISHIDQTALAVYIAMK.T_	Q64514	Tripeptidyl-peptidase 2	R.LNEIVDAANAVISHIDQTALAVYIAMK.T		0.147954	0.246343	0.19456	0	0	0	0.117178	0.13478	0.160234	0	0	0	0.0621785	0.159352	0.104716	0	0	0
Q6P1F6_K.IWDLNMENR.P_	Q6P1F6	Serine/threonine-protein phosphatase 2A 55 kDa regulatory subunit B alpha isoform	K.IWDLNMENR.P		0.105085	0.122182	0.142099	0	0	0	0.118435	0.165677	0.185619	0	0	0	0.165558	0.116794	0.21965	0	0	0
Q8C167_K.DEEDEDVLFYTFQR.N_	Q8C167	Prolyl endopeptidase-like	K.DEEDEDVLFYTFQR.N		0.101737	0.1614	0.21794	0.115345	0.11389	0.104605	0.0456362	0.22447	0.147293	0.140837	0.223979	0.169227	0.126103	0.0724323	0.233798	0.148487	0.110045	0.250911
A0A087WQ31_K.VVSQSQRSR.S_	A0A087WQ31	CLIP-associating protein 1	K.VVSQSQRSR.S		0.232366	0.0905314	0.118249	0	0	0	0.171367	0.107679	0.115944	0	0	0	0.119945	0.11716	0.329994	0	0	0
A0A0N4SVX9_R.TQEETDDPSVIGEFK.G_	A0A0N4SVX9	Dysferlin	R.TQEETDDPSVIGEFK.G		0.161113	0.147535	0.221495	0	0	0	0.14639	0.128394	0.134531	0	0	0	0.126547	0.107693	0.226093	0	0	0
A0A0R4J0S4_R.GLLLTGHEDGTVR.F_	A0A0R4J0S4	Lethal(2) giant larvae protein homolog 1	R.GLLLTGHEDGTVR.F		0.101423	0.121589	0.248134	0.192349	0.128723	0.11407	0.136196	0.192597	0.154845	0.164223	0.157465	0.0789065	0.0960276	0.200659	0.0823156	0.144299	0.159623	0.18767
B2RXQ2_R.FRSMSSIPPYPASSLAGSSPPGSGR.S_	B2RXQ2	Ppfia1 protein	R.FRSMSSIPPYPASSLAGSSPPGSGR.S		0.210182	0.0837668	0.129969	0	0	0	0.146509	0.0989961	0.0970209	0	0	0	0.17921	0.162696	0.284586	0	0	0
O70310_R.SGLSPANDTGAK.K_HexNAc(2)Fuc(1)	O70310	Glycylpeptide N-tetradecanoyltransferase 1	R.SGLSPANDTGAK.K	HexNAc(2)Fuc(1)	0.164204	0.129051	0.211431	0	0	0	0.121242	0.191556	0.16135	0	0	0	0.103152	0.197919	0.126975	0	0	0
O70435_K.AVENSSTAIGIR.C_	O70435	Proteasome subunit alpha type-3	K.AVENSSTAIGIR.C		0.147773	0.177597	0.185156	0.109129	0.192403	0.160049	0.097006	0.132369	0.143014	0.128351	0.13611	0.141222	0.118279	0.189762	0.157824	0.142568	0.184392	0.122148
P46662_K.IDVFKFNSSK.L_HexNAc(5)Hex(3)	P46662	Merlin	K.IDVFKFNSSK.L	HexNAc(5)Hex(3)	0.178839	0.144641	0.171661	0	0	0	0.188783	0.127493	0.132228	0	0	0	0.130523	0.1439	0.168782	0	0	0
P53395_K.AQIMNVSWSADHR.V_HexNAc(2)Hex(3)	P53395	Lipoamide acyltransferase component of branched-chain alpha-keto acid dehydrogenase complex, mitochondrial	K.AQIMNVSWSADHR.V	HexNAc(2)Hex(3)	0.0629358	0.130015	0.309795	0	0	0	0.131683	0.187981	0.169765	0	0	0	0.13622	0.134741	0.0828743	0	0	0
P55096_K.YEGEYR.Y_	P55096	ATP-binding cassette sub-family D member 3	K.YEGEYR.Y		0.191528	0.117756	0.193635	0	0	0	0.123921	0.143005	0.111918	0	0	0	0.0983652	0.15823	0.297568	0	0	0
P61222_K.FLSQLEITFRR.D_	P61222	ATP-binding cassette sub-family E member 1	K.FLSQLEITFRR.D		0.208737	0.113217	0.118242	0	0	0	0.0969397	0.120376	0.103184	0	0	0	0.163459	0.249001	0.271641	0	0	0
P61963_K.EVYDIAFSR.A_	P61963	DDB1- and CUL4-associated factor 7	K.EVYDIAFSR.A		0.137705	0.126314	0.142778	0.144165	0.116776	0.193139	0.186942	0.15869	0.121646	0.146978	0.119934	0.218917	0.139412	0.142975	0.220337	0.148066	0.152724	0.145924
Q60751_K.MRPSFLEIIGSIKDEMEPSFQEVSFYYSEENK.P_	Q60751	Insulin-like growth factor 1 receptor	K.MRPSFLEIIGSIKDEMEPSFQEVSFYYSEENK.P		0.142777	0.120856	0.181793	0	0	0	0.152707	0.215321	0.15723	0	0	0	0.17416	0.101034	0.148478	0	0	0
Q61554_R.HSCGDGFCSR.P_	Q61554	Fibrillin-1	R.HSCGDGFCSR.P		0.0845344	0.197493	0.0397012	0	0	0	0.0714093	0.201102	0.057372	0	0	0	0.336788	0.0766487	0.131972	0	0	0
Q61789_R.GYAPMTSVQNEVR.V_	Q61789	Laminin subunit alpha-3	R.GYAPMTSVQNEVR.V		0.125983	0.132776	0.0828341	0.205539	0.110521	0.186823	0.162331	0.255047	0.150919	0.10165	0.161113	0.191105	0.116395	0.167114	0.14308	0.201023	0.078573	0.168256
Q6P8X1_K.QNEFSVVRQHEEFIWLHDSFVENEDYAGYIIPPAPPR.P_	Q6P8X1	Sorting nexin-6	K.QNEFSVVRQHEEFIWLHDSFVENEDYAGYIIPPAPPR.P		0.201144	0.13597	0.1099	0	0	0	0.14959	0.140828	0.138913	0	0	0	0.149642	0.16919	0.162507	0	0	0
Q6PD03_K.IEEPLFKQISKCVSSSHFQVAER.A_	Q6PD03	Serine/threonine-protein phosphatase 2A 56 kDa regulatory subunit alpha isoform	K.IEEPLFKQISKCVSSSHFQVAER.A		0.307993	0.0711335	0.166578	0	0	0	0.122445	0.120453	0.128417	0	0	0	0.158082	0.0734645	0.337897	0	0	0
Q6PDI5_K.AIACVVTACSTELEK.S_	Q6PDI5	Proteasome adapter and scaffold protein ECM29	K.AIACVVTACSTELEK.S		0.236189	0.123583	0.15279	0	0	0	0.136267	0.188395	0.154774	0	0	0	0.114655	0.076332	0.213999	0	0	0
Q6ZWX6_R.ADIEVACYGYEGIDAVK.E_	Q6ZWX6	Eukaryotic translation initiation factor 2 subunit 1	R.ADIEVACYGYEGIDAVK.E		0.196334	0.132718	0.107272	0	0	0	0.135849	0.127891	0.126152	0	0	0	0.165144	0.186717	0.179341	0	0	0
Q7TMB8_R.YSNSEVVTGSGR.Q_	Q7TMB8	Cytoplasmic FMR1-interacting protein 1	R.YSNSEVVTGSGR.Q		0.243755	0.0697037	0.196505	0	0	0	0.0953046	0.0767084	0.127178	0	0	0	0.161724	0.130181	0.363927	0	0	0
Q8C788_R.FEEDFISK.R_	Q8C788	Sorting nexin	R.FEEDFISK.R		0.162358	0.137802	0.203404	0.189305	0.140476	0.136115	0.118275	0.169576	0.111044	0.150626	0.157937	0.14306	0.127577	0.188092	0.173403	0.132324	0.128864	0.207666
Q91XL9_K.PFNPLLGETYELVR.D_	Q91XL9	Oxysterol-binding protein-related protein 1	K.PFNPLLGETYELVR.D		0.109451	0.198417	0.209039	0.154617	0.136026	0.159801	0.0771227	0.181798	0.140346	0.119276	0.0995803	0.279373	0.118998	0.111246	0.202062	0.199233	0.165305	0.175788
Q9Z1G4_K.EMASGVNTRIDDLQMVLNQTEDHR.Q_HexNAc(2)Hex(8)	Q9Z1G4	V-type proton ATPase 116 kDa subunit a isoform 1	K.EMASGVNTRIDDLQMVLNQTEDHR.Q	HexNAc(2)Hex(8)	0.184225	0.15828	0.138433	0	0	0	0.220754	0.199979	0.187214	0	0	0	0.113241	0.158411	0.104683	0	0	0
A0A0N4SUZ3_K.GFDQTINLILDESHER.V_	A0A0N4SUZ3	U6 snRNA-associated Sm-like protein LSm8	K.GFDQTINLILDESHER.V		0.119174	0.162524	0.141789	0.157903	0.15442	0.175834	0.0766753	0.108144	0.148498	0.214115	0.214586	0.13522	0.27766	0.153531	0.136627	0.152178	0.088054	0.100821
A0A0R4J0S7_R.NLSHTQDEGSVKSTQR.E_	A0A0R4J0S7	Uveal autoantigen with coiled-coil domains and ankyrin repeats, isoform CRA_b	R.NLSHTQDEGSVKSTQR.E		0.106342	0.181556	0.150507	0	0	0	0.124898	0.13615	0.129803	0	0	0	0.19683	0.132301	0.125631	0	0	0
A0A1Y7VN19_R.NNIDQSYKMPTSRCVR.L_	A0A1Y7VN19	Dehydrogenase/reductase SDR family member 7 (Fragment)	R.NNIDQSYKMPTSRCVR.L		0.183893	0.147386	0.0244223	0	0	0	0.0231297	0.0579848	0.122523	0	0	0	0.432923	0.0220532	0.201442	0	0	0
A2AIX1_R.LDKQSTVPPANDAWGDVPGTGTR.C_	A2AIX1	Protein transport protein sec16	R.LDKQSTVPPANDAWGDVPGTGTR.C		0.129572	0.124354	0.158389	0	0	0	0.155585	0.129429	0.159294	0	0	0	0.145519	0.167712	0.163722	0	0	0
E9QPU1_K.SVMVDLCTTCR.C_	E9QPU1	von Willebrand factor	K.SVMVDLCTTCR.C		0.162031	0.144885	0.113316	0	0	0	0.180264	0.119819	0.157246	0	0	0	0.110584	0.150244	0.205914	0	0	0
F8VQK3_R.CSYADHSNK.E_	F8VQK3	Guanylate cyclase 1, soluble, alpha 2	R.CSYADHSNK.E		0.147804	0.151973	0.177213	0	0	0	0.161229	0.123079	0.139851	0	0	0	0.157446	0.181234	0.0774689	0	0	0
O35566_R.DHASNIYK.V_	O35566	CD151 antigen	R.DHASNIYK.V		0.0916486	0.0695773	0.130876	0	0	0	0.353126	0.0533022	0.0206114	0	0	0	0.0668117	0.431453	0.261656	0	0	0
P09405_K.ETLEEVFEK.A_	P09405	Nucleolin	K.ETLEEVFEK.A		0.181789	0.138234	0.199212	0	0	0	0.103842	0.105737	0.167669	0	0	0	0.136487	0.165528	0.186075	0	0	0
P26645_K.EEPASGSAATPAAAEK.D_	P26645	Myristoylated alanine-rich C-kinase substrate	K.EEPASGSAATPAAAEK.D		0.172435	0.159532	0.220786	0	0	0	0.0682154	0.199641	0.195657	0	0	0	0.0673226	0.105013	0.187009	0	0	0
P60670_R.NEELAQTWK.K_	P60670	Nuclear protein localization protein 4 homolog	R.NEELAQTWK.K		0.207045	0.102877	0.186513	0	0	0	0.144365	0.127068	0.128724	0	0	0	0.157797	0.0961787	0.284626	0	0	0
P70232_K.VQAINQLGSSPDPQPVTLYSGEDYPSTAPVIQR.V_	P70232	Neural cell adhesion molecule L1-like protein	K.VQAINQLGSSPDPQPVTLYSGEDYPSTAPVIQR.V		0.244199	0.177251	0.120421	0.0916188	0.186716	0.160982	0.0801907	0.140562	0.189335	0.096063	0.149212	0.166958	0.144971	0.121196	0.170311	0.154883	0.181248	0.187253
Q1W617_R.TCSHPCSAQGTVR.H_	Q1W617	Protein Shroom4	R.TCSHPCSAQGTVR.H		0.202953	0.137434	0.165703	0	0	0	0.206483	0.139044	0.110793	0	0	0	0.157831	0.140706	0.108764	0	0	0
Q3TRM4_R.ASMTLSGYLPPLCDPK.D_	Q3TRM4	Neuropathy target esterase	R.ASMTLSGYLPPLCDPK.D		0.216082	0.115459	0.157297	0	0	0	0.178658	0.151547	0.134877	0	0	0	0.180668	0.135543	0.137813	0	0	0
Q5IRJ6_K.RDYGSKYTK.N_	Q5IRJ6	Zinc transporter 9	K.RDYGSKYTK.N		0.21741	0.259902	0.152979	0	0	0	0.180166	0.0919835	0.228584	0	0	0	0.144588	0.11416	0.0819431	0	0	0
Q64449_K.DALLLCESR.N_	Q64449	C-type mannose receptor 2	K.DALLLCESR.N		0.212903	0.124317	0.153007	0	0	0	0.136122	0.0947535	0.155057	0	0	0	0.182373	0.105863	0.213993	0	0	0
Q6NV83_R.RHSTSPSPSR.S_	Q6NV83	U2 snRNP-associated SURP motif-containing protein	R.RHSTSPSPSR.S		0.251967	0.132132	0.250719	0.2283	0.111736	0.113896	0.259371	0.121677	0.0779707	0.128759	0.148613	0.197902	0.0729859	0.0630797	0.275308	0.138907	0.143875	0.239722
Q70IV5_R.YSWQDEIAQGTWR.R_	Q70IV5	Synemin	R.YSWQDEIAQGTWR.R		0.204024	0.141988	0.168316	0.160307	0.150978	0.167397	0.100215	0.111495	0.171471	0.142513	0.154353	0.13448	0.145961	0.148922	0.162963	0.119112	0.15486	0.137067
Q78JE5_K.NLTLER.H_HexNAc(3)Hex(4)NeuAc(1)	Q78JE5	F-box only protein 22	K.NLTLER.H	HexNAc(3)Hex(4)NeuAc(1)	0.176137	0.0820016	0.167098	0	0	0	0.140102	0.136318	0.153952	0	0	0	0.220188	0.120554	0.208801	0	0	0
Q8K0Y2_R.TKYETELSLR.Q_	Q8K0Y2	Keratin, type I cuticular Ha3-I	R.TKYETELSLR.Q		0.185779	0.0514049	0.0783608	0	0	0	0.0906317	0.0555409	0.0763325	0	0	0	0.248089	0.119704	0.919739	0	0	0
Q8VDD5_K.LQLQEQLQAETELCAEAEELR.A_	Q8VDD5	Myosin-9	K.LQLQEQLQAETELCAEAEELR.A		0.163769	0.121629	0.15193	0	0	0	0.0889193	0.213382	0.138434	0	0	0	0.167039	0.18603	0.142456	0	0	0
Q8VIJ6_R.SPPPGMGLNQNR.G_	Q8VIJ6	Splicing factor, proline- and glutamine-rich	R.SPPPGMGLNQNR.G		0.0825619	0.128093	0.169997	0	0	0	0.134296	0.143021	0.132811	0	0	0	0.116594	0.224008	0.168561	0	0	0
Q99JR5_R.YCQEQDMCCR.G_	Q99JR5	Tubulointerstitial nephritis antigen-like	R.YCQEQDMCCR.G		0.165691	0.133997	0.123664	0	0	0	0.128047	0.157456	0.182457	0	0	0	0.134882	0.210916	0.0981912	0	0	0
Q99KP6_K.FIASTGMDR.S_	Q99KP6	Pre-mRNA-processing factor 19	K.FIASTGMDR.S		0.170014	0.13012	0.124982	0.174799	0.139403	0.121149	0.175084	0.101017	0.149488	0.178437	0.132286	0.159009	0.138907	0.178806	0.162726	0.162281	0.139437	0.162556
Q99KW3_R.DAPRASSPPR.Q_	Q99KW3	TRIO and F-actin-binding protein	R.DAPRASSPPR.Q		0.194002	0.106291	0.171241	0	0	0	0.126289	0.199094	0.104105	0	0	0	0.198458	0.129828	0.20603	0	0	0
Q9DC70_K.LDDLINWAR.R_	Q9DC70	NADH dehydrogenase [ubiquinone] iron-sulfur protein 7, mitochondrial	K.LDDLINWAR.R		0.126644	0.103759	0.208686	0.119798	0.202836	0.127627	0.0951787	0.0917949	0.209407	0.123664	0.103041	0.0922037	0.145178	0.113708	0.261625	0.137044	0.257966	0.102468
A0A2R8VHF9_K.IAQLEEQVEQEAR.E_	A0A2R8VHF9	Myosin-11	K.IAQLEEQVEQEAR.E		0.217941	0.117837	0.128968	0.165917	0.176393	0.123998	0.146728	0.147779	0.199303	0.10488	0.152101	0.157909	0.110499	0.152256	0.155056	0.155187	0.141877	0.165867
B1AQY2_K.ERREPGPAAAGAAAAGAGEDEAAPVCIGSCLVDISYSETK.R_	B1AQY2	Rho GTPase-activating protein 23	K.ERREPGPAAAGAAAAGAGEDEAAPVCIGSCLVDISYSETK.R		0.162022	0.111617	0.182256	0	0	0	0.140657	0.126926	0.196669	0	0	0	0.154193	0.123775	0.172661	0	0	0
E9PVA8_R.VLQEALCVISGVPGLK.G_	E9PVA8	eIF-2-alpha kinase activator GCN1	R.VLQEALCVISGVPGLK.G		0.218504	0.121723	0.257865	0	0	0	0.191772	0.117758	0.133209	0	0	0	0.130974	0.115246	0.134816	0	0	0
E9Q1U2_R.MFPMNRTAKPFLGSMNQPAAPFSPTR.S_	E9Q1U2	Synaptopodin-2	R.MFPMNRTAKPFLGSMNQPAAPFSPTR.S		0.0861081	0.12097	0.151586	0	0	0	0.140969	0.126389	0.173229	0	0	0	0.143932	0.153832	0.232651	0	0	0
G5E870_R.QEKMADPESNQETVNSSAAR.T_	G5E870	E3 ubiquitin-protein ligase TRIP12	R.QEKMADPESNQETVNSSAAR.T		0.291673	0.0813945	0.165794	0	0	0	0.161792	0.186566	0.124279	0	0	0	0.094345	0.179395	0.218382	0	0	0
P38647_R.RYDDPEVQK.D_	P38647	Stress-70 protein, mitochondrial	R.RYDDPEVQK.D		0.16796	0.178308	0.127306	0.131636	0.180811	0.140461	0.111873	0.169425	0.211568	0.131965	0.142275	0.150926	0.133314	0.0780454	0.176222	0.118792	0.222053	0.0998431
P56959_R.GGFPSGGGGGGGQQR.A_	P56959	RNA-binding protein FUS	R.GGFPSGGGGGGGQQR.A		0.205591	0.100881	0.239376	0	0	0	0.17869	0.131581	0.100785	0	0	0	0.15539	0.170519	0.147623	0	0	0
P58281_K.EEDLAALRHEIELR.M_	P58281	Dynamin-like 120 kDa protein, mitochondrial	K.EEDLAALRHEIELR.M		0.0942733	0.128477	0.258271	0	0	0	0.182518	0.213931	0.184823	0	0	0	0.0592369	0.190138	0.115838	0	0	0
Q3TRM4_R.RSTDLNESR.R_	Q3TRM4	Neuropathy target esterase	R.RSTDLNESR.R		0.0246708	0.199537	0.356865	0	0	0	0.218882	0.133231	0.137979	0	0	0	0.121129	0.0316064	0.133122	0	0	0
Q60994_K.GEKGDAGLLGPKGETGDVGMTGAEGPR.G_	Q60994	Adiponectin	K.GEKGDAGLLGPKGETGDVGMTGAEGPR.G		0.16496	0.126012	0.181833	0	0	0	0.125729	0.162141	0.136535	0	0	0	0.140267	0.0940013	0.281142	0	0	0
Q61490_R.SSNTYTLTDVR.R_	Q61490	CD166 antigen	R.SSNTYTLTDVR.R		0.111078	0.138349	0.131164	0.129023	0.123734	0.149199	0.15311	0.229385	0.11954	0.0866782	0.131316	0.115767	0.115915	0.185721	0.158774	0.178437	0.234218	0.126821
Q6A0D4_K.AGDVGNCVLGAPQWGR.A_	Q6A0D4	Raftlin	K.AGDVGNCVLGAPQWGR.A		0.221631	0.144889	0.118024	0.144727	0.194948	0.137942	0.162986	0.168468	0.151137	0.153568	0.155808	0.116596	0.120247	0.139187	0.171948	0.142653	0.126917	0.147407
Q6NZJ6_R.LPGINCGPDFTPSFANLGR.P_	Q6NZJ6	Eukaryotic translation initiation factor 4 gamma 1	R.LPGINCGPDFTPSFANLGR.P		0.201729	0.169181	0.206099	0	0	0	0.117107	0.189261	0.109678	0	0	0	0.0894925	0.116737	0.204717	0	0	0
Q6PIE5_R.DHTEIVFAR.T_	Q6PIE5	Sodium/potassium-transporting ATPase subunit alpha-2	R.DHTEIVFAR.T		0.105573	0.182925	0.218761	0.128335	0.155709	0.147597	0.111544	0.113794	0.190111	0.144942	0.177372	0.108998	0.149365	0.134422	0.124633	0.129716	0.20898	0.109019
Q6ZWQ0_K.QMEALEPLNR.E_	Q6ZWQ0	Nesprin-2	K.QMEALEPLNR.E		0.177598	0.177578	0.127198	0	0	0	0.171259	0.0898527	0.15594	0	0	0	0.17096	0.107214	0.117323	0	0	0
Q76MZ3_R.NLCSDDTPMVR.R_	Q76MZ3	Serine/threonine-protein phosphatase 2A 65 kDa regulatory subunit A alpha isoform	R.NLCSDDTPMVR.R		0.131738	0.20437	0.154338	0.0918359	0.477857	0.106308	0.0714094	0.168595	0.178423	0.0990057	0.105999	0.103239	0.101835	0.148902	0.169493	0.117159	0.0834656	0.0895058
Q7TT50_K.SKMADSNR.L_	Q7TT50	Serine/threonine-protein kinase MRCK beta	K.SKMADSNR.L		0.24177	0.0840845	0.127863	0	0	0	0.169747	0.21386	0.116392	0	0	0	0.0934079	0.204075	0.23254	0	0	0
Q8BPU7_R.IQSSSMDAKLEALKDLASLSR.D_	Q8BPU7	Engulfment and cell motility protein 1	R.IQSSSMDAKLEALKDLASLSR.D		0.1931	0.127575	0.102841	0	0	0	0.289629	0.143581	0.110696	0	0	0	0.108552	0.183641	0.162099	0	0	0
Q8BZI0_R.GCEVAPGFGPR.H_	Q8BZI0	Actin filament-associated protein 1-like 1	R.GCEVAPGFGPR.H		0.1557	0.131571	0.120987	0.203403	0.185793	0.134754	0.169497	0.127939	0.117599	0.155304	0.152216	0.0978736	0.209287	0.11938	0.186309	0.121766	0.1369	0.130505
Q8CC88_K.WLLVENETNQK.Y_HexNAc(4)Hex(3)	Q8CC88	von Willebrand factor A domain-containing protein 8	K.WLLVENETNQK.Y	HexNAc(4)Hex(3)	0.163576	0.168341	0.1151	0	0	0	0.0866358	0.066632	0.214482	0	0	0	0.152894	0.19685	0.127099	0	0	0
Q922H2_R.AAPLAGFGYGLPISR.L_	Q922H2	[Pyruvate dehydrogenase (acetyl-transferring)] kinase isozyme 3, mitochondrial	R.AAPLAGFGYGLPISR.L		0.135568	0.138524	0.212836	0.169286	0.170853	0.161232	0.126132	0.156101	0.123114	0.144048	0.102932	0.128188	0.0894814	0.128827	0.206503	0.130911	0.161592	0.108185
Q9CZW5_K.CDFAYETMGTIEVQR.G_	Q9CZW5	Mitochondrial import receptor subunit TOM70	K.CDFAYETMGTIEVQR.G		0.124777	0.134176	0.126101	0	0	0	0.243026	0.192139	0.152259	0	0	0	0.13387	0.152942	0.153335	0	0	0
Q9ERG2_K.EFDFLVTAEDGEGAGEAR.S_	Q9ERG2	Striatin-3	K.EFDFLVTAEDGEGAGEAR.S		0.212623	0.135783	0.150674	0	0	0	0.137838	0.142886	0.126131	0	0	0	0.135015	0.143988	0.149617	0	0	0
Q9Z1Q9_R.RIWGNVTR.W_HexNAc(6)Hex(3)	Q9Z1Q9	Valine--tRNA ligase	R.RIWGNVTR.W	HexNAc(6)Hex(3)	0.0826306	0.150243	0.105464	0	0	0	0.136098	0.130975	0.087037	0	0	0	0.246018	0.160569	0.149989	0	0	0
A0A0A6YWG7_K.NFNSMFAIISGLNLAPVAR.L_	A0A0A6YWG7	Rap guanine nucleotide exchange factor 2	K.NFNSMFAIISGLNLAPVAR.L		0.256229	0.167176	0.107898	0	0	0	0.162229	0.185646	0.152355	0	0	0	0.0905451	0.131034	0.196946	0	0	0
A0A0R4J0F6_K.GDLDISYITSRIAVMSFPAEGVESAIKNNIEDVR.M_	A0A0R4J0F6	Cyclin-G-associated kinase	K.GDLDISYITSRIAVMSFPAEGVESAIKNNIEDVR.M		0.340122	0.107139	0.170955	0	0	0	0.209261	0.137034	0.0919995	0	0	0	0.117394	0.103927	0.251195	0	0	0
A2AG50_-.MERSGGNGGGGGGGGGGGGGYGGSGGGGGGAGVPSEGAAK.G_	A2AG50	MAP7 domain-containing protein 2	-.MERSGGNGGGGGGGGGGGGGYGGSGGGGGGAGVPSEGAAK.G		0.0785632	0.105424	0.10635	0	0	0	0.22464	0.212432	0.160794	0	0	0	0.181993	0.174663	0.113	0	0	0
E9Q616_K.ADCDVSVPK.V_	E9Q616	AHNAK nucleoprotein (desmoyokin)	K.ADCDVSVPK.V		0.114859	0.138333	0.187159	0	0	0	0.141867	0.193112	0.202778	0	0	0	0.10044	0.174391	0.106301	0	0	0
P14602_R.QLSSGVSEIR.Q_	P14602	Heat shock protein beta-1	R.QLSSGVSEIR.Q		0.178366	0.124677	0.188742	0.143615	0.228888	0.145892	0.244699	0.100727	0.149877	0.128542	0.119704	0.164066	0.111386	0.169455	0.141368	0.123552	0.157749	0.139694
P24549_R.TMDASERGR.L_	P24549	Retinal dehydrogenase 1	R.TMDASERGR.L		0.1354	0.14655	0.086652	0	0	0	0.158184	0.13844	0.178113	0	0	0	0.187424	0.0680612	0.190427	0	0	0
P39688_K.FQILNSSEGDWWEAR.S_	P39688	Tyrosine-protein kinase Fyn	K.FQILNSSEGDWWEAR.S		0.117173	0.169797	0.172507	0.132713	0.159459	0.146187	0.152916	0.123965	0.134774	0.127287	0.116294	0.138556	0.168913	0.119023	0.171521	0.154463	0.220584	0.154845
P70207_K.YMFDFLDEQADR.H_	P70207	Plexin-A2	K.YMFDFLDEQADR.H		0.145878	0.137695	0.163948	0.11725	0.197952	0.171429	0.121816	0.138666	0.185942	0.16532	0.130137	0.15161	0.172087	0.100893	0.225479	0.149448	0.18059	0.106534
Q3TZS3_R.SEELSFVAGAPR.A_	Q3TZS3	Integrin alpha-7	R.SEELSFVAGAPR.A		0.221007	0.141026	0.129944	0	0	0	0.123267	0.153174	0.173405	0	0	0	0.11267	0.150943	0.172057	0	0	0
Q3UYC0_K.EMDLQIERER.S_	Q3UYC0	Protein phosphatase 1H	K.EMDLQIERER.S		0.200362	0.114441	0.125804	0	0	0	0.063683	0.0768854	0.15632	0	0	0	0.255563	0.123178	0.258084	0	0	0
Q5U4C1_K.GETSTPGGAYAK.C_	Q5U4C1	G-protein coupled receptor-associated sorting protein 1	K.GETSTPGGAYAK.C		0.158334	0.248976	0.110512	0	0	0	0.152107	0.0897801	0.22533	0	0	0	0.0866358	0.0940967	0.0995824	0	0	0
Q62059_R.CDVMYGIEDTQDTMSLAVDGVVFHYR.A_	Q62059	Versican core protein	R.CDVMYGIEDTQDTMSLAVDGVVFHYR.A		0.245185	0.0991155	0.235036	0	0	0	0.137954	0.200271	0.136777	0	0	0	0.0919772	0.142133	0.222758	0	0	0
Q64449_R.GVDVREPDIGR.Q_	Q64449	C-type mannose receptor 2	R.GVDVREPDIGR.Q		0.0977307	0.177171	0.149936	0	0	0	0.131687	0.185485	0.141499	0	0	0	0.1076	0.175429	0.164196	0	0	0
Q64516_K.AVLGPLVGAVDQGTSSTR.F_	Q64516	Glycerol kinase	K.AVLGPLVGAVDQGTSSTR.F		0.194297	0.133185	0.216676	0.101787	0.17047	0.168817	0.140237	0.104309	0.153088	0.115288	0.108129	0.204325	0.165509	0.127467	0.186706	0.129032	0.2371	0.140726
Q6PAJ1_R.VQQWSHQQR.V_	Q6PAJ1	Breakpoint cluster region protein	R.VQQWSHQQR.V		0.22969	0.123864	0.181566	0	0	0	0.193742	0.198154	0.1231	0	0	0	0.116474	0.14707	0.180475	0	0	0
Q6ZQ18_K.ENPAELAER.C_	Q6ZQ18	Protein EFR3 homolog B	K.ENPAELAER.C		0.133096	0.127573	0.253526	0.0819956	0.0978952	0.195728	0.179401	0.231254	0.12713	0.236723	0.205829	0.242952	0.0630033	0.227973	0.124977	0.127479	0.0942414	0.158828
Q7TSJ2_R.GPMQLSADAR.D_	Q7TSJ2	Microtubule-associated protein 6	R.GPMQLSADAR.D		0.180033	0.203393	0.151517	0.073478	0.109364	0.189008	0.0773397	0.150642	0.147235	0.177911	0.210062	0.153053	0.134777	0.0947022	0.207816	0.155383	0.0899149	0.185188
Q8C0L9_K.SDIYPELMDLR.S_	Q8C0L9	Glycerophosphocholine phosphodiesterase GPCPD1	K.SDIYPELMDLR.S		0.139253	0.190134	0.153263	0	0	0	0.1169	0.154382	0.164544	0	0	0	0.140482	0.100795	0.188009	0	0	0
Q8R086_R.AMDPEAEVLLAYEMNGQPLPR.D_	Q8R086	Sulfite oxidase, mitochondrial	R.AMDPEAEVLLAYEMNGQPLPR.D		0.137699	0.144074	0.143256	0	0	0	0.188566	0.136564	0.223881	0	0	0	0.149627	0.105569	0.121965	0	0	0
Q921G7_K.GTHTAMK.S_	Q921G7	Electron transfer flavoprotein-ubiquinone oxidoreductase, mitochondrial	K.GTHTAMK.S		0.734119	0.0779179	0.10977	0	0	0	0.153473	0.152402	0.115001	0	0	0	0.0966072	0.103506	0.193065	0	0	0
Q9CPQ3_R.LWGLTEMFPER.V_	Q9CPQ3	Mitochondrial import receptor subunit TOM22 homolog	R.LWGLTEMFPER.V		0.114461	0.135643	0.155033	0.14259	0.128093	0.129782	0.148597	0.133531	0.145013	0.148875	0.187931	0.162304	0.196059	0.130107	0.172758	0.137967	0.165595	0.144199
Q9D0D3_K.NPSSQVSGQPFVQTTNQSPPSSK.K_	Q9D0D3	Poly(A) RNA polymerase, mitochondrial	K.NPSSQVSGQPFVQTTNQSPPSSK.K		0.165219	0.15809	0.118908	0	0	0	0.174803	0.0729904	0.112571	0	0	0	0.182722	0.209014	0.151613	0	0	0
Q9R0B6_R.HGAGGWQIR.S_	Q9R0B6	Laminin subunit gamma-3	R.HGAGGWQIR.S		0.109957	0.167441	0.159053	0	0	0	0.170963	0.140152	0.141129	0	0	0	0.156971	0.156537	0.115775	0	0	0
Q9R0E2_K.LQLNYLGNYIPR.F_	Q9R0E2	Procollagen-lysine,2-oxoglutarate 5-dioxygenase 1	K.LQLNYLGNYIPR.F		0.191503	0.105461	0.142209	0.139755	0.157998	0.126935	0.154371	0.161524	0.116775	0.176544	0.153585	0.204495	0.157358	0.154738	0.188489	0.0978627	0.152101	0.121625
A0A0A0MQA3_K.KPFDPENTEEAEFHVDESTTVK.V_	A0A0A0MQA3	Alpha-1-antitrypsin 1-1	K.KPFDPENTEEAEFHVDESTTVK.V		0.119309	0.111622	0.142442	0	0	0	0.190242	0.199624	0.160514	0	0	0	0.179431	0.11568	0.161315	0	0	0
A0A0N4SVX9_R.ILDETEDTDLPYPPPQR.E_	A0A0N4SVX9	Dysferlin	R.ILDETEDTDLPYPPPQR.E		0.175209	0.149825	0.126982	0.155699	0.159549	0.115814	0.182215	0.155666	0.160961	0.122597	0.163883	0.149015	0.105458	0.158752	0.16431	0.167694	0.15559	0.194973
A2AH85_K.TCFVDCLIEQTHPEIRK.R_	A2AH85	116 kDa U5 small nuclear ribonucleoprotein component	K.TCFVDCLIEQTHPEIRK.R		0.110209	0.15481	0.108694	0	0	0	0.104944	0.178723	0.0910517	0	0	0	0.240296	0.0997451	0.19538	0	0	0
E9Q401_K.VLQDDEFTCDLFR.F_	E9Q401	Ryanodine receptor 2	K.VLQDDEFTCDLFR.F		0.107064	0.171091	0.159989	0	0	0	0.1671	0.216098	0.16333	0	0	0	0.0979359	0.172254	0.107881	0	0	0
E9Q7G0_R.ASMQPAQIAEGVGITTR.Q_	E9Q7G0	Nuclear mitotic apparatus protein 1	R.ASMQPAQIAEGVGITTR.Q		0.343971	0.121887	0.111972	0	0	0	0.0953723	0.127475	0.0836463	0	0	0	0.170465	0.0976606	0.331667	0	0	0
E9QK48_R.ITQEVQGAHDGGVFALCALR.D_	E9QK48	Echinoderm microtubule-associated protein-like 2	R.ITQEVQGAHDGGVFALCALR.D		0.1331	0.279061	0.166051	0	0	0	0.106653	0.298789	0.181233	0	0	0	0.0261709	0.144139	0.0468775	0	0	0
F8VQJ3_R.IPAINR.T_HexNAc(2)Hex(5)	F8VQJ3	Laminin subunit gamma-1	R.IPAINR.T	HexNAc(2)Hex(5)	0.206498	0.152399	0.115165	0	0	0	0.158801	0.176548	0.111075	0	0	0	0.150261	0.178305	0.122946	0	0	0
G3X8X6_R.SGLSPAPDTR.F_	G3X8X6	Sialic acid binding Ig-like lectin 1, sialoadhesin, isoform CRA_b	R.SGLSPAPDTR.F		0.238903	0.1141	0.192288	0.168587	0.110979	0.0969038	0.0943221	0.169133	0.21074	0.160142	0.131489	0.258106	0.0755577	0.15236	0.137789	0.1963	0.118662	0.244768
G5E896_K.QVICLSGDDSSTCIGILAK.E_	G5E896	Enhancer of mRNA decapping 4, isoform CRA_b	K.QVICLSGDDSSTCIGILAK.E		0.254666	0.120056	0.140555	0	0	0	0.146603	0.138916	0.149495	0	0	0	0.1829	0.0969883	0.215366	0	0	0
P04104_R.NFSSGSAGLVSFQR.R_	P04104	Keratin, type II cytoskeletal 1	R.NFSSGSAGLVSFQR.R		0.103388	0.0562199	0.0986688	0	0	0	0.0632728	0.0389344	0.0244568	0	0	0	0.448862	0.0707981	0.278651	0	0	0
P19221_K.SPQELLCGASLISDR.W_	P19221	Prothrombin	K.SPQELLCGASLISDR.W		0.17417	0.125527	0.110113	0.165888	0.201981	0.151666	0.179849	0.114018	0.16943	0.136022	0.135195	0.143711	0.0866186	0.138269	0.284391	0.143426	0.138985	0.124678
P61028_K.SFDNIKNWIR.N_	P61028	Ras-related protein Rab-8B	K.SFDNIKNWIR.N		0.165149	0.139793	0.151245	0	0	0	0.17077	0.166243	0.131199	0	0	0	0.157971	0.140806	0.152395	0	0	0
Q02788_R.EKDFDSLAQPSFFDR.F_	Q02788	Collagen alpha-2(VI) chain	R.EKDFDSLAQPSFFDR.F		0.131453	0.106861	0.179187	0	0	0	0.174926	0.186186	0.177155	0	0	0	0.124821	0.137364	0.145952	0	0	0
Q3TCH7_K.DMVQDLLDFKDK.V_	Q3TCH7	Cullin-4A	K.DMVQDLLDFKDK.V		0.198819	0.109952	0.114747	0	0	0	0.159234	0.0582561	0.131072	0	0	0	0.208313	0.100094	0.317189	0	0	0
Q61234_R.QLVDGCHR.A_	Q61234	Alpha-1-syntrophin	R.QLVDGCHR.A		0.190227	0.162546	0.102693	0.193362	0.133163	0.0966247	0.0987346	0.117053	0.213053	0.242278	0.13374	0.074447	0.151452	0.157082	0.115167	0.255453	0.145659	0.0799476
Q6ZWQ0_R.LTSHTPGLDDEK.E_	Q6ZWQ0	Nesprin-2	R.LTSHTPGLDDEK.E		0.193237	0.129407	0.166759	0.200561	0.16795	0.123024	0.181163	0.153267	0.104304	0.118715	0.114564	0.276409	0.157051	0.142449	0.151186	0.150783	0.118679	0.198816
Q80U35_R.TSALKPSSSELLLAGSGAEEDPLPLVVQDQYVQEAR.Q_	Q80U35	Rho guanine nucleotide exchange factor 17	R.TSALKPSSSELLLAGSGAEEDPLPLVVQDQYVQEAR.Q		0.328446	0.103458	0.300351	0.12118	0.463164	0.14417	0.149079	0.173857	0.143238	0.119683	0.112959	0.0719793	0.0989422	0.109046	0.14216	0.0622443	0.0627496	0.0413892
Q80X90_R.EEGLFAVDVTYDGHPVPGSPYTVEASLPPDPTK.V_	Q80X90	Filamin-B	R.EEGLFAVDVTYDGHPVPGSPYTVEASLPPDPTK.V		0.0954141	0.113071	0.220999	0	0	0	0.134346	0.185298	0.168505	0	0	0	0.134203	0.107832	0.227951	0	0	0
Q8BGD5_R.EACQFVRAMDNK.E_	Q8BGD5	Carnitine O-palmitoyltransferase 1, brain isoform	R.EACQFVRAMDNK.E		0.218432	0.134673	0.168203	0	0	0	0.189957	0.24498	0.130697	0	0	0	0.0482853	0.132126	0.155321	0	0	0
Q9CYT6_M.TDMAGLMER.L_	Q9CYT6	Adenylyl cyclase-associated protein 2	M.TDMAGLMER.L		0.120882	0.0881547	0.128391	0	0	0	0.172403	0.262945	0.192084	0	0	0	0.0824184	0.197866	0.150523	0	0	0
Q9ES46_K.SAINSPMAPALVDIHPEDTQLEENEER.T_	Q9ES46	Beta-parvin	K.SAINSPMAPALVDIHPEDTQLEENEER.T		0.237567	0.0984293	0.162073	0	0	0	0.209208	0.16632	0.105811	0	0	0	0.0774996	0.165482	0.227824	0	0	0
Q9JHL1_K.DNEDGSTWK.R_	Q9JHL1	Na(+)/H(+) exchange regulatory cofactor NHE-RF2	K.DNEDGSTWK.R		0.169269	0.147064	0.161315	0	0	0	0.15879	0.121628	0.131427	0	0	0	0.167895	0.148334	0.156408	0	0	0
Q9Z1K5_R.DGLLCGETGGGGGSALGPGGGGGGGGGGGGPGHEQEEDYR.Y_	Q9Z1K5	E3 ubiquitin-protein ligase ARIH1	R.DGLLCGETGGGGGSALGPGGGGGGGGGGGGPGHEQEEDYR.Y		0.369518	0.110585	0.175936	0	0	0	0.231244	0.143999	0.0520814	0	0	0	0.0603758	0.0936451	0.233974	0	0	0
Q9Z2U0_K.ILNPEEIEK.Y_	Q9Z2U0	Proteasome subunit alpha type-7	K.ILNPEEIEK.Y		0.180519	0.141725	0.221063	0.176299	0.120863	0.134172	0.132557	0.0981374	0.154201	0.138015	0.19451	0.137789	0.121381	0.185718	0.146629	0.139867	0.141979	0.191449
A2A5Y6_R.PEDIEK.S_	A2A5Y6	Microtubule-associated protein	R.PEDIEK.S		0.213997	0.0638522	0.149749	0	0	0	0.315804	0.146197	0.0784594	0	0	0	0.243983	0.115934	0.184014	0	0	0
A2AVJ7_R.AAGPLESSGK.E_	A2AVJ7	Ribosome-binding protein 1	R.AAGPLESSGK.E		0.0982002	0.130417	0.159191	0.0189761	0.248356	0.112029	0.0937364	0.248263	0.144152	0.220974	0.218704	0.171504	0.174466	0.208305	0.0856464	0.114583	0.112975	0.02004
E9Q0F0_R.GSGGQVTMPGR.G_	E9Q0F0	Keratin 78	R.GSGGQVTMPGR.G		0.197644	0.147471	0.119122	0	0	0	0.118173	0.157563	0.120052	0	0	0	0.128859	0.126395	0.169347	0	0	0
E9Q616_K.GDVDISGPK.L_	E9Q616	AHNAK nucleoprotein (desmoyokin)	K.GDVDISGPK.L		0.175997	0.130667	0.131055	0	0	0	0.112071	0.125408	0.156307	0	0	0	0.194962	0.127769	0.191379	0	0	0
E9Q616_K.GEYDVTVPR.A_	E9Q616	AHNAK nucleoprotein (desmoyokin)	K.GEYDVTVPR.A		0.123916	0.151584	0.137983	0.159829	0.169578	0.136343	0.159771	0.154575	0.130682	0.117073	0.19148	0.180551	0.177303	0.152362	0.140679	0.162113	0.0978377	0.171999
F8VQJ3_K.VSDLESEAR.K_	F8VQJ3	Laminin subunit gamma-1	K.VSDLESEAR.K		0.174918	0.154385	0.153346	0	0	0	0.121462	0.138521	0.138228	0	0	0	0.146524	0.169528	0.152654	0	0	0
G3X8V6_K.EFSTPETAPSQALDVWR.Q_	G3X8V6	Oncostatin M receptor, isoform CRA_b	K.EFSTPETAPSQALDVWR.Q		0.161517	0.118369	0.122267	0	0	0	0.132596	0.137797	0.14231	0	0	0	0.154808	0.145768	0.199871	0	0	0
G3X973_K.CLPGYTQQDNVCLAPDPCQPSACSPLAR.C_	G3X973	Stabilin 1, isoform CRA_a	K.CLPGYTQQDNVCLAPDPCQPSACSPLAR.C		0.196361	0.141434	0.054486	0	0	0	0.115898	0.123976	0.0872464	0	0	0	0.336697	0.1596	0.0665177	0	0	0
P08775_K.NVTLGVPRLKELINISK.K_HexNAc(4)Hex(6)NeuGc(1)	P08775	DNA-directed RNA polymerase II subunit RPB1	K.NVTLGVPRLKELINISK.K	HexNAc(4)Hex(6)NeuGc(1)	0.181128	0.161988	0.0612158	0	0	0	0.0741598	0.105591	0.0867313	0	0	0	0.331429	0.0642185	0.202491	0	0	0
P30999_R.EEIPMSNMGSNTK.S_	P30999	Catenin delta-1	R.EEIPMSNMGSNTK.S		0.154848	0.149978	0.187963	0	0	0	0.151872	0.145714	0.163108	0	0	0	0.0784196	0.141996	0.2326	0	0	0
P32507_R.YPPEVSISGYDDNWYLGRSEAILTCDVR.S_	P32507	Nectin-2	R.YPPEVSISGYDDNWYLGRSEAILTCDVR.S		0.0222787	0.243553	0.026367	0	0	0	0.0548504	0.180244	0.0441403	0	0	0	0.32456	0.13542	0.119172	0	0	0
P35802_K.ERLNAYT.-_	P35802	Neuronal membrane glycoprotein M6-a	K.ERLNAYT.-		0.0894556	0.222278	0.195426	0.119352	0.189551	0.125788	0.147987	0.230502	0.154184	0.143288	0.198991	0.132725	0.190178	0.0997283	0.0819742	0.111145	0.247973	0.0904584
Q3UH60_K.EGSVMGVTVSR.L_	Q3UH60	Disco-interacting protein 2 homolog B	K.EGSVMGVTVSR.L		0.192639	0.154354	0.182795	0	0	0	0.109971	0.133558	0.125809	0	0	0	0.141985	0.128751	0.188972	0	0	0
Q60994_R.DGRDGTPGEK.G_	Q60994	Adiponectin	R.DGRDGTPGEK.G		0.188898	0.0863052	0.0808056	0	0	0	0.25276	0.141877	0.0965382	0	0	0	0.157913	0.134564	0.326152	0	0	0
Q61739_R.ACMEETLWLQENIR.D_	Q61739	Integrin alpha-6	R.ACMEETLWLQENIR.D		0.105825	0.133098	0.128658	0	0	0	0.167045	0.13533	0.157179	0	0	0	0.169638	0.15953	0.197174	0	0	0
Q64518_R.LHEFTISGTTYTPEGEVR.Q_	Q64518	Sarcoplasmic/endoplasmic reticulum calcium ATPase 3	R.LHEFTISGTTYTPEGEVR.Q		0.165392	0.126583	0.125738	0.103066	0.125391	0.138805	0.138743	0.08454	0.120095	0.13709	0.186128	0.203589	0.223925	0.143068	0.193128	0.164601	0.142281	0.162519
Q6GUQ1_R.GGSFKESLGVCSK.Q_	Q6GUQ1	Epidermal growth factor-like protein 8	R.GGSFKESLGVCSK.Q		0.219499	0.111585	0.159081	0.209687	0.199205	0.140729	0.17809	0.0662896	0.112264	0.125824	0.115329	0.0835599	0.166186	0.15199	0.208455	0.199376	0.13769	0.0670781
Q6P9K9_K.NGDIDYCELK.A_	Q6P9K9	Neurexin-3	K.NGDIDYCELK.A		0.0630186	0.250713	0.0556413	0	0	0	0.0962093	0.210955	0.0745318	0	0	0	0.256417	0.0845907	0.134544	0	0	0
Q8CIN4_R.MSSTIFSTGGKDPLSANHSLK.P_	Q8CIN4	Serine/threonine-protein kinase PAK 2	R.MSSTIFSTGGKDPLSANHSLK.P		0.142596	0.114909	0.390032	0.206595	0.131582	0.12957	0.0825793	0.193585	0.170567	0.141978	0.123654	0.190393	0.110424	0.110166	0.0806935	0.134548	0.166107	0.192557
Q8K1N1_K.SCKWNR.S_HexNAc(5)Hex(3)	Q8K1N1	Calcium-independent phospholipase A2-gamma	K.SCKWNR.S	HexNAc(5)Hex(3)	0.175708	0.157875	0.153407	0	0	0	0.248466	0.112699	0.146311	0	0	0	0.113839	0.110175	0.179919	0	0	0
Q8K354_R.TVEEGAETPVYLALLPPDATEPHGQLVR.D_	Q8K354	Carbonyl reductase [NADPH] 3	R.TVEEGAETPVYLALLPPDATEPHGQLVR.D		0.240175	0.129539	0.127548	0.101932	0.119912	0.182157	0.137353	0.107195	0.11256	0.185324	0.220082	0.165345	0.175539	0.0685975	0.308078	0.104751	0.0964005	0.148297
Q8R0X7_K.ASGAVYNGEPK.L_	Q8R0X7	Sphingosine-1-phosphate lyase 1	K.ASGAVYNGEPK.L		0.160567	0.122206	0.138337	0	0	0	0.132058	0.161944	0.161932	0	0	0	0.162823	0.187237	0.129544	0	0	0
Q8VHK1_R.LEQTSSSLEAALR.A_	Q8VHK1	Caskin-2	R.LEQTSSSLEAALR.A		0.0453081	0.0306047	0.0482602	0	0	0	0.0549408	0.0690914	0.0357047	0	0	0	0.732964	0.0179511	0.029298	0	0	0
Q920P5_R.ASIPVVTYYER.K_	Q920P5	Adenylate kinase isoenzyme 5	R.ASIPVVTYYER.K		0.29452	0.199189	0.156484	0.210801	0.150059	0.174125	0.117633	0.123986	0.108582	0.130409	0.170051	0.141381	0.152666	0.0541066	0.213445	0.128474	0.134295	0.123538
Q921I1_K.QEDFELLCPDGTR.K_	Q921I1	Serotransferrin	K.QEDFELLCPDGTR.K		0.137433	0.146436	0.0887773	0	0	0	0.151033	0.188693	0.20089	0	0	0	0.201941	0.122528	0.0994376	0	0	0
Q9CS84_K.PCLSNPCK.N_	Q9CS84	Neurexin-1	K.PCLSNPCK.N		0.159026	0.124623	0.102874	0	0	0	0.202427	0.136118	0.17068	0	0	0	0.179306	0.0486127	0.235997	0	0	0
Q9JHL1_K.RDPFQESGLHLSPTAAEAK.E_	Q9JHL1	Na(+)/H(+) exchange regulatory cofactor NHE-RF2	K.RDPFQESGLHLSPTAAEAK.E		0.187693	0.129037	0.085244	0	0	0	0.197121	0.0698626	0.0898764	0	0	0	0.278995	0.105897	0.19464	0	0	0
Q9Z277_R.SDLIEVATR.L_	Q9Z277	Tyrosine-protein kinase BAZ1B	R.SDLIEVATR.L		0.157109	0.103884	0.160189	0	0	0	0.150783	0.112573	0.113721	0	0	0	0.136834	0.14724	0.31577	0	0	0
S4R1M2_K.SRDSESR.R_	S4R1M2	Scaffold attachment factor B1	K.SRDSESR.R		0.139983	0.143078	0.162603	0	0	0	0.141969	0.0887423	0.139835	0	0	0	0.169688	0.118953	0.233627	0	0	0
A0A0N4SVX9_R.DLSQMEALKR.H_	A0A0N4SVX9	Dysferlin	R.DLSQMEALKR.H		0.179343	0.113393	0.171126	0	0	0	0.134319	0.0608855	0.14195	0	0	0	0.244835	0.108601	0.20906	0	0	0
B8JK39_K.NISLNISISNLGDDAYDANVSFNVSR.E_HexNAc(2)Hex(2),HexNAc(6)Hex(3)	B8JK39	Integrin alpha-9	K.NISLNISISNLGDDAYDANVSFNVSR.E	HexNAc(2)Hex(2),HexNAc(6)Hex(3)	0.174572	0.104216	0.066884	0	0	0	0.181949	0.0656967	0.0496161	0	0	0	0.340609	0.112047	0.191756	0	0	0
E9Q0J2_K.VQHQASSTSPLSSPNQTSSEPRPLPAPR.R_	E9Q0J2	Ral GTPase-activating protein subunit beta	K.VQHQASSTSPLSSPNQTSSEPRPLPAPR.R		0.14837	0.14605	0.158919	0.190136	0.159547	0.160594	0.112642	0.230036	0.199539	0.214403	0.108822	0.0881748	0.107871	0.175296	0.0791549	0.194764	0.146494	0.0715686
E9Q2E4_R.SISGTPAETPACKSASETK.V_	E9Q2E4	HECT domain E3 ubiquitin protein ligase 4	R.SISGTPAETPACKSASETK.V		0.223959	0.103792	0.124114	0	0	0	0.166845	0.151898	0.145025	0	0	0	0.136631	0.106038	0.22072	0	0	0
E9Q616_K.APDVDVSVAGPDAALK.A_	E9Q616	AHNAK nucleoprotein (desmoyokin)	K.APDVDVSVAGPDAALK.A		0.132355	0.141686	0.139239	0	0	0	0.137575	0.147954	0.171979	0	0	0	0.1312	0.157087	0.189327	0	0	0
O35452_R.CVCDPGYSGEDCGVR.S_	O35452	Tenascin XB	R.CVCDPGYSGEDCGVR.S		0.215879	0.0998355	0.216374	0	0	0	0.146704	0.0933823	0.106986	0	0	0	0.10087	0.162466	0.267994	0	0	0
O54991_R.SAAREFSHMLSRPVPGYEPGYVPGYDTPGYVPGYHGPGYR.L_	O54991	Contactin-associated protein 1	R.SAAREFSHMLSRPVPGYEPGYVPGYDTPGYVPGYHGPGYR.L		0.179983	0.16973	0.245012	0	0	0	0.152666	0.2077	0.195546	0	0	0	0.118427	0.0992248	0.148482	0	0	0
P11679_R.TQEKEQIKSLNNK.F_	P11679	Keratin, type II cytoskeletal 8	R.TQEKEQIKSLNNK.F		0.132543	0.0913572	0.325469	0	0	0	0.476561	0.162735	0.0578135	0	0	0	0.0524365	0.0784806	0.0929435	0	0	0
P18572_R.SEINVEGPPR.I_	P18572	Basigin	R.SEINVEGPPR.I		0.0840925	0.210633	0.175926	0.178981	0.143554	0.138123	0.11845	0.166672	0.0926263	0.204111	0.248792	0.0988989	0.164215	0.180679	0.176899	0.107948	0.165036	0.0582918
P70207_K.LPAISDQDMNAYLAEQSR.L_	P70207	Plexin-A2	K.LPAISDQDMNAYLAEQSR.L		0.179792	0.125331	0.196443	0	0	0	0.147833	0.292192	0.159023	0	0	0	0.118543	0.0725839	0.183251	0	0	0
P70399_R.PSKMLMDR.P_	P70399	TP53-binding protein 1	R.PSKMLMDR.P		0.182222	0.126568	0.103177	0	0	0	0.219573	0.0595692	0.073965	0	0	0	0.274774	0.0987764	0.178411	0	0	0
Q07113_K.LFSASGDMR.T_	Q07113	Cation-independent mannose-6-phosphate receptor	K.LFSASGDMR.T		0.156515	0.143611	0.154864	0	0	0	0.247157	0.178301	0.133389	0	0	0	0.144997	0.130048	0.0983291	0	0	0
Q60668_K.FGEVVDCTLK.L_	Q60668	Heterogeneous nuclear ribonucleoprotein D0	K.FGEVVDCTLK.L		0.118338	0.141333	0.113064	0.195452	0.131225	0.142297	0.113474	0.13497	0.153468	0.159783	0.165868	0.214313	0.150057	0.192298	0.170522	0.140749	0.091743	0.172492
Q8BH74_R.CGQAWRAATLEGWK.L_	Q8BH74	Nuclear pore complex protein Nup107	R.CGQAWRAATLEGWK.L		0.203476	0.17751	0.165265	0	0	0	0.153573	0.10953	0.1244	0	0	0	0.154311	0.0943885	0.177338	0	0	0
Q8CJH3_R.EACNEAETVATQCPAPLIHSVDPLTGPIDGGTR.V_	Q8CJH3	Plexin-B1	R.EACNEAETVATQCPAPLIHSVDPLTGPIDGGTR.V		0.124699	0.124798	0.125985	0	0	0	0.205545	0.199285	0.185635	0	0	0	0.143006	0.141295	0.127032	0	0	0
Q9D020_K.IIEMMPEFQK.S_	Q9D020	Cytosolic 5'-nucleotidase 3A	K.IIEMMPEFQK.S		0.298645	0.138111	0.135696	0	0	0	0.169628	0.143992	0.145736	0	0	0	0.130099	0.131631	0.17721	0	0	0
Q9D8N0_K.FAESQPK.K_	Q9D8N0	Elongation factor 1-gamma	K.FAESQPK.K		0.126345	0.128441	0.167773	0	0	0	0.17	0.124355	0.114492	0	0	0	0.139334	0.17355	0.237831	0	0	0
Q9JKF1_R.ALESGDMTTVWKQLSSSVTGLTNIEEENCQR.Y_	Q9JKF1	Ras GTPase-activating-like protein IQGAP1	R.ALESGDMTTVWKQLSSSVTGLTNIEEENCQR.Y		0.0732811	0.127248	0.182023	0	0	0	0.14451	0.228472	0.171619	0	0	0	0.148487	0.105045	0.168261	0	0	0
Q9WUM4_K.SELSCAPKK.P_	Q9WUM4	Coronin-1C	K.SELSCAPKK.P		0.174873	0.167216	0.0769173	0	0	0	0.116548	0.116992	0.100958	0	0	0	0.250385	0.0861762	0.16074	0	0	0
A0A0R4J0I9_R.CVAEALLCNGQDDCGDGSDER.G_	A0A0R4J0I9	Low density lipoprotein receptor-related protein 1	R.CVAEALLCNGQDDCGDGSDER.G		0.136201	0.125622	0.163898	0	0	0	0.115418	0.177311	0.170431	0	0	0	0.150211	0.179686	0.134064	0	0	0
B1ATI0_K.RLQSLLK.G_	B1ATI0	Aldehyde dehydrogenase	K.RLQSLLK.G		0.161557	0.146249	0.17704	0.210019	0.173083	0.111986	0.116313	0.130095	0.190836	0.132257	0.145547	0.241232	0.10088	0.135195	0.154016	0.137103	0.113965	0.13444
D3YUX2_R.GSLPPVSSPR.I_	D3YUX2	Multiple PDZ domain protein	R.GSLPPVSSPR.I		0.117171	0.151871	0.0975042	0	0	0	0.160972	0.131208	0.122493	0	0	0	0.180475	0.170238	0.137152	0	0	0
E9PUL5_K.ASPSPSPSEARQEPASK.P_	E9PUL5	Proline-rich transmembrane protein 2	K.ASPSPSPSEARQEPASK.P		0.470696	0.109911	0.263748	0	0	0	0.355296	0.192887	0.0920047	0	0	0	0.0592578	0.104088	0.153637	0	0	0
I7HJQ9_R.HPSIETLDSPTGSHVEWCK.Q_	I7HJQ9	Myotubularin-related protein 1	R.HPSIETLDSPTGSHVEWCK.Q		0.200198	0.114386	0.214907	0	0	0	0.163839	0.137992	0.130869	0	0	0	0.148332	0.14364	0.145126	0	0	0
O70433_K.GSSWHETCFTCQR.C_	O70433	Four and a half LIM domains protein 2	K.GSSWHETCFTCQR.C		0.187187	0.144188	0.203076	0	0	0	0.149287	0.101282	0.140188	0	0	0	0.183801	0.067822	0.206157	0	0	0
P26039_R.DPVQLNLLYVQAR.D_	P26039	Talin-1	R.DPVQLNLLYVQAR.D		0.236282	0.14165	0.111491	0.140306	0.149891	0.167832	0.138371	0.129481	0.135095	0.166435	0.14724	0.138759	0.179611	0.150489	0.153829	0.160015	0.134204	0.140405
P60469_K.LQPEGQTSGSSR.A_	P60469	Liprin-alpha-3	K.LQPEGQTSGSSR.A		0.192965	0.140213	0.211013	0	0	0	0.127814	0.125736	0.136406	0	0	0	0.135756	0.139482	0.186294	0	0	0
P80318_K.EILSEVER.N_	P80318	T-complex protein 1 subunit gamma	K.EILSEVER.N		0.26484	0.107107	0.29575	0	0	0	0.287417	0.111609	0.081055	0	0	0	0.112324	0.136464	0.125312	0	0	0
Q61599_K.ELQEMDK.D_	Q61599	Rho GDP-dissociation inhibitor 2	K.ELQEMDK.D		0.0545245	0.0706008	0.0499793	0	0	0	0.0963383	0.0167244	0.0171226	0	0	0	0.617221	0.0288891	0.20576	0	0	0
Q64433_K.SGEIEPVSVK.V_	Q64433	10 kDa heat shock protein, mitochondrial	K.SGEIEPVSVK.V		0.167818	0.163361	0.177334	0.111918	0.213843	0.13771	0.150737	0.152088	0.177861	0.15152	0.133963	0.11512	0.155517	0.121828	0.146856	0.116175	0.242922	0.0979982
Q7TSE6_R.KETEFLR.L_	Q7TSE6	Serine/threonine-protein kinase 38-like	R.KETEFLR.L		0.252186	0.160283	0.18282	0	0	0	0.140578	0.0460971	0.103059	0	0	0	0.161452	0.0880569	0.284501	0	0	0
Q8C8U0_K.VPGHEASVDDNPFGTR.K_	Q8C8U0	Liprin-beta-1	K.VPGHEASVDDNPFGTR.K		0.143642	0.15625	0.176204	0.181786	0.159755	0.14591	0.186219	0.0929227	0.143758	0.157696	0.140803	0.158718	0.163877	0.162878	0.119068	0.138687	0.143779	0.162145
Q8K310_K.DPSASATSK.K_	Q8K310	Matrin-3	K.DPSASATSK.K		0.162676	0.288429	0.134935	0	0	0	0.0917295	0.0902377	0.124684	0	0	0	0.129029	0.120465	0.114551	0	0	0
Q91V88_R.IQTDPQK.P_	Q91V88	Nephronectin	R.IQTDPQK.P		0.147837	0.155286	0.129604	0	0	0	0.162254	0.173028	0.0971243	0	0	0	0.0822473	0.201203	0.169127	0	0	0
Q99JX7_R.SDPDLVAQNIDVVLNR.R_	Q99JX7	Nuclear RNA export factor 1	R.SDPDLVAQNIDVVLNR.R		0.162049	0.118176	0.119427	0	0	0	0.169426	0.152466	0.152922	0	0	0	0.117235	0.158567	0.181324	0	0	0
Q9D024_R.VEENFLK.L_	Q9D024	Coiled-coil domain-containing protein 47	R.VEENFLK.L		0.160538	0.116419	0.170147	0	0	0	0.150199	0.143139	0.155832	0	0	0	0.172768	0.121992	0.212377	0	0	0
Q9D0F3_K.NNPAIVVIGNNGQINYDHQNDGATQALASCQR.D_	Q9D0F3	Protein ERGIC-53	K.NNPAIVVIGNNGQINYDHQNDGATQALASCQR.D		0.187427	0.131947	0.154958	0.184561	0.18748	0.131405	0.13497	0.163416	0.182528	0.150093	0.127934	0.136492	0.113372	0.153157	0.180308	0.180397	0.139263	0.139724
Q9DBG3_K.DCEDPNPLIR.A_	Q9DBG3	AP-2 complex subunit beta	K.DCEDPNPLIR.A		0.157245	0.131333	0.19578	0.222543	0.147601	0.13603	0.121475	0.13219	0.151795	0.187381	0.150968	0.144791	0.156542	0.189128	0.120413	0.127303	0.142598	0.106095
Q9DC23_K.EPWLVDFFAPWCPPCR.A_	Q9DC23	DnaJ homolog subfamily C member 10	K.EPWLVDFFAPWCPPCR.A		0.133381	0.0759585	0.148113	0	0	0	0.27797	0.196346	0.186142	0	0	0	0.179737	0.126013	0.0806394	0	0	0
Q9ERG2_R.LWNPQEKLPCVCTYNGDK.E_	Q9ERG2	Striatin-3	R.LWNPQEKLPCVCTYNGDK.E		0.143611	0.104623	0.47522	0	0	0	0.0871421	0.111878	0.133142	0	0	0	0.0982035	0.136609	0.10999	0	0	0
Q9JLB0_R.ILHGGMIDR.Q_	Q9JLB0	MAGUK p55 subfamily member 6	R.ILHGGMIDR.Q		0.190248	0.17704	0.150748	0	0	0	0.139146	0.184495	0.112504	0	0	0	0.135583	0.128079	0.17085	0	0	0
E9PVZ8_R.ITLLEAQNR.A_	E9PVZ8	Golgi autoantigen, golgin subfamily b, macrogolgin 1	R.ITLLEAQNR.A		0.100559	0.118728	0.0474747	0	0	0	0.190828	0.038698	0.0500928	0	0	0	0.47077	0.0760722	0.161489	0	0	0
E9Q3L2_K.IVEEPVLK.S_	E9Q3L2	Phosphatidylinositol 4-kinase alpha	K.IVEEPVLK.S		0.161149	0.164115	0.112579	0.139074	0.0868946	0.204341	0.190926	0.169347	0.150938	0.103737	0.096427	0.469841	0.192521	0.106661	0.0975241	0.115121	0.197915	0.119177
F8VQC7_K.CQLSHQK.H_	F8VQC7	Kinectin	K.CQLSHQK.H		0.222086	0.117951	0.151365	0	0	0	0.208204	0.138803	0.12257	0	0	0	0.151052	0.168636	0.161307	0	0	0
F8WIV2_K.FYEAELEELDFQGATEESR.Q_	F8WIV2	Serine (or cysteine) peptidase inhibitor, clade B, member 6a	K.FYEAELEELDFQGATEESR.Q		0.151555	0.133125	0.12762	0	0	0	0.148329	0.156899	0.142769	0	0	0	0.151176	0.147173	0.177926	0	0	0
O08688_K.AYEDQNYSALK.R_	O08688	Calpain-5	K.AYEDQNYSALK.R		0.109691	0.181831	0.130507	0.22186	0.107755	0.140718	0.0973857	0.146896	0.129942	0.140445	0.101575	0.326898	0.194185	0.179786	0.113767	0.168276	0.126896	0.271099
O35206_R.FTGSIQQLTIYSDPR.T_	O35206	Collagen alpha-1(XV) chain	R.FTGSIQQLTIYSDPR.T		0.132703	0.117217	0.169658	0.153493	0.162123	0.148211	0.123807	0.223761	0.200559	0.149116	0.127364	0.12571	0.135365	0.0844595	0.169856	0.142619	0.193623	0.100469
P10493_R.CVANYTGNGR.Q_	P10493	Nidogen-1	R.CVANYTGNGR.Q		0.217709	0.159904	0.102885	0.174551	0.178532	0.117765	0.153938	0.168554	0.157795	0.15302	0.14841	0.123983	0.109709	0.175062	0.112642	0.0929359	0.174138	0.175267
P49817_K.QVYDAHTK.E_	P49817	Caveolin-1	K.QVYDAHTK.E		0.106245	0.144792	0.141709	0.141443	0.148711	0.168119	0.155508	0.188425	0.143457	0.163031	0.15081	0.107078	0.159564	0.181456	0.142684	0.171491	0.179781	0.0971341
P70227_K.MLLQNYLQNR.K_	P70227	Inositol 1,4,5-trisphosphate receptor type 3	K.MLLQNYLQNR.K		0.16843	0.13692	0.137754	0.173367	0.145553	0.115159	0.120827	0.130402	0.166383	0.175404	0.179756	0.232453	0.138479	0.176006	0.166417	0.142756	0.106408	0.174149
P70699_K.GISQEQCEAR.G_	P70699	Lysosomal alpha-glucosidase	K.GISQEQCEAR.G		0.518689	0.0492177	0.117726	0	0	0	0.081755	0.0518533	0.120026	0	0	0	0.312897	0.0578313	0.17535	0	0	0
Q04735_R.LDSDGADLLTK.L_	Q04735	Cyclin-dependent kinase 16	R.LDSDGADLLTK.L		0.184915	0.116076	0.105933	0	0	0	0.131906	0.134752	0.139918	0	0	0	0.179543	0.136703	0.28778	0	0	0
Q5SVJ0_R.GCGTPEAEGPLSVGPPPCLSPGLLGPLPTPSPR.I_	Q5SVJ0	Calcium/calmodulin-dependent protein kinase II, beta, isoform CRA_b	R.GCGTPEAEGPLSVGPPPCLSPGLLGPLPTPSPR.I		0.208763	0.175651	0.153734	0	0	0	0.120123	0.172019	0.14282	0	0	0	0.191773	0.104614	0.162275	0	0	0
Q60767_R.FEQEFLNYMMK.N_	Q60767	Lymphocyte antigen 75	R.FEQEFLNYMMK.N		0.287643	0.117947	0.108268	0	0	0	0.174464	0.148663	0.143282	0	0	0	0.164997	0.0671437	0.208161	0	0	0
Q60847_R.GDIASQNMMR.A_	Q60847	Collagen alpha-1(XII) chain	R.GDIASQNMMR.A		0.227715	0.137599	0.115628	0	0	0	0.204329	0.177999	0.163722	0	0	0	0.0797128	0.199589	0.0781102	0	0	0
Q61554_R.GSYHCICK.T_	Q61554	Fibrillin-1	R.GSYHCICK.T		0.143044	0.139297	0.16684	0	0	0	0.162245	0.183725	0.138186	0	0	0	0.103207	0.174293	0.135175	0	0	0
Q6PFB2_R.VFLWGSFR.D_	Q6PFB2	Rcc1 protein	R.VFLWGSFR.D		0.147979	0.145877	0.111934	0	0	0	0.126822	0.154735	0.163007	0	0	0	0.138068	0.165662	0.180759	0	0	0
Q80TE4_R.SQSSYESVTSIIQNGQNDQGDRQPEEQLDLDFVEAK.Y_	Q80TE4	Signal-induced proliferation-associated 1-like protein 2	R.SQSSYESVTSIIQNGQNDQGDRQPEEQLDLDFVEAK.Y		0.126184	0.118279	0.223057	0	0	0	0.100554	0.254991	0.142973	0	0	0	0.121044	0.0943217	0.231162	0	0	0
Q80UG5_R.ATVASSSQK.F_	Q80UG5	Septin-9	R.ATVASSSQK.F		0.176643	0.140117	0.126135	0	0	0	0.171656	0.152416	0.137719	0	0	0	0.196346	0.145965	0.117102	0	0	0
Q80YA9_R.DSSALQDLYIPPPPAEPYIPR.D_	Q80YA9	Connector enhancer of kinase suppressor of ras 2	R.DSSALQDLYIPPPPAEPYIPR.D		0.163237	0.144494	0.187171	0	0	0	0.165182	0.187985	0.136795	0	0	0	0.174093	0.086738	0.145279	0	0	0
Q8BU30_R.LRAEPDHMVLGK.R_	Q8BU30	Isoleucine--tRNA ligase, cytoplasmic	R.LRAEPDHMVLGK.R		0.203158	0.0913828	0.0775611	0	0	0	0.229394	0.0634201	0.0734451	0	0	0	0.305626	0.0731019	0.255646	0	0	0
Q8C5H8_K.GSSYSGLLER.H_	Q8C5H8	NAD kinase 2, mitochondrial	K.GSSYSGLLER.H		0.129224	0.170485	0.140724	0.128968	0.150035	0.151597	0.176346	0.100208	0.16226	0.152918	0.138382	0.20511	0.154225	0.148065	0.12972	0.141696	0.160926	0.166627
Q8CG03_R.GVNNSYIQR.S_	Q8CG03	cGMP-specific 3',5'-cyclic phosphodiesterase	R.GVNNSYIQR.S		0.157617	0.148579	0.115411	0.167245	0.125342	0.158271	0.167212	0.127815	0.186599	0.113823	0.123513	0.362448	0.127468	0.166143	0.117176	0.137675	0.108568	0.213605
Q8CHU3_R.TTSPDLFESQSLTSASSK.P_	Q8CHU3	Epsin-2	R.TTSPDLFESQSLTSASSK.P		0.229803	0.123329	0.13128	0	0	0	0.153927	0.178289	0.115813	0	0	0	0.127597	0.110207	0.242888	0	0	0
Q8CHW4_R.VFQNEVLGTLQR.G_	Q8CHW4	Translation initiation factor eIF-2B subunit epsilon	R.VFQNEVLGTLQR.G		0.228418	0.100844	0.157057	0.191534	0.133183	0.126589	0.134731	0.112074	0.138639	0.136426	0.105721	0.303288	0.110941	0.102421	0.280892	0.145568	0.101656	0.196583
Q8VCD6_R.SSTSQPDPRTETSEDDLGDK.A_	Q8VCD6	Receptor expression-enhancing protein 2	R.SSTSQPDPRTETSEDDLGDK.A		0.129218	0.157915	0.12289	0	0	0	0.143793	0.238239	0.144077	0	0	0	0.172742	0.0906657	0.15364	0	0	0
Q99J56_R.HNWGQGFR.L_	Q99J56	Derlin-1	R.HNWGQGFR.L		0.193441	0.154384	0.20376	0	0	0	0.116054	0.153006	0.164417	0	0	0	0.121962	0.161711	0.128506	0	0	0
Q99JF8_K.DIFPYSENK.E_	Q99JF8	PC4 and SFRS1-interacting protein	K.DIFPYSENK.E		0.165752	0.141862	0.116688	0.26959	0.108552	0.157981	0.145591	0.153528	0.155164	0.115577	0.161657	0.209875	0.150853	0.123617	0.170449	0.121207	0.0602025	0.233131
Q99JR5_R.QATSRCPNGQVDSNDIYQVTPAYR.L_	Q99JR5	Tubulointerstitial nephritis antigen-like	R.QATSRCPNGQVDSNDIYQVTPAYR.L		0.173393	0.165601	0.183011	0	0	0	0.144064	0.149743	0.170492	0	0	0	0.0932911	0.154567	0.126381	0	0	0
Q9D0R2_K.NSSTYWEGK.A_	Q9D0R2	Threonine--tRNA ligase, cytoplasmic	K.NSSTYWEGK.A		0.170608	0.115721	0.165311	0	0	0	0.175299	0.150892	0.171445	0	0	0	0.0982397	0.18209	0.135857	0	0	0
Q9DCX2_K.IPVPEDKYTALVDQEEK.E_	Q9DCX2	ATP synthase subunit d, mitochondrial	K.IPVPEDKYTALVDQEEK.E		0.317402	0.0794235	0.153817	0	0	0	0.219487	0.398617	0.231614	0	0	0	0.0963297	0.0732555	0.0566944	0	0	0
Q9ERG0_K.WPPEDDVCK.T_	Q9ERG0	LIM domain and actin-binding protein 1	K.WPPEDDVCK.T		0.153123	0.146017	0.0770822	0	0	0	0.171422	0.132721	0.137077	0	0	0	0.179857	0.187148	0.157749	0	0	0
Q9JHU4_R.KFLSDPQVHTVLVER.S_	Q9JHU4	Cytoplasmic dynein 1 heavy chain 1	R.KFLSDPQVHTVLVER.S		0.127508	0.134264	0.142422	0	0	0	0.204618	0.128409	0.157342	0	0	0	0.121213	0.174879	0.189848	0	0	0
Q9R1C7_K.QATPPIELDAVWEDIRER.F_	Q9R1C7	Pre-mRNA-processing factor 40 homolog A	K.QATPPIELDAVWEDIRER.F		0.120709	0.1389	0.0908688	0	0	0	0.137881	0.169277	0.158537	0	0	0	0.150938	0.167004	0.115017	0	0	0
Q9Z1R2_R.YCEVLGAAATTDYNNNHEGREEDQR.L_	Q9Z1R2	Large proline-rich protein BAG6	R.YCEVLGAAATTDYNNNHEGREEDQR.L		0.187256	0.197996	0.112508	0	0	0	0.117248	0.201847	0.166299	0	0	0	0.129491	0.137854	0.0787141	0	0	0
S4R2F3_R.NSIEFFEEISDEASK.L_	S4R2F3	Ankyrin-2	R.NSIEFFEEISDEASK.L		0.168947	0.178129	0.156824	0	0	0	0.139202	0.230711	0.0934728	0	0	0	0.232574	0.0844567	0.108374	0	0	0
A0A0N4SVL0_K.ELEAASAPEERTR.L_	A0A0N4SVL0	Eukaryotic translation initiation factor 4 gamma 3	K.ELEAASAPEERTR.L		0.0529355	0.211115	0.06024	0	0	0	0.085734	0.144582	0.042113	0	0	0	0.303081	0.14197	0.190663	0	0	0
A2A864_R.CVCYGEGR.Y_	A2A864	Integrin beta	R.CVCYGEGR.Y		0.119879	0.155516	0.175556	0.180912	0.128896	0.100907	0.152523	0.165047	0.145595	0.121273	0.194194	0.169842	0.077786	0.206479	0.139258	0.149785	0.129082	0.217904
G3X956_K.APGEQTVPALNLQNAFR.I_	G3X956	Suppressor of Ty 16 homolog (S. cerevisiae)	K.APGEQTVPALNLQNAFR.I		0.118779	0.162141	0.16015	0.2336	0.155232	0.112265	0.16331	0.144669	0.145458	0.186274	0.157869	0.194671	0.104429	0.173372	0.153991	0.167288	0.0822419	0.131117
K3W4R5_R.MCLVYPASKMFPFIMEGTK.S_	K3W4R5	Cytoskeleton-associated protein 5	R.MCLVYPASKMFPFIMEGTK.S		0.0959393	0.129935	0.247816	0	0	0	0.148067	0.285248	0.189269	0	0	0	0.0808284	0.132532	0.0702123	0	0	0
O54724_R.PYSGFPDASSEGPEPTQGEAR.A_	O54724	Caveolae-associated protein 1	R.PYSGFPDASSEGPEPTQGEAR.A		0.114641	0.12068	0.0625469	0	0	0	0.212943	0.125688	0.290346	0	0	0	0.116217	0.157632	0.0849858	0	0	0
P56564_K.YFSFPGELLMR.M_	P56564	Excitatory amino acid transporter 1	K.YFSFPGELLMR.M		0.32615	0.0766346	0.301702	0	0	0	0.221667	0.0949213	0.120007	0	0	0	0.0998579	0.133131	0.21411	0	0	0
P62259_K.VAGMDVELTVEER.N_	P62259	14-3-3 protein epsilon	K.VAGMDVELTVEER.N		0.228642	0.131492	0.107591	0	0	0	0.15298	0.136617	0.149099	0	0	0	0.153725	0.129914	0.230238	0	0	0
P70175_K.PGSIHLNDMYAPPDYASTFTALADNHISHNSSLGYLGAVESKVTYPAPPQVPPTR.Y_HexNAc(4)Hex(5)Fuc(1)NeuGc(2)	P70175	Disks large homolog 3	K.PGSIHLNDMYAPPDYASTFTALADNHISHNSSLGYLGAVESKVTYPAPPQVPPTR.Y	HexNAc(4)Hex(5)Fuc(1)NeuGc(2)	0.144661	0.162214	0.151366	0	0	0	0.202966	0.168413	0.169667	0	0	0	0.119234	0.15484	0.078656	0	0	0
Q08EB6_R.NGSIPTYMR.Q_	Q08EB6	CLIP-associating protein 2	R.NGSIPTYMR.Q		0.127424	0.151949	0.173848	0.130978	0.119269	0.147504	0.155653	0.125358	0.134242	0.172182	0.14039	0.102177	0.146302	0.137532	0.173639	0.182596	0.147899	0.213278
Q11011_K.VLTFALSEEVRPQDTVSVIGGVAGGSK.H_	Q11011	Puromycin-sensitive aminopeptidase	K.VLTFALSEEVRPQDTVSVIGGVAGGSK.H		0.344035	0.0966831	0.1047	0	0	0	0.109329	0.0791415	0.0773712	0	0	0	0.357997	0.0908147	0.200244	0	0	0
Q30D77_K.GQVGPTGEAGSR.G_	Q30D77	Collagen alpha-1(XXIV) chain	K.GQVGPTGEAGSR.G		0.191823	0.0937199	0.223484	0.107261	0.145245	0.0772972	0.0477932	0.242603	0.167511	0.0824122	0.272806	0.0262394	0.0488606	0.257959	0.150486	0.178507	0.131475	0.256131
Q3UH59_K.EIFMQVEDERR.H_	Q3UH59	Myosin-10	K.EIFMQVEDERR.H		0.202847	0.120192	0.134448	0.189498	0.150258	0.1448	0.159552	0.149158	0.126192	0.111947	0.14514	0.178987	0.134531	0.137212	0.271248	0.166265	0.15926	0.163412
Q3UNZ8_R.LCTRCLPPVWLCR.Q_	Q3UNZ8	Quinone oxidoreductase-like protein 2	R.LCTRCLPPVWLCR.Q		0.218671	0.0721993	0.0961401	0	0	0	0.140399	0.0884663	0.145772	0	0	0	0.229193	0.147032	0.282405	0	0	0
Q3UYC0_R.GGVGAPGSPSTPPTR.F_	Q3UYC0	Protein phosphatase 1H	R.GGVGAPGSPSTPPTR.F		0.20751	0.162574	0.165243	0.142848	0.144851	0.168335	0.110925	0.167318	0.21832	0.145215	0.14448	0.110006	0.0856377	0.149796	0.101846	0.180706	0.138908	0.208927
Q62261_R.MAGTMETSEMVNGAAEQR.T_	Q62261	Spectrin beta chain, non-erythrocytic 1	R.MAGTMETSEMVNGAAEQR.T		0.129058	0.142016	0.154126	0.172169	0.150403	0.152819	0.172108	0.182087	0.140223	0.156371	0.154749	0.162404	0.167959	0.172549	0.110033	0.132479	0.166077	0.143339
Q7TSQ8_R.TSPGWQTWSSAR.S_	Q7TSQ8	Pyruvate dehydrogenase phosphatase regulatory subunit, mitochondrial	R.TSPGWQTWSSAR.S		0.143234	0.0581336	0.0854672	0	0	0	0.347625	0.425646	0.240117	0	0	0	0.0537147	0.0461004	0.0660779	0	0	0
Q8R0X7_K.AKTTGMGAIYGMAQATIDR.K_	Q8R0X7	Sphingosine-1-phosphate lyase 1	K.AKTTGMGAIYGMAQATIDR.K		0.231552	0.0831702	0.189971	0	0	0	0.144614	0.218662	0.0818765	0	0	0	0.0951041	0.238626	0.216394	0	0	0
Q91X20_K.QQDGGTTGTTKKAR.S_	Q91X20	Set1/Ash2 histone methyltransferase complex subunit ASH2	K.QQDGGTTGTTKKAR.S		0.00334451	0.0195694	0.00549758	0	0	0	0.0167485	0.0222912	0.00683157	0	0	0	0.897717	0.014143	0.00439672	0	0	0
Q99PV0_R.RLTLEDLEDSWDR.G_	Q99PV0	Pre-mRNA-processing-splicing factor 8	R.RLTLEDLEDSWDR.G		0.160554	0.122799	0.132495	0	0	0	0.148149	0.127174	0.137408	0	0	0	0.178992	0.177805	0.159308	0	0	0
Q9CWS0_K.DENATLDGGDVLFTGR.E_	Q9CWS0	N(G),N(G)-dimethylarginine dimethylaminohydrolase 1	K.DENATLDGGDVLFTGR.E		0.139943	0.167768	0.166907	0	0	0	0.12173	0.119751	0.160667	0	0	0	0.122675	0.071277	0.337914	0	0	0
Q9ERG0_R.KGWSESEQSEEFGGGIATMER.K_	Q9ERG0	LIM domain and actin-binding protein 1	R.KGWSESEQSEEFGGGIATMER.K		0.167672	0.108664	0.118513	0	0	0	0.130702	0.0957482	0.1455	0	0	0	0.238933	0.104528	0.262698	0	0	0
Q9WUD1_R.LGTGGGGSPDK.S_	Q9WUD1	STIP1 homology and U box-containing protein 1	R.LGTGGGGSPDK.S		0.201011	0.114292	0.164206	0.158406	0.123017	0.126927	0.146906	0.0774198	0.193482	0.124016	0.1384	0.386865	0.189906	0.0681674	0.170397	0.115036	0.115803	0.27728
Q9WV92_R.FAPNHTK.E_HexNAc(5)Hex(4)	Q9WV92	Band 4.1-like protein 3	R.FAPNHTK.E	HexNAc(5)Hex(4)	0.177299	0.211374	0.154497	0	0	0	0.152341	0.245351	0.184416	0	0	0	0.0952634	0.127805	0.113386	0	0	0
Q9WVA4_K.NVIGLQMGTNR.G_	Q9WVA4	Transgelin-2	K.NVIGLQMGTNR.G		0.172719	0.198701	0.181407	0	0	0	0.0834281	0.101102	0.152439	0	0	0	0.123156	0.164627	0.107391	0	0	0
A3KGU5_K.HQAFEAELHANADR.I_	A3KGU5	Spectrin alpha chain, non-erythrocytic 1	K.HQAFEAELHANADR.I		0.140742	0.146751	0.140611	0.197194	0.130784	0.176037	0.15216	0.162066	0.127651	0.180369	0.121538	0.127692	0.213694	0.156401	0.109101	0.181396	0.163112	0.106767
B2RQC6_K.VVEPELMGTPDGPCYPAPPVPR.Q_	B2RQC6	CAD protein	K.VVEPELMGTPDGPCYPAPPVPR.Q		0.158309	0.192734	0.0992095	0.129441	0.120359	0.156167	0.129689	0.103279	0.1565	0.155805	0.159202	0.114119	0.145491	0.162366	0.161242	0.169164	0.16927	0.163485
E9QAX2_R.RVVHFAEPGAGTK.D_	E9QAX2	Unconventional myosin-XVIIIa	R.RVVHFAEPGAGTK.D		0.344679	0.0838809	0.200034	0.143563	0.155133	0.161546	0.175993	0.0481489	0.121446	0.128524	0.151162	0.219792	0.152763	0.103148	0.274448	0.10105	0.164674	0.133964
E9QPX1_K.DGTPGRDGEPGDPGEDGR.P_	E9QPX1	Collagen alpha-1(XVIII) chain	K.DGTPGRDGEPGDPGEDGR.P		0.297315	0.108165	0.153958	0	0	0	0.192521	0.148038	0.107582	0	0	0	0.176191	0.0908992	0.185644	0	0	0
F8WGF2_R.ELYTAYSR.E_	F8WGF2	Nitric oxide synthase, brain	R.ELYTAYSR.E		0.171755	0.183652	0.163553	0	0	0	0.145363	0.115097	0.140803	0	0	0	0.0963325	0.111307	0.186854	0	0	0
O08599_K.ADDPTMGEGPDKAR.S_	O08599	Syntaxin-binding protein 1	K.ADDPTMGEGPDKAR.S		0.205947	0.0562156	0.120196	0	0	0	0.302789	0.183818	0.153042	0	0	0	0.147273	0.177718	0.166072	0	0	0
P20152_K.LQEEMLQREEAESTLQSFRQDVDNASLAR.L_	P20152	Vimentin	K.LQEEMLQREEAESTLQSFRQDVDNASLAR.L		0.911747	0.0405383	0.124853	0	0	0	0.152234	0.203709	0.090601	0	0	0	0.0877547	0.135724	0.0885638	0	0	0
P36371_R.LTFLSLLDLPLTIAAEK.V_	P36371	Antigen peptide transporter 2	R.LTFLSLLDLPLTIAAEK.V		0.109982	0.138857	0.0901143	0	0	0	0.125015	0.121568	0.319757	0	0	0	0.0961574	0.168267	0.308354	0	0	0
P45376_K.VAIDLGYR.H_	P45376	Aldose reductase	K.VAIDLGYR.H		0.130197	0.184377	0.179771	0	0	0	0.108019	0.193204	0.105234	0	0	0	0.145702	0.145349	0.163337	0	0	0
P62264_R.DESSPYAAMLAAQDVAQRCK.E_	P62264	40S ribosomal protein S14	R.DESSPYAAMLAAQDVAQRCK.E		0.0951211	0.0811992	0.24381	0	0	0	0.232443	0.255619	0.196561	0	0	0	0.112092	0.135086	0.0660902	0	0	0
Q61789_K.QATGINHENEGVLGAIQR.Q_	Q61789	Laminin subunit alpha-3	K.QATGINHENEGVLGAIQR.Q		0.142092	0.152971	0.0947418	0.206872	0.146117	0.126024	0.121088	0.180348	0.134115	0.116128	0.161708	0.151385	0.153866	0.164591	0.170557	0.173808	0.123768	0.181664
Q6ZPF4_K.EHRPVYEGK.D_	Q6ZPF4	Formin-like protein 3	K.EHRPVYEGK.D		0.173871	0.132094	0.174311	0	0	0	0.153452	0.124073	0.106008	0	0	0	0.199673	0.162117	0.145072	0	0	0
Q80U19_R.ILQQIVLQDER.G_	Q80U19	Disheveled-associated activator of morphogenesis 2	R.ILQQIVLQDER.G		0.164411	0.111886	0.0952571	0	0	0	0.208667	0.136531	0.184155	0	0	0	0.142603	0.160203	0.164604	0	0	0
Q8BWT1_K.DGTVTAGNASGVSDGAGAVIIASEDAVK.K_	Q8BWT1	3-ketoacyl-CoA thiolase, mitochondrial	K.DGTVTAGNASGVSDGAGAVIIASEDAVK.K		0.148277	0.143501	0.100092	0	0	0	0.207045	0.152145	0.146242	0	0	0	0.152675	0.164941	0.136005	0	0	0
Q8K0T0_R.APSHQGPVEPDPMLSFAPAAALQSRPEPSSGDGASVPEPPR.S_	Q8K0T0	Reticulon-1	R.APSHQGPVEPDPMLSFAPAAALQSRPEPSSGDGASVPEPPR.S		0.149307	0.135304	0.14148	0.129864	0.167601	0.176656	0.245979	0.244877	0.207985	0.0813539	0.14172	0.178776	0.117747	0.116222	0.147492	0.127009	0.247375	0.107247
Q921F4_K.TIPGTALVEMGDEYAVER.A_	Q921F4	Heterogeneous nuclear ribonucleoprotein L-like	K.TIPGTALVEMGDEYAVER.A		0.185397	0.188081	0.156991	0.102441	0.090024	0.200938	0.134368	0.151066	0.122733	0.201063	0.203887	0.137844	0.142635	0.144264	0.128591	0.130601	0.0769837	0.165725
Q9CYA0_R.QGDGSCQCHTGYK.G_	Q9CYA0	Cysteine-rich with EGF-like domain protein 2	R.QGDGSCQCHTGYK.G		0.11723	0.170983	0.110283	0.166659	0.236436	0.140277	0.123418	0.125786	0.165413	0.176509	0.105184	0.0805273	0.174735	0.199442	0.110466	0.141533	0.169723	0.0822273
Q9QXS1_R.LQLEETDHQK.S_	Q9QXS1	Plectin	R.LQLEETDHQK.S		0.175723	0.14405	0.14246	0.154171	0.151909	0.159295	0.170343	0.158924	0.148255	0.153299	0.149625	0.101254	0.170658	0.146802	0.131271	0.147618	0.176757	0.142053
Q9WTM5_R.DYDAMGSQTK.F_	Q9WTM5	RuvB-like 2	R.DYDAMGSQTK.F		0.159685	0.137366	0.0581891	0	0	0	0.173522	0.129952	0.127733	0	0	0	0.187747	0.207461	0.149472	0	0	0
A0A0M3HEQ0_K.VAVADYVEPSPR.G_	A0A0M3HEQ0	Thioredoxin reductase 2, mitochondrial	K.VAVADYVEPSPR.G		0.120099	0.176509	0.209026	0	0	0	0.153042	0.0994959	0.140937	0	0	0	0.117654	0.168708	0.13231	0	0	0
A2AQC3_K.TGTLTQNEMVFKR.L_	A2AQC3	Phospholipid-transporting ATPase	K.TGTLTQNEMVFKR.L		0.491856	0.0844201	0.232703	0	0	0	0.306339	0.190825	0.0527878	0	0	0	0.0497822	0.0904946	0.190295	0	0	0
A3KGU5_R.GACAGSEDAVK.A_	A3KGU5	Spectrin alpha chain, non-erythrocytic 1	R.GACAGSEDAVK.A		0.116987	0.146887	0.111105	0.145704	0.167088	0.15254	0.202237	0.164646	0.127486	0.151554	0.161628	0.0962205	0.213438	0.167417	0.0877068	0.189113	0.161702	0.105938
B1AWS8_R.YIGGNLFTSAFTR.L_	B1AWS8	Angiopoietin-1 receptor	R.YIGGNLFTSAFTR.L		0.141059	0.153232	0.186838	0	0	0	0.132182	0.122672	0.140709	0	0	0	0.153797	0.161804	0.152356	0	0	0
B2RXC1_R.FPNFTNQLLRR.F_HexNAc(4)Hex(3)	B2RXC1	Trafficking protein particle complex subunit 11	R.FPNFTNQLLRR.F	HexNAc(4)Hex(3)	0.035763	0.188596	0.129329	0	0	0	0.129843	0.0561244	0.195945	0	0	0	0.140282	0.194806	0.17039	0	0	0
B7ZNX6_R.AYSIDGPNTSRPQSAR.P_	B7ZNX6	Erbb2ip protein	R.AYSIDGPNTSRPQSAR.P		0.194153	0.129421	0.072532	0	0	0	0.16808	0.195529	0.160614	0	0	0	0.185281	0.131273	0.128348	0	0	0
D3Z4M4_R.NSSELASR.P_HexNAc(2)Hex(3)	D3Z4M4	Roundabout homolog 4	R.NSSELASR.P	HexNAc(2)Hex(3)	0.423462	0.100129	0.159475	0	0	0	0.144876	0.0975138	0.0696969	0	0	0	0.126189	0.160385	0.29977	0	0	0
D3Z5F7_K.QMNMSPPPGNAGPVIMSLEEKMEADAR.S_	D3Z5F7	BCL2L2-PABPN1 readthrough	K.QMNMSPPPGNAGPVIMSLEEKMEADAR.S		0.104131	0.118036	0.217307	0.248681	0.138771	0.0848524	0.138887	0.164417	0.193652	0.216078	0.108553	0.174814	0.109032	0.17299	0.112183	0.27916	0.0809769	0.146366
F8VQ28_K.TGSSSPPGGLSKPGSQLDSMLGSLQSDLNK.L_	F8VQ28	Paxillin	K.TGSSSPPGGLSKPGSQLDSMLGSLQSDLNK.L		0.154661	0.118675	0.241006	0	0	0	0.163918	0.1239	0.13252	0	0	0	0.140608	0.110144	0.204993	0	0	0
G3X9V4_R.DFYLDQFRTK.E_	G3X9V4	Glutamate receptor ionotropic, NMDA 2B	R.DFYLDQFRTK.E		0.113557	0.113824	0.096862	0	0	0	0.271872	0.0529462	0.0720388	0	0	0	0.199578	0.174098	0.184176	0	0	0
P49817_K.HLNDDVVK.I_	P49817	Caveolin-1	K.HLNDDVVK.I		0.070953	0.157995	0.133936	0.101806	0.125823	0.169783	0.188747	0.115345	0.18929	0.178186	0.185846	0.109505	0.158303	0.160961	0.143861	0.182669	0.167489	0.0938819
P97363_K.YTGNIIKGVINMGSYNYLGFARNTGSCQEAAAEVLK.E_	P97363	Serine palmitoyltransferase 2	K.YTGNIIKGVINMGSYNYLGFARNTGSCQEAAAEVLK.E		0.128996	0.0872855	0.202092	0	0	0	0.183997	0.174971	0.22811	0	0	0	0.141332	0.109376	0.177705	0	0	0
Q5U458_K.FQDDDQTRVK.G_	Q5U458	DnaJ homolog subfamily C member 11	K.FQDDDQTRVK.G		0.135261	0.106676	0.0736008	0	0	0	0.266232	0.10159	0.110631	0	0	0	0.195876	0.03071	0.401738	0	0	0
Q62167_K.SPILVATAVAAR.G_	Q62167	ATP-dependent RNA helicase DDX3X	K.SPILVATAVAAR.G		0.169955	0.120214	0.163428	0	0	0	0.137669	0.153095	0.120742	0	0	0	0.137902	0.187942	0.200882	0	0	0
Q62417_R.SQPSLDLCSYQALYSYVPQNDDELELR.D_	Q62417	Sorbin and SH3 domain-containing protein 1	R.SQPSLDLCSYQALYSYVPQNDDELELR.D		0.0693176	0.148711	0.106869	0.175589	0.145615	0.150277	0.156008	0.238246	0.143302	0.21162	0.144097	0.116482	0.140136	0.159686	0.161656	0.154399	0.138154	0.121085
Q8BTS0_K.APILIATDVASR.G_	Q8BTS0	DEAD (Asp-Glu-Ala-Asp) box polypeptide 5	K.APILIATDVASR.G		0.144897	0.120583	0.199104	0.183066	0.126488	0.147153	0.162006	0.125394	0.130637	0.120085	0.131972	0.238434	0.124119	0.166282	0.141382	0.127473	0.101121	0.236718
Q8CGC7_R.PWSYSIWESIK.D_	Q8CGC7	Bifunctional glutamate/proline--tRNA ligase	R.PWSYSIWESIK.D		0.131245	0.116649	0.131373	0	0	0	0.204273	0.247912	0.151164	0	0	0	0.234547	0.00889871	0.117295	0	0	0
Q8K2C7_R.LQENQSPELVQK.Y_	Q8K2C7	Protein OS-9	R.LQENQSPELVQK.Y		0.159592	0.137984	0.0571061	0	0	0	0.0793037	0.0971351	0.123018	0	0	0	0.285715	0.0754644	0.306712	0	0	0
Q8K400_R.QNTDIVDEDPYAIQIISWCPESR.M_	Q8K400	Syntaxin-binding protein 5	R.QNTDIVDEDPYAIQIISWCPESR.M		0.179682	0.200792	0.130578	0	0	0	0.188883	0.242984	0.143111	0	0	0	0.064368	0.129432	0.10325	0	0	0
Q8VCT3_R.AEFGPPGPGPGSR.G_	Q8VCT3	Aminopeptidase B	R.AEFGPPGPGPGSR.G		0.135432	0.106736	0.121899	0	0	0	0.164275	0.0702326	0.0594242	0	0	0	0.374392	0.0652296	0.176231	0	0	0
Q9D8Y1_R.YESSPLPQR.G_	Q9D8Y1	Transmembrane protein 126A	R.YESSPLPQR.G		0.177073	0.137708	0.165907	0.155441	0.186366	0.125012	0.123648	0.146718	0.118927	0.105298	0.113416	0.0547003	0.158408	0.173288	0.18559	0.182907	0.24133	0.136302
Q9JIH2_K.CNNSNQPPSSGPASSTACPGNAYHK.Q_	Q9JIH2	Nuclear pore complex protein Nup50	K.CNNSNQPPSSGPASSTACPGNAYHK.Q		0.197477	0.143542	0.166077	0	0	0	0.131176	0.116555	0.121813	0	0	0	0.135806	0.0849046	0.22276	0	0	0
Q9R0B6_R.CMPGFYGNAFSGR.A_	Q9R0B6	Laminin subunit gamma-3	R.CMPGFYGNAFSGR.A		0.179045	0.106678	0.126879	0	0	0	0.159567	0.141275	0.194985	0	0	0	0.136902	0.140682	0.203711	0	0	0
Q9R0B6_R.GHVHCAQAGAQK.T_	Q9R0B6	Laminin subunit gamma-3	R.GHVHCAQAGAQK.T		0.222594	0.133415	0.139602	0	0	0	0.200726	0.129909	0.178479	0	0	0	0.122845	0.133034	0.143635	0	0	0
A0A0J9YUD5_R.FTDELMEQGLTYK.V_	A0A0J9YUD5	Nucleoporin 205	R.FTDELMEQGLTYK.V		0.183605	0.120768	0.138441	0.181298	0.164323	0.159106	0.180324	0.134269	0.109276	0.137101	0.133172	0.149537	0.211037	0.0976693	0.195773	0.152159	0.141014	0.141631
A0A2I3BPX3_R.QAYESNLICHGLQLEATR.S_	A0A2I3BPX3	Anoctamin	R.QAYESNLICHGLQLEATR.S		0.0997555	0.109205	0.0655896	0.162745	0.199026	0.134208	0.0411499	0.0778474	0.0962774	0.0995098	0.174669	0.141374	0.274805	0.0621994	0.516129	0.111158	0.149347	0.153773
A2CG49_R.GRMFVLNELVQTEKDYVK.D_	A2CG49	Kalirin	R.GRMFVLNELVQTEKDYVK.D		0.211917	0.122078	0.178041	0	0	0	0.140649	0.0986026	0.14828	0	0	0	0.14059	0.104988	0.218741	0	0	0
E9PZD8_K.ALYFEYTDGTFSK.T_	E9PZD8	Ceruloplasmin	K.ALYFEYTDGTFSK.T		0.23798	0.110849	0.119962	0	0	0	0.188899	0.08816	0.165048	0	0	0	0.103313	0.122784	0.210997	0	0	0
E9QAS8_R.EDLMGLAIGTHGANIQQAR.K_	E9QAS8	Synaptic functional regulator FMR1	R.EDLMGLAIGTHGANIQQAR.K		0.13536	0.161731	0.132033	0.216342	0.105618	0.159544	0.129743	0.129469	0.107088	0.100354	0.0945449	0.276131	0.174341	0.169044	0.146766	0.173625	0.14197	0.176586
E9QNF7_R.YSSSDWVTQYR.M_	E9QNF7	Contactin-associated protein-like 2	R.YSSSDWVTQYR.M		0.102705	0.195817	0.117631	0	0	0	0.147341	0.167885	0.113595	0	0	0	0.203634	0.0828455	0.121066	0	0	0
O88844_K.GWPLYLSTK.N_	O88844	Isocitrate dehydrogenase [NADP] cytoplasmic	K.GWPLYLSTK.N		0.154832	0.181685	0.149709	0	0	0	0.101655	0.113848	0.150837	0	0	0	0.167252	0.165782	0.137988	0	0	0
P04627_R.RQFYHSIQDLSGGSR.Q_	P04627	Serine/threonine-protein kinase A-Raf	R.RQFYHSIQDLSGGSR.Q		0.0487586	0.0311478	0.0390719	0	0	0	0.0520844	0.0234838	0.0287288	0	0	0	0.787193	0.038109	0.0466364	0	0	0
P32037_K.DFLNYTLEER.L_HexNAc(4)Hex(5)Fuc(1)	P32037	Solute carrier family 2, facilitated glucose transporter member 3	K.DFLNYTLEER.L	HexNAc(4)Hex(5)Fuc(1)	0.109141	0.244644	0.166539	0	0	0	0.234892	0.142299	0.185716	0	0	0	0.147922	0.122699	0.0713665	0	0	0
P48722_R.LYQECEKLK.K_	P48722	Heat shock 70 kDa protein 4L	R.LYQECEKLK.K		0.0887356	0.132659	0.237864	0	0	0	0.0900569	0.190982	0.168914	0	0	0	0.164921	0.12858	0.1449	0	0	0
Q04857_K.GEAGADGEAGRPGNSGSPGDEGDPGEPGPPGEK.G_	Q04857	Collagen alpha-1(VI) chain	K.GEAGADGEAGRPGNSGSPGDEGDPGEPGPPGEK.G		0.398699	0.0635683	0.41223	0	0	0	0.148495	0.177514	0.13034	0	0	0	0.0495284	0.0661618	0.213269	0	0	0
Q08EB6_K.SSGSVASLPQSDR.S_	Q08EB6	CLIP-associating protein 2	K.SSGSVASLPQSDR.S		0.188319	0.134151	0.0834743	0	0	0	0.197686	0.179941	0.136792	0	0	0	0.118812	0.212531	0.0950491	0	0	0
Q64514_R.EGLHYTEVCGYDIASPNAGPLFR.V_	Q64514	Tripeptidyl-peptidase 2	R.EGLHYTEVCGYDIASPNAGPLFR.V		0.197537	0.153865	0.148805	0.149183	0.168395	0.126642	0.172149	0.171701	0.123591	0.106793	0.157004	0.476211	0.166285	0.113978	0.146717	0.100268	0.145264	0.0885869
Q80YA9_R.ITHQELEDLGVSR.I_	Q80YA9	Connector enhancer of kinase suppressor of ras 2	R.ITHQELEDLGVSR.I		0.194833	0.136136	0.157108	0	0	0	0.134572	0.0862947	0.202339	0	0	0	0.195463	0.0694629	0.186981	0	0	0
Q8BFQ4_K.MQYDRTCEWTGLK.F_	Q8BFQ4	WD repeat-containing protein 82	K.MQYDRTCEWTGLK.F		0.223957	0.0939963	0.105327	0	0	0	0.275612	0.159833	0.119044	0	0	0	0.112284	0.172198	0.167196	0	0	0
Q8CCJ3_R.IINGHLDLDNR.G_	Q8CCJ3	E3 UFM1-protein ligase 1	R.IINGHLDLDNR.G		0.12732	0.130404	0.160251	0.177579	0.199005	0.141788	0.150099	0.129055	0.189984	0.118595	0.148405	0.121411	0.172139	0.158491	0.127462	0.162587	0.133847	0.146342
Q8CG03_K.SGNGGTFTEKDEK.D_	Q8CG03	cGMP-specific 3',5'-cyclic phosphodiesterase	K.SGNGGTFTEKDEK.D		0.134512	0.177955	0.126564	0	0	0	0.184327	0.159742	0.125418	0	0	0	0.160839	0.142348	0.0838467	0	0	0
Q8R502_K.MTNLTELELVHCDLER.I_	Q8R502	Volume-regulated anion channel subunit LRRC8C	K.MTNLTELELVHCDLER.I		0.120728	0.165139	0.119914	0	0	0	0.154518	0.162437	0.18717	0	0	0	0.137546	0.150014	0.130726	0	0	0
Q9EPU0_K.LVNTVNPGAR.F_	Q9EPU0	Regulator of nonsense transcripts 1	K.LVNTVNPGAR.F		0.145421	0.0888585	0.14513	0.111505	0.127937	0.134536	0.151135	0.0814187	0.0981082	0.121414	0.183794	0.123939	0.246567	0.112128	0.300315	0.153421	0.144705	0.222527
Q9R1R2_R.SPGQLQRPTGVAVDTNGDIIVADYDNR.W_	Q9R1R2	Tripartite motif-containing protein 3	R.SPGQLQRPTGVAVDTNGDIIVADYDNR.W		0.124838	0.161388	0.101482	0.120167	0.107715	0.182345	0.169629	0.103574	0.15763	0.144951	0.149852	0.204711	0.165573	0.144915	0.159831	0.147182	0.103445	0.233573
Q9WVJ3_K.YFFFHHSHGDTMTVMDPK.Q_	Q9WVJ3	Carboxypeptidase Q	K.YFFFHHSHGDTMTVMDPK.Q		0.0859755	0.136272	0.142736	0	0	0	0.158484	0.173725	0.151285	0	0	0	0.170876	0.177119	0.0943918	0	0	0
S4R2F3_K.GADSGLLTEPVIR.V_	S4R2F3	Ankyrin-2	K.GADSGLLTEPVIR.V		0.118023	0.129203	0.0776003	0	0	0	0.0455795	0.0862274	0.106641	0	0	0	0.239159	0.0541313	0.449181	0	0	0
V9GXM1_R.EFLETQDDYEPSWSLQDK.Y_	V9GXM1	ADP-ribosylation factor GTPase-activating protein 1	R.EFLETQDDYEPSWSLQDK.Y		0.10774	0.146657	0.20486	0.0907275	0.1277	0.167727	0.147124	0.170887	0.176548	0.149161	0.197839	0.186136	0.146611	0.0806552	0.181568	0.129307	0.13156	0.188453
A0A0A6YX71_K.SPVNGTPSSQLSTPKSTK.S_	A0A0A6YX71	Serine/threonine-protein kinase DCLK2	K.SPVNGTPSSQLSTPKSTK.S		0.210102	0.146969	0.126631	0	0	0	0.13885	0.111855	0.141975	0	0	0	0.112583	0.175798	0.147432	0	0	0
A0A0R4J0A4_K.DVTTEDAGDYTILLGIK.Q_	A0A0R4J0A4	Vascular endothelial growth factor receptor 1	K.DVTTEDAGDYTILLGIK.Q		0.133896	0.106954	0.128155	0.16998	0.134866	0.146123	0.144391	0.15356	0.156827	0.167676	0.149372	0.173692	0.186581	0.168799	0.163826	0.135736	0.149134	0.128706
A0A1B0GRV0_K.TSATDLQTK.A_	A0A1B0GRV0	3'(2'),5'-bisphosphate nucleotidase 1	K.TSATDLQTK.A		0.101749	0.110667	0.0586523	0	0	0	0.0763524	0.089673	0.0785812	0	0	0	0.234018	0.103866	0.551016	0	0	0
A2A864_R.ACDDCPFK.V_	A2A864	Integrin beta	R.ACDDCPFK.V		0.176982	0.134613	0.171193	0	0	0	0.116362	0.183753	0.151851	0	0	0	0.110285	0.135253	0.195708	0	0	0
A2AWT5_R.FLESLPEEEQQR.V_	A2AWT5	Nucleolar transcription factor 1	R.FLESLPEEEQQR.V		0.302933	0.0876609	0.174475	0	0	0	0.134255	0.0196702	0.124246	0	0	0	0.216007	0.0915143	0.314701	0	0	0
E9QJS7_K.WCPINSKCVSNR.S_	E9QJS7	Adhesion G protein-coupled receptor E5	K.WCPINSKCVSNR.S		0.217089	0.147249	0.172787	0	0	0	0.173484	0.120752	0.131027	0	0	0	0.157979	0.0992666	0.158506	0	0	0
E9QPI5_K.NGKLWSPDEEVSPEVLAK.V_	E9QPI5	Sister chromatid cohesion protein PDS5 homolog A	K.NGKLWSPDEEVSPEVLAK.V		0.192329	0.106282	0.169507	0	0	0	0.203161	0.162441	0.136841	0	0	0	0.157654	0.11069	0.160936	0	0	0
E9QPU1_K.QTMVDSACR.I_	E9QPU1	von Willebrand factor	K.QTMVDSACR.I		0.184856	0.141935	0.168135	0.200174	0.142167	0.157291	0.136549	0.179438	0.18693	0.163398	0.129059	0.117776	0.0850743	0.178243	0.0798344	0.101022	0.156097	0.125706
G5E829_K.GIIDSTVSEQR.Q_	G5E829	Plasma membrane calcium-transporting ATPase 1	K.GIIDSTVSEQR.Q		0.112176	0.151546	0.101784	0	0	0	0.226267	0.214965	0.146542	0	0	0	0.184184	0.143058	0.126345	0	0	0
P08122_R.DCDTGVK.R_	P08122	Collagen alpha-2(IV) chain	R.DCDTGVK.R		0.213065	0.117567	0.238155	0.253691	0.107227	0.0784964	0.0771385	0.154527	0.170635	0.165547	0.171696	0.126757	0.125215	0.150444	0.17007	0.159071	0.129093	0.274354
P11087_R.GSEGPQGVRGEPGPPGPAGAAGPAGNPGADGQPGAK.G_	P11087	Collagen alpha-1(I) chain	R.GSEGPQGVRGEPGPPGPAGAAGPAGNPGADGQPGAK.G		0.198855	0.10502	0.16912	0	0	0	0.128099	0.110263	0.0771457	0	0	0	0.209615	0.172084	0.246213	0	0	0
P16054_K.HPYLTQLYCCFQTK.D_	P16054	Protein kinase C epsilon type	K.HPYLTQLYCCFQTK.D		0.198151	0.142371	0.150802	0	0	0	0.118871	0.174197	0.11421	0	0	0	0.165605	0.125495	0.222227	0	0	0
P35585_R.AHFGLPSVEAEDK.E_	P35585	AP-1 complex subunit mu-1	R.AHFGLPSVEAEDK.E		0.228699	0.127444	0.155144	0.162134	0.118952	0.175409	0.149822	0.121667	0.0963463	0.123384	0.106522	0.316468	0.215703	0.110341	0.168873	0.157079	0.106987	0.21703
P52825_K.DGTAAVHFEHAWGDGVAVLR.F_	P52825	Carnitine O-palmitoyltransferase 2, mitochondrial	K.DGTAAVHFEHAWGDGVAVLR.F		0.224449	0.105585	0.135611	0.173938	0.11871	0.141638	0.182242	0.131598	0.136269	0.149972	0.164739	0.220082	0.146626	0.094168	0.263675	0.14168	0.144062	0.138641
P80316_K.CPTLEQYAMR.A_	P80316	T-complex protein 1 subunit epsilon	K.CPTLEQYAMR.A		0.13082	0.136636	0.138499	0.129148	0.14637	0.137491	0.10268	0.159286	0.15601	0.16876	0.162111	0.104011	0.14153	0.204311	0.187785	0.183264	0.157509	0.146087
P84091_K.ISEENIK.N_	P84091	AP-2 complex subunit mu	K.ISEENIK.N		0.111129	0.134226	0.134894	0.151072	0.137212	0.1551	0.169544	0.0937416	0.156025	0.162632	0.144794	0.163211	0.222489	0.14965	0.135338	0.1582	0.153331	0.154797
Q3UER8_K.CHAGHLNGVYHQGGTYSKSSTTNGFDDGIIWATWK.S_	Q3UER8	Fibrinogen gamma chain	K.CHAGHLNGVYHQGGTYSKSSTTNGFDDGIIWATWK.S		0.197689	0.095754	0.137202	0	0	0	0.130281	0.0703635	0.106818	0	0	0	0.510197	0.159941	0.613953	0	0	0
Q3UGX2_K.FEDFLVSMENNR.D_	Q3UGX2	Spectrin beta chain	K.FEDFLVSMENNR.D		0.173754	0.155702	0.170661	0	0	0	0.197998	0.154253	0.165022	0	0	0	0.139246	0.0942866	0.141271	0	0	0
Q5F2E8_K.LLFQEAHNGPAVEAQEEEEEQDHGVGR.T_	Q5F2E8	Serine/threonine-protein kinase TAO1	K.LLFQEAHNGPAVEAQEEEEEQDHGVGR.T		0.183292	0.192814	0.157194	0.129226	0.112652	0.206407	0.0776625	0.127333	0.140858	0.127681	0.168612	0.131182	0.149779	0.133258	0.183066	0.147	0.117462	0.211375
Q60668_R.EEWKMFIGGLSWDTTK.K_	Q60668	Heterogeneous nuclear ribonucleoprotein D0	R.EEWKMFIGGLSWDTTK.K		0.159361	0.153986	0.1209	0	0	0	0.0957473	0.138594	0.11899	0	0	0	0.132371	0.187051	0.219604	0	0	0
Q6R0H7_R.EDNQTNR.L_HexNAc(2)Hex(5)Fuc(1)	Q6R0H7	Guanine nucleotide-binding protein G(s) subunit alpha isoforms XLas	R.EDNQTNR.L	HexNAc(2)Hex(5)Fuc(1)	0.222232	0.125953	0.220766	0	0	0	0.172057	0.14246	0.164499	0	0	0	0.130753	0.144028	0.115224	0	0	0
Q78PY7_K.VNVTVDYIRPASPATETVPAFSER.T_	Q78PY7	Staphylococcal nuclease domain-containing protein 1	K.VNVTVDYIRPASPATETVPAFSER.T		0.100497	0.146741	0.173453	0.201865	0.14179	0.142837	0.100409	0.126159	0.126591	0.125006	0.162851	0.255853	0.139978	0.226078	0.177758	0.13648	0.0939632	0.197712
Q80X80_R.TIMPDGTVVTTVTTVQSRPRVDGK.L_	Q80X80	Phospholipid transfer protein C2CD2L	R.TIMPDGTVVTTVTTVQSRPRVDGK.L		0.1656	0.129129	0.144596	0	0	0	0.157788	0.0722318	0.114731	0	0	0	0.291761	0.0656669	0.179096	0	0	0
Q811P8_K.GMPDTSEPSNYHNSGK.Y_	Q811P8	Rho GTPase-activating protein 32	K.GMPDTSEPSNYHNSGK.Y		0.13898	0.153376	0.139354	0	0	0	0.156138	0.224652	0.165383	0	0	0	0.0518525	0.202364	0.113768	0	0	0
Q8CHK3_R.EDAFYARPLPTR.L_	Q8CHK3	Lysophospholipid acyltransferase 7	R.EDAFYARPLPTR.L		0.122727	0.137534	0.0760157	0	0	0	0.143257	0.164415	0.175824	0	0	0	0.152725	0.16309	0.160919	0	0	0
Q91WK2_K.HYQEEGQGTEVVQGVLLGLVVEDR.L_	Q91WK2	Eukaryotic translation initiation factor 3 subunit H	K.HYQEEGQGTEVVQGVLLGLVVEDR.L		0.228626	0.110784	0.151596	0	0	0	0.131722	0.0953111	0.11872	0	0	0	0.161981	0.189016	0.219592	0	0	0
Q99KC8_K.ETVPLKNISVTLSINEFVAAVVATLNYENEEK.V_	Q99KC8	von Willebrand factor A domain-containing protein 5A	K.ETVPLKNISVTLSINEFVAAVVATLNYENEEK.V		0.106253	0.110511	0.101077	0	0	0	0.111287	0.254598	0.0938093	0	0	0	0.321842	0.122088	0.147121	0	0	0
Q9CZU6_R.EGSSIGAIDSR.L_	Q9CZU6	Citrate synthase, mitochondrial	R.EGSSIGAIDSR.L		0.125208	0.141901	0.139821	0.107023	0.184894	0.142357	0.232576	0.105399	0.135904	0.118536	0.13911	0.120076	0.165512	0.160277	0.157406	0.124208	0.241284	0.101908
Q9D8B7_R.IWNVTR.S_HexNAc(4)Hex(3)	Q9D8B7	Junctional adhesion molecule C	R.IWNVTR.S	HexNAc(4)Hex(3)	0.20211	0.117691	0.21537	0	0	0	0.199956	0.12294	0.202975	0	0	0	0.105777	0.199917	0.0901026	0	0	0
Q9DAW9_K.GASQAGMLAPGTR.R_	Q9DAW9	Calponin-3	K.GASQAGMLAPGTR.R		0.234874	0.128835	0.0795089	0	0	0	0.138768	0.250032	0.12523	0	0	0	0.164605	0.201815	0.0906598	0	0	0
Q9R0B6_K.CAPCSCDLR.G_	Q9R0B6	Laminin subunit gamma-3	K.CAPCSCDLR.G		0.17022	0.133009	0.144098	0.163715	0.134275	0.152084	0.181168	0.108483	0.18041	0.176819	0.143512	0.210582	0.150318	0.165315	0.123096	0.111969	0.176405	0.0949675
Q9Z1Z0_R.GVMGGQSAGPQHTEAETIQK.L_	Q9Z1Z0	General vesicular transport factor p115	R.GVMGGQSAGPQHTEAETIQK.L		0.212676	0.132408	0.237112	0	0	0	0.0945281	0.123678	0.138841	0	0	0	0.146969	0.15404	0.112288	0	0	0
A0A0R4J007_R.WLCTHPELYR.L_	A0A0R4J007	Paladin	R.WLCTHPELYR.L		0.043171	0.107436	0.0397391	0	0	0	0.266892	0.103562	0.180394	0	0	0	0.11315	0.250109	0.181423	0	0	0
A0A0R4J0I9_K.MMPECQCPPHMTGPR.C_	A0A0R4J0I9	Low density lipoprotein receptor-related protein 1	K.MMPECQCPPHMTGPR.C		0.130205	0.113736	0.0979663	0.187866	0.150653	0.148544	0.139569	0.0706808	0.110367	0.129201	0.175935	0.142157	0.362305	0.115561	0.116711	0.128415	0.162773	0.100659
B9EHJ3_R.VAMVNGVSMDNVEHAFAVQQLRKSGK.N_	B9EHJ3	Tight junction protein ZO-1	R.VAMVNGVSMDNVEHAFAVQQLRKSGK.N		0.208514	0.105493	0.199321	0	0	0	0.25651	0.179955	0.103075	0	0	0	0.110627	0.119439	0.210564	0	0	0
E9Q557_K.ENAAYFQFFEEAQSTEAYLK.G_	E9Q557	Desmoplakin	K.ENAAYFQFFEEAQSTEAYLK.G		0.196157	0.107619	0.177698	0	0	0	0.121555	0.142574	0.109044	0	0	0	0.131011	0.12831	0.243811	0	0	0
E9Q852_K.PGAVQETTFELGGDVHSGTALPASR.S_	E9Q852	Afadin	K.PGAVQETTFELGGDVHSGTALPASR.S		0.258995	0.132854	0.13234	0	0	0	0.149829	0.158447	0.118652	0	0	0	0.151122	0.117907	0.201797	0	0	0
F6SEU4_K.CTASSLAEHQANLR.M_	F6SEU4	Ras/Rap GTPase-activating protein SynGAP	K.CTASSLAEHQANLR.M		0.333441	0.118837	0.117217	0	0	0	0.13027	0.190664	0.146212	0	0	0	0.12343	0.081323	0.311982	0	0	0
F8WIA1_K.SKELLSVENQKMEEFK.K_	F8WIA1	CAP-Gly domain-containing linker protein 1	K.SKELLSVENQKMEEFK.K		0.23984	0.135652	0.102144	0	0	0	0.233963	0.0993148	0.0727326	0	0	0	0.18447	0.178086	0.137012	0	0	0
H3BLH0_R.REEEFDLFMR.M_	H3BLH0	Probable global transcription activator SNF2L2	R.REEEFDLFMR.M		0.193118	0.155894	0.220169	0	0	0	0.149217	0.103828	0.110697	0	0	0	0.160648	0.146426	0.156791	0	0	0
K3W4S4_K.DPSTKLWCAAGVNLSGWK.P_	K3W4S4	C-Jun-amino-terminal kinase-interacting protein 3	K.DPSTKLWCAAGVNLSGWK.P		0.253762	0.11191	0.193596	0	0	0	0.0937547	0.123307	0.132335	0	0	0	0.130113	0.119436	0.303268	0	0	0
O08842_K.DFTENPCLR.N_	O08842	GDNF family receptor alpha-2	K.DFTENPCLR.N		0.10807	0.161899	0.144795	0	0	0	0.12576	0.150559	0.174259	0	0	0	0.119805	0.174917	0.143711	0	0	0
O88342_R.DYSGQGVVK.L_	O88342	WD repeat-containing protein 1	R.DYSGQGVVK.L		0.147641	0.159947	0.118808	0.152701	0.137082	0.156217	0.121698	0.130943	0.193389	0.134732	0.17154	0.18403	0.112036	0.182112	0.157797	0.155176	0.12632	0.167562
O89051_K.DDVILNEPSADAPAAR.Y_	O89051	Integral membrane protein 2B	K.DDVILNEPSADAPAAR.Y		0.131624	0.119423	0.121701	0.0891345	0.101388	0.138227	0.225565	0.163649	0.141303	0.171306	0.256788	0.184554	0.131138	0.149902	0.196832	0.0953141	0.10875	0.212426
P61982_R.DNLTLWTSDQQDDDGGEGNN.-_	P61982	14-3-3 protein gamma	R.DNLTLWTSDQQDDDGGEGNN.-		0.223145	0.173418	0.182867	0	0	0	0.0716348	0.108283	0.151992	0	0	0	0.181952	0.158893	0.154545	0	0	0
Q08EB6_K.TFQDGATK.L_	Q08EB6	CLIP-associating protein 2	K.TFQDGATK.L		0.13751	0.141854	0.163915	0.142049	0.128821	0.144344	0.157761	0.130635	0.126237	0.139597	0.160432	0.230471	0.160818	0.185658	0.117601	0.130718	0.115661	0.229762
Q7TNM2_R.REEVRGTSALLENPDTGSVYVLR.V_	Q7TNM2	Tripartite motif-containing protein 46	R.REEVRGTSALLENPDTGSVYVLR.V		0.112416	0.161443	0.0776723	0	0	0	0.0962682	0.149129	0.111605	0	0	0	0.228731	0.121886	0.240662	0	0	0
Q80U49_K.TPPVLPAPLTPR.G_	Q80U49	Centrosomal protein of 170 kDa protein B	K.TPPVLPAPLTPR.G		0.259362	0.113953	0.220415	0	0	0	0.0798424	0.101255	0.0958108	0	0	0	0.130556	0.129798	0.316388	0	0	0
Q8BJI1_R.GAVDGILHMFTPK.L_	Q8BJI1	Sodium-dependent neutral amino acid transporter SLC6A17	R.GAVDGILHMFTPK.L		0.0901267	0.145812	0.096875	0.111167	0.210144	0.169894	0.224279	0.0730898	0.113454	0.10545	0.128144	0.143385	0.28147	0.0635874	0.178408	0.101804	0.236026	0.0939246
Q8BL66_R.ENQSLQIK.H_	Q8BL66	Early endosome antigen 1	R.ENQSLQIK.H		0.193345	0.132383	0.128538	0	0	0	0.162643	0.132449	0.131723	0	0	0	0.14787	0.115291	0.162022	0	0	0
Q91VF6_R.VLILEHMIGVHDPLASPEGGSGQDAALR.A_	Q91VF6	Collagen alpha-1(XXVI) chain	R.VLILEHMIGVHDPLASPEGGSGQDAALR.A		0.15654	0.139652	0.128368	0	0	0	0.201475	0.170018	0.139646	0	0	0	0.105075	0.135111	0.182578	0	0	0
Q99K41_R.RPPQECCPPELGR.R_	Q99K41	EMILIN-1	R.RPPQECCPPELGR.R		0.159475	0.114144	0.129909	0.111735	0.165387	0.12642	0.133036	0.135354	0.127517	0.207197	0.164455	0.0978623	0.191404	0.176593	0.188613	0.0830972	0.157353	0.192428
Q9JIX8_K.HSTPHAAFQPNSQIGEEMSQNSFIKQYLEKQQELLR.Q_	Q9JIX8	Apoptotic chromatin condensation inducer in the nucleus	K.HSTPHAAFQPNSQIGEEMSQNSFIKQYLEKQQELLR.Q		0.149861	0.143395	0.191743	0	0	0	0.137963	0.161867	0.150799	0	0	0	0.0883508	0.137935	0.234193	0	0	0
Q9QZQ8_R.IGVGAPVYMAAVLEYLTAEILELAGNAAR.D_	Q9QZQ8	Core histone macro-H2A.1	R.IGVGAPVYMAAVLEYLTAEILELAGNAAR.D		0.0208594	0.216914	0.200241	0.3052	0.168181	0.115086	0.0589316	0.251961	0.191462	0.169638	0.131585	0.128199	0.0942694	0.103777	0.113796	0.16181	0.0851665	0.18764
Q9R059_K.TPLAGQQFTSR.D_	Q9R059	Four and a half LIM domains protein 3	K.TPLAGQQFTSR.D		0.0709845	0.0964642	0.278007	0	0	0	0.0997324	0.178561	0.121338	0	0	0	0.189718	0.107169	0.195137	0	0	0
Q9R0N8_K.TLNPTFDENFHFPVPYEELADR.K_	Q9R0N8	Synaptotagmin-6	K.TLNPTFDENFHFPVPYEELADR.K		0.189807	0.174618	0.14122	0.0900963	0.124936	0.228767	0.12464	0.164858	0.12875	0.154039	0.141712	0.215389	0.146033	0.103437	0.191133	0.107986	0.137375	0.156341
A0A140T8S5_K.SPSPPERQNPAFDPAEARPTPALPMEAQK.T_	A0A140T8S5	Chromosome alignment-maintaining phosphoprotein 1	K.SPSPPERQNPAFDPAEARPTPALPMEAQK.T		0.0470595	0.203799	0.0591535	0	0	0	0.0661315	0.176228	0.0559357	0	0	0	0.300584	0.0988033	0.166273	0	0	0
E9Q1U2_K.SQPPGAQASK.T_	E9Q1U2	Synaptopodin-2	K.SQPPGAQASK.T		0.168635	0.148652	0.204488	0.268316	0.124572	0.131287	0.123429	0.222752	0.128745	0.119255	0.172482	0.12725	0.127513	0.119999	0.132068	0.122096	0.113399	0.212905
E9Q3E2_K.YVIESSGHAELAR.C_	E9Q3E2	Synaptopodin	K.YVIESSGHAELAR.C		0.170231	0.131401	0.098222	0	0	0	0.178765	0.0994672	0.124418	0	0	0	0.224844	0.136943	0.183888	0	0	0
F6ZDS4_K.EKQELQDDKR.K_	F6ZDS4	Nucleoprotein TPR	K.EKQELQDDKR.K		0.201799	0.119111	0.229644	0	0	0	0.145801	0.157311	0.151207	0	0	0	0.119909	0.107375	0.183484	0	0	0
G3UZM4_R.ELNILFLNKTDNGTYR.C_	G3UZM4	Cell adhesion molecule 2 (Fragment)	R.ELNILFLNKTDNGTYR.C		0.207553	0.21432	0.198738	0	0	0	0.227688	0.214247	0.242485	0	0	0	0.0775913	0.089336	0.163749	0	0	0
O35286_R.THPVEIFYTPEPERDYLEAAIR.T_	O35286	Pre-mRNA-splicing factor ATP-dependent RNA helicase DHX15	R.THPVEIFYTPEPERDYLEAAIR.T		0.15378	0.139076	0.156988	0.176363	0.10451	0.181674	0.09616	0.159144	0.160457	0.163932	0.13805	0.159647	0.123788	0.148428	0.231328	0.186502	0.118056	0.158703
P58281_K.DFFTAGSPGETAFR.A_	P58281	Dynamin-like 120 kDa protein, mitochondrial	K.DFFTAGSPGETAFR.A		0.183255	0.13541	0.229642	0	0	0	0.206481	0.142841	0.118405	0	0	0	0.119856	0.0796698	0.248218	0	0	0
P60487_R.TPGTGSLAAAVETASGR.Q_	P60487	Pyridoxal phosphate phosphatase	R.TPGTGSLAAAVETASGR.Q		0.229779	0.16505	0.106896	0.107376	0.109333	0.178018	0.10898	0.129647	0.134203	0.098096	0.217657	0.175791	0.167555	0.0998255	0.245508	0.122107	0.133377	0.194739
P62761_K.FAQHAFRTFDK.N_	P62761	Visinin-like protein 1	K.FAQHAFRTFDK.N		0.208016	0.120011	0.181162	0	0	0	0.123718	0.0854727	0.103589	0	0	0	0.190923	0.107543	0.322323	0	0	0
Q3U7R1_K.TKTVSQSSAPVWEESASFLIR.K_	Q3U7R1	Extended synaptotagmin-1	K.TKTVSQSSAPVWEESASFLIR.K		0.168627	0.0657863	0.204182	0.14735	0.153878	0.152898	0.170242	0.164333	0.138841	0.167822	0.156455	0.166947	0.0877061	0.0799701	0.442973	0.145436	0.148546	0.110732
Q68FH0_R.VASPSQGQVGSSSPK.R_	Q68FH0	Plakophilin-4	R.VASPSQGQVGSSSPK.R		0.0606865	0.207617	0.103554	0	0	0	0.0359509	0.216851	0.0578496	0	0	0	0.312466	0.074886	0.141208	0	0	0
Q6P542_R.ILAGLGFDPEMQNRPTQK.F_	Q6P542	ATP-binding cassette sub-family F member 1	R.ILAGLGFDPEMQNRPTQK.F		0.216478	0.123597	0.191352	0.0858875	0.11901	0.126659	0.121005	0.135791	0.185896	0.234821	0.138091	0.24899	0.108224	0.111411	0.233736	0.231021	0.0713053	0.287405
Q80XC3_R.HYNHAAANQNSNAISNVR.K_	Q80XC3	USP6 N-terminal-like protein	R.HYNHAAANQNSNAISNVR.K		0.217896	0.0992103	0.202083	0.265373	0.142267	0.139811	0.129404	0.0844051	0.137434	0.174162	0.132606	0.130283	0.199828	0.0629611	0.293264	0.156411	0.126017	0.119875
Q8BUR4_R.RFSVSPASPSSQQTPPPVTPR.A_	Q8BUR4	Dedicator of cytokinesis protein 1	R.RFSVSPASPSSQQTPPPVTPR.A		0.173982	0.112814	0.152165	0	0	0	0.177262	0.163481	0.153646	0	0	0	0.15499	0.121325	0.14519	0	0	0
Q8BX70_K.YEDDITDPER.P_	Q8BX70	Vacuolar protein sorting-associated protein 13C	K.YEDDITDPER.P		0.204579	0.112291	0.203331	0	0	0	0.0857267	0.0659994	0.163883	0	0	0	0.193235	0.101459	0.234926	0	0	0
Q8CGC7_K.HEELMLGDPCLK.D_	Q8CGC7	Bifunctional glutamate/proline--tRNA ligase	K.HEELMLGDPCLK.D		0.173233	0.116745	0.143941	0	0	0	0.192042	0.0583737	0.088414	0	0	0	0.276245	0.133177	0.165606	0	0	0
Q8K4Z0_K.EIYVQAPR.S_	Q8K4Z0	Leucine-rich repeat LGI family member 2	K.EIYVQAPR.S		0.12044	0.125284	0.276285	0	0	0	0.0864834	0.280573	0.144993	0	0	0	0.0887286	0.180667	0.127355	0	0	0
Q9EQP2_R.GYDFCQVLQWFAER.V_	Q9EQP2	EH domain-containing protein 4	R.GYDFCQVLQWFAER.V		0.117937	0.120981	0.156058	0	0	0	0.143551	0.152149	0.133694	0	0	0	0.173162	0.161201	0.194962	0	0	0
Q9QXS1_R.QLEMSAEAER.L_	Q9QXS1	Plectin	R.QLEMSAEAER.L		0.237846	0.10471	0.0935387	0	0	0	0.108825	0.119733	0.135397	0	0	0	0.200374	0.18805	0.23384	0	0	0
S4R1P5_R.STSASSHACQAASPPVPAAASTPK.I_	S4R1P5	Dystonin	R.STSASSHACQAASPPVPAAASTPK.I		0.141268	0.145574	0.184423	0	0	0	0.178927	0.27126	0.173823	0	0	0	0.0794119	0.139682	0.075081	0	0	0
B1B1A8_R.VTWLLNGQPIQFAHSICEAGVAELHIQDALPEDR.G_	B1B1A8	Myosin light chain kinase, smooth muscle	R.VTWLLNGQPIQFAHSICEAGVAELHIQDALPEDR.G		0.236055	0.0679552	0.275273	0.14916	0.13142	0.0947999	0.214078	0.174287	0.205683	0.178798	0.173605	0.163832	0.0582878	0.0953947	0.174149	0.118272	0.156604	0.221433
D6RH77_R.WNFTK.I_	D6RH77	Phospholipase	R.WNFTK.I		0.202185	0.145388	0.201342	0	0	0	0.151306	0.199261	0.141532	0	0	0	0.0976629	0.115684	0.177455	0	0	0
E9Q4K0_K.DGLPYCEADYHSK.F_	E9Q4K0	Actin-binding LIM protein 2	K.DGLPYCEADYHSK.F		0.149836	0.196197	0.117978	0	0	0	0.128205	0.168589	0.140194	0	0	0	0.207249	0.101312	0.13678	0	0	0
E9Q6R7_K.LLEEYSGDDTR.N_	E9Q6R7	Utrophin	K.LLEEYSGDDTR.N		0.189315	0.140728	0.102975	0	0	0	0.106812	0.15256	0.142433	0	0	0	0.225096	0.146427	0.122321	0	0	0
M0QWP1_R.HPEMLLRPENCPAQHTPICGDDGVTYENDCVMSR.I_	M0QWP1	Agrin	R.HPEMLLRPENCPAQHTPICGDDGVTYENDCVMSR.I		0.109599	0.160403	0.17439	0	0	0	0.16351	0.123533	0.168215	0	0	0	0.140155	0.187765	0.0886047	0	0	0
P10493_R.QCVAEGSPQR.V_	P10493	Nidogen-1	R.QCVAEGSPQR.V		0.196485	0.150418	0.161229	0.124272	0.105438	0.160044	0.134534	0.135997	0.14271	0.216501	0.172996	0.127235	0.125997	0.182011	0.13071	0.163445	0.13817	0.0997524
P28352_K.NAGFTPQER.Q_	P28352	DNA-(apurinic or apyrimidinic site) lyase	K.NAGFTPQER.Q		0.212787	0.167452	0.227351	0.0656658	0.128638	0.200055	0.160022	0.151661	0.13778	0.150085	0.248341	0.101663	0.0733317	0.186407	0.131807	0.138155	0.0824222	0.168765
Q3TL44_K.LAYEGVSSR.K_	Q3TL44	NLR family member X1	K.LAYEGVSSR.K		0.243638	0.115324	0.0957476	0	0	0	0.143518	0.0660667	0.153684	0	0	0	0.225407	0.0750331	0.255236	0	0	0
Q61781_R.GQVGGDVNVEMDAAPGVDLSR.I_	Q61781	Keratin, type I cytoskeletal 14	R.GQVGGDVNVEMDAAPGVDLSR.I		0.211846	0.11516	0.143123	0	0	0	0.172508	0.11622	0.129176	0	0	0	0.10762	0.136784	0.152334	0	0	0
Q68FG2_R.LEDLEVVQQR.F_	Q68FG2	Spectrin beta chain	R.LEDLEVVQQR.F		0.0194551	0.242657	0.126639	0.151946	0.231375	0.200028	0.110384	0.241043	0.0703484	0.165904	0.170426	0.198987	0.287026	0.0835526	0.065119	0.153199	0.0976703	0.134004
Q6P9J5_K.NIGVNLLNTPDPECR.A_	Q6P9J5	KN motif and ankyrin repeat domain-containing protein 4	K.NIGVNLLNTPDPECR.A		0.126241	0.129982	0.164647	0	0	0	0.188065	0.146515	0.142422	0	0	0	0.136642	0.161328	0.161147	0	0	0
Q80VP0_R.DGSAFYRGSVSPSQPAGDCWYHIPSPPK.Q_	Q80VP0	Tectonin beta-propeller repeat-containing protein 1	R.DGSAFYRGSVSPSQPAGDCWYHIPSPPK.Q		0.202198	0.125576	0.159535	0	0	0	0.148305	0.21053	0.148517	0	0	0	0.0970262	0.164659	0.0557628	0	0	0
Q8C7M3_R.NSCITCPQCHR.S_	Q8C7M3	E3 ubiquitin-protein ligase TRIM9	R.NSCITCPQCHR.S		0.148548	0.170036	0.205701	0.107702	0.123359	0.154903	0.119324	0.18059	0.128017	0.182352	0.175028	0.155159	0.135841	0.103804	0.131714	0.119287	0.116594	0.175548
Q91V92_K.SINNPDMRVQILK.D_	Q91V92	ATP-citrate synthase	K.SINNPDMRVQILK.D		0.227271	0.0966819	0.217442	0	0	0	0.146719	0.11727	0.122354	0	0	0	0.201035	0.127397	0.215699	0	0	0
Q9CXW3_K.IYEDGDDDMKR.T_	Q9CXW3	Calcyclin-binding protein	K.IYEDGDDDMKR.T		0.231867	0.131308	0.130867	0	0	0	0.0981095	0.163483	0.123061	0	0	0	0.215198	0.120517	0.192378	0	0	0
Q9JHF5_R.DLLRIQEETDR.L_	Q9JHF5	V-type proton ATPase subunit a	R.DLLRIQEETDR.L		0.121801	0.135099	0.185561	0	0	0	0.140125	0.156338	0.136807	0	0	0	0.162769	0.126176	0.158493	0	0	0
Q9JLN9_K.WTLVNDETQAK.M_	Q9JLN9	Serine/threonine-protein kinase mTOR	K.WTLVNDETQAK.M		0.156225	0.147867	0.172087	0	0	0	0.156742	0.184813	0.174489	0	0	0	0.113367	0.141752	0.143339	0	0	0
A0A0A0MQD5_R.RAESPCAPLSAGNSPGPGASTGMDGPGASAVVVR.V_	A0A0A0MQD5	SH3 and multiple ankyrin repeat domains protein 3	R.RAESPCAPLSAGNSPGPGASTGMDGPGASAVVVR.V		0.0944589	0.158258	0.132781	0	0	0	0.151029	0.158348	0.197301	0	0	0	0.17283	0.108813	0.13108	0	0	0
[truncated: 60,118 more rows]

## Sheet: Glycosylation_WTvU
Concatenated_ID	Protein	Description	Sequence	Mods	Glycans	WT1	WT2	WT3	WT4	WT5	WT6	uninfected1	uninfected2	uninfected3	uninfected4	uninfected5	uninfected6	WT_AVG	PBS_AVG	FC	F test	P value	LogFC	Significance	Pi Score	Pi>0.5
[truncated: 1,747 more rows]

[truncated: 1 more sheets: Glycosylation_iagvU]
